# Supplementary material for: Evolution of neuronal cell classes and types in the vertebrate retina
Source: Nature. 2023 Dec 13;624(7991):415–24. doi: 10.1038/s41586-023-06638-9 (PMC10719112; doi:10.1038/s41586-023-06638-9)
Supplement: Supplementary file 4 — Key between sample names and identifiers in Extended Data Figs. 1 and 3–6. [file 41586_2023_6638_MOESM4_ESM.xlsx]

## Sheet: Supp table X
Original IDs (sequencing)	Species	IDs in Ext Data Fig. 1,2-6 panels		Sample Type	Method details
Hu056316OD_macula_NeuNPos	Human	mac_neun+_563		neun+ or neun-	sample enriched for (+) or depleted of (-) Neun (Rbfox3) expressing nuclei
Hu086916OD_macula_NeuNPos	Human	mac_neun+_869		all	sample without any enrichment or depletion of nuclei (i.e., all DAPI+ nuclei)
Hu218OSmAll	Human	mac_neun-_218		chx10+ or chx10-	sample enriched for (+) or depleted of (-) chx10 (Vsx2) expressing nuclei
Hu218OSPeriRetina	Human	peri_all_218		cd90+	sample enriched for CD90 (Thy1) expressing cells
Hu220235OSmAll	Human	mac_all_220&235		cd73+ or cd73-	sample enriched for (+) or depleted of (-) CD73 expressing cells
Hu220OSPeriRetina	Human	peri_all_220		mac	macular punch
Hu235OSmRGC	Human	mac_neun+_235		peri	peripheral punch
Hu235OSPeriRetina	Human	peri_all_235		fov	foveal punch
Hu035516OS_macula_NeuNPosS2	Human	mac_neun+_355		s	sample
Hu088716OS_macula_NeuNPos	Human	mac_neun+_887
Hu105916OD_macula_NeuNPos	Human	mac_neun+_1059
Hu218OSmRGC	Human	mac_neun+_218
Hu035516OS_macula_NeuNPosS1	Human	mac_neun+_355
HuPRet1059fc564mc	Human	peri_neun+_1059&564
HuPRet563mc	Human	peri_neun+_563
Hu220OSmRGC	Human	mac_neun+_220
HuPRet887mc869fc	Human	peri_neun+_887&869
Hu082219_macular_All	Human	mac_all_822
HuPRet326mc355fc	Human	peri_neun+_326&355
Hu032616OD_macula_NeuNPos	Human	mac_neun+_326
Hu056416OS_macula_NeuNPos	Human	mac_neun+_564
HuCMixS1	Human	mac_neun+_978&194&150
HuCMixS2	Human	mac_neun+_1005&1053&1017
treeshrew1_chx10_pos	Tree shrew	chx10+_s1
treeshrew1_neun_chx10_neg	Tree shrew	neun-chx10-_s1
treeshrew2_chx10_pos	Tree shrew	chx10+_s2
treeshrew2_neun_chx10_neg	Tree shrew	neun-chx10-_s2
TsChx10	Tree shrew	chx10+_s3
treeshrew2_neun_pos	Tree shrew	neun+_s2
TsNueun	Tree shrew	neun+_s3
treeshrew1_neun_pos	Tree shrew	neun+_s1
lambchx10	Sheep	chx10+_s1
lambCHX10	Sheep	chx10+_s2
LambNEUN	Sheep	neun+_s2
ShChx10	Sheep	chx10+_s3
ShNeuN1	Sheep	neun+_s3
ShNeuN2	Sheep	neun+_s4
lambneun	Sheep	neun+_s5
sheep_neunpos_B3	Sheep	neun+_s6
cowchx10	Cow	chx10+_s1
CowCHx10	Cow	chx10+_s2
CowAll	Cow	all_s2
CowNEUN	Cow	neun+_s2
cowneun	Cow	neun+_s1
CowNeuN	Cow	neun+_s3
CowNeuN1	Cow	neun+_s4
CowCHx10_r2	Cow	chx10+_s3
CowNeuN2	Cow	neun+_s5
cow_neunpos_B1	Cow	neun+_s6
Pig1CD73dpS1	Pig	cd73-_s1a
Pig1CD73dpS2	Pig	cd73-_s1b
Pig1CD90S1	Pig	cd90+_s1a
Pig1CD90S2	Pig	cd90+_s1b
pigNucNeunNChx10N	Pig	neun-chx10-_s2
pigNucNeunNChx10P	Pig	neun-chx10+_s2
pigNucNeunNChx10PS2	Pig	neun-chx10+_s3
pigNucNeunNChx10PS3	Pig	neun-chx10+_s4
pigNucNeunPS2	Pig	neun+chx10-_s3
pigNucNeunPChx10N	Pig	neun+chx10-_s2
pigNucNeunPS3	Pig	neun+chx10-_s4
Pero1CD73dpS1	Peromyscus	cd73-_s1a
Pero1CD73dpS2	Peromyscus	cd73-_s1b
Pero1CD73dpS3	Peromyscus	cd73-_s1c
Pero2CD73dpS1	Peromyscus	cd73-_s2a
Pero2CD73dpS2	Peromyscus	cd73-_s2b
Pero3CD73dpS2	Peromyscus	cd73-_s3
Pero1CD90S2	Peromyscus	cd90+_s1a
Pero1CD90S1	Peromyscus	cd90+_s1b
Ferret1AllS1	Ferret	all_s1
Ferret2AllS5	Ferret	all_s2a
Ferret2AllS6	Ferret	all_s2b
Ferret2CD73S4	Ferret	cd73-_s2a
Ferret2CD90CD73S3	Ferret	cd73-_s2b
Ferret2CD90S2	Ferret	cd90+_s2a
Ferret2CD90S1	Ferret	cd90+_s2b
Ferret1CD90S1	Ferret	cd90+_s1
op_neunneg_B4	Opossum	neun-_s1
Oppasum1_neun_neg_1	Opossum	neun-_s3a
Oppasum1_neun_neg_2	Opossum	neun-_s3b
Oppasum2_neun_neg_1	Opossum	neun-_s4a
Oppasum2_neun_neg_2	Opossum	neun-_s4b
op_neunpos_B5	Opossum	neun+_s1
OpNeuNs2	Opossum	neun+_s5a
op_neunpos_B2	Opossum	neun+_s2
OpNeuNs1	Opossum	neun+_s5b
Oppasum1_neun_pos	Opossum	neun+_s3
Oppasum2_neun_pos	Opossum	neun+_s4
LizardNEUNneg	Lizard	neun-_s1
LizChx10	Lizard	neun-_s2
S14_Anole	Lizard	all_s3
LizardNEUNpos	Lizard	neun+_s1
LizNueun2	Lizard	neun+_s2a
LizNueun1	Lizard	neun+_s2b
RhabAllnoStb2	Rhabdomys	all_s2a
RhabAllnoStnoSob2	Rhabdomys	all_s2b
RhabNeunNeg1b2	Rhabdomys	neun-_s2
RhabNeunNegb1	Rhabdomys	neun-_s1
RhabNeunPos1b2	Rhabdomys	neun+_s2
RhabNeunPos2b1	Rhabdomys	neun+_s1a
RhabNeunPos1b1	Rhabdomys	neun+_s1b
SquirrelChx10pos	Squirrel	chx10+_s1			SUB09973	2020-08-03		sq-NeuN+
SquirrelNeuNpos	Squirrel	neun+_s1			SUB09973	2020-08-03		sq-Chx10+
AdultmarmosetPer1CD73dpS1	Marmoset	peri_cd73-_s1a			SUB10561	2021-02-04		SqHiNcAll
AdultmarmosetPer1CD73dpS2	Marmoset	peri_cd73-_s1b			SUB10561	2021-02-04		SqHiNcRGC
AdultmarmosetPer1CD90S1	Marmoset	peri_cd90+_s1			SUB10561	2021-02-04		SqWa7dpcRGC
AdultmarmosetFovea2S2	Marmoset	fov_all_s1a			SUB10561	2021-02-04		SqWa7dpcAll
Marmoset1FoveaS2	Marmoset	fov_all_s2a			SUB10561	2021-02-04		SqHi7dpcAll
Marmoset1FoveaS1	Marmoset	fov_all_s2b			SUB10561	2021-02-04		SqHi7dpcRGC
AdultmarmosetFovea2S1	Marmoset	fov_all_s1b			SUB10561	2021-02-04		SqWaNcAll
Marmoset1FoveaS3	Marmoset	fov_all_s2c			SUB10561	2021-02-04		SqWaNcRGC
Lamprey9	Lamprey	all_s1			SUB10987	2021-05-29		sqWa7dRGC2
Lamprey10	Lamprey	all_s2			SUB10987	2021-05-29		sqWaNcRGC2
MacaqueCD73DP2S1	Macaque	peri_cd73-_s1a			SUB10987	2021-05-29		sqWa7dRGC3
MacaqueCD73DP2S2	Macaque	peri_cd73-_s1b			SUB10987	2021-05-29		sqHiNcRGC2
MacaqueCD73S1	Macaque	peri_cd73-_s2a			SUB10987	2021-05-29		sqHi7dRGC3
MacaqueCD73S2	Macaque	peri_cd73-_s2b			SUB10987	2021-05-29		sqHi7dRGC2
MacaqueCD73S3	Macaque	peri_cd73-_s2c			SUB11456	2021-09-29		sq awk ctl chx10 high
MacaqueCD90S1	Macaque	peri_cd90+_s1a
MacaqueCD90S2	Macaque	peri_cd90+_s1b
MacaqueCD90S4	Macaque	peri_cd90+_s1c
MacaqueCD90S5	Macaque	peri_cd90+_s1d
MacaqueCD90S6	Macaque	peri_cd90+_s1e
MacaqueCD90S7	Macaque	peri_cd90+_s1f
MacaqueCD90S8	Macaque	peri_cd90+_s1g
MacaquePeripheryMixedS1	Macaque	peri_cd90+_s1h
MacaqueCD90S9	Macaque	peri_cd90+_s1i
M3Fovea3	Macaque	fov_all_s3a
M1Fovea8	Macaque	fov_all_s1a
M4Fovea3	Macaque	fov_cd90+_s4a
M4Fovea1	Macaque	fov_cd90+_s4b
M1Fovea6	Macaque	fov_cd90+_s1b
M1Fovea2	Macaque	fov_cd90+_s1c
M4Fovea2	Macaque	fov_cd90+_s4c
M1Fovea1	Macaque	fov_cd90+_s1d
M3Fovea2	Macaque	fov_cd90+_s3b
M1Fovea4	Macaque	fov_cd90+_s1e
M1Fovea5	Macaque	fov_cd90+_s1f
M1Fovea7	Macaque	fov_cd90+_s1g
M2Fovea8	Macaque	fov_cd90+_s2a
M2Fovea6	Macaque	fov_cd90+_s2b
M2Fovea4	Macaque	fov_cd90+_s2c
M2Fovea2	Macaque	fov_cd90+_s2d
M2Fovea7	Macaque	fov_cd90+_s2e
M2Fovea3	Macaque	fov_cd90+_s2f
M3Fovea1	Macaque	fov_cd90+_s3c
M2Fovea5	Macaque	fov_cd90+_s2g
M2Fovea1	Macaque	fov_cd90+_s2h
CTRLC57AllOther1	Mouse	all_s1
CTRLC57AllOther2	Mouse	all_s2
ONC48hC57AllOther1	Mouse	all_s3
ONC48hC57AllOther2	Mouse	all_s4
adultRGC6	Mouse	cd90+_s1
adultRGC9	Mouse	cd90+_s2
adultRGC10	Mouse	cd90+_s3
adultRGC7	Mouse	cd90+_s4
adultRGC8	Mouse	cd90+_s5
adultRGC2	Mouse	cd90+_s6
adultRGC5	Mouse	cd90+_s7
adultRGC1	Mouse	cd90+_s8
adultRGC4	Mouse	cd90+_s9
adultRGC3	Mouse	cd90+_s10
Chicken1A	Chicken	all_s1
Chicken1B	Chicken	all_s2
Chicken1C	Chicken	all_s3
Chicken1D	Chicken	all_s4
ChickendRGC1	Chicken	cd90+_s1
ChickendRGC2	Chicken	cd90+_s2
ChickenvRGC1	Chicken	cd90+_s3
ChickenvRGC2	Chicken	cd90+_s4
ZfishBC1	Zebrafish	chx10+_s1
ZfishBC2	Zebrafish	chx10+_s2
ZfishBC3	Zebrafish	chx10+_s3
ZfishBC4	Zebrafish	chx10+_s4
ZfishBC5	Zebrafish	chx10+_s5
ZfishBC6	Zebrafish	chx10+_s6
ZfishBC7	Zebrafish	chx10+_s7
ZfishBC8	Zebrafish	chx10+_s8
ZfishRGC10	Zebrafish	cd90+_s1
ZfishRGC8	Zebrafish	cd90+_s2
ZfishRGC4	Zebrafish	cd90+_s3
ZfishRGC9	Zebrafish	cd90+_s4
ZfishRGC3	Zebrafish	cd90+_s5
ZfishRGC1	Zebrafish	cd90+_s6
ZfishRGC7	Zebrafish	cd90+_s7
ZfishRGC2	Zebrafish	cd90+_s8
ZfishRGC13	Zebrafish	cd90+_s9
ZfishRGC11	Zebrafish	cd90+_s10
ZfishRGC12	Zebrafish	cd90+_s11
ZfishRGC15	Zebrafish	cd90+_s12
ZfishRGC14	Zebrafish	cd90+_s13
ZfishRGC6	Zebrafish	cd90+_s14
ZfishRGC5	Zebrafish	cd90+_s15
