# Supplementary material for: Evolution of neuronal cell classes and types in the vertebrate retina
Source: Nature. 2023 Dec 13;624(7991):415–24. doi: 10.1038/s41586-023-06638-9 (PMC10719112; doi:10.1038/s41586-023-06638-9)
Supplement: Supplementary file 5 — List of species-specific cell types represented in BC and RGC orthotypes. [file 41586_2023_6638_MOESM5_ESM.xlsx]

## Sheet: Mammalian BC OT
Each row corresponds to an OT. Each column represents a species, and each cell contains the types within a species that map to a particular OT. There are two columns for each species to differentiate types that map strongly to an OT (more than 70% of cells within that type are contained in the OT), and types that map less specifically to an OT (less than 70% of cells but more than 30% of cells wi…
OT	Cow types > 0.7	Cow types < 0.7, > 0.3	Macaque types > 0.7	Macaque types < 0.7, > 0.3	Human types > 0.7	Human types < 0.7, > 0.3	Marmoset types > 0.7	Marmoset types < 0.7, > 0.3	Tree_shrew types > 0.7	Tree_shrew types < 0.7, > 0.3	Mouse types > 0.7	Mouse types < 0.7, > 0.3	Rhabdomys types > 0.7	Rhabdomys types < 0.7, > 0.3	Peromyscus types > 0.7	Peromyscus types < 0.7, > 0.3	Squirrel types > 0.7	Squirrel types < 0.7, > 0.3	Sheep types > 0.7	Sheep types < 0.7, > 0.3	Pig types > 0.7	Pig types < 0.7, > 0.3	Ferret types > 0.7	Ferret types < 0.7, > 0.3	Opossum types > 0.7	Opossum types < 0.7, > 0.3
BC1A	Cow_13		Mac_FMB		Hum_FMB		Mar_FMB		Tre_2			Mou_BC1A	Rha_18, Rha_3			Per_6	Squ_6		She_2		Pig_3, Pig_9			Fer_8	Opo_6	Opo_14
BC1B	Cow_12		Mac_OFFx		Hum_OFFX				Tre_8			Mou_BC1B	Rha_15				Squ_13			She_5	Pig_8	Pig_17		Fer_8	Opo_13
BC2	Cow_15		Mac_DB1		Hum_DB1		Mar_DB1		Tre_5		Mou_BC2		Rha_10		Per_4		Squ_8		She_12		Pig_7		Fer_4		Opo_5
BC3A	Cow_14		Mac_DB3a		Hum_DB3a		Mar_DB3a				Mou_BC3A		Rha_4		Per_10		Squ_5		She_14		Pig_15		Fer_7		Opo_8
BC3B	Cow_3		Mac_DB3b		Hum_DB3b		Mar_DB3b				Mou_BC3B		Rha_2, Rha_8		Per_2		Squ_1		She_6		Pig_6		Fer_3		Opo_7
BC4	Cow_6		Mac_DB2		Hum_DB2		Mar_DB2				Mou_BC4		Rha_1		Per_3		Squ_2		She_10		Pig_11		Fer_2		Opo_3
BC5A	Cow_7		Mac_DB4			Hum_DB4	Mar_DB4		Tre_3		Mou_BC5A		Rha_6, Rha_9		Per_5		Squ_10		She_11			Pig_13	Fer_10		Opo_11
BC5B	Cow_11					Hum_DB4_2			Tre_4		Mou_BC5B		Rha_11			Per_9		Squ_3	She_9						Opo_10
BC5C	Cow_4		Mac_DB5*		Hum_DB5		Mar_DB5*		Tre_0			Mou_BC5C	Rha_7			Per_9	Squ_4	Squ_3	She_3			Pig_12			Opo_2
BC5D	Cow_9					Hum_DB4_2	Mar_DB4_2		Tre_6		Mou_BC5D		Rha_16		Per_11		Squ_7		She_13						Opo_12
BC6	Cow_10		Mac_DB6		Hum_DB6		Mar_DB6		Tre_7		Mou_BC6	Mou_BC8	Rha_13, Rha_17		Per_8		Squ_14, Squ_15		She_8		Pig_18			Fer_5	Opo_4
BC7	Cow_2		Mac_IMB		Hum_IMB		Mar_IMB		Tre_1		Mou_BC7		Rha_5		Per_7		Squ_11		She_7		Pig_5		Fer_11		Opo_9
BC8/9	Cow_16, Cow_5, Cow_8		Mac_BB/GB*		Hum_BBGB, Hum_BBGB_2		Mar_BB/GB*		Tre_12, Tre_9	Tre_11	Mou_BC9	Mou_BC8	Rha_14				Squ_12		She_4		Pig_10, Pig_16, Pig_4		Fer_6, Fer_9		Opo_16, Opo_17	Opo_15
RBC	Cow_1		Mac_RB		Hum_RB		Mar_RB		Tre_15	Tre_13, Tre_14	Mou_RBC		Rha_12		Per_1		Squ_9		She_1		Pig_1, Pig_2	Pig_14, Pig_17	Fer_1, Fer_12		Opo_1

## Sheet: Mammalian RGC OT
Each row corresponds to an OT. Each column represents a species, and each cell contains the types within a species that map to a particular OT. There are two columns for each species to differentiate types that map strongly to an OT (more than 70% of cells within that type are contained in the OT), and types that map less specifically to an OT (less than 70% of cells but more than 30% of cells wi…
OT	Macaque types > 0.7	Macaque types < 0.7, > 0.3	Human types > 0.7	Human types < 0.7, > 0.3	Marmoset types > 0.7	Marmoset types < 0.7, > 0.3	Tree_shrew types > 0.7	Tree_shrew types < 0.7, > 0.3	Mouse types > 0.7	Mouse types < 0.7, > 0.3	Rhabdomys types > 0.7	Rhabdomys types < 0.7, > 0.3	Peromyscus types > 0.7	Peromyscus types < 0.7, > 0.3	Squirrel types > 0.7	Squirrel types < 0.7, > 0.3	Sheep types > 0.7	Sheep types < 0.7, > 0.3	Pig types > 0.7	Pig types < 0.7, > 0.3	Ferret types > 0.7	Ferret types < 0.7, > 0.3	Opossum types > 0.7	Opossum types < 0.7, > 0.3
1	Mac_MG_OFF			Hum_MG_OFF	Mar_OFF_MG	Mar_fRGC12	Tre_1, Tre_28		Mou_C17_TRGC_S1, Mou_C42_AlphaOFFS			Rha_26	Per_18, Per_23			Squ_27	She_2		Pig_1	Pig_17, Pig_4	Fer_14, Fer_20	Fer_9		Opo_2
2	Mac_fRGC7, Mac_PG_ON, Mac_pRGC9		Hum_PG_ON, Hum_RGC10, Hum_RGC21	Hum_RGC20	Mar_fRGC7, Mar_ON_PG		Tre_17, Tre_32, Tre_33	Tre_21	Mou_C18, Mou_C27, Mou_C37, Mou_C41_AlphaONT		Rha_24, Rha_25, Rha_33		Per_14		Squ_31		She_9		Pig_14, Pig_25, Pig_34	Pig_22		Fer_22
3	Mac_fRGC8, Mac_pRGC6			Hum_RGC12, Hum_RGC5, Hum_RGC7	Mar_fRGC2, Mar_pRGC11, Mar_pRGC3		Tre_19		Mou_C4_FminiOFF		Rha_5		Per_11			Squ_1, Squ_10		She_15	Pig_30	Pig_22				Opo_29
4	Mac_MG_ON			Hum_MG_ON	Mar_ON_MG		Tre_3		Mou_C43_AlphaONS_M4				Per_34			Squ_27				Pig_4		Fer_19, Fer_9		Opo_28
5	Mac_PG_OFF		Hum_PG_OFF	Hum_RGC4	Mar_OFF_PG_a, Mar_OFF_PG_b		Tre_34		Mou_C34, Mou_C45_AlphaOFFT			Rha_30	Per_36, Per_38		Squ_30	Squ_11		She_4					Opo_22, Opo_27
6		Mac_fRGC9		Hum_RGC9	Mar_pRGC5	Mar_fRGC5	Tre_22, Tre_9		Mou_C23_W3D2, Mou_C30_W3D3		Rha_13, Rha_14		Per_10, Per_30		Squ_18	Squ_11		She_4	Pig_2		Fer_13		Opo_9	Opo_13
7	Mac_fRGC10, Mac_pRGC17			Hum_RGC11	Mar_fRGC11, Mar_pRGC6		Tre_15, Tre_27		Mou_C28_FmidiOFF, Mou_C32_FRGC_novel, Mou_C38_FmidiON			Rha_31	Per_28, Per_33, Per_35			Squ_25	She_14		Pig_13, Pig_35		Fer_24		Opo_25
8	Mac_fRGC5, Mac_pRGC8		Hum_RGC6		Mar_fRGC1		Tre_29	Tre_20	Mou_C22_MX, Mou_C8		Rha_16		Per_7				She_3	She_6	Pig_15	Pig_18	Fer_7	Fer_6
9	Mac_fRGC14, Mac_pRGC15, Mac_pRGC18		Hum_RGC13					Tre_20	Mou_C31_M2, Mou_C33_M1a, Mou_C40_M1b, Mou_C44, Mou_C7		Rha_27		Per_16, Per_37			Squ_24		She_6	Pig_31		Fer_26	Fer_6
10	Mac_pRGC14	Mac_fRGC13			Mar_pRGC1	Mar_fRGC3	Tre_6		Mou_C11		Rha_3		Per_3		Squ_2		She_1	She_12	Pig_7		Fer_5		Opo_3
11	Mac_pRGC13	Mac_fRGC9				Mar_fRGC10	Tre_11		Mou_C21_TRGC_S2		Rha_8		Per_9		Squ_16		She_8		Pig_21		Fer_1		Opo_11
12	Mac_pRGC16	Mac_fRGC11		Hum_RGC16	Mar_fRGC8, Mar_pRGC12/13, Mar_pRGC4/9		Tre_4, Tre_8		Mou_C3_FminiON, Mou_C6_W3B		Rha_1, Rha_17		Per_17, Per_24, Per_27		Squ_7, Squ_9		She_11, She_17		Pig_36, Pig_6		Fer_4		Opo_1, Opo_12
13	Mac_pRGC11				Mar_fRGC6, Mar_pRGC8		Tre_2		Mou_C13_W3L2		Rha_7		Per_13		Squ_26, Squ_3		She_13		Pig_11		Fer_10			Opo_8
14	Mac_fRGC15, Mac_fRGC6, Mac_pRGC5		Hum_RGC19	Hum_RGC5	Mar_fRGC4, Mar_pRGC10		Tre_18, Tre_26, Tre_31, Tre_7		Mou_C19, Mou_C20, Mou_C39		Rha_19, Rha_20, Rha_6	Rha_23	Per_26, Per_8		Squ_15, Squ_21, Squ_5		She_5	She_10	Pig_10, Pig_16		Fer_11, Fer_2, Fer_23	Fer_16	Opo_10, Opo_15, Opo_18	Opo_4
15							Tre_13, Tre_37	Tre_24	Mou_C25, Mou_C35		Rha_15, Rha_21	Rha_28	Per_21, Per_22, Per_32		Squ_22, Squ_8				Pig_32				Opo_23	Opo_26
16	Mac_fRGC16, Mac_pRGC7			Hum_RGC8	Mar_fRGC9, Mar_pRGC14		Tre_16, Tre_25, Tre_30, Tre_36	Tre_24	Mou_C15, Mou_C26, Mou_C29, Mou_C5_JRGC, Mou_C9_TRGC_novel		Rha_11, Rha_18, Rha_22, Rha_29		Per_19, Per_20, Per_29, Per_31		Squ_13, Squ_14, Squ_17, Squ_28, Squ_32	Squ_29	She_18	She_10, She_15	Pig_19, Pig_20, Pig_23, Pig_24, Pig_27, Pig_28, Pig_29		Fer_15, Fer_17, Fer_25	Fer_21	Opo_16, Opo_19, Opo_21	Opo_17, Opo_20, Opo_29
17	Mac_pRGC12		Hum_RGC15, Hum_RGC18	Hum_RGC14	Mar_pRGC7_b		Tre_12, Tre_14		Mou_C12_ooDSGC_N, Mou_C14, Mou_C36		Rha_12	Rha_28	Per_1, Per_25		Squ_19, Squ_20		She_16		Pig_26, Pig_3, Pig_37		Fer_18		Opo_24, Opo_5	Opo_26
18					Mar_pRGC7_a		Tre_10		Mou_C16_ooDSGC_DV		Rha_10		Per_2, Per_5		Squ_6			She_19	Pig_12, Pig_8		Fer_8		Opo_7
19	Mac_fRGC12	Mac_pRGC10		Hum_RGC20			Tre_35		Mou_C10		Rha_32		Per_12					She_19	Pig_33		Fer_12		Opo_6
20				Hum_RGC16			Tre_23		Mou_C24		Rha_9		Per_6		Squ_12				Pig_9		Fer_3		Opo_14
21							Tre_5		Mou_C1_W3L1, Mou_C2_W3D1		Rha_2, Rha_4		Per_15, Per_4		Squ_4		She_7		Pig_5

## Sheet: Vertebrate BC OT
Each row corresponds to an OT. Each column represents a species, and each cell contains the types within a species that map to a particular OT. There are two columns for each species to differentiate types that map strongly to an OT (more than 70% of cells within that type are contained in the OT), and types that map less specifically to an OT (less than 70% of cells but more than 30% of cells wi…
OT	Macaque types > 0.7	Macaque types < 0.7, > 0.3	Human types > 0.7	Human types < 0.7, > 0.3	Marmoset types > 0.7	Marmoset types < 0.7, > 0.3	Tree_shrew types > 0.7	Tree_shrew types < 0.7, > 0.3	Mouse types > 0.7	Mouse types < 0.7, > 0.3	Rhabdomys types > 0.7	Rhabdomys types < 0.7, > 0.3	Peromyscus types > 0.7	Peromyscus types < 0.7, > 0.3	Squirrel types > 0.7	Squirrel types < 0.7, > 0.3	Sheep types > 0.7	Sheep types < 0.7, > 0.3	Cow types > 0.7	Cow types < 0.7, > 0.3	Pig types > 0.7	Pig types < 0.7, > 0.3	Ferret types > 0.7	Ferret types < 0.7, > 0.3	Opossum types > 0.7	Opossum types < 0.7, > 0.3	Lizard types > 0.7	Lizard types < 0.7, > 0.3	Chicken types > 0.7	Chicken types < 0.7, > 0.3	Zebrafish types > 0.7	Zebrafish types < 0.7, > 0.3
BC1A	Mac_FMB		Hum_FMB		Mar_FMB		Tre_2			Mou_BC1A	Rha_18, Rha_3			Per_6	Squ_6		She_2		Cow_13		Pig_3			Fer_8	Opo_6					Chi_BP-5, Chi_BP-8
BC1B	Mac_OFFx			Hum_OFFX				Tre_8	Mou_BC1B		Rha_15					Squ_13	She_5		Cow_12		Pig_8			Fer_8		Opo_13				Chi_BP-11
BC2	Mac_DB1		Hum_DB1		Mar_DB1		Tre_5		Mou_BC2		Rha_10		Per_4		Squ_8		She_12		Cow_15		Pig_7		Fer_4		Opo_5				Chi_BP-15
BC3A	Mac_DB3a		Hum_DB3a		Mar_DB3a				Mou_BC3A		Rha_4		Per_10		Squ_5		She_14		Cow_14		Pig_15		Fer_7		Opo_8		Liz_5		Chi_BP-12		Zeb_5
BC3B	Mac_DB3b		Hum_DB3b		Mar_DB3b				Mou_BC3B		Rha_2, Rha_8		Per_2			Squ_1	She_6		Cow_3		Pig_6		Fer_3		Opo_7					Chi_BP-6
BC4	Mac_DB2			Hum_DB2	Mar_DB2				Mou_BC4		Rha_1		Per_3		Squ_2	Squ_1	She_10		Cow_6		Pig_11		Fer_2			Opo_3		Liz_0		Chi_BP-7
BC5A	Mac_DB4			Hum_DB4	Mar_DB4		Tre_3		Mou_BC5A		Rha_6, Rha_9		Per_5		Squ_10		She_11		Cow_7			Pig_13	Fer_10		Opo_11				Chi_BP-3
BC5B									Mou_BC5B		Rha_11			Per_9
BC5C	Mac_DB5*		Hum_DB5		Mar_DB5*		Tre_0, Tre_4			Mou_BC5C	Rha_7			Per_9	Squ_3, Squ_4		She_3, She_9		Cow_11, Cow_4		Pig_12				Opo_2	Opo_10				Chi_BP-22
BC5D				Hum_DB4, Hum_DB4_2	Mar_DB4_2		Tre_6		Mou_BC5D		Rha_16		Per_11		Squ_7		She_13		Cow_9			Pig_13			Opo_12	Opo_10		Liz_8	Chi_BP-9
BC6	Mac_DB6		Hum_DB6		Mar_DB6		Tre_7		Mou_BC6		Rha_13		Per_8		Squ_14		She_8		Cow_10		Pig_18		Fer_5		Opo_4
BC7	Mac_IMB		Hum_IMB		Mar_IMB		Tre_1		Mou_BC7		Rha_5		Per_7		Squ_11		She_7		Cow_2	Cow_16	Pig_5	Pig_16	Fer_11, Fer_9		Opo_9	Opo_17		Liz_10, Liz_7	Chi_BP-1, Chi_BP-10			Zeb_16, Zeb_7
BC8/9	Mac_BB/GB*		Hum_BBGB	Hum_BBGB_2	Mar_BB/GB*		Tre_12, Tre_9	Tre_11	Mou_BC8, Mou_BC9		Rha_14, Rha_17				Squ_12, Squ_15		She_4		Cow_5, Cow_8		Pig_10, Pig_4		Fer_6		Opo_15, Opo_16			Liz_11	Chi_BP-21	Chi_BP-13		Zeb_9
RBC	Mac_RB		Hum_RB		Mar_RB		Tre_15		Mou_RBC		Rha_12		Per_1		Squ_9		She_1		Cow_1		Pig_1, Pig_2		Fer_1		Opo_1
NM_OFF								Tre_10, Tre_13, Tre_14												Cow_16		Pig_14, Pig_9				Opo_14	Liz_1, Liz_12, Liz_14, Liz_2, Liz_9	Liz_0, Liz_10, Liz_13, Liz_16, Liz_6, Liz_8	Chi_BP-16, Chi_BP-17, Chi_BP-2, Chi_BP-20	Chi_BP-11, Chi_BP-5, Chi_BP-6, Chi_BP-7, Chi_BP-8	Zeb_10, Zeb_11, Zeb_12, Zeb_13, Zeb_15, Zeb_2, Zeb_20, Zeb_21, Zeb_3, Zeb_4, Zeb_6	Zeb_1, Zeb_16, Zeb_17, Zeb_19, Zeb_22
NM_ON																						Pig_14, Pig_17	Fer_12				Liz_3, Liz_4	Liz_15	Chi_BP-14, Chi_BP-18, Chi_BP-19	Chi_BP-13, Chi_BP-4	Zeb_14, Zeb_18	Zeb_17, Zeb_23, Zeb_8, Zeb_9

## Sheet: Vertebrate RGC OT
Each row corresponds to an OT. Each column represents a species, and each cell contains the types within a species that map to a particular OT (numbering as in Extended Data Fig. 1,3-6). There are two columns for each species to differentiate types that map strongly to an OT (more than 70% of cells within that type are contained in the OT), and types that map less specifically to an OT (less than…
OT	Macaque types > 0.7	Macaque types < 0.7, > 0.3	Human types > 0.7	Human types < 0.7, > 0.3	Marmoset types > 0.7	Marmoset types < 0.7, > 0.3	Tree_shrew types > 0.7	Tree_shrew types < 0.7, > 0.3	Mouse types > 0.7	Mouse types < 0.7, > 0.3	Rhabdomys types > 0.7	Rhabdomys types < 0.7, > 0.3	Peromyscus types > 0.7	Peromyscus types < 0.7, > 0.3	Squirrel types > 0.7	Squirrel types < 0.7, > 0.3	Sheep types > 0.7	Sheep types < 0.7, > 0.3	Pig types > 0.7	Pig types < 0.7, > 0.3	Ferret types > 0.7	Ferret types < 0.7, > 0.3	Opossum types > 0.7	Opossum types < 0.7, > 0.3	Chicken types > 0.7	Chicken types < 0.7, > 0.3	Lizard types > 0.7	Lizard types < 0.7, > 0.3	Zebrafish types > 0.7	Zebrafish types < 0.7, > 0.3
1	Mac_MG_OFF			Hum_MG_OFF	Mar_OFF_MG	Mar_fRGC12	Tre_1	Tre_28	Mou_C17_TRGC_S1, Mou_C42_AlphaOFFS			Rha_26, Rha_31	Per_23	Per_18	Squ_27			She_2		Pig_1, Pig_17	Fer_14, Fer_20			Opo_2			Liz_21	Liz_16		Zeb_22
2	Mac_fRGC7, Mac_PG_ON	Mac_pRGC9		Hum_PG_ON, Hum_RGC10	Mar_fRGC7	Mar_ON_PG		Tre_33	Mou_C18, Mou_C27, Mou_C37, Mou_C41_AlphaONT		Rha_24, Rha_33	Rha_25	Per_14		Squ_31			She_9		Pig_14, Pig_25, Pig_34		Fer_22
3									Mou_C4_FminiOFF		Rha_5		Per_11
4	Mac_MG_ON			Hum_MG_ON		Mar_ON_MG	Tre_3		Mou_C43_AlphaONS_M4				Per_34					She_3	Pig_4			Fer_19, Fer_9		Opo_28
5	Mac_PG_OFF			Hum_PG_OFF, Hum_RGC4	Mar_OFF_PG_a, Mar_OFF_PG_b, Mar_pRGC5	Mar_fRGC5	Tre_22, Tre_34	Tre_9	Mou_C34, Mou_C45_AlphaOFFT		Rha_13, Rha_14, Rha_30		Per_36, Per_38		Squ_11, Squ_18, Squ_30		She_4		Pig_2		Fer_13		Opo_22, Opo_27, Opo_9			Chi_RGC-35, Chi_RGC-36		Liz_11
6									Mou_C23_W3D2, Mou_C30_W3D3				Per_10, Per_30
7	Mac_pRGC17	Mac_fRGC10		Hum_RGC11	Mar_fRGC11, Mar_pRGC6		Tre_27	Tre_15	Mou_C28_FmidiOFF, Mou_C32_FRGC_novel, Mou_C38_FmidiON			Rha_31	Per_28, Per_33, Per_35			Squ_25	She_14		Pig_13	Pig_35		Fer_21, Fer_24	Opo_25
8	Mac_fRGC5, Mac_pRGC8	Mac_pRGC15		Hum_RGC6	Mar_fRGC1	Mar_ON_MG	Tre_29	Tre_20	Mou_C22_MX, Mou_C8			Rha_16	Per_7					She_3, She_6		Pig_18	Fer_7	Fer_6
9	Mac_fRGC14, Mac_pRGC18	Mac_pRGC15	Hum_RGC13					Tre_20	Mou_C31_M2, Mou_C33_M1a, Mou_C40_M1b, Mou_C44, Mou_C7		Rha_27		Per_16, Per_37					She_6	Pig_31		Fer_26	Fer_6				Chi_RGC-11	Liz_23
10		Mac_fRGC13, Mac_fRGC8, Mac_pRGC14, Mac_pRGC6		Hum_RGC7	Mar_fRGC2, Mar_pRGC1, Mar_pRGC3	Mar_fRGC3, Mar_pRGC11	Tre_6	Tre_19	Mou_C11		Rha_3		Per_3		Squ_2		She_1		Pig_7	Pig_30	Fer_5			Opo_3		Chi_RGC-14
11	Mac_fRGC9, Mac_pRGC13			Hum_RGC9		Mar_fRGC10, Mar_fRGC5, Mar_ON_PG, Mar_pRGC4/9	Tre_11		Mou_C21_TRGC_S2			Rha_8	Per_9		Squ_16		She_8		Pig_21	Pig_6	Fer_1	Fer_3		Opo_11, Opo_13		Chi_RGC-22, Chi_RGC-28
12	Mac_pRGC16	Mac_fRGC11		Hum_RGC16	Mar_pRGC12/13	Mar_fRGC8, Mar_pRGC4/9	Tre_4, Tre_8		Mou_C3_FminiON, Mou_C6_W3B		Rha_1, Rha_17		Per_17, Per_24, Per_27		Squ_7, Squ_9		She_11, She_17		Pig_36		Fer_4		Opo_1, Opo_12					Liz_7
13	Mac_pRGC11				Mar_fRGC6, Mar_pRGC8		Tre_2		Mou_C13_W3L2		Rha_7		Per_13		Squ_26, Squ_3		She_13		Pig_11		Fer_10			Opo_8		Chi_RGC-37		Liz_2
14	Mac_fRGC15, Mac_fRGC6, Mac_pRGC5			Hum_RGC19, Hum_RGC5	Mar_fRGC4, Mar_pRGC10		Tre_18, Tre_26, Tre_31, Tre_7	Tre_13	Mou_C19, Mou_C20, Mou_C39		Rha_19, Rha_20, Rha_6	Rha_23, Rha_4	Per_26, Per_8		Squ_21, Squ_5	Squ_15	She_5	She_10	Pig_10, Pig_16		Fer_11, Fer_2	Fer_16, Fer_23	Opo_10, Opo_18	Opo_17, Opo_4	Chi_RGC-24	Chi_RGC-32		Liz_5
15								Tre_24, Tre_37	Mou_C25, Mou_C35		Rha_21, Rha_28	Rha_15	Per_21, Per_22, Per_32		Squ_22, Squ_8					Pig_32				Opo_23, Opo_24, Opo_26		Chi_RGC-9				Zeb_2
16	Mac_fRGC16	Mac_pRGC7			Mar_pRGC14	Mar_fRGC9	Tre_16, Tre_25, Tre_30, Tre_36		Mou_C15, Mou_C26, Mou_C29, Mou_C5_JRGC, Mou_C9_TRGC_novel		Rha_11, Rha_22	Rha_18, Rha_29	Per_19, Per_20, Per_29, Per_31		Squ_13, Squ_14, Squ_17, Squ_28, Squ_32	Squ_10, Squ_29	She_18	She_10	Pig_23, Pig_24, Pig_27, Pig_28, Pig_29	Pig_19, Pig_20	Fer_15, Fer_25	Fer_17	Opo_16, Opo_19	Opo_15, Opo_20, Opo_21		Chi_RGC-30
17	Mac_pRGC12		Hum_RGC18	Hum_RGC14, Hum_RGC15			Tre_12, Tre_14		Mou_C12_ooDSGC_N, Mou_C14, Mou_C36		Rha_12		Per_1, Per_25		Squ_19, Squ_20		She_16		Pig_26, Pig_3	Pig_32	Fer_18			Opo_5		Chi_RGC-1, Chi_RGC-23, Chi_RGC-39
18					Mar_pRGC7_a		Tre_10		Mou_C16_ooDSGC_DV		Rha_10		Per_2, Per_5		Squ_6			She_19	Pig_12, Pig_8		Fer_8		Opo_7
19	Mac_fRGC12	Mac_pRGC10		Hum_RGC20			Tre_35		Mou_C10		Rha_32		Per_12					She_19	Pig_33		Fer_12		Opo_6
20							Tre_23		Mou_C24		Rha_9		Per_6		Squ_12				Pig_9			Fer_3		Opo_14				Liz_8
21							Tre_5		Mou_C1_W3L1, Mou_C2_W3D1		Rha_2	Rha_4	Per_15, Per_4		Squ_4		She_7		Pig_5					Opo_8
NM		Mac_pRGC9		Hum_MG_OFF, Hum_MG_ON, Hum_PG_ON, Hum_RGC10, Hum_RGC11, Hum_RGC12, Hum_RGC21, Hum_RGC6, Hum_RGC7		Mar_fRGC12, Mar_pRGC11	Tre_21, Tre_32	Tre_17, Tre_19								Squ_1, Squ_10, Squ_29		She_12	Pig_15, Pig_22	Pig_14, Pig_25, Pig_34, Pig_37		Fer_22		Opo_13	Chi_RGC-10, Chi_RGC-12, Chi_RGC-17, Chi_RGC-18, Chi_RGC-19, Chi_RGC-2, Chi_RGC-26, Chi_RGC-27, Chi_RGC-29, Chi_RGC-33, Chi_RGC-34, Chi_RGC-38, Chi_RGC-40, Chi_RGC-41, Chi_RGC-5, Chi_RGC-6, Chi_RGC-7, Chi_RGC-8	Chi_RGC-13, Chi_RGC-14, Chi_RGC-15, Chi_RGC-20, Chi_RGC-21, Chi_RGC-22, Chi_RGC-25, Chi_RGC-28, Chi_RGC-3, Chi_RGC-30, Chi_RGC-31, Chi_RGC-32, Chi_RGC-35, Chi_RGC-36, Chi_RGC-4, Chi_RGC-9	Liz_10, Liz_12, Liz_13, Liz_17, Liz_19, Liz_22	Liz_1, Liz_11, Liz_14, Liz_15, Liz_16, Liz_18, Liz_2, Liz_20, Liz_3, Liz_4, Liz_5, Liz_6, Liz_7, Liz_9	Zeb_1, Zeb_10, Zeb_11, Zeb_12, Zeb_13, Zeb_14, Zeb_15, Zeb_17, Zeb_18, Zeb_19, Zeb_20, Zeb_21, Zeb_24, Zeb_25, Zeb_26, Zeb_27, Zeb_28, Zeb_3, Zeb_30, Zeb_31, Zeb_32, Zeb_4, Zeb_6, Zeb_7, Zeb_8, Zeb_9	Zeb_16, Zeb_2, Zeb_23, Zeb_29, Zeb_5
