# Supplementary material for: Evolution of neuronal cell classes and types in the vertebrate retina
Source: Nature. 2023 Dec 13;624(7991):415–24. doi: 10.1038/s41586-023-06638-9 (PMC10719112; doi:10.1038/s41586-023-06638-9)
Supplement: Supplementary file 8 — Source Data Fig. 2 [file 41586_2023_6638_MOESM8_ESM.xlsx]

## Sheet: Fig2a
gene	variable	value	isNA
RBPMS	Human_RGC	1	No
RBPMS2	Human_RGC	1	No
SLC17A6	Human_RGC	1	No
THY1	Human_RGC	1	No
NEFL	Human_RGC	1	No
NEFM	Human_RGC	1	No
POU4F1	Human_RGC	1	No
VSX1	Human_RGC	0.00180125	No
VSX2	Human_RGC	0.00786105	No
OTX2	Human_RGC	0.00704886	No
GRM6	Human_RGC	0.00531432	No
TRPM1	Human_RGC	0.00255483	No
CABP5	Human_RGC	0.00982509	No
GRIK1	Human_RGC	0.0732545	No
TFAP2A	Human_RGC	0.0133797	No
TFAP2B	Human_RGC	0.0138476	No
TFAP2C	Human_RGC	0.0164855	No
GAD1	Human_RGC	0.0207358	No
GAD2	Human_RGC	0.0233578	No
PAX6	Human_RGC	0.680884	No
ROBO1	Human_RGC	0.491192	No
SLC6A9	Human_RGC	0.281347	No
ONECUT1	Human_RGC	0.153888	No
ONECUT2	Human_RGC	0.0397258	No
LHX1	Human_RGC	0.000492362	No
CALB1	Human_RGC	0.0603328	No
VIM	Human_RGC	0.0235758	No
SLC4A3	Human_RGC	0.217405	No
WDR72	Human_RGC	1	No
SAG	Human_RGC	0.0173561	No
PDC	Human_RGC	0.0283813	No
RCVRN	Human_RGC	0.0521244	No
GNGT1	Human_RGC	0.0509342	No
GNGT2	Human_RGC	0.234428	No
NRL	Human_RGC	0.045309	No
SLC1A3	Human_RGC	0.00435229	No
RLBP1	Human_RGC	0.014136	No
APOE	Human_RGC	0.0235225	No
GLUL	Human_RGC	0.0284322	No
SFRP2	Human_RGC	0.214696	No
RBPMS	Macaque_RGC	NA	Yes
RBPMS2	Macaque_RGC	1	No
SLC17A6	Macaque_RGC	1	No
THY1	Macaque_RGC	1	No
NEFL	Macaque_RGC	1	No
NEFM	Macaque_RGC	NA	Yes
POU4F1	Macaque_RGC	1	No
VSX1	Macaque_RGC	0.0231671	No
VSX2	Macaque_RGC	0.0225819	No
OTX2	Macaque_RGC	0.035236	No
GRM6	Macaque_RGC	0.0214046	No
TRPM1	Macaque_RGC	0.010301	No
CABP5	Macaque_RGC	NA	Yes
GRIK1	Macaque_RGC	0.039581	No
TFAP2A	Macaque_RGC	0.0138931	No
TFAP2B	Macaque_RGC	0.0119405	No
TFAP2C	Macaque_RGC	0.0146026	No
GAD1	Macaque_RGC	0.05086	No
GAD2	Macaque_RGC	0.086228	No
PAX6	Macaque_RGC	1	No
ROBO1	Macaque_RGC	0.269529	No
SLC6A9	Macaque_RGC	0.122343	No
ONECUT1	Macaque_RGC	0.177882	No
ONECUT2	Macaque_RGC	0.0385214	No
LHX1	Macaque_RGC	0.00672992	No
CALB1	Macaque_RGC	1	No
VIM	Macaque_RGC	0.0220743	No
SLC4A3	Macaque_RGC	1	No
WDR72	Macaque_RGC	1	No
SAG	Macaque_RGC	0.017073	No
PDC	Macaque_RGC	0.0175878	No
RCVRN	Macaque_RGC	NA	Yes
GNGT1	Macaque_RGC	0.0156017	No
GNGT2	Macaque_RGC	0.0439572	No
NRL	Macaque_RGC	0.0250707	No
SLC1A3	Macaque_RGC	0.00797293	No
RLBP1	Macaque_RGC	0.00580458	No
APOE	Macaque_RGC	0.0126838	No
GLUL	Macaque_RGC	0.0304161	No
SFRP2	Macaque_RGC	0.02755	No
RBPMS	Marmoset_RGC	1	No
RBPMS2	Marmoset_RGC	1	No
SLC17A6	Marmoset_RGC	1	No
THY1	Marmoset_RGC	1	No
NEFL	Marmoset_RGC	1	No
NEFM	Marmoset_RGC	1	No
POU4F1	Marmoset_RGC	NA	Yes
VSX1	Marmoset_RGC	0.0508709	No
VSX2	Marmoset_RGC	0.059354	No
OTX2	Marmoset_RGC	0.0559877	No
GRM6	Marmoset_RGC	0.0484319	No
TRPM1	Marmoset_RGC	0.0442163	No
CABP5	Marmoset_RGC	0.0343287	No
GRIK1	Marmoset_RGC	0.0562984	No
TFAP2A	Marmoset_RGC	0.0306949	No
TFAP2B	Marmoset_RGC	0.0269388	No
TFAP2C	Marmoset_RGC	0.0295148	No
GAD1	Marmoset_RGC	0.0439397	No
GAD2	Marmoset_RGC	0.0385811	No
PAX6	Marmoset_RGC	0.717265	No
ROBO1	Marmoset_RGC	0.263071	No
SLC6A9	Marmoset_RGC	0.300335	No
ONECUT1	Marmoset_RGC	0.240247	No
ONECUT2	Marmoset_RGC	0.0941007	No
LHX1	Marmoset_RGC	0.00782316	No
CALB1	Marmoset_RGC	0.805096	No
VIM	Marmoset_RGC	0.0125932	No
SLC4A3	Marmoset_RGC	1	No
WDR72	Marmoset_RGC	0.336069	No
SAG	Marmoset_RGC	0.00585608	No
PDC	Marmoset_RGC	0.0275142	No
RCVRN	Marmoset_RGC	0.0163988	No
GNGT1	Marmoset_RGC	0.0202695	No
GNGT2	Marmoset_RGC	0.0466332	No
NRL	Marmoset_RGC	0.00402811	No
SLC1A3	Marmoset_RGC	0.0105764	No
RLBP1	Marmoset_RGC	0.00901712	No
APOE	Marmoset_RGC	0.0184122	No
GLUL	Marmoset_RGC	0.112056	No
SFRP2	Marmoset_RGC	0.102625	No
RBPMS	Tree_shrew_RGC	1	No
RBPMS2	Tree_shrew_RGC	1	No
SLC17A6	Tree_shrew_RGC	1	No
THY1	Tree_shrew_RGC	1	No
NEFL	Tree_shrew_RGC	NA	Yes
NEFM	Tree_shrew_RGC	1	No
POU4F1	Tree_shrew_RGC	1	No
VSX1	Tree_shrew_RGC	0.196306	No
VSX2	Tree_shrew_RGC	1	No
OTX2	Tree_shrew_RGC	0.010786	No
GRM6	Tree_shrew_RGC	0.00311077	No
TRPM1	Tree_shrew_RGC	0.0029463	No
CABP5	Tree_shrew_RGC	NA	Yes
GRIK1	Tree_shrew_RGC	1	No
TFAP2A	Tree_shrew_RGC	0.0460458	No
TFAP2B	Tree_shrew_RGC	0.0337606	No
TFAP2C	Tree_shrew_RGC	0.19593	No
GAD1	Tree_shrew_RGC	0.716795	No
GAD2	Tree_shrew_RGC	NA	Yes
PAX6	Tree_shrew_RGC	0.858844	No
ROBO1	Tree_shrew_RGC	0.545884	No
SLC6A9	Tree_shrew_RGC	0.200889	No
ONECUT1	Tree_shrew_RGC	0.193924	No
ONECUT2	Tree_shrew_RGC	0.105128	No
LHX1	Tree_shrew_RGC	0.00178395	No
CALB1	Tree_shrew_RGC	0.0986089	No
VIM	Tree_shrew_RGC	0.116929	No
SLC4A3	Tree_shrew_RGC	0.0733525	No
WDR72	Tree_shrew_RGC	0.666025	No
SAG	Tree_shrew_RGC	0.012032	No
PDC	Tree_shrew_RGC	NA	Yes
RCVRN	Tree_shrew_RGC	0.0236845	No
GNGT1	Tree_shrew_RGC	0.0887912	No
GNGT2	Tree_shrew_RGC	NA	Yes
NRL	Tree_shrew_RGC	0.191252	No
SLC1A3	Tree_shrew_RGC	0.00302749	No
RLBP1	Tree_shrew_RGC	0.0267202	No
APOE	Tree_shrew_RGC	NA	Yes
GLUL	Tree_shrew_RGC	0.0275016	No
SFRP2	Tree_shrew_RGC	0.884097	No
RBPMS	Mouse_RGC	1	No
RBPMS2	Mouse_RGC	1	No
SLC17A6	Mouse_RGC	1	No
THY1	Mouse_RGC	1	No
NEFL	Mouse_RGC	1	No
NEFM	Mouse_RGC	1	No
POU4F1	Mouse_RGC	1	No
VSX1	Mouse_RGC	0.00267343	No
VSX2	Mouse_RGC	0.00550815	No
OTX2	Mouse_RGC	0.00379066	No
GRM6	Mouse_RGC	0.00264632	No
TRPM1	Mouse_RGC	0.00277038	No
CABP5	Mouse_RGC	0.00341683	No
GRIK1	Mouse_RGC	0.162562	No
TFAP2A	Mouse_RGC	0.0945244	No
TFAP2B	Mouse_RGC	0.0709996	No
TFAP2C	Mouse_RGC	0.368977	No
GAD1	Mouse_RGC	0.0790039	No
GAD2	Mouse_RGC	0.285523	No
PAX6	Mouse_RGC	1	No
ROBO1	Mouse_RGC	0.391648	No
SLC6A9	Mouse_RGC	0.294611	No
ONECUT1	Mouse_RGC	0.100189	No
ONECUT2	Mouse_RGC	0.10344	No
LHX1	Mouse_RGC	0.000148877	No
CALB1	Mouse_RGC	0.0975301	No
VIM	Mouse_RGC	0.0155198	No
SLC4A3	Mouse_RGC	0.101373	No
WDR72	Mouse_RGC	0.224183	No
SAG	Mouse_RGC	0.00462082	No
PDC	Mouse_RGC	0.00396915	No
RCVRN	Mouse_RGC	0.0030102	No
GNGT1	Mouse_RGC	0.00548459	No
GNGT2	Mouse_RGC	0.00306879	No
NRL	Mouse_RGC	0.240446	No
SLC1A3	Mouse_RGC	0.0042224	No
RLBP1	Mouse_RGC	0.00129862	No
APOE	Mouse_RGC	0.00156145	No
GLUL	Mouse_RGC	0.0183641	No
SFRP2	Mouse_RGC	0.693829	No
RBPMS	Rhabdomys_RGC	1	No
RBPMS2	Rhabdomys_RGC	1	No
SLC17A6	Rhabdomys_RGC	1	No
THY1	Rhabdomys_RGC	1	No
NEFL	Rhabdomys_RGC	1	No
NEFM	Rhabdomys_RGC	NA	Yes
POU4F1	Rhabdomys_RGC	NA	Yes
VSX1	Rhabdomys_RGC	0.0066391	No
VSX2	Rhabdomys_RGC	0.00438856	No
OTX2	Rhabdomys_RGC	0.00854031	No
GRM6	Rhabdomys_RGC	0.0084168	No
TRPM1	Rhabdomys_RGC	0.00484536	No
CABP5	Rhabdomys_RGC	0.0300338	No
GRIK1	Rhabdomys_RGC	0.130196	No
TFAP2A	Rhabdomys_RGC	0.00639558	No
TFAP2B	Rhabdomys_RGC	0.0154987	No
TFAP2C	Rhabdomys_RGC	0.0131378	No
GAD1	Rhabdomys_RGC	0.0334672	No
GAD2	Rhabdomys_RGC	0.0435207	No
PAX6	Rhabdomys_RGC	0.400536	No
ROBO1	Rhabdomys_RGC	NA	Yes
SLC6A9	Rhabdomys_RGC	0.0222545	No
ONECUT1	Rhabdomys_RGC	0.0309402	No
ONECUT2	Rhabdomys_RGC	0.0726423	No
LHX1	Rhabdomys_RGC	0.0120554	No
CALB1	Rhabdomys_RGC	0.00486879	No
VIM	Rhabdomys_RGC	0.02573	No
SLC4A3	Rhabdomys_RGC	0.0351423	No
WDR72	Rhabdomys_RGC	0.545491	No
SAG	Rhabdomys_RGC	0.0120315	No
PDC	Rhabdomys_RGC	0.0277652	No
RCVRN	Rhabdomys_RGC	0.110891	No
GNGT1	Rhabdomys_RGC	0.0584181	No
GNGT2	Rhabdomys_RGC	0.107595	No
NRL	Rhabdomys_RGC	0.108474	No
SLC1A3	Rhabdomys_RGC	0.0320468	No
RLBP1	Rhabdomys_RGC	0.0132493	No
APOE	Rhabdomys_RGC	0.0191326	No
GLUL	Rhabdomys_RGC	0.0610871	No
SFRP2	Rhabdomys_RGC	0.00978674	No
RBPMS	Peromyscus_RGC	1	No
RBPMS2	Peromyscus_RGC	1	No
SLC17A6	Peromyscus_RGC	1	No
THY1	Peromyscus_RGC	1	No
NEFL	Peromyscus_RGC	1	No
NEFM	Peromyscus_RGC	1	No
POU4F1	Peromyscus_RGC	1	No
VSX1	Peromyscus_RGC	0.015861	No
VSX2	Peromyscus_RGC	0.0112035	No
OTX2	Peromyscus_RGC	0.0087304	No
GRM6	Peromyscus_RGC	0.0102069	No
TRPM1	Peromyscus_RGC	0.00903616	No
CABP5	Peromyscus_RGC	0.008074	No
GRIK1	Peromyscus_RGC	0.100914	No
TFAP2A	Peromyscus_RGC	0.0219283	No
TFAP2B	Peromyscus_RGC	0.00840119	No
TFAP2C	Peromyscus_RGC	0.0164744	No
GAD1	Peromyscus_RGC	0.0218062	No
GAD2	Peromyscus_RGC	0.022242	No
PAX6	Peromyscus_RGC	0.594099	No
ROBO1	Peromyscus_RGC	0.369991	No
SLC6A9	Peromyscus_RGC	0.0337672	No
ONECUT1	Peromyscus_RGC	0.0299497	No
ONECUT2	Peromyscus_RGC	0.0348332	No
LHX1	Peromyscus_RGC	9.95352e-05	No
CALB1	Peromyscus_RGC	0.192438	No
VIM	Peromyscus_RGC	0.000467762	No
SLC4A3	Peromyscus_RGC	0.116523	No
WDR72	Peromyscus_RGC	1	No
SAG	Peromyscus_RGC	0.00215567	No
PDC	Peromyscus_RGC	0.00388383	No
RCVRN	Peromyscus_RGC	0.00137073	No
GNGT1	Peromyscus_RGC	0.0021962	No
GNGT2	Peromyscus_RGC	0.00356281	No
NRL	Peromyscus_RGC	0.00944279	No
SLC1A3	Peromyscus_RGC	NA	Yes
RLBP1	Peromyscus_RGC	0.00547497	No
APOE	Peromyscus_RGC	0.00182009	No
GLUL	Peromyscus_RGC	0.0118018	No
SFRP2	Peromyscus_RGC	0.00671522	No
RBPMS	Squirrel_RGC	1	No
RBPMS2	Squirrel_RGC	1	No
SLC17A6	Squirrel_RGC	1	No
THY1	Squirrel_RGC	1	No
NEFL	Squirrel_RGC	NA	Yes
NEFM	Squirrel_RGC	NA	Yes
POU4F1	Squirrel_RGC	1	No
VSX1	Squirrel_RGC	0.0460213	No
VSX2	Squirrel_RGC	0.0396314	No
OTX2	Squirrel_RGC	0.0404954	No
GRM6	Squirrel_RGC	0.0250779	No
TRPM1	Squirrel_RGC	0.0252503	No
CABP5	Squirrel_RGC	0.0761151	No
GRIK1	Squirrel_RGC	0.0856351	No
TFAP2A	Squirrel_RGC	0.0465291	No
TFAP2B	Squirrel_RGC	0.0399897	No
TFAP2C	Squirrel_RGC	0.0737216	No
GAD1	Squirrel_RGC	0.112373	No
GAD2	Squirrel_RGC	0.0656531	No
PAX6	Squirrel_RGC	0.665466	No
ROBO1	Squirrel_RGC	1	No
SLC6A9	Squirrel_RGC	0.367545	No
ONECUT1	Squirrel_RGC	0.0287691	No
ONECUT2	Squirrel_RGC	0.0475672	No
LHX1	Squirrel_RGC	0.00751637	No
CALB1	Squirrel_RGC	0.044705	No
VIM	Squirrel_RGC	0.0912672	No
SLC4A3	Squirrel_RGC	0.132509	No
WDR72	Squirrel_RGC	0.313182	No
SAG	Squirrel_RGC	0.0371318	No
PDC	Squirrel_RGC	0.0799989	No
RCVRN	Squirrel_RGC	0.0769326	No
GNGT1	Squirrel_RGC	0.0502949	No
GNGT2	Squirrel_RGC	0.128306	No
NRL	Squirrel_RGC	0.0893592	No
SLC1A3	Squirrel_RGC	0.0134338	No
RLBP1	Squirrel_RGC	0.0342977	No
APOE	Squirrel_RGC	NA	Yes
GLUL	Squirrel_RGC	0.0700698	No
SFRP2	Squirrel_RGC	0.051308	No
RBPMS	Sheep_RGC	1	No
RBPMS2	Sheep_RGC	1	No
SLC17A6	Sheep_RGC	1	No
THY1	Sheep_RGC	1	No
NEFL	Sheep_RGC	1	No
NEFM	Sheep_RGC	1	No
POU4F1	Sheep_RGC	1	No
VSX1	Sheep_RGC	0.0442171	No
VSX2	Sheep_RGC	0.00363811	No
OTX2	Sheep_RGC	NA	Yes
GRM6	Sheep_RGC	0.0102806	No
TRPM1	Sheep_RGC	0.00180625	No
CABP5	Sheep_RGC	0.00770637	No
GRIK1	Sheep_RGC	0.0884808	No
TFAP2A	Sheep_RGC	0.0716566	No
TFAP2B	Sheep_RGC	0.082965	No
TFAP2C	Sheep_RGC	0.0871431	No
GAD1	Sheep_RGC	0.0705136	No
GAD2	Sheep_RGC	0.0717289	No
PAX6	Sheep_RGC	0.514017	No
ROBO1	Sheep_RGC	0.640405	No
SLC6A9	Sheep_RGC	0.134091	No
ONECUT1	Sheep_RGC	0.254916	No
ONECUT2	Sheep_RGC	0.201136	No
LHX1	Sheep_RGC	0.00496633	No
CALB1	Sheep_RGC	0.172943	No
VIM	Sheep_RGC	0.145552	No
SLC4A3	Sheep_RGC	0.983333	No
WDR72	Sheep_RGC	0.0265766	No
SAG	Sheep_RGC	0.0865363	No
PDC	Sheep_RGC	0.115783	No
RCVRN	Sheep_RGC	0.0947955	No
GNGT1	Sheep_RGC	0.270604	No
GNGT2	Sheep_RGC	0.200337	No
NRL	Sheep_RGC	0.0172676	No
SLC1A3	Sheep_RGC	0.0082024	No
RLBP1	Sheep_RGC	0.0468154	No
APOE	Sheep_RGC	0.0563801	No
GLUL	Sheep_RGC	0.00894582	No
SFRP2	Sheep_RGC	0.0076049	No
RBPMS	Cow_RGC	1	No
RBPMS2	Cow_RGC	1	No
SLC17A6	Cow_RGC	1	No
THY1	Cow_RGC	1	No
NEFL	Cow_RGC	1	No
NEFM	Cow_RGC	1	No
POU4F1	Cow_RGC	1	No
VSX1	Cow_RGC	0.219423	No
VSX2	Cow_RGC	0.0936664	No
OTX2	Cow_RGC	0.120407	No
GRM6	Cow_RGC	0.0898776	No
TRPM1	Cow_RGC	0.0808832	No
CABP5	Cow_RGC	0.0908489	No
GRIK1	Cow_RGC	0.821081	No
TFAP2A	Cow_RGC	0.623965	No
TFAP2B	Cow_RGC	0.559422	No
TFAP2C	Cow_RGC	0.369216	No
GAD1	Cow_RGC	0.52465	No
GAD2	Cow_RGC	0.521726	No
PAX6	Cow_RGC	1	No
ROBO1	Cow_RGC	0.359269	No
SLC6A9	Cow_RGC	1	No
ONECUT1	Cow_RGC	0.346843	No
ONECUT2	Cow_RGC	0.183956	No
LHX1	Cow_RGC	0.00688477	No
CALB1	Cow_RGC	0.0803583	No
VIM	Cow_RGC	0.253644	No
SLC4A3	Cow_RGC	0.307341	No
WDR72	Cow_RGC	0.0402153	No
SAG	Cow_RGC	0.0907824	No
PDC	Cow_RGC	0.459072	No
RCVRN	Cow_RGC	0.207415	No
GNGT1	Cow_RGC	0.383911	No
GNGT2	Cow_RGC	0.0598158	No
NRL	Cow_RGC	0.0204434	No
SLC1A3	Cow_RGC	0.015392	No
RLBP1	Cow_RGC	0.0669972	No
APOE	Cow_RGC	0.125635	No
GLUL	Cow_RGC	0.072699	No
SFRP2	Cow_RGC	0.050629	No
RBPMS	Pig_RGC	1	No
RBPMS2	Pig_RGC	1	No
SLC17A6	Pig_RGC	1	No
THY1	Pig_RGC	0.622199	No
NEFL	Pig_RGC	1	No
NEFM	Pig_RGC	NA	Yes
POU4F1	Pig_RGC	1	No
VSX1	Pig_RGC	0.00697268	No
VSX2	Pig_RGC	0.00606273	No
OTX2	Pig_RGC	NA	Yes
GRM6	Pig_RGC	0.00538903	No
TRPM1	Pig_RGC	0.00319416	No
CABP5	Pig_RGC	0.0076333	No
GRIK1	Pig_RGC	0.0736039	No
TFAP2A	Pig_RGC	0.00240951	No
TFAP2B	Pig_RGC	0.00366209	No
TFAP2C	Pig_RGC	0.0159021	No
GAD1	Pig_RGC	0.00922617	No
GAD2	Pig_RGC	0.0599987	No
PAX6	Pig_RGC	0.591877	No
ROBO1	Pig_RGC	1	No
SLC6A9	Pig_RGC	0.0792715	No
ONECUT1	Pig_RGC	0.113447	No
ONECUT2	Pig_RGC	0.111491	No
LHX1	Pig_RGC	0.00248473	No
CALB1	Pig_RGC	0.0154129	No
VIM	Pig_RGC	0.00538663	No
SLC4A3	Pig_RGC	0.176316	No
WDR72	Pig_RGC	0.0800924	No
SAG	Pig_RGC	0.00295102	No
PDC	Pig_RGC	0.0138234	No
RCVRN	Pig_RGC	0.00291591	No
GNGT1	Pig_RGC	0.00496038	No
GNGT2	Pig_RGC	NA	Yes
NRL	Pig_RGC	0.00934314	No
SLC1A3	Pig_RGC	0.0027075	No
RLBP1	Pig_RGC	0.031714	No
APOE	Pig_RGC	0.00128189	No
GLUL	Pig_RGC	NA	Yes
SFRP2	Pig_RGC	0.000821669	No
RBPMS	Ferret_RGC	1	No
RBPMS2	Ferret_RGC	1	No
SLC17A6	Ferret_RGC	1	No
THY1	Ferret_RGC	1	No
NEFL	Ferret_RGC	1	No
NEFM	Ferret_RGC	NA	Yes
POU4F1	Ferret_RGC	NA	Yes
VSX1	Ferret_RGC	0	No
VSX2	Ferret_RGC	0.00335235	No
OTX2	Ferret_RGC	0.00365327	No
GRM6	Ferret_RGC	0.017756	No
TRPM1	Ferret_RGC	0.00247193	No
CABP5	Ferret_RGC	0.00231117	No
GRIK1	Ferret_RGC	0.0900893	No
TFAP2A	Ferret_RGC	0.00968724	No
TFAP2B	Ferret_RGC	0.00278786	No
TFAP2C	Ferret_RGC	0.00417596	No
GAD1	Ferret_RGC	0.00173308	No
GAD2	Ferret_RGC	0.0173245	No
PAX6	Ferret_RGC	0.575876	No
ROBO1	Ferret_RGC	1	No
SLC6A9	Ferret_RGC	0.0918175	No
ONECUT1	Ferret_RGC	0.0282759	No
ONECUT2	Ferret_RGC	0.019789	No
LHX1	Ferret_RGC	0.000345399	No
CALB1	Ferret_RGC	0.000847881	No
VIM	Ferret_RGC	0.0510424	No
SLC4A3	Ferret_RGC	0.282873	No
WDR72	Ferret_RGC	0.113464	No
SAG	Ferret_RGC	0.00905442	No
PDC	Ferret_RGC	0.00872592	No
RCVRN	Ferret_RGC	0.0066356	No
GNGT1	Ferret_RGC	0.00753943	No
GNGT2	Ferret_RGC	NA	Yes
NRL	Ferret_RGC	0.0236897	No
SLC1A3	Ferret_RGC	0.00159391	No
RLBP1	Ferret_RGC	0.00279546	No
APOE	Ferret_RGC	0.00632501	No
GLUL	Ferret_RGC	0.0392193	No
SFRP2	Ferret_RGC	0.00104982	No
RBPMS	Opossum_RGC	NA	Yes
RBPMS2	Opossum_RGC	NA	Yes
SLC17A6	Opossum_RGC	1	No
THY1	Opossum_RGC	1	No
NEFL	Opossum_RGC	1	No
NEFM	Opossum_RGC	NA	Yes
POU4F1	Opossum_RGC	1	No
VSX1	Opossum_RGC	0.0245792	No
VSX2	Opossum_RGC	0.009668	No
OTX2	Opossum_RGC	0.0418547	No
GRM6	Opossum_RGC	0.0387509	No
TRPM1	Opossum_RGC	0.00548148	No
CABP5	Opossum_RGC	NA	Yes
GRIK1	Opossum_RGC	0.0282671	No
TFAP2A	Opossum_RGC	0.257612	No
TFAP2B	Opossum_RGC	0.127082	No
TFAP2C	Opossum_RGC	0.289699	No
GAD1	Opossum_RGC	0.430666	No
GAD2	Opossum_RGC	0.227671	No
PAX6	Opossum_RGC	0.641818	No
ROBO1	Opossum_RGC	0.409596	No
SLC6A9	Opossum_RGC	0.301325	No
ONECUT1	Opossum_RGC	0.0931228	No
ONECUT2	Opossum_RGC	0.143244	No
LHX1	Opossum_RGC	NA	Yes
CALB1	Opossum_RGC	1	No
VIM	Opossum_RGC	0.0450885	No
SLC4A3	Opossum_RGC	0.0351158	No
WDR72	Opossum_RGC	0.184997	No
SAG	Opossum_RGC	NA	Yes
PDC	Opossum_RGC	0.0756425	No
RCVRN	Opossum_RGC	0.335827	No
GNGT1	Opossum_RGC	NA	Yes
GNGT2	Opossum_RGC	0.431827	No
NRL	Opossum_RGC	0.011052	No
SLC1A3	Opossum_RGC	0.0476258	No
RLBP1	Opossum_RGC	0.0119976	No
APOE	Opossum_RGC	0.0850736	No
GLUL	Opossum_RGC	0.0279266	No
SFRP2	Opossum_RGC	0.294242	No
RBPMS	Lizard_RGC	1	No
RBPMS2	Lizard_RGC	1	No
SLC17A6	Lizard_RGC	0.67355	No
THY1	Lizard_RGC	1	No
NEFL	Lizard_RGC	1	No
NEFM	Lizard_RGC	1	No
POU4F1	Lizard_RGC	1	No
VSX1	Lizard_RGC	0.0192806	No
VSX2	Lizard_RGC	0.0508183	No
OTX2	Lizard_RGC	0.0468665	No
GRM6	Lizard_RGC	0.493789	No
TRPM1	Lizard_RGC	0.0275688	No
CABP5	Lizard_RGC	0.0532073	No
GRIK1	Lizard_RGC	0.0470643	No
TFAP2A	Lizard_RGC	0.135193	No
TFAP2B	Lizard_RGC	0.132474	No
TFAP2C	Lizard_RGC	0.152553	No
GAD1	Lizard_RGC	0.231342	No
GAD2	Lizard_RGC	0.12133	No
PAX6	Lizard_RGC	0.864282	No
ROBO1	Lizard_RGC	1	No
SLC6A9	Lizard_RGC	0.355684	No
ONECUT1	Lizard_RGC	NA	Yes
ONECUT2	Lizard_RGC	0.0886978	No
LHX1	Lizard_RGC	0.0297688	No
CALB1	Lizard_RGC	0.0571994	No
VIM	Lizard_RGC	0.0642883	No
SLC4A3	Lizard_RGC	0.114305	No
WDR72	Lizard_RGC	0.566753	No
SAG	Lizard_RGC	0.0318753	No
PDC	Lizard_RGC	0.0213294	No
RCVRN	Lizard_RGC	0.0631662	No
GNGT1	Lizard_RGC	NA	Yes
GNGT2	Lizard_RGC	NA	Yes
NRL	Lizard_RGC	0.246273	No
SLC1A3	Lizard_RGC	0.0119223	No
RLBP1	Lizard_RGC	0.0219105	No
APOE	Lizard_RGC	0.00781821	No
GLUL	Lizard_RGC	0.0268844	No
SFRP2	Lizard_RGC	1	No
RBPMS	Chicken_RGC	1	No
RBPMS2	Chicken_RGC	1	No
SLC17A6	Chicken_RGC	0.782965	No
THY1	Chicken_RGC	1	No
NEFL	Chicken_RGC	1	No
NEFM	Chicken_RGC	1	No
POU4F1	Chicken_RGC	1	No
VSX1	Chicken_RGC	0.0005259	No
VSX2	Chicken_RGC	0.000349545	No
OTX2	Chicken_RGC	0	No
GRM6	Chicken_RGC	NA	Yes
TRPM1	Chicken_RGC	0.00865172	No
CABP5	Chicken_RGC	NA	Yes
GRIK1	Chicken_RGC	0.117888	No
TFAP2A	Chicken_RGC	0.00305726	No
TFAP2B	Chicken_RGC	0.00380198	No
TFAP2C	Chicken_RGC	0.00231962	No
GAD1	Chicken_RGC	0.00285007	No
GAD2	Chicken_RGC	0.0187654	No
PAX6	Chicken_RGC	0.565651	No
ROBO1	Chicken_RGC	0.167478	No
SLC6A9	Chicken_RGC	0.154345	No
ONECUT1	Chicken_RGC	0.0518018	No
ONECUT2	Chicken_RGC	0.0405457	No
LHX1	Chicken_RGC	0.000103105	No
CALB1	Chicken_RGC	0.562497	No
VIM	Chicken_RGC	0.0149818	No
SLC4A3	Chicken_RGC	0.380394	No
WDR72	Chicken_RGC	0.493734	No
SAG	Chicken_RGC	0.0578748	No
PDC	Chicken_RGC	0.00228542	No
RCVRN	Chicken_RGC	NA	Yes
GNGT1	Chicken_RGC	NA	Yes
GNGT2	Chicken_RGC	0.000179808	No
NRL	Chicken_RGC	NA	Yes
SLC1A3	Chicken_RGC	0.000805336	No
RLBP1	Chicken_RGC	0.00125252	No
APOE	Chicken_RGC	NA	Yes
GLUL	Chicken_RGC	0.00100033	No
SFRP2	Chicken_RGC	0.017639	No
RBPMS	Zebrafish_RGC	0.427933	No
RBPMS2	Zebrafish_RGC	NA	Yes
SLC17A6	Zebrafish_RGC	NA	Yes
THY1	Zebrafish_RGC	1	No
NEFL	Zebrafish_RGC	NA	Yes
NEFM	Zebrafish_RGC	NA	Yes
POU4F1	Zebrafish_RGC	1	No
VSX1	Zebrafish_RGC	0.0384106	No
VSX2	Zebrafish_RGC	0.0575384	No
OTX2	Zebrafish_RGC	0.0955126	No
GRM6	Zebrafish_RGC	NA	Yes
TRPM1	Zebrafish_RGC	NA	Yes
CABP5	Zebrafish_RGC	NA	Yes
GRIK1	Zebrafish_RGC	NA	Yes
TFAP2A	Zebrafish_RGC	0.0781386	No
TFAP2B	Zebrafish_RGC	0.0447347	No
TFAP2C	Zebrafish_RGC	0.0637525	No
GAD1	Zebrafish_RGC	NA	Yes
GAD2	Zebrafish_RGC	0.088801	No
PAX6	Zebrafish_RGC	NA	Yes
ROBO1	Zebrafish_RGC	1	No
SLC6A9	Zebrafish_RGC	0.0501035	No
ONECUT1	Zebrafish_RGC	1	No
ONECUT2	Zebrafish_RGC	1	No
LHX1	Zebrafish_RGC	NA	Yes
CALB1	Zebrafish_RGC	0.00555053	No
VIM	Zebrafish_RGC	1	No
SLC4A3	Zebrafish_RGC	1	No
WDR72	Zebrafish_RGC	NA	Yes
SAG	Zebrafish_RGC	NA	Yes
PDC	Zebrafish_RGC	NA	Yes
RCVRN	Zebrafish_RGC	0.00459571	No
GNGT1	Zebrafish_RGC	0.00226816	No
GNGT2	Zebrafish_RGC	NA	Yes
NRL	Zebrafish_RGC	0.0279885	No
SLC1A3	Zebrafish_RGC	NA	Yes
RLBP1	Zebrafish_RGC	NA	Yes
APOE	Zebrafish_RGC	NA	Yes
GLUL	Zebrafish_RGC	NA	Yes
SFRP2	Zebrafish_RGC	1	No
RBPMS	Lamprey_RGC	0.50556	No
RBPMS2	Lamprey_RGC	NA	Yes
SLC17A6	Lamprey_RGC	0.257325	No
THY1	Lamprey_RGC	NA	Yes
NEFL	Lamprey_RGC	NA	Yes
NEFM	Lamprey_RGC	NA	Yes
POU4F1	Lamprey_RGC	NA	Yes
VSX1	Lamprey_RGC	NA	Yes
VSX2	Lamprey_RGC	0.0146388	No
OTX2	Lamprey_RGC	NA	Yes
GRM6	Lamprey_RGC	NA	Yes
TRPM1	Lamprey_RGC	NA	Yes
CABP5	Lamprey_RGC	NA	Yes
GRIK1	Lamprey_RGC	NA	Yes
TFAP2A	Lamprey_RGC	NA	Yes
TFAP2B	Lamprey_RGC	0.891912	No
TFAP2C	Lamprey_RGC	NA	Yes
GAD1	Lamprey_RGC	1	No
GAD2	Lamprey_RGC	NA	Yes
PAX6	Lamprey_RGC	0.349465	No
ROBO1	Lamprey_RGC	NA	Yes
SLC6A9	Lamprey_RGC	0.155688	No
ONECUT1	Lamprey_RGC	0.0254365	No
ONECUT2	Lamprey_RGC	NA	Yes
LHX1	Lamprey_RGC	0.0325825	No
CALB1	Lamprey_RGC	NA	Yes
VIM	Lamprey_RGC	0.166412	No
SLC4A3	Lamprey_RGC	NA	Yes
WDR72	Lamprey_RGC	NA	Yes
SAG	Lamprey_RGC	NA	Yes
PDC	Lamprey_RGC	NA	Yes
RCVRN	Lamprey_RGC	0.00143893	No
GNGT1	Lamprey_RGC	NA	Yes
GNGT2	Lamprey_RGC	NA	Yes
NRL	Lamprey_RGC	NA	Yes
SLC1A3	Lamprey_RGC	NA	Yes
RLBP1	Lamprey_RGC	NA	Yes
APOE	Lamprey_RGC	NA	Yes
GLUL	Lamprey_RGC	0.180746	No
SFRP2	Lamprey_RGC	0.330871	No
RBPMS	Human_BC	0.015895	No
RBPMS2	Human_BC	0.0171282	No
SLC17A6	Human_BC	0.0249814	No
THY1	Human_BC	0.0425305	No
NEFL	Human_BC	0.0291476	No
NEFM	Human_BC	0.0227459	No
POU4F1	Human_BC	0.0227814	No
VSX1	Human_BC	1	No
VSX2	Human_BC	1	No
OTX2	Human_BC	1	No
GRM6	Human_BC	1	No
TRPM1	Human_BC	1	No
CABP5	Human_BC	1	No
GRIK1	Human_BC	1	No
TFAP2A	Human_BC	0.0133171	No
TFAP2B	Human_BC	0.0158944	No
TFAP2C	Human_BC	0.0129495	No
GAD1	Human_BC	0.0131393	No
GAD2	Human_BC	0.0158197	No
PAX6	Human_BC	0.0311587	No
ROBO1	Human_BC	0.294659	No
SLC6A9	Human_BC	0.813292	No
ONECUT1	Human_BC	0.00229188	No
ONECUT2	Human_BC	0.00736136	No
LHX1	Human_BC	0.00108902	No
CALB1	Human_BC	0.114898	No
VIM	Human_BC	0.0623052	No
SLC4A3	Human_BC	0.0156214	No
WDR72	Human_BC	0.00776165	No
SAG	Human_BC	0.0767576	No
PDC	Human_BC	0.0688837	No
RCVRN	Human_BC	0.245686	No
GNGT1	Human_BC	0.225101	No
GNGT2	Human_BC	0.173953	No
NRL	Human_BC	0.157723	No
SLC1A3	Human_BC	0.0162836	No
RLBP1	Human_BC	0.0398364	No
APOE	Human_BC	0.0562041	No
GLUL	Human_BC	0.0361645	No
SFRP2	Human_BC	0.0306368	No
RBPMS	Macaque_BC	NA	Yes
RBPMS2	Macaque_BC	0.0330662	No
SLC17A6	Macaque_BC	0.00583966	No
THY1	Macaque_BC	0.010169	No
NEFL	Macaque_BC	0.0091603	No
NEFM	Macaque_BC	NA	Yes
POU4F1	Macaque_BC	0.00481689	No
VSX1	Macaque_BC	1	No
VSX2	Macaque_BC	1	No
OTX2	Macaque_BC	1	No
GRM6	Macaque_BC	1	No
TRPM1	Macaque_BC	1	No
CABP5	Macaque_BC	NA	Yes
GRIK1	Macaque_BC	1	No
TFAP2A	Macaque_BC	0.00501797	No
TFAP2B	Macaque_BC	0.00498496	No
TFAP2C	Macaque_BC	0.00357885	No
GAD1	Macaque_BC	0.0259978	No
GAD2	Macaque_BC	0.0453063	No
PAX6	Macaque_BC	0.0142261	No
ROBO1	Macaque_BC	0.0363693	No
SLC6A9	Macaque_BC	0.164294	No
ONECUT1	Macaque_BC	0.00332142	No
ONECUT2	Macaque_BC	0.00763607	No
LHX1	Macaque_BC	0.00572705	No
CALB1	Macaque_BC	0.0348094	No
VIM	Macaque_BC	0.0162093	No
SLC4A3	Macaque_BC	0.0186725	No
WDR72	Macaque_BC	0.0974743	No
SAG	Macaque_BC	0.0225008	No
PDC	Macaque_BC	0.0148306	No
RCVRN	Macaque_BC	NA	Yes
GNGT1	Macaque_BC	0.0201722	No
GNGT2	Macaque_BC	0.0276285	No
NRL	Macaque_BC	0.0291037	No
SLC1A3	Macaque_BC	0.00700319	No
RLBP1	Macaque_BC	0.0112795	No
APOE	Macaque_BC	0.0117137	No
GLUL	Macaque_BC	0.0103346	No
SFRP2	Macaque_BC	0.00738506	No
RBPMS	Marmoset_BC	0.0031389	No
RBPMS2	Marmoset_BC	0.00484842	No
SLC17A6	Marmoset_BC	0.00574361	No
THY1	Marmoset_BC	0.0178907	No
NEFL	Marmoset_BC	0.0135068	No
NEFM	Marmoset_BC	0.0119993	No
POU4F1	Marmoset_BC	NA	Yes
VSX1	Marmoset_BC	1	No
VSX2	Marmoset_BC	1	No
OTX2	Marmoset_BC	1	No
GRM6	Marmoset_BC	1	No
TRPM1	Marmoset_BC	1	No
CABP5	Marmoset_BC	1	No
GRIK1	Marmoset_BC	1	No
TFAP2A	Marmoset_BC	0.00302399	No
TFAP2B	Marmoset_BC	0.00261948	No
TFAP2C	Marmoset_BC	0.00391426	No
GAD1	Marmoset_BC	0.00253527	No
GAD2	Marmoset_BC	0.0185462	No
PAX6	Marmoset_BC	0.0122143	No
ROBO1	Marmoset_BC	0.00809654	No
SLC6A9	Marmoset_BC	0.647147	No
ONECUT1	Marmoset_BC	0.00231731	No
ONECUT2	Marmoset_BC	0.0169403	No
LHX1	Marmoset_BC	0.00516395	No
CALB1	Marmoset_BC	0.270593	No
VIM	Marmoset_BC	0.0196972	No
SLC4A3	Marmoset_BC	0.0315679	No
WDR72	Marmoset_BC	0.0132408	No
SAG	Marmoset_BC	0.0308162	No
PDC	Marmoset_BC	0.0339451	No
RCVRN	Marmoset_BC	0.0319518	No
GNGT1	Marmoset_BC	0.0701697	No
GNGT2	Marmoset_BC	0.0458247	No
NRL	Marmoset_BC	0.0123789	No
SLC1A3	Marmoset_BC	0.00651433	No
RLBP1	Marmoset_BC	0.0180473	No
APOE	Marmoset_BC	0.0136965	No
GLUL	Marmoset_BC	0.0114306	No
SFRP2	Marmoset_BC	0.0134967	No
RBPMS	Tree_shrew_BC	0.0048853	No
RBPMS2	Tree_shrew_BC	0.01646	No
SLC17A6	Tree_shrew_BC	0.00787787	No
THY1	Tree_shrew_BC	0.0235579	No
NEFL	Tree_shrew_BC	NA	Yes
NEFM	Tree_shrew_BC	0.0361066	No
POU4F1	Tree_shrew_BC	0.0179768	No
VSX1	Tree_shrew_BC	1	No
VSX2	Tree_shrew_BC	0	No
OTX2	Tree_shrew_BC	1	No
GRM6	Tree_shrew_BC	1	No
TRPM1	Tree_shrew_BC	1	No
CABP5	Tree_shrew_BC	NA	Yes
GRIK1	Tree_shrew_BC	0	No
TFAP2A	Tree_shrew_BC	0.0620723	No
TFAP2B	Tree_shrew_BC	0.0523731	No
TFAP2C	Tree_shrew_BC	0.097007	No
GAD1	Tree_shrew_BC	0.0898051	No
GAD2	Tree_shrew_BC	NA	Yes
PAX6	Tree_shrew_BC	0.0859657	No
ROBO1	Tree_shrew_BC	1	No
SLC6A9	Tree_shrew_BC	0.452541	No
ONECUT1	Tree_shrew_BC	0.0045984	No
ONECUT2	Tree_shrew_BC	0.153154	No
LHX1	Tree_shrew_BC	0.00312908	No
CALB1	Tree_shrew_BC	0.125361	No
VIM	Tree_shrew_BC	0.149728	No
SLC4A3	Tree_shrew_BC	0.0141302	No
WDR72	Tree_shrew_BC	0.0918252	No
SAG	Tree_shrew_BC	0.0435279	No
PDC	Tree_shrew_BC	NA	Yes
RCVRN	Tree_shrew_BC	0.0624751	No
GNGT1	Tree_shrew_BC	0.348128	No
GNGT2	Tree_shrew_BC	NA	Yes
NRL	Tree_shrew_BC	0.218614	No
SLC1A3	Tree_shrew_BC	0.247963	No
RLBP1	Tree_shrew_BC	0.0213387	No
APOE	Tree_shrew_BC	NA	Yes
GLUL	Tree_shrew_BC	0.0141908	No
SFRP2	Tree_shrew_BC	0.421556	No
RBPMS	Mouse_BC	0.00152903	No
RBPMS2	Mouse_BC	0.000903103	No
SLC17A6	Mouse_BC	0.00189083	No
THY1	Mouse_BC	0.00194584	No
NEFL	Mouse_BC	0.00118267	No
NEFM	Mouse_BC	0.00806645	No
POU4F1	Mouse_BC	0.00157771	No
VSX1	Mouse_BC	1	No
VSX2	Mouse_BC	0.87495	No
OTX2	Mouse_BC	1	No
GRM6	Mouse_BC	1	No
TRPM1	Mouse_BC	1	No
CABP5	Mouse_BC	1	No
GRIK1	Mouse_BC	1	No
TFAP2A	Mouse_BC	0.0786894	No
TFAP2B	Mouse_BC	0.0439474	No
TFAP2C	Mouse_BC	0.0734647	No
GAD1	Mouse_BC	0.0881877	No
GAD2	Mouse_BC	0.0739944	No
PAX6	Mouse_BC	0.056643	No
ROBO1	Mouse_BC	0.0928621	No
SLC6A9	Mouse_BC	0.212012	No
ONECUT1	Mouse_BC	0.000727413	No
ONECUT2	Mouse_BC	0.00515584	No
LHX1	Mouse_BC	0.00130121	No
CALB1	Mouse_BC	0.00360772	No
VIM	Mouse_BC	0.00338041	No
SLC4A3	Mouse_BC	0.0113066	No
WDR72	Mouse_BC	0.0015404	No
SAG	Mouse_BC	0.0461033	No
PDC	Mouse_BC	0.0466876	No
RCVRN	Mouse_BC	0.0407267	No
GNGT1	Mouse_BC	0.484053	No
GNGT2	Mouse_BC	0.206805	No
NRL	Mouse_BC	0.240687	No
SLC1A3	Mouse_BC	0.00407936	No
RLBP1	Mouse_BC	0.00117766	No
APOE	Mouse_BC	0.00171231	No
GLUL	Mouse_BC	0.00545051	No
SFRP2	Mouse_BC	0.0693614	No
RBPMS	Rhabdomys_BC	0.0024398	No
RBPMS2	Rhabdomys_BC	0.00363665	No
SLC17A6	Rhabdomys_BC	0.0116464	No
THY1	Rhabdomys_BC	0.0166617	No
NEFL	Rhabdomys_BC	0.0578902	No
NEFM	Rhabdomys_BC	NA	Yes
POU4F1	Rhabdomys_BC	NA	Yes
VSX1	Rhabdomys_BC	1	No
VSX2	Rhabdomys_BC	1	No
OTX2	Rhabdomys_BC	0.896558	No
GRM6	Rhabdomys_BC	1	No
TRPM1	Rhabdomys_BC	0.796143	No
CABP5	Rhabdomys_BC	1	No
GRIK1	Rhabdomys_BC	1	No
TFAP2A	Rhabdomys_BC	0.0151915	No
TFAP2B	Rhabdomys_BC	0.0503745	No
TFAP2C	Rhabdomys_BC	0.0299826	No
GAD1	Rhabdomys_BC	0.069879	No
GAD2	Rhabdomys_BC	0.266548	No
PAX6	Rhabdomys_BC	0.0200654	No
ROBO1	Rhabdomys_BC	NA	Yes
SLC6A9	Rhabdomys_BC	0.125445	No
ONECUT1	Rhabdomys_BC	0.00194118	No
ONECUT2	Rhabdomys_BC	0.022011	No
LHX1	Rhabdomys_BC	0.0159869	No
CALB1	Rhabdomys_BC	0.00398019	No
VIM	Rhabdomys_BC	0.0851268	No
SLC4A3	Rhabdomys_BC	0.0097433	No
WDR72	Rhabdomys_BC	0.164766	No
SAG	Rhabdomys_BC	0.0844099	No
PDC	Rhabdomys_BC	0.16383	No
RCVRN	Rhabdomys_BC	0.370677	No
GNGT1	Rhabdomys_BC	0.320806	No
GNGT2	Rhabdomys_BC	0.403536	No
NRL	Rhabdomys_BC	0.146051	No
SLC1A3	Rhabdomys_BC	0.119737	No
RLBP1	Rhabdomys_BC	0.0425598	No
APOE	Rhabdomys_BC	0.0887692	No
GLUL	Rhabdomys_BC	0.132129	No
SFRP2	Rhabdomys_BC	0.0590281	No
RBPMS	Peromyscus_BC	0.00103031	No
RBPMS2	Peromyscus_BC	0.00198371	No
SLC17A6	Peromyscus_BC	0.000934799	No
THY1	Peromyscus_BC	0.0103744	No
NEFL	Peromyscus_BC	0.0105548	No
NEFM	Peromyscus_BC	0.0200616	No
POU4F1	Peromyscus_BC	0.00791914	No
VSX1	Peromyscus_BC	1	No
VSX2	Peromyscus_BC	1	No
OTX2	Peromyscus_BC	1	No
GRM6	Peromyscus_BC	1	No
TRPM1	Peromyscus_BC	1	No
CABP5	Peromyscus_BC	1	No
GRIK1	Peromyscus_BC	1	No
TFAP2A	Peromyscus_BC	0.0236405	No
TFAP2B	Peromyscus_BC	0.00591578	No
TFAP2C	Peromyscus_BC	0.0173205	No
GAD1	Peromyscus_BC	0.0168138	No
GAD2	Peromyscus_BC	0.0221762	No
PAX6	Peromyscus_BC	0.0700509	No
ROBO1	Peromyscus_BC	0.100534	No
SLC6A9	Peromyscus_BC	0.0608176	No
ONECUT1	Peromyscus_BC	0.000861108	No
ONECUT2	Peromyscus_BC	0.00354079	No
LHX1	Peromyscus_BC	0.000732531	No
CALB1	Peromyscus_BC	0.00486563	No
VIM	Peromyscus_BC	0.00147719	No
SLC4A3	Peromyscus_BC	0.0103969	No
WDR72	Peromyscus_BC	0.0104643	No
SAG	Peromyscus_BC	0.00578308	No
PDC	Peromyscus_BC	0.0112215	No
RCVRN	Peromyscus_BC	0.00558204	No
GNGT1	Peromyscus_BC	0.0178805	No
GNGT2	Peromyscus_BC	0.281384	No
NRL	Peromyscus_BC	0.0321193	No
SLC1A3	Peromyscus_BC	NA	Yes
RLBP1	Peromyscus_BC	0.0122213	No
APOE	Peromyscus_BC	0.00753379	No
GLUL	Peromyscus_BC	0.01322	No
SFRP2	Peromyscus_BC	0.0295116	No
RBPMS	Squirrel_BC	0.00720229	No
RBPMS2	Squirrel_BC	0.0569289	No
SLC17A6	Squirrel_BC	0.0462451	No
THY1	Squirrel_BC	0.0689576	No
NEFL	Squirrel_BC	NA	Yes
NEFM	Squirrel_BC	NA	Yes
POU4F1	Squirrel_BC	0.0882451	No
VSX1	Squirrel_BC	1	No
VSX2	Squirrel_BC	1	No
OTX2	Squirrel_BC	0.458729	No
GRM6	Squirrel_BC	1	No
TRPM1	Squirrel_BC	1	No
CABP5	Squirrel_BC	1	No
GRIK1	Squirrel_BC	1	No
TFAP2A	Squirrel_BC	0.0366705	No
TFAP2B	Squirrel_BC	0.0368194	No
TFAP2C	Squirrel_BC	0.0215711	No
GAD1	Squirrel_BC	0.136233	No
GAD2	Squirrel_BC	0.0742051	No
PAX6	Squirrel_BC	0.113369	No
ROBO1	Squirrel_BC	0.320445	No
SLC6A9	Squirrel_BC	0.169415	No
ONECUT1	Squirrel_BC	0.00202456	No
ONECUT2	Squirrel_BC	0.0521739	No
LHX1	Squirrel_BC	0.0116075	No
CALB1	Squirrel_BC	0.290095	No
VIM	Squirrel_BC	0.275846	No
SLC4A3	Squirrel_BC	0.0246219	No
WDR72	Squirrel_BC	0.0290186	No
SAG	Squirrel_BC	0.0476846	No
PDC	Squirrel_BC	0.0816769	No
RCVRN	Squirrel_BC	0.228225	No
GNGT1	Squirrel_BC	0.0898147	No
GNGT2	Squirrel_BC	0.277563	No
NRL	Squirrel_BC	0.0312445	No
SLC1A3	Squirrel_BC	0.159911	No
RLBP1	Squirrel_BC	0.0843408	No
APOE	Squirrel_BC	NA	Yes
GLUL	Squirrel_BC	0.105317	No
SFRP2	Squirrel_BC	1	No
RBPMS	Sheep_BC	0.00046464	No
RBPMS2	Sheep_BC	0.00120282	No
SLC17A6	Sheep_BC	0.00120376	No
THY1	Sheep_BC	0.0235249	No
NEFL	Sheep_BC	0.00493598	No
NEFM	Sheep_BC	0.0034272	No
POU4F1	Sheep_BC	0	No
VSX1	Sheep_BC	1	No
VSX2	Sheep_BC	1	No
OTX2	Sheep_BC	NA	Yes
GRM6	Sheep_BC	1	No
TRPM1	Sheep_BC	1	No
CABP5	Sheep_BC	0.910347	No
GRIK1	Sheep_BC	0.181989	No
TFAP2A	Sheep_BC	0.00654771	No
TFAP2B	Sheep_BC	0.00455861	No
TFAP2C	Sheep_BC	0.00327504	No
GAD1	Sheep_BC	0.00291021	No
GAD2	Sheep_BC	0.0662408	No
PAX6	Sheep_BC	0.00751336	No
ROBO1	Sheep_BC	0.028831	No
SLC6A9	Sheep_BC	0.0301203	No
ONECUT1	Sheep_BC	0.00189404	No
ONECUT2	Sheep_BC	0.510311	No
LHX1	Sheep_BC	0.00258059	No
CALB1	Sheep_BC	0.0103918	No
VIM	Sheep_BC	0.0764748	No
SLC4A3	Sheep_BC	0.0454829	No
WDR72	Sheep_BC	0.000819511	No
SAG	Sheep_BC	0.053756	No
PDC	Sheep_BC	0.0584675	No
RCVRN	Sheep_BC	0.0462721	No
GNGT1	Sheep_BC	0.151067	No
GNGT2	Sheep_BC	0.15119	No
NRL	Sheep_BC	0.00884794	No
SLC1A3	Sheep_BC	0.00136904	No
RLBP1	Sheep_BC	0.0366185	No
APOE	Sheep_BC	0.0211302	No
GLUL	Sheep_BC	0.00426103	No
SFRP2	Sheep_BC	0.00492818	No
RBPMS	Cow_BC	0.000587085	No
RBPMS2	Cow_BC	0.0202062	No
SLC17A6	Cow_BC	0.00889008	No
THY1	Cow_BC	0.0226639	No
NEFL	Cow_BC	0.030887	No
NEFM	Cow_BC	0.0227894	No
POU4F1	Cow_BC	0	No
VSX1	Cow_BC	1	No
VSX2	Cow_BC	1	No
OTX2	Cow_BC	1	No
GRM6	Cow_BC	1	No
TRPM1	Cow_BC	1	No
CABP5	Cow_BC	1	No
GRIK1	Cow_BC	1	No
TFAP2A	Cow_BC	0.0148963	No
TFAP2B	Cow_BC	0.00844244	No
TFAP2C	Cow_BC	0.018221	No
GAD1	Cow_BC	0.020503	No
GAD2	Cow_BC	0.0243984	No
PAX6	Cow_BC	0.00909785	No
ROBO1	Cow_BC	0.0182872	No
SLC6A9	Cow_BC	0.0121994	No
ONECUT1	Cow_BC	0.00142012	No
ONECUT2	Cow_BC	0.182674	No
LHX1	Cow_BC	0.00186133	No
CALB1	Cow_BC	0.00673514	No
VIM	Cow_BC	0.082858	No
SLC4A3	Cow_BC	0.0182088	No
WDR72	Cow_BC	0.00130469	No
SAG	Cow_BC	0.155923	No
PDC	Cow_BC	0.185335	No
RCVRN	Cow_BC	0.127034	No
GNGT1	Cow_BC	0.229267	No
GNGT2	Cow_BC	0.0450491	No
NRL	Cow_BC	0.0194759	No
SLC1A3	Cow_BC	0.00638409	No
RLBP1	Cow_BC	0.0200791	No
APOE	Cow_BC	0.0436706	No
GLUL	Cow_BC	0.0191754	No
SFRP2	Cow_BC	0.0223463	No
RBPMS	Pig_BC	0.00134121	No
RBPMS2	Pig_BC	0.00676076	No
SLC17A6	Pig_BC	0.00295798	No
THY1	Pig_BC	1	No
NEFL	Pig_BC	0.0165724	No
NEFM	Pig_BC	NA	Yes
POU4F1	Pig_BC	0.0196395	No
VSX1	Pig_BC	1	No
VSX2	Pig_BC	1	No
OTX2	Pig_BC	NA	Yes
GRM6	Pig_BC	1	No
TRPM1	Pig_BC	1	No
CABP5	Pig_BC	1	No
GRIK1	Pig_BC	1	No
TFAP2A	Pig_BC	0.00408199	No
TFAP2B	Pig_BC	0.00386758	No
TFAP2C	Pig_BC	0.00509491	No
GAD1	Pig_BC	0.0058234	No
GAD2	Pig_BC	0.360582	No
PAX6	Pig_BC	0.0112408	No
ROBO1	Pig_BC	0.0169629	No
SLC6A9	Pig_BC	0.094001	No
ONECUT1	Pig_BC	0.00155004	No
ONECUT2	Pig_BC	0.0396884	No
LHX1	Pig_BC	0.00373828	No
CALB1	Pig_BC	0.155975	No
VIM	Pig_BC	0.0159473	No
SLC4A3	Pig_BC	0.0341528	No
WDR72	Pig_BC	0.00758112	No
SAG	Pig_BC	0.0267809	No
PDC	Pig_BC	0.0266054	No
RCVRN	Pig_BC	0.0205263	No
GNGT1	Pig_BC	0.0255486	No
GNGT2	Pig_BC	NA	Yes
NRL	Pig_BC	0.0256225	No
SLC1A3	Pig_BC	0.00642513	No
RLBP1	Pig_BC	0.0304187	No
APOE	Pig_BC	0.00936828	No
GLUL	Pig_BC	NA	Yes
SFRP2	Pig_BC	0.00858648	No
RBPMS	Ferret_BC	0.00206156	No
RBPMS2	Ferret_BC	0.00443887	No
SLC17A6	Ferret_BC	0.00269415	No
THY1	Ferret_BC	0.00519877	No
NEFL	Ferret_BC	0.0042076	No
NEFM	Ferret_BC	NA	Yes
POU4F1	Ferret_BC	NA	Yes
VSX1	Ferret_BC	1	No
VSX2	Ferret_BC	1	No
OTX2	Ferret_BC	1	No
GRM6	Ferret_BC	1	No
TRPM1	Ferret_BC	1	No
CABP5	Ferret_BC	1	No
GRIK1	Ferret_BC	1	No
TFAP2A	Ferret_BC	0.00251854	No
TFAP2B	Ferret_BC	0.00058626	No
TFAP2C	Ferret_BC	0.00217138	No
GAD1	Ferret_BC	0.0203025	No
GAD2	Ferret_BC	0.0408677	No
PAX6	Ferret_BC	0.00628703	No
ROBO1	Ferret_BC	0.964537	No
SLC6A9	Ferret_BC	0.0811134	No
ONECUT1	Ferret_BC	0.000162651	No
ONECUT2	Ferret_BC	0.0245647	No
LHX1	Ferret_BC	0.000395115	No
CALB1	Ferret_BC	0.0118974	No
VIM	Ferret_BC	0.00936362	No
SLC4A3	Ferret_BC	0.0140972	No
WDR72	Ferret_BC	0.00786638	No
SAG	Ferret_BC	0.118993	No
PDC	Ferret_BC	0.14509	No
RCVRN	Ferret_BC	0.174531	No
GNGT1	Ferret_BC	0.138083	No
GNGT2	Ferret_BC	NA	Yes
NRL	Ferret_BC	0.129339	No
SLC1A3	Ferret_BC	0.00394709	No
RLBP1	Ferret_BC	0.00951495	No
APOE	Ferret_BC	0.00697516	No
GLUL	Ferret_BC	0.0126011	No
SFRP2	Ferret_BC	0.00372364	No
RBPMS	Opossum_BC	NA	Yes
RBPMS2	Opossum_BC	NA	Yes
SLC17A6	Opossum_BC	0.0135434	No
THY1	Opossum_BC	0.0886593	No
NEFL	Opossum_BC	0.0564539	No
NEFM	Opossum_BC	NA	Yes
POU4F1	Opossum_BC	0	No
VSX1	Opossum_BC	1	No
VSX2	Opossum_BC	1	No
OTX2	Opossum_BC	1	No
GRM6	Opossum_BC	1	No
TRPM1	Opossum_BC	1	No
CABP5	Opossum_BC	NA	Yes
GRIK1	Opossum_BC	1	No
TFAP2A	Opossum_BC	0.0367541	No
TFAP2B	Opossum_BC	0.0183697	No
TFAP2C	Opossum_BC	0.0339831	No
GAD1	Opossum_BC	0.0526842	No
GAD2	Opossum_BC	0.0326921	No
PAX6	Opossum_BC	0.042524	No
ROBO1	Opossum_BC	1	No
SLC6A9	Opossum_BC	0.106229	No
ONECUT1	Opossum_BC	0.00229462	No
ONECUT2	Opossum_BC	0.111985	No
LHX1	Opossum_BC	NA	Yes
CALB1	Opossum_BC	0.0402194	No
VIM	Opossum_BC	0.0446176	No
SLC4A3	Opossum_BC	0.00113806	No
WDR72	Opossum_BC	0.0478264	No
SAG	Opossum_BC	NA	Yes
PDC	Opossum_BC	0.191813	No
RCVRN	Opossum_BC	0.371973	No
GNGT1	Opossum_BC	NA	Yes
GNGT2	Opossum_BC	0.408203	No
NRL	Opossum_BC	0.114003	No
SLC1A3	Opossum_BC	0.0457508	No
RLBP1	Opossum_BC	0.00526846	No
APOE	Opossum_BC	0.0684066	No
GLUL	Opossum_BC	0.0119777	No
SFRP2	Opossum_BC	0.0434069	No
RBPMS	Lizard_BC	0.059724	No
RBPMS2	Lizard_BC	0.0544939	No
SLC17A6	Lizard_BC	0.0554088	No
THY1	Lizard_BC	0.0541195	No
NEFL	Lizard_BC	0.0361186	No
NEFM	Lizard_BC	0.0302387	No
POU4F1	Lizard_BC	0.0823704	No
VSX1	Lizard_BC	1	No
VSX2	Lizard_BC	0.963648	No
OTX2	Lizard_BC	1	No
GRM6	Lizard_BC	1	No
TRPM1	Lizard_BC	0.447421	No
CABP5	Lizard_BC	1	No
GRIK1	Lizard_BC	1	No
TFAP2A	Lizard_BC	0.0817915	No
TFAP2B	Lizard_BC	0.0810734	No
TFAP2C	Lizard_BC	0.0739065	No
GAD1	Lizard_BC	0.0765658	No
GAD2	Lizard_BC	0.0632596	No
PAX6	Lizard_BC	0.104245	No
ROBO1	Lizard_BC	0.995534	No
SLC6A9	Lizard_BC	0.312111	No
ONECUT1	Lizard_BC	NA	Yes
ONECUT2	Lizard_BC	0.0579246	No
LHX1	Lizard_BC	0.033185	No
CALB1	Lizard_BC	0.0788764	No
VIM	Lizard_BC	0.620098	No
SLC4A3	Lizard_BC	0.0489623	No
WDR72	Lizard_BC	0.323117	No
SAG	Lizard_BC	0.0680741	No
PDC	Lizard_BC	0.0640015	No
RCVRN	Lizard_BC	0.0629809	No
GNGT1	Lizard_BC	NA	Yes
GNGT2	Lizard_BC	NA	Yes
NRL	Lizard_BC	0.250453	No
SLC1A3	Lizard_BC	0.0121611	No
RLBP1	Lizard_BC	0.013815	No
APOE	Lizard_BC	0.0159018	No
GLUL	Lizard_BC	0.0478779	No
SFRP2	Lizard_BC	0.19646	No
RBPMS	Chicken_BC	0.0146623	No
RBPMS2	Chicken_BC	0.00135679	No
SLC17A6	Chicken_BC	0.0130674	No
THY1	Chicken_BC	0.00312977	No
NEFL	Chicken_BC	0.0192401	No
NEFM	Chicken_BC	0.00760336	No
POU4F1	Chicken_BC	0.00132457	No
VSX1	Chicken_BC	1	No
VSX2	Chicken_BC	1	No
OTX2	Chicken_BC	1	No
GRM6	Chicken_BC	NA	Yes
TRPM1	Chicken_BC	0.491797	No
CABP5	Chicken_BC	NA	Yes
GRIK1	Chicken_BC	1	No
TFAP2A	Chicken_BC	0.00439566	No
TFAP2B	Chicken_BC	0.00734374	No
TFAP2C	Chicken_BC	0.0055224	No
GAD1	Chicken_BC	0.00823015	No
GAD2	Chicken_BC	0.00767181	No
PAX6	Chicken_BC	0.00749854	No
ROBO1	Chicken_BC	1	No
SLC6A9	Chicken_BC	0.034055	No
ONECUT1	Chicken_BC	0.0390974	No
ONECUT2	Chicken_BC	0.100315	No
LHX1	Chicken_BC	0.00856322	No
CALB1	Chicken_BC	0.37464	No
VIM	Chicken_BC	0.00753363	No
SLC4A3	Chicken_BC	0.0531221	No
WDR72	Chicken_BC	1	No
SAG	Chicken_BC	0.0210667	No
PDC	Chicken_BC	0.0600218	No
RCVRN	Chicken_BC	NA	Yes
GNGT1	Chicken_BC	NA	Yes
GNGT2	Chicken_BC	0.00376705	No
NRL	Chicken_BC	NA	Yes
SLC1A3	Chicken_BC	0.00185012	No
RLBP1	Chicken_BC	0.00333523	No
APOE	Chicken_BC	NA	Yes
GLUL	Chicken_BC	0.0024146	No
SFRP2	Chicken_BC	0.00486244	No
RBPMS	Zebrafish_BC	0	No
RBPMS2	Zebrafish_BC	NA	Yes
SLC17A6	Zebrafish_BC	NA	Yes
THY1	Zebrafish_BC	0.00870721	No
NEFL	Zebrafish_BC	NA	Yes
NEFM	Zebrafish_BC	NA	Yes
POU4F1	Zebrafish_BC	0.00249265	No
VSX1	Zebrafish_BC	1	No
VSX2	Zebrafish_BC	0.245769	No
OTX2	Zebrafish_BC	1	No
GRM6	Zebrafish_BC	NA	Yes
TRPM1	Zebrafish_BC	NA	Yes
CABP5	Zebrafish_BC	NA	Yes
GRIK1	Zebrafish_BC	NA	Yes
TFAP2A	Zebrafish_BC	0.00325676	No
TFAP2B	Zebrafish_BC	0.00697542	No
TFAP2C	Zebrafish_BC	0.00535665	No
GAD1	Zebrafish_BC	NA	Yes
GAD2	Zebrafish_BC	0.0234473	No
PAX6	Zebrafish_BC	NA	Yes
ROBO1	Zebrafish_BC	0.418352	No
SLC6A9	Zebrafish_BC	0.00195418	No
ONECUT1	Zebrafish_BC	0.00569456	No
ONECUT2	Zebrafish_BC	0.0417267	No
LHX1	Zebrafish_BC	NA	Yes
CALB1	Zebrafish_BC	0.0104468	No
VIM	Zebrafish_BC	0.00451612	No
SLC4A3	Zebrafish_BC	0.0116261	No
WDR72	Zebrafish_BC	NA	Yes
SAG	Zebrafish_BC	NA	Yes
PDC	Zebrafish_BC	NA	Yes
RCVRN	Zebrafish_BC	0.399493	No
GNGT1	Zebrafish_BC	0.000457626	No
GNGT2	Zebrafish_BC	NA	Yes
NRL	Zebrafish_BC	0.00302357	No
SLC1A3	Zebrafish_BC	NA	Yes
RLBP1	Zebrafish_BC	NA	Yes
APOE	Zebrafish_BC	NA	Yes
GLUL	Zebrafish_BC	NA	Yes
SFRP2	Zebrafish_BC	0.0208693	No
RBPMS	Lamprey_BC	0.0452656	No
RBPMS2	Lamprey_BC	NA	Yes
SLC17A6	Lamprey_BC	1	No
THY1	Lamprey_BC	NA	Yes
NEFL	Lamprey_BC	NA	Yes
NEFM	Lamprey_BC	NA	Yes
POU4F1	Lamprey_BC	NA	Yes
VSX1	Lamprey_BC	NA	Yes
VSX2	Lamprey_BC	1	No
OTX2	Lamprey_BC	NA	Yes
GRM6	Lamprey_BC	NA	Yes
TRPM1	Lamprey_BC	NA	Yes
CABP5	Lamprey_BC	NA	Yes
GRIK1	Lamprey_BC	NA	Yes
TFAP2A	Lamprey_BC	NA	Yes
TFAP2B	Lamprey_BC	0.12243	No
TFAP2C	Lamprey_BC	NA	Yes
GAD1	Lamprey_BC	0.139224	No
GAD2	Lamprey_BC	NA	Yes
PAX6	Lamprey_BC	0.113164	No
ROBO1	Lamprey_BC	NA	Yes
SLC6A9	Lamprey_BC	0.101343	No
ONECUT1	Lamprey_BC	0.0205644	No
ONECUT2	Lamprey_BC	NA	Yes
LHX1	Lamprey_BC	0.00199612	No
CALB1	Lamprey_BC	NA	Yes
VIM	Lamprey_BC	0.0754426	No
SLC4A3	Lamprey_BC	NA	Yes
WDR72	Lamprey_BC	NA	Yes
SAG	Lamprey_BC	NA	Yes
PDC	Lamprey_BC	NA	Yes
RCVRN	Lamprey_BC	0.00130467	No
GNGT1	Lamprey_BC	NA	Yes
GNGT2	Lamprey_BC	NA	Yes
NRL	Lamprey_BC	NA	Yes
SLC1A3	Lamprey_BC	NA	Yes
RLBP1	Lamprey_BC	NA	Yes
APOE	Lamprey_BC	NA	Yes
GLUL	Lamprey_BC	0.0992757	No
SFRP2	Lamprey_BC	1	No
RBPMS	Human_AC	0.0348732	No
RBPMS2	Human_AC	0.0750949	No
SLC17A6	Human_AC	0.0542895	No
THY1	Human_AC	0.499624	No
NEFL	Human_AC	0.0727261	No
NEFM	Human_AC	0.0488234	No
POU4F1	Human_AC	0.0516808	No
VSX1	Human_AC	0.0050932	No
VSX2	Human_AC	0.0181329	No
OTX2	Human_AC	0.0139485	No
GRM6	Human_AC	0.00389509	No
TRPM1	Human_AC	0.00391372	No
CABP5	Human_AC	0.0199295	No
GRIK1	Human_AC	0.141949	No
TFAP2A	Human_AC	1	No
TFAP2B	Human_AC	1	No
TFAP2C	Human_AC	1	No
GAD1	Human_AC	1	No
GAD2	Human_AC	1	No
PAX6	Human_AC	1	No
ROBO1	Human_AC	1	No
SLC6A9	Human_AC	0.929315	No
ONECUT1	Human_AC	0.00372308	No
ONECUT2	Human_AC	0.0042309	No
LHX1	Human_AC	0.001324	No
CALB1	Human_AC	0.062698	No
VIM	Human_AC	0.0448809	No
SLC4A3	Human_AC	0.0644987	No
WDR72	Human_AC	0.023954	No
SAG	Human_AC	0.030805	No
PDC	Human_AC	0.0362121	No
RCVRN	Human_AC	0.0892158	No
GNGT1	Human_AC	0.106689	No
GNGT2	Human_AC	0.186209	No
NRL	Human_AC	0.0790448	No
SLC1A3	Human_AC	0.030916	No
RLBP1	Human_AC	0.0305463	No
APOE	Human_AC	0.032082	No
GLUL	Human_AC	0.229762	No
SFRP2	Human_AC	0.921446	No
RBPMS	Macaque_AC	NA	Yes
RBPMS2	Macaque_AC	0.0812908	No
SLC17A6	Macaque_AC	0.00700215	No
THY1	Macaque_AC	0.138781	No
NEFL	Macaque_AC	0.0178689	No
NEFM	Macaque_AC	NA	Yes
POU4F1	Macaque_AC	0.00995801	No
VSX1	Macaque_AC	0.0153311	No
VSX2	Macaque_AC	0.032225	No
OTX2	Macaque_AC	0.0154887	No
GRM6	Macaque_AC	0.0188708	No
TRPM1	Macaque_AC	0.00969015	No
CABP5	Macaque_AC	NA	Yes
GRIK1	Macaque_AC	0.169647	No
TFAP2A	Macaque_AC	1	No
TFAP2B	Macaque_AC	1	No
TFAP2C	Macaque_AC	1	No
GAD1	Macaque_AC	1	No
GAD2	Macaque_AC	1	No
PAX6	Macaque_AC	0.861586	No
ROBO1	Macaque_AC	1	No
SLC6A9	Macaque_AC	1	No
ONECUT1	Macaque_AC	0.0124412	No
ONECUT2	Macaque_AC	0.0696025	No
LHX1	Macaque_AC	0.00532782	No
CALB1	Macaque_AC	0.0499232	No
VIM	Macaque_AC	0.0103468	No
SLC4A3	Macaque_AC	0.105306	No
WDR72	Macaque_AC	0.0521461	No
SAG	Macaque_AC	0.0151694	No
PDC	Macaque_AC	0.0098507	No
RCVRN	Macaque_AC	NA	Yes
GNGT1	Macaque_AC	0.0157689	No
GNGT2	Macaque_AC	0.0103063	No
NRL	Macaque_AC	0.0198854	No
SLC1A3	Macaque_AC	0.0988108	No
RLBP1	Macaque_AC	0.00498551	No
APOE	Macaque_AC	0.00958897	No
GLUL	Macaque_AC	0.0639598	No
SFRP2	Macaque_AC	0.0224335	No
RBPMS	Marmoset_AC	0.00820683	No
RBPMS2	Marmoset_AC	0.0298497	No
SLC17A6	Marmoset_AC	0.0104512	No
THY1	Marmoset_AC	0.273543	No
NEFL	Marmoset_AC	0.0179863	No
NEFM	Marmoset_AC	0.0181233	No
POU4F1	Marmoset_AC	NA	Yes
VSX1	Marmoset_AC	0.040778	No
VSX2	Marmoset_AC	0.0378833	No
OTX2	Marmoset_AC	0.0386892	No
GRM6	Marmoset_AC	0.0307044	No
TRPM1	Marmoset_AC	0.0305552	No
CABP5	Marmoset_AC	0.0313017	No
GRIK1	Marmoset_AC	0.103734	No
TFAP2A	Marmoset_AC	1	No
TFAP2B	Marmoset_AC	1	No
TFAP2C	Marmoset_AC	1	No
GAD1	Marmoset_AC	1	No
GAD2	Marmoset_AC	1	No
PAX6	Marmoset_AC	1	No
ROBO1	Marmoset_AC	1	No
SLC6A9	Marmoset_AC	1	No
ONECUT1	Marmoset_AC	0.0171739	No
ONECUT2	Marmoset_AC	0.0196061	No
LHX1	Marmoset_AC	0.00371644	No
CALB1	Marmoset_AC	0.296041	No
VIM	Marmoset_AC	0.00825954	No
SLC4A3	Marmoset_AC	0.288105	No
WDR72	Marmoset_AC	0.0254647	No
SAG	Marmoset_AC	0.00616478	No
PDC	Marmoset_AC	0.0203831	No
RCVRN	Marmoset_AC	0.0125256	No
GNGT1	Marmoset_AC	0.0153842	No
GNGT2	Marmoset_AC	0.0265388	No
NRL	Marmoset_AC	0.0119035	No
SLC1A3	Marmoset_AC	0.0112041	No
RLBP1	Marmoset_AC	0.00706925	No
APOE	Marmoset_AC	0.0128573	No
GLUL	Marmoset_AC	0.144045	No
SFRP2	Marmoset_AC	0.385089	No
RBPMS	Tree_shrew_AC	0.0306352	No
RBPMS2	Tree_shrew_AC	0.0764495	No
SLC17A6	Tree_shrew_AC	0.0609995	No
THY1	Tree_shrew_AC	0.154609	No
NEFL	Tree_shrew_AC	NA	Yes
NEFM	Tree_shrew_AC	0.163049	No
POU4F1	Tree_shrew_AC	0.0936493	No
VSX1	Tree_shrew_AC	0.100529	No
VSX2	Tree_shrew_AC	0.456875	No
OTX2	Tree_shrew_AC	0.0263993	No
GRM6	Tree_shrew_AC	0.00639554	No
TRPM1	Tree_shrew_AC	0.00578532	No
CABP5	Tree_shrew_AC	NA	Yes
GRIK1	Tree_shrew_AC	0	No
TFAP2A	Tree_shrew_AC	1	No
TFAP2B	Tree_shrew_AC	0.608291	No
TFAP2C	Tree_shrew_AC	1	No
GAD1	Tree_shrew_AC	1	No
GAD2	Tree_shrew_AC	NA	Yes
PAX6	Tree_shrew_AC	1	No
ROBO1	Tree_shrew_AC	0.677314	No
SLC6A9	Tree_shrew_AC	1	No
ONECUT1	Tree_shrew_AC	0.013422	No
ONECUT2	Tree_shrew_AC	0.085742	No
LHX1	Tree_shrew_AC	0.00550152	No
CALB1	Tree_shrew_AC	0.0624051	No
VIM	Tree_shrew_AC	0.105117	No
SLC4A3	Tree_shrew_AC	0.0750797	No
WDR72	Tree_shrew_AC	0.166761	No
SAG	Tree_shrew_AC	0.0292035	No
PDC	Tree_shrew_AC	NA	Yes
RCVRN	Tree_shrew_AC	0.0736832	No
GNGT1	Tree_shrew_AC	0.340042	No
GNGT2	Tree_shrew_AC	NA	Yes
NRL	Tree_shrew_AC	0.346076	No
SLC1A3	Tree_shrew_AC	0.0152684	No
RLBP1	Tree_shrew_AC	0.0311615	No
APOE	Tree_shrew_AC	NA	Yes
GLUL	Tree_shrew_AC	0.0576784	No
SFRP2	Tree_shrew_AC	1	No
RBPMS	Mouse_AC	0.00444609	No
RBPMS2	Mouse_AC	0.00479108	No
SLC17A6	Mouse_AC	0.00429087	No
THY1	Mouse_AC	0.0289113	No
NEFL	Mouse_AC	0.00811908	No
NEFM	Mouse_AC	0.0343408	No
POU4F1	Mouse_AC	0.00427594	No
VSX1	Mouse_AC	0.0697744	No
VSX2	Mouse_AC	0.0245121	No
OTX2	Mouse_AC	0.0264226	No
GRM6	Mouse_AC	0.0251463	No
TRPM1	Mouse_AC	0.0152855	No
CABP5	Mouse_AC	0.0264215	No
GRIK1	Mouse_AC	0.083404	No
TFAP2A	Mouse_AC	1	No
TFAP2B	Mouse_AC	0.664298	No
TFAP2C	Mouse_AC	1	No
GAD1	Mouse_AC	1	No
GAD2	Mouse_AC	1	No
PAX6	Mouse_AC	0.644403	No
ROBO1	Mouse_AC	1	No
SLC6A9	Mouse_AC	1	No
ONECUT1	Mouse_AC	0.0105686	No
ONECUT2	Mouse_AC	0.00599005	No
LHX1	Mouse_AC	0.00122703	No
CALB1	Mouse_AC	0.0154736	No
VIM	Mouse_AC	0.00350094	No
SLC4A3	Mouse_AC	0.0416801	No
WDR72	Mouse_AC	0.00387355	No
SAG	Mouse_AC	0.0126706	No
PDC	Mouse_AC	0.0144008	No
RCVRN	Mouse_AC	0.0159479	No
GNGT1	Mouse_AC	0.0382029	No
GNGT2	Mouse_AC	0.0218212	No
NRL	Mouse_AC	0.125083	No
SLC1A3	Mouse_AC	0.00854241	No
RLBP1	Mouse_AC	0.00128264	No
APOE	Mouse_AC	0.00301494	No
GLUL	Mouse_AC	0.00909692	No
SFRP2	Mouse_AC	1	No
RBPMS	Rhabdomys_AC	0.0548806	No
RBPMS2	Rhabdomys_AC	0.0447389	No
SLC17A6	Rhabdomys_AC	0.07968	No
THY1	Rhabdomys_AC	0.14067	No
NEFL	Rhabdomys_AC	0.211403	No
NEFM	Rhabdomys_AC	NA	Yes
POU4F1	Rhabdomys_AC	NA	Yes
VSX1	Rhabdomys_AC	0.102403	No
VSX2	Rhabdomys_AC	0.0836331	No
OTX2	Rhabdomys_AC	0.192201	No
GRM6	Rhabdomys_AC	0.118945	No
TRPM1	Rhabdomys_AC	0.0800327	No
CABP5	Rhabdomys_AC	0.135882	No
GRIK1	Rhabdomys_AC	0.279201	No
TFAP2A	Rhabdomys_AC	1	No
TFAP2B	Rhabdomys_AC	1	No
TFAP2C	Rhabdomys_AC	1	No
GAD1	Rhabdomys_AC	1	No
GAD2	Rhabdomys_AC	1	No
PAX6	Rhabdomys_AC	1	No
ROBO1	Rhabdomys_AC	NA	Yes
SLC6A9	Rhabdomys_AC	1	No
ONECUT1	Rhabdomys_AC	0.00751805	No
ONECUT2	Rhabdomys_AC	0.0373322	No
LHX1	Rhabdomys_AC	0.0218527	No
CALB1	Rhabdomys_AC	0.0104278	No
VIM	Rhabdomys_AC	0.0788405	No
SLC4A3	Rhabdomys_AC	0.0206362	No
WDR72	Rhabdomys_AC	0.175172	No
SAG	Rhabdomys_AC	0.131087	No
PDC	Rhabdomys_AC	0.211568	No
RCVRN	Rhabdomys_AC	0.387748	No
GNGT1	Rhabdomys_AC	0.301544	No
GNGT2	Rhabdomys_AC	0.443622	No
NRL	Rhabdomys_AC	0.307443	No
SLC1A3	Rhabdomys_AC	0.0591282	No
RLBP1	Rhabdomys_AC	0.0433761	No
APOE	Rhabdomys_AC	0.0869774	No
GLUL	Rhabdomys_AC	0.174493	No
SFRP2	Rhabdomys_AC	0.379444	No
RBPMS	Peromyscus_AC	0.00773145	No
RBPMS2	Peromyscus_AC	0.0085949	No
SLC17A6	Peromyscus_AC	0.0047042	No
THY1	Peromyscus_AC	0.0653503	No
NEFL	Peromyscus_AC	0.0377177	No
NEFM	Peromyscus_AC	0.0452491	No
POU4F1	Peromyscus_AC	0.00662909	No
VSX1	Peromyscus_AC	0.0794249	No
VSX2	Peromyscus_AC	0.0478587	No
OTX2	Peromyscus_AC	0.0557547	No
GRM6	Peromyscus_AC	0.0460278	No
TRPM1	Peromyscus_AC	0.0403614	No
CABP5	Peromyscus_AC	0.0465078	No
GRIK1	Peromyscus_AC	0.169338	No
TFAP2A	Peromyscus_AC	1	No
TFAP2B	Peromyscus_AC	0.590326	No
TFAP2C	Peromyscus_AC	1	No
GAD1	Peromyscus_AC	1	No
GAD2	Peromyscus_AC	1	No
PAX6	Peromyscus_AC	0.748692	No
ROBO1	Peromyscus_AC	0.798602	No
SLC6A9	Peromyscus_AC	1	No
ONECUT1	Peromyscus_AC	0.00117794	No
ONECUT2	Peromyscus_AC	0.0118402	No
LHX1	Peromyscus_AC	0.000261512	No
CALB1	Peromyscus_AC	0.0878051	No
VIM	Peromyscus_AC	0.00160858	No
SLC4A3	Peromyscus_AC	0.0244479	No
WDR72	Peromyscus_AC	0.0253057	No
SAG	Peromyscus_AC	0.00323035	No
PDC	Peromyscus_AC	0.00735529	No
RCVRN	Peromyscus_AC	0.00532942	No
GNGT1	Peromyscus_AC	0.00429137	No
GNGT2	Peromyscus_AC	0.0197968	No
NRL	Peromyscus_AC	0.0163766	No
SLC1A3	Peromyscus_AC	NA	Yes
RLBP1	Peromyscus_AC	0.0230752	No
APOE	Peromyscus_AC	0.00428471	No
GLUL	Peromyscus_AC	0.0299484	No
SFRP2	Peromyscus_AC	0.296117	No
RBPMS	Squirrel_AC	0.0276503	No
RBPMS2	Squirrel_AC	0.109787	No
SLC17A6	Squirrel_AC	0.081222	No
THY1	Squirrel_AC	0.186538	No
NEFL	Squirrel_AC	NA	Yes
NEFM	Squirrel_AC	NA	Yes
POU4F1	Squirrel_AC	0.127127	No
VSX1	Squirrel_AC	0.0982154	No
VSX2	Squirrel_AC	0.104395	No
OTX2	Squirrel_AC	0.0578072	No
GRM6	Squirrel_AC	0.0683599	No
TRPM1	Squirrel_AC	0.0569738	No
CABP5	Squirrel_AC	0.149311	No
GRIK1	Squirrel_AC	0.140092	No
TFAP2A	Squirrel_AC	1	No
TFAP2B	Squirrel_AC	0.842664	No
TFAP2C	Squirrel_AC	1	No
GAD1	Squirrel_AC	1	No
GAD2	Squirrel_AC	1	No
PAX6	Squirrel_AC	1	No
ROBO1	Squirrel_AC	0.130835	No
SLC6A9	Squirrel_AC	1	No
ONECUT1	Squirrel_AC	0.00570234	No
ONECUT2	Squirrel_AC	0.048016	No
LHX1	Squirrel_AC	0.0051452	No
CALB1	Squirrel_AC	0.121529	No
VIM	Squirrel_AC	0.210854	No
SLC4A3	Squirrel_AC	0.0894075	No
WDR72	Squirrel_AC	0.12863	No
SAG	Squirrel_AC	0.0453891	No
PDC	Squirrel_AC	0.0765028	No
RCVRN	Squirrel_AC	0.111769	No
GNGT1	Squirrel_AC	0.0563375	No
GNGT2	Squirrel_AC	0.180528	No
NRL	Squirrel_AC	0.0692482	No
SLC1A3	Squirrel_AC	0.02672	No
RLBP1	Squirrel_AC	0.0596862	No
APOE	Squirrel_AC	NA	Yes
GLUL	Squirrel_AC	0.120004	No
SFRP2	Squirrel_AC	0.104598	No
RBPMS	Sheep_AC	0.0019858	No
RBPMS2	Sheep_AC	0.00403713	No
SLC17A6	Sheep_AC	0.0116506	No
THY1	Sheep_AC	0.224684	No
NEFL	Sheep_AC	0.0405264	No
NEFM	Sheep_AC	0.0269838	No
POU4F1	Sheep_AC	0.00784543	No
VSX1	Sheep_AC	0.0251256	No
VSX2	Sheep_AC	0.00488553	No
OTX2	Sheep_AC	NA	Yes
GRM6	Sheep_AC	0.00393196	No
TRPM1	Sheep_AC	0.00129025	No
CABP5	Sheep_AC	0.0118879	No
GRIK1	Sheep_AC	0.0211922	No
TFAP2A	Sheep_AC	1	No
TFAP2B	Sheep_AC	1	No
TFAP2C	Sheep_AC	1	No
GAD1	Sheep_AC	1	No
GAD2	Sheep_AC	1	No
PAX6	Sheep_AC	1	No
ROBO1	Sheep_AC	1	No
SLC6A9	Sheep_AC	0.873128	No
ONECUT1	Sheep_AC	0.0164551	No
ONECUT2	Sheep_AC	0.125021	No
LHX1	Sheep_AC	0.00417878	No
CALB1	Sheep_AC	0.0383717	No
VIM	Sheep_AC	0.0752619	No
SLC4A3	Sheep_AC	0.214542	No
WDR72	Sheep_AC	0.00257195	No
SAG	Sheep_AC	0.0542203	No
PDC	Sheep_AC	0.0786397	No
RCVRN	Sheep_AC	0.0692159	No
GNGT1	Sheep_AC	0.198603	No
GNGT2	Sheep_AC	0.144487	No
NRL	Sheep_AC	0.0152999	No
SLC1A3	Sheep_AC	0.0756219	No
RLBP1	Sheep_AC	0.0367248	No
APOE	Sheep_AC	0.0257273	No
GLUL	Sheep_AC	0.020648	No
SFRP2	Sheep_AC	0.00573697	No
RBPMS	Cow_AC	0.00361242	No
RBPMS2	Cow_AC	0.0246918	No
SLC17A6	Cow_AC	0.0339052	No
THY1	Cow_AC	0.191019	No
NEFL	Cow_AC	0.156831	No
NEFM	Cow_AC	0.0891685	No
POU4F1	Cow_AC	0.0391645	No
VSX1	Cow_AC	0.0569633	No
VSX2	Cow_AC	0.00768362	No
OTX2	Cow_AC	0.0196312	No
GRM6	Cow_AC	0.00788482	No
TRPM1	Cow_AC	0.00392262	No
CABP5	Cow_AC	0.0255056	No
GRIK1	Cow_AC	0.0767593	No
TFAP2A	Cow_AC	1	No
TFAP2B	Cow_AC	0.608425	No
TFAP2C	Cow_AC	1	No
GAD1	Cow_AC	1	No
GAD2	Cow_AC	1	No
PAX6	Cow_AC	0.644017	No
ROBO1	Cow_AC	0.204967	No
SLC6A9	Cow_AC	0.31877	No
ONECUT1	Cow_AC	0.0273398	No
ONECUT2	Cow_AC	0.0236087	No
LHX1	Cow_AC	0.00370304	No
CALB1	Cow_AC	0.0372017	No
VIM	Cow_AC	0.100961	No
SLC4A3	Cow_AC	0.0625146	No
WDR72	Cow_AC	0.00461163	No
SAG	Cow_AC	0.0446442	No
PDC	Cow_AC	0.211961	No
RCVRN	Cow_AC	0.130228	No
GNGT1	Cow_AC	0.264237	No
GNGT2	Cow_AC	0.0468531	No
NRL	Cow_AC	0.0211373	No
SLC1A3	Cow_AC	0.00708705	No
RLBP1	Cow_AC	0.0395777	No
APOE	Cow_AC	0.0650435	No
GLUL	Cow_AC	0.0691509	No
SFRP2	Cow_AC	0.0320382	No
RBPMS	Pig_AC	0.0099806	No
RBPMS2	Pig_AC	0.0163101	No
SLC17A6	Pig_AC	0.00934121	No
THY1	Pig_AC	0.118849	No
NEFL	Pig_AC	0.0390929	No
NEFM	Pig_AC	NA	Yes
POU4F1	Pig_AC	0	No
VSX1	Pig_AC	0.0421616	No
VSX2	Pig_AC	0.070578	No
OTX2	Pig_AC	NA	Yes
GRM6	Pig_AC	0.068607	No
TRPM1	Pig_AC	0.072069	No
CABP5	Pig_AC	0.0522301	No
GRIK1	Pig_AC	0.0610086	No
TFAP2A	Pig_AC	1	No
TFAP2B	Pig_AC	0.739339	No
TFAP2C	Pig_AC	1	No
GAD1	Pig_AC	1	No
GAD2	Pig_AC	1	No
PAX6	Pig_AC	0.719967	No
ROBO1	Pig_AC	0.585342	No
SLC6A9	Pig_AC	1	No
ONECUT1	Pig_AC	0.0121667	No
ONECUT2	Pig_AC	0.0236343	No
LHX1	Pig_AC	0.00475979	No
CALB1	Pig_AC	0.0135158	No
VIM	Pig_AC	0.00915855	No
SLC4A3	Pig_AC	0.0716962	No
WDR72	Pig_AC	0.021872	No
SAG	Pig_AC	0.0385169	No
PDC	Pig_AC	0.0487339	No
RCVRN	Pig_AC	0.0405285	No
GNGT1	Pig_AC	0.0455037	No
GNGT2	Pig_AC	NA	Yes
NRL	Pig_AC	0.0527987	No
SLC1A3	Pig_AC	0.00890493	No
RLBP1	Pig_AC	0.0207897	No
APOE	Pig_AC	0.00503234	No
GLUL	Pig_AC	NA	Yes
SFRP2	Pig_AC	0.00690481	No
RBPMS	Ferret_AC	0.0116755	No
RBPMS2	Ferret_AC	0.0230946	No
SLC17A6	Ferret_AC	0.0104708	No
THY1	Ferret_AC	0.0795076	No
NEFL	Ferret_AC	0.0240028	No
NEFM	Ferret_AC	NA	Yes
POU4F1	Ferret_AC	NA	Yes
VSX1	Ferret_AC	0.0422924	No
VSX2	Ferret_AC	0.0287089	No
OTX2	Ferret_AC	0.0566308	No
GRM6	Ferret_AC	0.0368689	No
TRPM1	Ferret_AC	0.0272244	No
CABP5	Ferret_AC	0.0409468	No
GRIK1	Ferret_AC	0.0438943	No
TFAP2A	Ferret_AC	1	No
TFAP2B	Ferret_AC	0.328344	No
TFAP2C	Ferret_AC	1	No
GAD1	Ferret_AC	1	No
GAD2	Ferret_AC	1	No
PAX6	Ferret_AC	0.963686	No
ROBO1	Ferret_AC	0.833326	No
SLC6A9	Ferret_AC	1	No
ONECUT1	Ferret_AC	0.0106498	No
ONECUT2	Ferret_AC	0.0157336	No
LHX1	Ferret_AC	0.00557214	No
CALB1	Ferret_AC	0.00454209	No
VIM	Ferret_AC	0.0152688	No
SLC4A3	Ferret_AC	0.0589005	No
WDR72	Ferret_AC	0.021791	No
SAG	Ferret_AC	0.125033	No
PDC	Ferret_AC	0.153619	No
RCVRN	Ferret_AC	0.138227	No
GNGT1	Ferret_AC	0.140767	No
GNGT2	Ferret_AC	NA	Yes
NRL	Ferret_AC	0.125116	No
SLC1A3	Ferret_AC	0.0065432	No
RLBP1	Ferret_AC	0.0121134	No
APOE	Ferret_AC	0.0134258	No
GLUL	Ferret_AC	0.1055	No
SFRP2	Ferret_AC	0.00572458	No
RBPMS	Opossum_AC	NA	Yes
RBPMS2	Opossum_AC	NA	Yes
SLC17A6	Opossum_AC	0.0476841	No
THY1	Opossum_AC	0.254169	No
NEFL	Opossum_AC	0.211939	No
NEFM	Opossum_AC	NA	Yes
POU4F1	Opossum_AC	0.0700274	No
VSX1	Opossum_AC	0.0236296	No
VSX2	Opossum_AC	0.0112126	No
OTX2	Opossum_AC	0.0474025	No
GRM6	Opossum_AC	0.0518669	No
TRPM1	Opossum_AC	0.00943657	No
CABP5	Opossum_AC	NA	Yes
GRIK1	Opossum_AC	0.0129491	No
TFAP2A	Opossum_AC	1	No
TFAP2B	Opossum_AC	0.569367	No
TFAP2C	Opossum_AC	1	No
GAD1	Opossum_AC	1	No
GAD2	Opossum_AC	1	No
PAX6	Opossum_AC	1	No
ROBO1	Opossum_AC	0.252139	No
SLC6A9	Opossum_AC	1	No
ONECUT1	Opossum_AC	0.0108167	No
ONECUT2	Opossum_AC	0.0885031	No
LHX1	Opossum_AC	NA	Yes
CALB1	Opossum_AC	0.687081	No
VIM	Opossum_AC	0.0321503	No
SLC4A3	Opossum_AC	0.0166612	No
WDR72	Opossum_AC	0.10299	No
SAG	Opossum_AC	NA	Yes
PDC	Opossum_AC	0.0694745	No
RCVRN	Opossum_AC	0.270084	No
GNGT1	Opossum_AC	NA	Yes
GNGT2	Opossum_AC	0.364848	No
NRL	Opossum_AC	0.0183054	No
SLC1A3	Opossum_AC	0.0114159	No
RLBP1	Opossum_AC	0.0112904	No
APOE	Opossum_AC	0.077086	No
GLUL	Opossum_AC	0.0580288	No
SFRP2	Opossum_AC	1	No
RBPMS	Lizard_AC	0.0989817	No
RBPMS2	Lizard_AC	0.0958367	No
SLC17A6	Lizard_AC	0.0687963	No
THY1	Lizard_AC	0.502611	No
NEFL	Lizard_AC	0.365977	No
NEFM	Lizard_AC	0.315875	No
POU4F1	Lizard_AC	0.180738	No
VSX1	Lizard_AC	0.0754962	No
VSX2	Lizard_AC	0.0913245	No
OTX2	Lizard_AC	0.0947633	No
GRM6	Lizard_AC	0.256895	No
TRPM1	Lizard_AC	0.0548334	No
CABP5	Lizard_AC	0.0763918	No
GRIK1	Lizard_AC	0.126874	No
TFAP2A	Lizard_AC	1	No
TFAP2B	Lizard_AC	0.526201	No
TFAP2C	Lizard_AC	1	No
GAD1	Lizard_AC	1	No
GAD2	Lizard_AC	1	No
PAX6	Lizard_AC	1	No
ROBO1	Lizard_AC	0.68808	No
SLC6A9	Lizard_AC	1	No
ONECUT1	Lizard_AC	NA	Yes
ONECUT2	Lizard_AC	0.0321503	No
LHX1	Lizard_AC	0.0251534	No
CALB1	Lizard_AC	0.0797683	No
VIM	Lizard_AC	0.0699545	No
SLC4A3	Lizard_AC	0.0760668	No
WDR72	Lizard_AC	0.481595	No
SAG	Lizard_AC	0.0307433	No
PDC	Lizard_AC	0.0325283	No
RCVRN	Lizard_AC	0.0727915	No
GNGT1	Lizard_AC	NA	Yes
GNGT2	Lizard_AC	NA	Yes
NRL	Lizard_AC	0.175946	No
SLC1A3	Lizard_AC	0.014008	No
RLBP1	Lizard_AC	0.0167493	No
APOE	Lizard_AC	0.0195496	No
GLUL	Lizard_AC	0.0292127	No
SFRP2	Lizard_AC	0.418107	No
RBPMS	Chicken_AC	0.0513741	No
RBPMS2	Chicken_AC	0.00261236	No
SLC17A6	Chicken_AC	0.0167286	No
THY1	Chicken_AC	0.0638816	No
NEFL	Chicken_AC	0.174732	No
NEFM	Chicken_AC	0.0276523	No
POU4F1	Chicken_AC	0.00121189	No
VSX1	Chicken_AC	0.0515896	No
VSX2	Chicken_AC	0.0343836	No
OTX2	Chicken_AC	0.0328365	No
GRM6	Chicken_AC	NA	Yes
TRPM1	Chicken_AC	0.0329073	No
CABP5	Chicken_AC	NA	Yes
GRIK1	Chicken_AC	0.150166	No
TFAP2A	Chicken_AC	1	No
TFAP2B	Chicken_AC	1	No
TFAP2C	Chicken_AC	1	No
GAD1	Chicken_AC	0.631168	No
GAD2	Chicken_AC	1	No
PAX6	Chicken_AC	1	No
ROBO1	Chicken_AC	0.211786	No
SLC6A9	Chicken_AC	1	No
ONECUT1	Chicken_AC	0.0141498	No
ONECUT2	Chicken_AC	0.0580827	No
LHX1	Chicken_AC	0.0112228	No
CALB1	Chicken_AC	0.456726	No
VIM	Chicken_AC	0.0106589	No
SLC4A3	Chicken_AC	0.126539	No
WDR72	Chicken_AC	0.175022	No
SAG	Chicken_AC	0.0302682	No
PDC	Chicken_AC	0.00783146	No
RCVRN	Chicken_AC	NA	Yes
GNGT1	Chicken_AC	NA	Yes
GNGT2	Chicken_AC	0.00434927	No
NRL	Chicken_AC	NA	Yes
SLC1A3	Chicken_AC	0.00316181	No
RLBP1	Chicken_AC	0.00485635	No
APOE	Chicken_AC	NA	Yes
GLUL	Chicken_AC	0.00440838	No
SFRP2	Chicken_AC	0.086455	No
RBPMS	Zebrafish_AC	1	No
RBPMS2	Zebrafish_AC	NA	Yes
SLC17A6	Zebrafish_AC	NA	Yes
THY1	Zebrafish_AC	0.192041	No
NEFL	Zebrafish_AC	NA	Yes
NEFM	Zebrafish_AC	NA	Yes
POU4F1	Zebrafish_AC	0.150254	No
VSX1	Zebrafish_AC	0.29216	No
VSX2	Zebrafish_AC	0.108018	No
OTX2	Zebrafish_AC	0.128009	No
GRM6	Zebrafish_AC	NA	Yes
TRPM1	Zebrafish_AC	NA	Yes
CABP5	Zebrafish_AC	NA	Yes
GRIK1	Zebrafish_AC	NA	Yes
TFAP2A	Zebrafish_AC	1	No
TFAP2B	Zebrafish_AC	1	No
TFAP2C	Zebrafish_AC	1	No
GAD1	Zebrafish_AC	NA	Yes
GAD2	Zebrafish_AC	1	No
PAX6	Zebrafish_AC	NA	Yes
ROBO1	Zebrafish_AC	0.356762	No
SLC6A9	Zebrafish_AC	1	No
ONECUT1	Zebrafish_AC	0.117746	No
ONECUT2	Zebrafish_AC	0.534925	No
LHX1	Zebrafish_AC	NA	Yes
CALB1	Zebrafish_AC	0.0314193	No
VIM	Zebrafish_AC	0.129651	No
SLC4A3	Zebrafish_AC	0.41312	No
WDR72	Zebrafish_AC	NA	Yes
SAG	Zebrafish_AC	NA	Yes
PDC	Zebrafish_AC	NA	Yes
RCVRN	Zebrafish_AC	0	No
GNGT1	Zebrafish_AC	0.00169002	No
GNGT2	Zebrafish_AC	NA	Yes
NRL	Zebrafish_AC	0.0500147	No
SLC1A3	Zebrafish_AC	NA	Yes
RLBP1	Zebrafish_AC	NA	Yes
APOE	Zebrafish_AC	NA	Yes
GLUL	Zebrafish_AC	NA	Yes
[truncated: 2,081 more rows]

## Sheet: Fig2bc
	Human_RGC	Macaque_RGC	Marmoset_RGC	Tree_shrew_RGC	Mouse_RGC	Rhabdomys_RGC	Peromyscus_RGC	Squirrel_RGC	Sheep_RGC	Cow_RGC	Pig_RGC	Ferret_RGC	Opossum_RGC	Lizard_RGC	Chicken_RGC	Zebrafish_RGC	Human_BP	Macaque_BP	Marmoset_BP	Tree_shrew_BP	Mouse_BP	Rhabdomys_BP	Peromyscus_BP	Squirrel_BP	Sheep_BP	Cow_BP	Pig_BP	Ferret_BP	Opossum_BP	Lizard_BP	Chicken_BP	Zebrafish_BP	Human_AC	Macaque_AC	Marmoset_AC	Tree_shrew_AC	Mouse_AC	Rhabdomys_AC	Peromyscus_AC	Squirrel_AC	Sheep_AC	Cow_AC	Pig_AC	Ferret_AC	Opossum_AC	Lizard_AC	Chicken_AC	Zebrafish_AC	Human_HC
Human_RGC	1	0.998137	0.992617	0.974153	0.987087	0.979922	0.991911	0.976476	0.876278	0.83779	0.994869	0.958614	0.99112	0.967509	0.984416	0.858472	0.280513	0.258841	0.279605	0.222157	0.260499	0.205326	0.249489	0.254376	0.199479	0.213642	0.213359	0.208454	0.206789	0.249648	0.207723	0.30529	0.482447	0.480553	0.494453	0.499466	0.438094	0.463053	0.438871	0.463315	0.456174	0.48225	0.486569	0.486761	0.479363	0.499046	0.46288	0.398182	0.348187
Macaque_RGC	0.998137	1	0.994578	0.976542	0.989028	0.983276	0.994135	0.978475	0.879202	0.840298	0.997172	0.960941	0.993171	0.969964	0.985092	0.860015	0.286408	0.263743	0.285378	0.228841	0.267426	0.208817	0.256232	0.259394	0.207725	0.221482	0.218754	0.215924	0.213456	0.25492	0.214398	0.306747	0.4868	0.489275	0.50197	0.501623	0.441406	0.462364	0.439334	0.464744	0.457869	0.486098	0.488741	0.491496	0.479165	0.503239	0.466473	0.400596	0.352113
Marmoset_RGC	0.992617	0.994578	1	0.985258	0.991942	0.988707	0.995352	0.986066	0.893117	0.85399	0.995373	0.965271	0.994001	0.978648	0.990085	0.878828	0.3214	0.308019	0.320109	0.264325	0.309346	0.242301	0.298618	0.302018	0.242398	0.258275	0.253081	0.25049	0.24556	0.289395	0.247	0.32903	0.532506	0.537331	0.550628	0.548191	0.490028	0.507429	0.487776	0.512505	0.503874	0.533139	0.533466	0.536123	0.525087	0.549679	0.514789	0.435767	0.376701
Tree_shrew_RGC	0.974153	0.976542	0.985258	1	0.985854	0.984981	0.985978	0.993865	0.908312	0.875647	0.984304	0.957918	0.989326	0.983083	0.990419	0.905957	0.339447	0.339068	0.33745	0.283049	0.335897	0.261913	0.326096	0.334025	0.258865	0.277325	0.27341	0.268219	0.261094	0.309135	0.262031	0.360228	0.577853	0.590134	0.596379	0.610562	0.546432	0.561204	0.541398	0.574104	0.561354	0.583903	0.588763	0.587452	0.579157	0.602724	0.568651	0.483298	0.398353
Mouse_RGC	0.987087	0.989028	0.991942	0.985854	1	0.992062	0.992431	0.988084	0.914212	0.87513	0.993328	0.973161	0.99437	0.982056	0.993153	0.888498	0.331233	0.344347	0.337929	0.278462	0.332112	0.258562	0.321219	0.331583	0.252675	0.272491	0.269357	0.263652	0.25521	0.302569	0.256128	0.362096	0.553813	0.566267	0.577969	0.5858	0.530529	0.536234	0.524787	0.550864	0.541059	0.55987	0.563427	0.568842	0.556154	0.581617	0.547539	0.458623	0.370247
Rhabdomys_RGC	0.979922	0.983276	0.988707	0.984981	0.992062	1	0.98833	0.983549	0.916386	0.86797	0.990912	0.95778	0.992178	0.982007	0.991021	0.885778	0.344798	0.375151	0.354732	0.29775	0.355051	0.277221	0.347148	0.355906	0.270501	0.292425	0.285535	0.280476	0.270707	0.319201	0.272362	0.35462	0.56645	0.582307	0.595371	0.601633	0.550879	0.55919	0.54682	0.570044	0.558254	0.580002	0.5787	0.585398	0.575906	0.599669	0.563936	0.459062	0.37414
Peromyscus_RGC	0.991911	0.994135	0.995352	0.985978	0.992431	0.98833	1	0.985552	0.896604	0.864399	0.996128	0.965056	0.995721	0.978574	0.991043	0.883043	0.311942	0.288439	0.310375	0.254428	0.295208	0.23327	0.284887	0.287776	0.233582	0.248226	0.243905	0.242024	0.237914	0.281069	0.239999	0.333901	0.51852	0.524249	0.53688	0.538614	0.475169	0.494587	0.472298	0.50011	0.492601	0.521466	0.522855	0.526963	0.511647	0.539204	0.505744	0.440772	0.376456
Squirrel_RGC	0.976476	0.978475	0.986066	0.993865	0.988084	0.983549	0.985552	1	0.908095	0.872863	0.984564	0.961531	0.989982	0.984152	0.989637	0.902909	0.345611	0.343771	0.345046	0.291858	0.343483	0.271565	0.331055	0.340827	0.268639	0.287413	0.282464	0.278653	0.270427	0.320282	0.272095	0.372412	0.572248	0.583195	0.593056	0.606147	0.542851	0.555545	0.537914	0.569849	0.557938	0.581492	0.585858	0.582628	0.575246	0.601114	0.563432	0.479674	0.393589
Sheep_RGC	0.876278	0.879202	0.893117	0.908312	0.914212	0.916386	0.896604	0.908095	1	0.963979	0.892093	0.892856	0.903481	0.94008	0.914599	0.932885	0.468265	0.434977	0.489589	0.430763	0.476686	0.406766	0.452342	0.474825	0.403405	0.417123	0.425865	0.414848	0.407937	0.473782	0.409789	0.577967	0.698175	0.707354	0.74422	0.7539	0.675821	0.706801	0.646466	0.705209	0.718943	0.743968	0.733675	0.743245	0.720581	0.757164	0.72027	0.673298	0.45897
Cow_RGC	0.83779	0.840298	0.85399	0.875647	0.87513	0.86797	0.864399	0.872863	0.963979	1	0.850517	0.872359	0.867175	0.90251	0.875591	0.925003	0.413359	0.327131	0.426405	0.367921	0.402224	0.346809	0.37258	0.393336	0.350578	0.357143	0.368106	0.36386	0.358228	0.419691	0.358274	0.586671	0.668002	0.664955	0.706206	0.711691	0.618889	0.666729	0.583575	0.656996	0.672845	0.706365	0.694058	0.70788	0.677254	0.713524	0.682907	0.695573	0.453536
Pig_RGC	0.994869	0.997172	0.995373	0.984304	0.993328	0.990912	0.996128	0.984564	0.892093	0.850517	1	0.962534	0.997269	0.977758	0.990543	0.872222	0.307027	0.30109	0.309814	0.254392	0.297495	0.232569	0.288027	0.292644	0.231552	0.247741	0.242783	0.239673	0.235343	0.277866	0.236919	0.321854	0.509345	0.519465	0.530474	0.532824	0.474679	0.48959	0.471192	0.496177	0.488208	0.514337	0.516554	0.520929	0.50678	0.53306	0.496723	0.420102	0.360543
Ferret_RGC	0.958614	0.960941	0.965271	0.957918	0.973161	0.95778	0.965056	0.961531	0.892856	0.872359	0.962534	1	0.965554	0.957815	0.963069	0.877669	0.314464	0.28681	0.313245	0.254481	0.30152	0.231087	0.287749	0.290063	0.237515	0.251385	0.247118	0.249722	0.24	0.285812	0.240947	0.381377	0.570593	0.573797	0.590148	0.563938	0.506203	0.519211	0.500885	0.530468	0.520829	0.547403	0.550345	0.565314	0.537508	0.569912	0.541616	0.48655	0.387832
Opossum_RGC	0.99112	0.993171	0.994001	0.989326	0.99437	0.992178	0.995721	0.989982	0.903481	0.867175	0.997269	0.965554	1	0.984713	0.993938	0.888005	0.313393	0.306519	0.316181	0.260781	0.305991	0.239173	0.295328	0.301408	0.238523	0.255253	0.249911	0.247151	0.242596	0.287923	0.242562	0.341876	0.528707	0.539703	0.552963	0.558805	0.496621	0.513248	0.491745	0.519916	0.51214	0.538389	0.540399	0.5427	0.532496	0.559279	0.519916	0.445266	0.371758
Lizard_RGC	0.967509	0.969964	0.978648	0.983083	0.982056	0.982007	0.978574	0.984152	0.94008	0.90251	0.977758	0.957815	0.984713	1	0.986609	0.932227	0.381442	0.355148	0.387328	0.333626	0.377479	0.310695	0.362881	0.371891	0.310373	0.325774	0.323076	0.319939	0.3146	0.374159	0.316533	0.429296	0.613445	0.621245	0.640843	0.64599	0.575305	0.604334	0.563902	0.602274	0.603582	0.635669	0.6315	0.634755	0.620966	0.65744	0.612434	0.551844	0.439365
Chicken_RGC	0.984416	0.985092	0.990085	0.990419	0.993153	0.991021	0.991043	0.989637	0.914599	0.875591	0.990543	0.963069	0.993938	0.986609	1	0.901976	0.338212	0.344748	0.341035	0.284459	0.336337	0.265395	0.327374	0.336355	0.258443	0.277837	0.274837	0.26867	0.262226	0.312523	0.263248	0.356943	0.569117	0.578331	0.588318	0.6008	0.541675	0.556992	0.538102	0.565054	0.555957	0.578176	0.580376	0.5821	0.574991	0.597614	0.56467	0.472575	0.394733
Zebrafish_RGC	0.858472	0.860015	0.878828	0.905957	0.888498	0.885778	0.883043	0.902909	0.932885	0.925003	0.872222	0.877669	0.888005	0.932227	0.901976	1	0.515602	0.406458	0.515686	0.477289	0.495792	0.456265	0.475915	0.481702	0.46019	0.466437	0.471632	0.468579	0.463958	0.530476	0.47349	0.602523	0.711777	0.708652	0.728093	0.74851	0.655036	0.7255	0.636681	0.697515	0.722181	0.757397	0.750526	0.747236	0.724487	0.763778	0.736036	0.761841	0.560525
Human_BP	0.280513	0.286408	0.3214	0.339447	0.331233	0.344798	0.311942	0.345611	0.468265	0.413359	0.307027	0.314464	0.313393	0.381442	0.338212	0.515602	1	0.780597	0.970928	0.954667	0.94216	0.951033	0.928195	0.907334	0.935713	0.937076	0.968327	0.938157	0.948108	0.953547	0.949148	0.708063	0.592539	0.596886	0.610473	0.592821	0.584971	0.608195	0.571627	0.586305	0.620054	0.633731	0.628282	0.649969	0.580816	0.639631	0.640879	0.59995	0.468659
Macaque_BP	0.258841	0.263743	0.308019	0.339068	0.344347	0.375151	0.288439	0.343771	0.434977	0.327131	0.30109	0.28681	0.306519	0.355148	0.344748	0.406458	0.780597	1	0.824997	0.809395	0.902828	0.797641	0.921359	0.935054	0.755735	0.806886	0.797375	0.76415	0.739534	0.754106	0.738314	0.464674	0.634184	0.707061	0.68342	0.720124	0.791022	0.698399	0.795689	0.749259	0.73359	0.697352	0.698877	0.713901	0.700065	0.707205	0.725701	0.453442	0.281566
Marmoset_BP	0.279605	0.285378	0.320109	0.33745	0.337929	0.354732	0.310375	0.345046	0.489589	0.426405	0.309814	0.313245	0.316181	0.387328	0.341035	0.515686	0.970928	0.824997	1	0.964123	0.958337	0.96851	0.945167	0.948498	0.928881	0.933331	0.968286	0.936848	0.94542	0.960308	0.953876	0.716675	0.588052	0.609819	0.629861	0.618972	0.6144	0.630148	0.598933	0.608881	0.647542	0.660359	0.645936	0.670027	0.603872	0.659191	0.660184	0.608534	0.43789
Tree_shrew_BP	0.222157	0.228841	0.264325	0.283049	0.278462	0.29775	0.254428	0.291858	0.430763	0.367921	0.254392	0.254481	0.260781	0.333626	0.284459	0.477289	0.954667	0.809395	0.964123	1	0.967187	0.962457	0.951418	0.924913	0.971904	0.975454	0.977498	0.969191	0.979816	0.969464	0.9847	0.709159	0.558052	0.586645	0.603715	0.591495	0.584223	0.612841	0.570241	0.576767	0.626872	0.642315	0.626106	0.645535	0.578476	0.630028	0.640969	0.598754	0.408044
Mouse_BP	0.260499	0.267426	0.309346	0.335897	0.332112	0.355051	0.295208	0.343483	0.476686	0.402224	0.297495	0.30152	0.305991	0.377479	0.336337	0.495792	0.94216	0.902828	0.958337	0.967187	1	0.937901	0.982945	0.964379	0.94267	0.962358	0.957515	0.949876	0.937951	0.936145	0.93271	0.686997	0.634794	0.674322	0.685632	0.68174	0.699187	0.685898	0.68703	0.681911	0.705262	0.708135	0.695619	0.712202	0.668685	0.703517	0.713959	0.592768	0.392564
Rhabdomys_BP	0.205326	0.208817	0.242301	0.261913	0.258562	0.277221	0.23327	0.271565	0.406766	0.346809	0.232569	0.231087	0.239173	0.310695	0.265395	0.456265	0.951033	0.797641	0.96851	0.962457	0.937901	1	0.930349	0.933174	0.914094	0.917876	0.972423	0.926278	0.934112	0.958723	0.959195	0.703658	0.540475	0.557076	0.563522	0.581794	0.573211	0.608947	0.566866	0.573413	0.622276	0.623479	0.613809	0.625166	0.570022	0.616179	0.624462	0.590325	0.391317
Peromyscus_BP	0.249489	0.256232	0.298618	0.326096	0.321219	0.347148	0.284887	0.331055	0.452342	0.37258	0.288027	0.287749	0.295328	0.362881	0.327374	0.475915	0.928195	0.921359	0.945167	0.951418	0.982945	0.930349	1	0.970781	0.927808	0.949262	0.948514	0.934759	0.920376	0.917759	0.916233	0.630339	0.643937	0.689692	0.688617	0.679251	0.712409	0.693704	0.706802	0.689918	0.706513	0.707324	0.698652	0.724023	0.666769	0.703827	0.721455	0.577566	0.402971
Squirrel_BP	0.254376	0.259394	0.302018	0.334025	0.331583	0.355906	0.287776	0.340827	0.474825	0.393336	0.292644	0.290063	0.301408	0.371891	0.336355	0.481702	0.907334	0.935054	0.948498	0.924913	0.964379	0.933174	0.970781	1	0.878759	0.904017	0.929921	0.886254	0.879982	0.905532	0.889771	0.620939	0.65425	0.703252	0.700569	0.716362	0.745959	0.71822	0.737432	0.726593	0.74265	0.731154	0.724581	0.743513	0.698911	0.730777	0.744719	0.586135	0.390113
Sheep_BP	0.199479	0.207725	0.242398	0.258865	0.252675	0.270501	0.233582	0.268639	0.403405	0.350578	0.231552	0.237515	0.238523	0.310373	0.258443	0.46019	0.935713	0.755735	0.928881	0.971904	0.94267	0.914094	0.927808	0.878759	1	0.992957	0.968231	0.989871	0.986023	0.948859	0.969592	0.703227	0.517377	0.54757	0.576826	0.538429	0.529078	0.561427	0.508299	0.522099	0.570378	0.598166	0.577304	0.601504	0.527419	0.582869	0.594339	0.577345	0.415046
Cow_BP	0.213642	0.221482	0.258275	0.277325	0.272491	0.292425	0.248226	0.287413	0.417123	0.357143	0.247741	0.251385	0.255253	0.325774	0.277837	0.466437	0.937076	0.806886	0.933331	0.975454	0.962358	0.917876	0.949262	0.904017	0.992957	1	0.968852	0.985144	0.979296	0.946567	0.961986	0.695845	0.545512	0.581858	0.603932	0.577661	0.5788	0.594819	0.562236	0.567701	0.60707	0.627026	0.609707	0.63212	0.566367	0.615556	0.627707	0.576624	0.406587
Pig_BP	0.213359	0.218754	0.253081	0.27341	0.269357	0.285535	0.243905	0.282464	0.425865	0.368106	0.242783	0.247118	0.249911	0.323076	0.274837	0.471632	0.968327	0.797375	0.968286	0.977498	0.957515	0.972423	0.948514	0.929921	0.968231	0.968852	1	0.971258	0.976287	0.966488	0.976503	0.723103	0.555161	0.576876	0.594064	0.587629	0.581616	0.608411	0.566674	0.580024	0.622485	0.63189	0.621579	0.638659	0.57707	0.624826	0.634773	0.596846	0.416755
Ferret_BP	0.208454	0.215924	0.25049	0.268219	0.263652	0.280476	0.242024	0.278653	0.414848	0.36386	0.239673	0.249722	0.247151	0.319939	0.26867	0.468579	0.938157	0.76415	0.936848	0.969191	0.949876	0.926278	0.934759	0.886254	0.989871	0.985144	0.971258	1	0.979036	0.952976	0.966075	0.726072	0.522651	0.553518	0.579548	0.549937	0.539856	0.56962	0.520456	0.534349	0.580033	0.603512	0.58413	0.609264	0.53769	0.591438	0.601557	0.583189	0.418089
Opossum_BP	0.206789	0.213456	0.24556	0.261094	0.25521	0.270707	0.237914	0.270427	0.407937	0.358228	0.235343	0.24	0.242596	0.3146	0.262226	0.463958	0.948108	0.739534	0.94542	0.979816	0.937951	0.934112	0.920376	0.879982	0.986023	0.979296	0.976287	0.979036	1	0.958307	0.9841	0.721134	0.510008	0.530613	0.557581	0.530184	0.513312	0.556945	0.495608	0.512405	0.564052	0.590446	0.571607	0.592314	0.52244	0.577708	0.584018	0.579297	0.414432
Lizard_BP	0.249648	0.25492	0.289395	0.309135	0.302569	0.319201	0.281069	0.320282	0.473782	0.419691	0.277866	0.285812	0.287923	0.374159	0.312523	0.530476	0.953547	0.754106	0.960308	0.969464	0.936145	0.958723	0.917759	0.905532	0.948859	0.946567	0.966488	0.952976	0.958307	1	0.971438	0.752898	0.590803	0.60239	0.626093	0.612048	0.590311	0.640544	0.570926	0.593019	0.649028	0.673335	0.65539	0.67709	0.603688	0.668724	0.665797	0.663177	0.483571
Chicken_BP	0.207723	0.214398	0.247	0.262031	0.256128	0.272362	0.239999	0.272095	0.409789	0.358274	0.236919	0.240947	0.242562	0.316533	0.263248	0.47349	0.949148	0.738314	0.953876	0.9847	0.93271	0.959195	0.916233	0.889771	0.969592	0.961986	0.976503	0.966075	0.9841	0.971438	1	0.723621	0.520488	0.539683	0.560871	0.539319	0.519009	0.569506	0.504022	0.5187	0.579091	0.604737	0.58582	0.605572	0.528304	0.58744	0.59969	0.605275	0.418709
Zebrafish_BP	0.30529	0.306747	0.32903	0.360228	0.362096	0.35462	0.333901	0.372412	0.577967	0.586671	0.321854	0.381377	0.341876	0.429296	0.356943	0.602523	0.708063	0.464674	0.716675	0.709159	0.686997	0.703658	0.630339	0.620939	0.703227	0.695845	0.723103	0.726072	0.721134	0.752898	0.723621	1	0.49807	0.490747	0.555957	0.557982	0.484264	0.54745	0.443829	0.514263	0.572247	0.589178	0.569901	0.587458	0.539726	0.596473	0.566667	0.720724	0.407924
Human_AC	0.482447	0.4868	0.532506	0.577853	0.553813	0.56645	0.51852	0.572248	0.698175	0.668002	0.509345	0.570593	0.528707	0.613445	0.569117	0.711777	0.592539	0.634184	0.588052	0.558052	0.634794	0.540475	0.643937	0.65425	0.517377	0.545512	0.555161	0.522651	0.510008	0.590803	0.520488	0.49807	1	0.968015	0.959755	0.92614	0.930086	0.939881	0.922301	0.935958	0.931127	0.950273	0.958713	0.950625	0.941111	0.939711	0.956972	0.79333	0.550977
Macaque_AC	0.480553	0.489275	0.537331	0.590134	0.566267	0.582307	0.524249	0.583195	0.707354	0.664955	0.519465	0.573797	0.539703	0.621245	0.578331	0.708652	0.596886	0.707061	0.609819	0.586645	0.674322	0.557076	0.689692	0.703252	0.54757	0.581858	0.576876	0.553518	0.530613	0.60239	0.539683	0.490747	0.968015	1	0.965092	0.942175	0.953525	0.929219	0.934551	0.943828	0.937958	0.947589	0.955305	0.962355	0.929355	0.949177	0.963545	0.776423	0.517745
Marmoset_AC	0.494453	0.50197	0.550628	0.596379	0.577969	0.595371	0.53688	0.593056	0.74422	0.706206	0.530474	0.590148	0.552963	0.640843	0.588318	0.728093	0.610473	0.68342	0.629861	0.603715	0.685632	0.563522	0.688617	0.700569	0.576826	0.603932	0.594064	0.579548	0.557581	0.626093	0.560871	0.555957	0.959755	0.965092	1	0.926445	0.935999	0.925295	0.912509	0.9286	0.924553	0.953767	0.947699	0.952682	0.937471	0.942554	0.951515	0.785909	0.534464
Tree_shrew_AC	0.499466	0.501623	0.548191	0.610562	0.5858	0.601633	0.538614	0.606147	0.7539	0.711691	0.532824	0.563938	0.558805	0.64599	0.6008	0.74851	0.592821	0.720124	0.618972	0.591495	0.68174	0.581794	0.679251	0.716362	0.538429	0.577661	0.587629	0.549937	0.530184	0.612048	0.539319	0.557982	0.92614	0.942175	0.926445	1	0.966701	0.959736	0.952706	0.983079	0.986604	0.973227	0.977636	0.950905	0.973583	0.978078	0.975143	0.802008	0.473267
Mouse_AC	0.438094	0.441406	0.490028	0.546432	0.530529	0.550879	0.475169	0.542851	0.675821	0.618889	0.474679	0.506203	0.496621	0.575305	0.541675	0.655036	0.584971	0.791022	0.6144	0.584223	0.699187	0.573211	0.712409	0.745959	0.529078	0.5788	0.581616	0.539856	0.513312	0.590311	0.519009	0.484264	0.930086	0.953525	0.935999	0.966701	1	0.947025	0.987219	0.981442	0.966067	0.945083	0.960823	0.948691	0.964953	0.951169	0.963377	0.720444	0.43955
Rhabdomys_AC	0.463053	0.462364	0.507429	0.561204	0.536234	0.55919	0.494587	0.555545	0.706801	0.666729	0.48959	0.519211	0.513248	0.604334	0.556992	0.7255	0.608195	0.698399	0.630148	0.612841	0.685898	0.608947	0.693704	0.71822	0.561427	0.594819	0.608411	0.56962	0.556945	0.640544	0.569506	0.54745	0.939881	0.929219	0.925295	0.959736	0.947025	1	0.946653	0.965391	0.975331	0.976681	0.979098	0.957784	0.97747	0.956566	0.968806	0.819805	0.49905
Peromyscus_AC	0.438871	0.439334	0.487776	0.541398	0.524787	0.54682	0.472298	0.537914	0.646466	0.583575	0.471192	0.500885	0.491745	0.563902	0.538102	0.636681	0.571627	0.795689	0.598933	0.570241	0.68703	0.566866	0.706802	0.737432	0.508299	0.562236	0.566674	0.520456	0.495608	0.570926	0.504022	0.443829	0.922301	0.934551	0.912509	0.952706	0.987219	0.946653	1	0.978179	0.956408	0.932655	0.950367	0.92877	0.963729	0.934297	0.950929	0.694642	0.428594
Squirrel_AC	0.463315	0.464744	0.512505	0.574104	0.550864	0.570044	0.50011	0.569849	0.705209	0.656996	0.496177	0.530468	0.519916	0.602274	0.565054	0.697515	0.586305	0.749259	0.608881	0.576767	0.681911	0.573413	0.689918	0.726593	0.522099	0.567701	0.580024	0.534349	0.512405	0.593019	0.5187	0.514263	0.935958	0.943828	0.9286	0.983079	0.981442	0.965391	0.978179	1	0.981605	0.961277	0.970857	0.947669	0.978459	0.964004	0.971786	0.759962	0.46534
Sheep_AC	0.456174	0.457869	0.503874	0.561354	0.541059	0.558254	0.492601	0.557938	0.718943	0.672845	0.488208	0.520829	0.51214	0.603582	0.555957	0.722181	0.620054	0.73359	0.647542	0.626872	0.705262	0.622276	0.706513	0.74265	0.570378	0.60707	0.622485	0.580033	0.564052	0.649028	0.579091	0.572247	0.931127	0.937958	0.924553	0.986604	0.966067	0.975331	0.956408	0.981605	1	0.980017	0.984661	0.959443	0.97824	0.975675	0.980572	0.818378	0.485689
Cow_AC	0.48225	0.486098	0.533139	0.583903	0.55987	0.580002	0.521466	0.581492	0.743968	0.706365	0.514337	0.547403	0.538389	0.635669	0.578176	0.757397	0.633731	0.697352	0.660359	0.642315	0.708135	0.623479	0.707324	0.731154	0.598166	0.627026	0.63189	0.603512	0.590446	0.673335	0.604737	0.589178	0.950273	0.947589	0.953767	0.973227	0.945083	0.976681	0.932655	0.961277	0.980017	1	0.98568	0.968242	0.973739	0.977804	0.98117	0.845763	0.539045
Pig_AC	0.486569	0.488741	0.533466	0.588763	0.563427	0.5787	0.522855	0.585858	0.733675	0.694058	0.516554	0.550345	0.540399	0.6315	0.580376	0.750526	0.628282	0.698877	0.645936	0.626106	0.695619	0.613809	0.698652	0.724581	0.577304	0.609707	0.621579	0.58413	0.571607	0.65539	0.58582	0.569901	0.958713	0.955305	0.947699	0.977636	0.960823	0.979098	0.950367	0.970857	0.984661	0.98568	1	0.972965	0.980984	0.979217	0.986246	0.840314	0.529389
Ferret_AC	0.486761	0.491496	0.536123	0.587452	0.568842	0.585398	0.526963	0.582628	0.743245	0.70788	0.520929	0.565314	0.5427	0.634755	0.5821	0.747236	0.649969	0.713901	0.670027	0.645535	0.712202	0.625166	0.724023	0.743513	0.601504	0.63212	0.638659	0.609264	0.592314	0.67709	0.605572	0.587458	0.950625	0.962355	0.952682	0.950905	0.948691	0.957784	0.92877	0.947669	0.959443	0.968242	0.972965	1	0.943626	0.970283	0.97904	0.834619	0.558207
Opossum_AC	0.479363	0.479165	0.525087	0.579157	0.556154	0.575906	0.511647	0.575246	0.720581	0.677254	0.50678	0.537508	0.532496	0.620966	0.574991	0.724487	0.580816	0.700065	0.603872	0.578476	0.668685	0.570022	0.666769	0.698911	0.527419	0.566367	0.57707	0.53769	0.52244	0.603688	0.528304	0.539726	0.941111	0.929355	0.937471	0.973583	0.964953	0.97747	0.963729	0.978459	0.97824	0.973739	0.980984	0.943626	1	0.966604	0.969106	0.790868	0.487747
Lizard_AC	0.499046	0.503239	0.549679	0.602724	0.581617	0.599669	0.539204	0.601114	0.757164	0.713524	0.53306	0.569912	0.559279	0.65744	0.597614	0.763778	0.639631	0.707205	0.659191	0.630028	0.703517	0.616179	0.703827	0.730777	0.582869	0.615556	0.624826	0.591438	0.577708	0.668724	0.58744	0.596473	0.939711	0.949177	0.942554	0.978078	0.951169	0.956566	0.934297	0.964004	0.975675	0.977804	0.979217	0.970283	0.966604	1	0.982471	0.835526	0.542259
Chicken_AC	0.46288	0.466473	0.514789	0.568651	0.547539	0.563936	0.505744	0.563432	0.72027	0.682907	0.496723	0.541616	0.519916	0.612434	0.56467	0.736036	0.640879	0.725701	0.660184	0.640969	0.713959	0.624462	0.721455	0.744719	0.594339	0.627707	0.634773	0.601557	0.584018	0.665797	0.59969	0.566667	0.956972	0.963545	0.951515	0.975143	0.963377	0.968806	0.950929	0.971786	0.980572	0.98117	0.986246	0.97904	0.969106	0.982471	1	0.838531	0.534495
Zebrafish_AC	0.398182	0.400596	0.435767	0.483298	0.458623	0.459062	0.440772	0.479674	0.673298	0.695573	0.420102	0.48655	0.445266	0.551844	0.472575	0.761841	0.59995	0.453442	0.608534	0.598754	0.592768	0.590325	0.577566	0.586135	0.577345	0.576624	0.596846	0.583189	0.579297	0.663177	0.605275	0.720724	0.79333	0.776423	0.785909	0.802008	0.720444	0.819805	0.694642	0.759962	0.818378	0.845763	0.840314	0.834619	0.790868	0.835526	0.838531	1	0.588481
Human_HC	0.348187	0.352113	0.376701	0.398353	0.370247	0.37414	0.376456	0.393589	0.45897	0.453536	0.360543	0.387832	0.371758	0.439365	0.394733	0.560525	0.468659	0.281566	0.43789	0.408044	0.392564	0.391317	0.402971	0.390113	0.415046	0.406587	0.416755	0.418089	0.414432	0.483571	0.418709	0.407924	0.550977	0.517745	0.534464	0.473267	0.43955	0.49905	0.428594	0.46534	0.485689	0.539045	0.529389	0.558207	0.487747	0.542259	0.534495	0.588481	1
Macaque_HC	0.270564	0.274838	0.296317	0.321393	0.291514	0.293277	0.29715	0.32265	0.383268	0.364445	0.282901	0.303983	0.293292	0.353826	0.31478	0.476755	0.422188	0.251734	0.393624	0.36764	0.351431	0.349519	0.354688	0.347095	0.372415	0.365216	0.377098	0.379779	0.373469	0.439794	0.377916	0.369125	0.474881	0.462495	0.458162	0.419776	0.383287	0.433132	0.375052	0.411493	0.431177	0.472444	0.466292	0.483392	0.425685	0.481132	0.469728	0.519708	0.906307
Marmoset_HC	0.323899	0.32938	0.35611	0.381944	0.352611	0.35568	0.358032	0.379971	0.451979	0.44058	0.339842	0.3668	0.351444	0.418973	0.373115	0.543932	0.486482	0.318545	0.463699	0.436677	0.424549	0.415445	0.430701	0.424315	0.439212	0.433919	0.443437	0.44256	0.437846	0.504297	0.441734	0.430318	0.544761	0.524724	0.540926	0.488128	0.456424	0.499033	0.44618	0.478633	0.500249	0.545632	0.539532	0.558897	0.497714	0.554131	0.546332	0.598435	0.950885
Tree_shrew_HC	0.32213	0.323636	0.350926	0.385501	0.346234	0.354305	0.353629	0.379952	0.468471	0.45724	0.335819	0.355742	0.351091	0.435596	0.377208	0.595883	0.526539	0.331475	0.504885	0.496294	0.464749	0.481385	0.468323	0.46568	0.497992	0.489234	0.501655	0.498676	0.498234	0.569395	0.510209	0.471521	0.58969	0.558317	0.572351	0.54938	0.492423	0.579451	0.492494	0.532431	0.567393	0.61807	0.609695	0.616569	0.568068	0.617071	0.613271	0.680722	0.932303
Mouse_HC	0.316345	0.319115	0.343627	0.37446	0.339348	0.344917	0.346362	0.371588	0.436108	0.418996	0.330168	0.349542	0.342208	0.417353	0.366997	0.555526	0.510017	0.329364	0.485841	0.470683	0.445921	0.459298	0.457142	0.449286	0.473235	0.466181	0.478112	0.474158	0.473419	0.543421	0.485183	0.433341	0.549676	0.527136	0.53345	0.498431	0.460119	0.527004	0.457658	0.488107	0.516873	0.564403	0.559942	0.580389	0.51134	0.566117	0.562878	0.625695	0.948566
Rhabdomys_HC	0.481322	0.484312	0.507026	0.535295	0.502207	0.512822	0.510292	0.530644	0.588124	0.565819	0.495894	0.506161	0.508955	0.576743	0.529229	0.6905	0.507386	0.341585	0.491449	0.461166	0.446325	0.447516	0.453175	0.447296	0.456685	0.453583	0.464123	0.462969	0.461105	0.53832	0.468642	0.468855	0.604573	0.584393	0.596863	0.567896	0.512384	0.588958	0.511231	0.552249	0.573559	0.626224	0.615811	0.631109	0.579137	0.634535	0.616182	0.662875	0.928165
Peromyscus_HC	0.303496	0.305927	0.332176	0.36083	0.327744	0.334704	0.334787	0.358263	0.433681	0.415393	0.317969	0.337258	0.330711	0.409052	0.355409	0.554455	0.522381	0.34078	0.500383	0.488171	0.460526	0.475571	0.471299	0.4658	0.490482	0.483863	0.495803	0.490926	0.489783	0.56107	0.502124	0.444446	0.557694	0.532352	0.543741	0.508206	0.467363	0.537648	0.469423	0.498738	0.52789	0.578529	0.570042	0.588729	0.52518	0.579544	0.576595	0.634711	0.943542
Squirrel_HC	0.319179	0.321175	0.344148	0.374997	0.338814	0.34416	0.347205	0.375425	0.447049	0.428105	0.33239	0.347121	0.345153	0.422192	0.367709	0.572452	0.543725	0.339862	0.524856	0.512784	0.473396	0.501948	0.486742	0.477192	0.51523	0.504425	0.518925	0.51451	0.518113	0.591565	0.530534	0.472045	0.549016	0.524081	0.537967	0.50018	0.453325	0.536684	0.45093	0.489085	0.524086	0.57833	0.567063	0.58386	0.515294	0.572527	0.566508	0.64434	0.932172
Sheep_HC	0.398745	0.400498	0.441685	0.489492	0.469119	0.484585	0.431663	0.492274	0.621591	0.555193	0.428654	0.439301	0.445179	0.533036	0.486867	0.66774	0.768855	0.772135	0.775759	0.745188	0.789987	0.760099	0.798251	0.830373	0.700292	0.727437	0.766049	0.708984	0.698478	0.784797	0.717086	0.611853	0.811221	0.81887	0.807282	0.851879	0.843169	0.846726	0.838473	0.854378	0.87296	0.861902	0.870264	0.869878	0.843434	0.8734	0.874072	0.757647	0.715691
Cow_HC	0.300628	0.302409	0.328728	0.358594	0.321622	0.33005	0.33159	0.354234	0.431539	0.417081	0.314198	0.330776	0.328533	0.40868	0.353907	0.559284	0.519006	0.326744	0.496969	0.482836	0.452133	0.471146	0.464387	0.454207	0.486331	0.478362	0.490812	0.4872	0.489852	0.559242	0.498722	0.441391	0.55265	0.524911	0.537472	0.502665	0.456967	0.536793	0.45911	0.491827	0.522403	0.578194	0.56544	0.580234	0.523648	0.577746	0.571358	0.639807	0.945741
Pig_HC	0.278368	0.281032	0.304742	0.33306	0.298779	0.304319	0.306993	0.332826	0.409183	0.390445	0.291752	0.307585	0.303018	0.380061	0.325778	0.536749	0.531488	0.324413	0.507874	0.503933	0.461899	0.489365	0.467355	0.460174	0.507063	0.495347	0.508608	0.507334	0.507797	0.576069	0.521881	0.452054	0.525729	0.5028	0.50989	0.479435	0.433243	0.514297	0.430621	0.465113	0.50571	0.551458	0.547044	0.561144	0.49413	0.55185	0.548444	0.628915	0.930916
Ferret_HC	0.273078	0.274957	0.299624	0.327414	0.293033	0.298897	0.302434	0.324562	0.400582	0.387394	0.285767	0.30489	0.297956	0.375377	0.320904	0.52939	0.49887	0.296198	0.476433	0.467944	0.42774	0.455144	0.435086	0.430114	0.471248	0.460579	0.474932	0.472533	0.472995	0.542534	0.487714	0.434064	0.516334	0.488974	0.500612	0.466964	0.41984	0.500161	0.420617	0.454586	0.490551	0.540297	0.532175	0.549357	0.485237	0.541288	0.53823	0.617832	0.936519
Opossum_HC	0.318618	0.320595	0.346946	0.377905	0.339721	0.350155	0.34907	0.372409	0.449087	0.433688	0.332574	0.350924	0.348366	0.428984	0.37385	0.56979	0.487997	0.302115	0.467554	0.450145	0.422096	0.437075	0.43626	0.424854	0.453835	0.445457	0.455722	0.455743	0.457703	0.532482	0.465222	0.431247	0.556	0.530167	0.543379	0.504011	0.456138	0.540577	0.455949	0.492892	0.52234	0.579207	0.563949	0.582208	0.525947	0.580045	0.569521	0.635418	0.941332
Lizard_HC	0.360597	0.362822	0.391379	0.426109	0.387531	0.396756	0.391076	0.42303	0.519094	0.50341	0.37554	0.400755	0.394208	0.48518	0.420943	0.633787	0.563573	0.355469	0.543225	0.523298	0.49856	0.508259	0.502273	0.493796	0.525819	0.516097	0.527978	0.52752	0.528861	0.61225	0.536875	0.519029	0.621665	0.595758	0.616453	0.573145	0.521268	0.607259	0.510058	0.555985	0.591922	0.646551	0.635534	0.652865	0.59095	0.654401	0.63543	0.70581	0.932289
Chicken_HC	0.327949	0.331741	0.358872	0.388748	0.359575	0.362008	0.36439	0.386745	0.49024	0.482147	0.344247	0.383174	0.358019	0.443725	0.383932	0.604075	0.536413	0.326868	0.518352	0.499898	0.467369	0.483383	0.470926	0.462732	0.502335	0.491347	0.504743	0.506641	0.503816	0.579859	0.521014	0.51397	0.589696	0.564416	0.577201	0.541134	0.48345	0.564336	0.473324	0.520232	0.560526	0.611892	0.59789	0.621053	0.545415	0.612513	0.610271	0.70528	0.926364
Zebrafish_HC	0.221046	0.223877	0.254332	0.278874	0.271808	0.276921	0.251101	0.28432	0.457294	0.443287	0.240206	0.269352	0.253169	0.335285	0.276997	0.514968	0.84024	0.591787	0.830816	0.808054	0.785427	0.836033	0.75991	0.745226	0.788296	0.781388	0.844478	0.804689	0.809482	0.845158	0.829376	0.854224	0.53219	0.516934	0.542082	0.552384	0.517585	0.565302	0.490462	0.52964	0.580681	0.592615	0.582101	0.597691	0.545013	0.596843	0.587652	0.658418	0.417603
Human_PR	0.215999	0.214737	0.214336	0.225328	0.222583	0.217932	0.214964	0.229516	0.262758	0.313112	0.215211	0.221478	0.222241	0.22835	0.220923	0.227366	0.173277	0.128363	0.164063	0.141863	0.170781	0.142313	0.144426	0.13677	0.137073	0.152373	0.144869	0.170567	0.141284	0.155664	0.126814	0.257465	0.149246	0.152204	0.160169	0.172909	0.150143	0.155248	0.138357	0.156482	0.156805	0.156637	0.163533	0.198698	0.158272	0.175542	0.148525	0.15434	0.105774
Macaque_PR	0.239143	0.237412	0.237139	0.249646	0.249799	0.247592	0.236627	0.253535	0.28499	0.323803	0.240502	0.240528	0.246907	0.251407	0.247517	0.240586	0.183395	0.18567	0.182945	0.158395	0.2006	0.160322	0.177282	0.17464	0.146393	0.170754	0.159947	0.179014	0.150251	0.166371	0.134025	0.257638	0.173397	0.185275	0.188159	0.211351	0.197873	0.190512	0.189129	0.200139	0.195845	0.186995	0.196768	0.230708	0.196697	0.209322	0.181958	0.156222	0.0936488
Marmoset_PR	0.250205	0.248828	0.251812	0.265265	0.267854	0.26749	0.249727	0.268923	0.310115	0.339971	0.254124	0.253265	0.260718	0.269016	0.264726	0.261288	0.241677	0.260023	0.246297	0.21913	0.269683	0.220887	0.244304	0.243715	0.198286	0.226415	0.21818	0.234899	0.201727	0.22075	0.185977	0.294643	0.218829	0.233798	0.232111	0.264845	0.256105	0.238671	0.247692	0.254449	0.24945	0.235686	0.245584	0.279227	0.247728	0.261037	0.234158	0.186455	0.111915
Tree_shrew_PR	0.274294	0.271442	0.270474	0.291407	0.282897	0.276943	0.270082	0.298644	0.315019	0.346505	0.273804	0.277984	0.285755	0.294931	0.283766	0.286931	0.202066	0.165102	0.198827	0.175731	0.212892	0.176462	0.179309	0.173933	0.165045	0.184022	0.17569	0.201114	0.171481	0.192987	0.154656	0.312876	0.1841	0.193293	0.203091	0.227912	0.19781	0.202389	0.185876	0.206208	0.206484	0.201965	0.213454	0.236629	0.210156	0.22961	0.188034	0.181691	0.113298
Mouse_PR	0.235822	0.233597	0.232174	0.246741	0.245301	0.240341	0.23305	0.252417	0.289865	0.333613	0.235925	0.241646	0.244797	0.25208	0.243886	0.246424	0.168965	0.148746	0.170781	0.145742	0.181838	0.147306	0.15469	0.151206	0.139353	0.161416	0.147988	0.169329	0.143561	0.160054	0.125283	0.278095	0.156916	0.166624	0.177583	0.197531	0.17479	0.176195	0.163013	0.180434	0.180342	0.175135	0.184003	0.216919	0.181869	0.197591	0.16534	0.162484	0.0899767
Rhabdomys_PR	0.252857	0.249964	0.245929	0.264039	0.256207	0.249968	0.246847	0.271746	0.280564	0.32202	0.25039	0.253218	0.261617	0.266477	0.257766	0.253134	0.167175	0.124276	0.161411	0.141872	0.171753	0.145028	0.140732	0.133331	0.132601	0.150249	0.141227	0.167511	0.140906	0.157324	0.123892	0.273501	0.139098	0.148682	0.156855	0.179142	0.149889	0.156339	0.139954	0.157844	0.158484	0.155754	0.167077	0.193	0.16401	0.182121	0.140926	0.14586	0.0922262
Peromyscus_PR	0.266253	0.264724	0.268622	0.286492	0.283993	0.281873	0.268118	0.292234	0.339349	0.374671	0.269687	0.278735	0.280182	0.296677	0.283422	0.30373	0.262211	0.242203	0.262479	0.237195	0.278191	0.238314	0.254678	0.248974	0.224348	0.250361	0.238982	0.254729	0.230042	0.250659	0.212793	0.339351	0.249618	0.259445	0.266977	0.285701	0.266892	0.269526	0.257482	0.272664	0.273274	0.268054	0.276703	0.308586	0.272547	0.290811	0.259929	0.239369	0.147624
Squirrel_PR	0.294965	0.291901	0.29173	0.316337	0.306065	0.297994	0.291342	0.325894	0.334821	0.348455	0.295128	0.302028	0.309156	0.322987	0.306462	0.322923	0.242408	0.179391	0.238113	0.211421	0.248981	0.208854	0.210392	0.201824	0.210906	0.229319	0.213812	0.240509	0.212518	0.231466	0.189392	0.386488	0.200892	0.208837	0.22724	0.24907	0.210462	0.220461	0.19386	0.22391	0.22649	0.222299	0.233352	0.246028	0.226688	0.255821	0.205951	0.21253	0.135789
Sheep_PR	0.214769	0.212494	0.209969	0.22402	0.219753	0.214977	0.210449	0.23025	0.254379	0.303545	0.213869	0.215349	0.222448	0.227464	0.220695	0.219793	0.15054	0.127287	0.14745	0.131626	0.154927	0.134412	0.134814	0.132248	0.122778	0.136175	0.133335	0.153313	0.130734	0.145385	0.119322	0.215848	0.13348	0.144831	0.149283	0.168955	0.147801	0.150042	0.139823	0.151739	0.154131	0.151832	0.159965	0.191718	0.156769	0.169123	0.140425	0.137389	0.0845823
Cow_PR	0.241001	0.238317	0.234048	0.249197	0.244747	0.237286	0.235252	0.25657	0.274831	0.32715	0.238626	0.242671	0.248864	0.25392	0.24471	0.242185	0.152852	0.108734	0.148407	0.12674	0.155265	0.129126	0.125689	0.119131	0.122046	0.138727	0.129993	0.154362	0.130266	0.144982	0.113086	0.267268	0.126599	0.135778	0.147931	0.16633	0.137317	0.142661	0.124989	0.144263	0.146666	0.145823	0.154284	0.180333	0.151674	0.169207	0.130824	0.142124	0.0840419
Pig_PR	0.222419	0.220256	0.21798	0.233159	0.228372	0.223037	0.218329	0.239327	0.263396	0.306632	0.221412	0.225431	0.230728	0.236502	0.227895	0.229217	0.170042	0.132704	0.165627	0.145541	0.176754	0.147555	0.148059	0.139625	0.138333	0.155359	0.147519	0.174294	0.144533	0.160105	0.128029	0.269875	0.136421	0.14572	0.154264	0.172674	0.148367	0.151182	0.137075	0.154126	0.154425	0.151823	0.160577	0.19137	0.15749	0.17503	0.140065	0.142911	0.0870192
Ferret_PR	0.282243	0.279292	0.273198	0.28898	0.284412	0.27474	0.27546	0.295298	0.307845	0.359228	0.278582	0.287373	0.288014	0.290578	0.283741	0.274853	0.137875	0.0900729	0.133221	0.108186	0.133037	0.109748	0.105476	0.103459	0.102308	0.113661	0.111504	0.134653	0.111743	0.130747	0.098462	0.251187	0.142569	0.150288	0.160277	0.176065	0.142476	0.150313	0.130145	0.15243	0.153984	0.152966	0.164157	0.193436	0.158114	0.17665	0.140844	0.155013	0.0994018
Opossum_PR	0.203237	0.200894	0.19795	0.212552	0.207322	0.201206	0.198319	0.218729	0.241156	0.292761	0.201386	0.205084	0.210932	0.216096	0.20762	0.208635	0.143256	0.105558	0.138657	0.119474	0.146693	0.121882	0.11894	0.11359	0.112772	0.128176	0.121114	0.145373	0.120405	0.135159	0.104879	0.238329	0.118115	0.125873	0.133739	0.152346	0.127857	0.131938	0.116383	0.133064	0.134918	0.133457	0.141449	0.170867	0.138832	0.154752	0.120704	0.126534	0.075927
Lizard_PR	0.301745	0.298566	0.295382	0.317058	0.30557	0.29633	0.29616	0.326511	0.325353	0.343792	0.298931	0.305634	0.313107	0.324631	0.308315	0.31538	0.218487	0.133877	0.211585	0.185159	0.218815	0.183448	0.176228	0.160082	0.182669	0.202387	0.184425	0.214476	0.189469	0.211683	0.165767	0.377525	0.172937	0.177569	0.195385	0.211782	0.169677	0.185785	0.153944	0.18281	0.186327	0.188526	0.20029	0.21455	0.19275	0.224932	0.169935	0.190821	0.12802
Chicken_PR	0.256393	0.255021	0.255645	0.271229	0.271253	0.266633	0.256052	0.277604	0.328475	0.36649	0.258231	0.267188	0.268729	0.283151	0.269459	0.284009	0.238726	0.19466	0.238033	0.212802	0.250237	0.211996	0.216267	0.206984	0.202455	0.218223	0.21546	0.243988	0.208446	0.231885	0.192667	0.35439	0.198481	0.207807	0.222196	0.243017	0.215966	0.213273	0.198397	0.22062	0.223343	0.219858	0.225786	0.259096	0.223887	0.247497	0.210485	0.206331	0.118984
Zebrafish_PR	0.243326	0.241223	0.240257	0.258302	0.254517	0.244587	0.243334	0.265689	0.314432	0.366063	0.24269	0.264026	0.254687	0.269516	0.253772	0.28626	0.174782	0.122779	0.177049	0.152742	0.18155	0.1522	0.149889	0.145256	0.15546	0.173739	0.158109	0.184016	0.159405	0.175272	0.140104	0.340335	0.172325	0.180081	0.199282	0.21141	0.174207	0.189694	0.158844	0.186548	0.193255	0.19628	0.20133	0.233051	0.195632	0.215529	0.181801	0.226623	0.122372
Human_MG	0.229329	0.228352	0.238191	0.245832	0.279844	0.243662	0.237285	0.25675	0.3542	0.39542	0.231927	0.379695	0.244086	0.278107	0.251386	0.320122	0.171973	0.112796	0.169379	0.140148	0.161783	0.131921	0.141628	0.151959	0.14739	0.147068	0.155448	0.16303	0.142837	0.170099	0.140327	0.340489	0.335178	0.315375	0.346655	0.309461	0.272491	0.274048	0.251623	0.293766	0.295667	0.298188	0.295945	0.325559	0.286567	0.316653	0.312904	0.335879	0.213392
Macaque_MG	0.210932	0.210518	0.219123	0.226418	0.261804	0.221957	0.217646	0.237019	0.322376	0.364159	0.213015	0.364642	0.224297	0.255026	0.231501	0.296225	0.157717	0.0985623	0.153475	0.127836	0.145669	0.121194	0.1282	0.136149	0.134473	0.133535	0.141374	0.148657	0.130574	0.155233	0.129839	0.308634	0.312141	0.294882	0.319076	0.283112	0.248212	0.253496	0.230318	0.267862	0.27174	0.273079	0.273067	0.30123	0.260903	0.289386	0.288256	0.315329	0.195665
Marmoset_MG	0.224166	0.222131	0.233089	0.244078	0.27812	0.241515	0.234558	0.254989	0.35974	0.403292	0.227261	0.380855	0.241995	0.277346	0.248288	0.323611	0.18205	0.126074	0.18353	0.1544	0.175406	0.147333	0.155477	0.167473	0.159841	0.160113	0.168876	0.176057	0.156123	0.185302	0.153883	0.356755	0.343103	0.326016	0.360541	0.32531	0.286251	0.28772	0.266312	0.307921	0.310807	0.311076	0.309699	0.343388	0.299486	0.332122	0.328214	0.349265	0.209614
Tree_shrew_MG	0.27826	0.27652	0.289992	0.315001	0.346092	0.315492	0.292633	0.329091	0.476778	0.511096	0.28798	0.415521	0.310227	0.363384	0.319678	0.420865	0.22955	0.205663	0.25179	0.218464	0.251197	0.207734	0.219879	0.250432	0.217783	0.222699	0.232637	0.236015	0.214089	0.256612	0.206159	0.480143	0.396015	0.392999	0.444555	0.445373	0.390432	0.386926	0.355639	0.416607	0.421637	0.417826	0.408817	0.433308	0.412118	0.44411	0.418746	0.433015	0.22724
Mouse_MG	0.189733	0.188307	0.198596	0.208787	0.244014	0.208086	0.198527	0.219975	0.325824	0.369351	0.193739	0.326028	0.207783	0.243455	0.214762	0.286587	0.15127	0.108476	0.156514	0.129696	0.150683	0.121864	0.129432	0.143756	0.135402	0.13617	0.142786	0.150529	0.132228	0.157328	0.127047	0.329408	0.289972	0.275014	0.313152	0.291612	0.251882	0.253075	0.229367	0.273161	0.275249	0.276762	0.269924	0.296077	0.268077	0.294595	0.28469	0.306119	0.176857
Rhabdomys_MG	0.325651	0.323823	0.335676	0.355504	0.382364	0.354708	0.338635	0.370675	0.507534	0.543754	0.332672	0.449337	0.354116	0.405612	0.360468	0.459328	0.250876	0.181253	0.267628	0.233719	0.255609	0.225009	0.218255	0.242961	0.234537	0.235163	0.245709	0.254937	0.233852	0.278973	0.227584	0.507198	0.388366	0.379157	0.433986	0.432385	0.364182	0.379269	0.329168	0.396978	0.408651	0.412371	0.401317	0.424906	0.399232	0.439094	0.405999	0.440845	0.251581
Peromyscus_MG	0.204286	0.202051	0.214652	0.226685	0.257143	0.226446	0.213805	0.238026	0.343398	0.378545	0.208899	0.33925	0.223238	0.261309	0.230943	0.311028	0.194455	0.1542	0.199708	0.175535	0.196106	0.168756	0.177809	0.190573	0.178597	0.180769	0.187507	0.193965	0.173482	0.203338	0.171519	0.354071	0.326318	0.311212	0.344879	0.326685	0.289505	0.293145	0.270367	0.30849	0.31479	0.313988	0.30941	0.336605	0.303272	0.330481	0.323194	0.339349	0.206368
Squirrel_MG	0.25708	0.255577	0.268097	0.284212	0.310734	0.281001	0.269464	0.296922	0.410675	0.449168	0.26356	0.377791	0.280324	0.323091	0.286987	0.373917	0.209336	0.153269	0.216063	0.189317	0.207933	0.179881	0.183494	0.203961	0.192467	0.192962	0.202564	0.206056	0.189653	0.224073	0.18539	0.395707	0.351555	0.337335	0.379422	0.369084	0.316448	0.324683	0.289408	0.345627	0.349416	0.353899	0.345743	0.367753	0.340871	0.373206	0.356385	0.375201	0.229702
Sheep_MG	0.273053	0.270578	0.283614	0.303202	0.333917	0.302306	0.282599	0.317273	0.443524	0.47174	0.2802	0.406559	0.29916	0.347577	0.308681	0.403329	0.248032	0.210292	0.262316	0.232098	0.258286	0.224823	0.231749	0.255526	0.23058	0.234832	0.245279	0.246839	0.227973	0.268418	0.223563	0.453279	0.390611	0.385691	0.42578	0.416025	0.37022	0.373307	0.342095	0.392391	0.400563	0.397413	0.392632	0.415611	0.389565	0.421186	0.401611	0.421106	0.232085
Cow_MG	0.233554	0.232855	0.243438	0.25844	0.296125	0.259231	0.245675	0.273122	0.411515	0.453123	0.240076	0.381898	0.258691	0.307851	0.26601	0.364784	0.195753	0.136539	0.210804	0.18123	0.199945	0.170808	0.17062	0.19187	0.186656	0.185138	0.195136	0.202983	0.18437	0.220803	0.178715	0.436017	0.348737	0.337879	0.387413	0.366125	0.313059	0.319274	0.280896	0.33985	0.349206	0.351451	0.340847	0.36862	0.338649	0.374268	0.355066	0.397127	0.210655
Pig_MG	0.264712	0.263531	0.270552	0.27941	0.318847	0.282739	0.272926	0.290731	0.41525	0.457784	0.268459	0.396562	0.282	0.318504	0.287036	0.356591	0.172895	0.116174	0.185541	0.150364	0.171514	0.141387	0.141803	0.162102	0.155798	0.156756	0.164785	0.173713	0.15402	0.183797	0.14676	0.401659	0.310343	0.299265	0.345784	0.326457	0.274942	0.27919	0.245117	0.300569	0.306988	0.307256	0.300169	0.33013	0.296412	0.329225	0.31187	0.34602	0.190231
Ferret_MG	0.287186	0.284541	0.290326	0.306362	0.335744	0.304478	0.293617	0.314487	0.451926	0.51498	0.289948	0.398196	0.304367	0.340614	0.309755	0.380042	0.168027	0.111773	0.184373	0.145635	0.167673	0.136269	0.132828	0.159863	0.150278	0.150939	0.160626	0.172861	0.150979	0.181678	0.140734	0.419882	0.299154	0.29294	0.343235	0.335158	0.277035	0.286027	0.242369	0.303961	0.311819	0.310934	0.304259	0.337761	0.302445	0.329395	0.308396	0.347194	0.189866
Opossum_MG	0.261269	0.260622	0.272306	0.290652	0.325993	0.292935	0.27406	0.305742	0.46079	0.501541	0.269308	0.409409	0.290396	0.34535	0.299406	0.405235	0.210734	0.160357	0.231199	0.198195	0.223787	0.18626	0.188558	0.216028	0.202432	0.202991	0.213151	0.220961	0.200634	0.241644	0.192044	0.481216	0.374453	0.36724	0.42389	0.408096	0.350713	0.356572	0.313933	0.378504	0.388583	0.390897	0.377459	0.405307	0.380211	0.414384	0.389162	0.428559	0.225041
Lizard_MG	0.299907	0.299893	0.312875	0.336466	0.369137	0.340988	0.315746	0.353071	0.54949	0.58558	0.310838	0.437799	0.335707	0.407055	0.346513	0.481765	0.266609	0.197059	0.299599	0.260272	0.285217	0.24475	0.237649	0.272847	0.264915	0.265792	0.274712	0.284476	0.263362	0.317396	0.250846	0.604703	0.409712	0.407653	0.481584	0.475286	0.402518	0.417361	0.352024	0.434334	0.454579	0.459643	0.439247	0.467123	0.443758	0.48753	0.445044	0.507807	0.265587
Chicken_MG	0.176585	0.17616	0.186347	0.197006	0.23307	0.199037	0.187532	0.209413	0.335127	0.376064	0.182089	0.310797	0.196756	0.239307	0.204462	0.289488	0.156461	0.108381	0.168157	0.142331	0.159266	0.133846	0.133454	0.15284	0.148289	0.147014	0.155698	0.163386	0.145675	0.173248	0.141459	0.357559	0.286676	0.273485	0.316905	0.303252	0.255002	0.258603	0.227778	0.280634	0.287873	0.289078	0.277487	0.302748	0.276488	0.307012	0.293428	0.320818	0.172935
Zebrafish_MG	0.413362	0.412598	0.424046	0.455199	0.470607	0.441989	0.427929	0.466979	0.600153	0.640642	0.420921	0.529134	0.446288	0.504446	0.455503	0.580351	0.32151	0.220963	0.337501	0.295963	0.33026	0.286494	0.278799	0.29318	0.293846	0.297301	0.306657	0.330798	0.296064	0.351342	0.286165	0.648771	0.450462	0.448204	0.501765	0.500308	0.424772	0.450771	0.386319	0.455828	0.471938	0.481215	0.474414	0.498698	0.47045	0.512959	0.46966	0.554283	0.311473
[truncated: 47 more columns]

## Sheet: Fig2d
Cell	UMAP_1	UMAP_2	class	ARR3	RHO	SLC6A9	GAD1	GRIK1	ISL1
Sheep;possorted_genome_bam_OPJLV:ACCTGTCCAGAATGTAx	1.46116	6.22733	RGC	0	0	0	0	4.95474	0
Sheep;possorted_genome_bam_4Z79Z:CCTCTCCGTATGGTTCx	2.09064	6.39377	RGC	0	0	0	0	0	0
Sheep;possorted_genome_bam_QGU1S:AAACGCTAGCCTGAAGx	2.07319	6.7282	RGC	0	0	0	0	0	0
Sheep;possorted_genome_bam_YALKQ:CGAATTGGTGCGAGTAx	2.58021	8.94771	RGC	0	0	0	0	3.10761	0
Sheep;possorted_genome_bam_YALKQ:ATTCTTGAGTGCTAGGx	3.3752	9.40965	RGC	0	0	0	0	3.82376	0
Sheep;possorted_genome_bam_YALKQ:TCGAAGTCATTATGCGx	1.78546	7.61647	RGC	0	0	0	0	3.80956	0
Sheep;possorted_genome_bam_YZBEW:GGTCTGGCAAGACTGGx	2.63635	9.71399	RGC	0	0	0	0	3.93346	0
Sheep;possorted_genome_bam_4Z79Z:TGGTGATGTAACATGAx	1.95882	9.48084	RGC	0	0	0	0	4.21782	0
Sheep;possorted_genome_bam_4Z79Z:AAAGGATGTTGGAGACx	2.39031	8.44558	RGC	0	0	0	0	5.96222	0
Sheep;possorted_genome_bam_YALKQ:GGGTCTGCATCACGGCx	1.85804	7.22941	RGC	0	0	0	0	4.483	0
Sheep;possorted_genome_bam_QGU1S:CGATCGGGTTGTCATGx	2.29836	6.80998	RGC	0	0	0	0	0	0
Sheep;possorted_genome_bam_QGU1S:TATTCCATCCCGTAAAx	2.50264	7.10115	RGC	0	0	0	0	4.62507	0
Sheep;possorted_genome_bam_QGU1S:CTCGAGGTCCTCTCTTx	2.19027	7.67273	RGC	0	0	0	0	0	0
Sheep;possorted_genome_bam_4Z79Z:GTTACAGTCTGAGTCAx	2.62988	6.95675	RGC	0	0	0	0	3.98732	0
Sheep;possorted_genome_bam_YALKQ:CACCAAACAGCTACATx	2.08021	9.22765	RGC	0	0	0	0	4.08607	0
Sheep;possorted_genome_bam_YALKQ:CCTTCAGAGGTGGCTAx	0.683341	8.78879	RGC	0	0	0	0	4.84762	0
Sheep;possorted_genome_bam_4Z79Z:GTCACGGGTTGGGATGx	2.49403	9.71709	RGC	0	0	0	0	4.69556	0
Sheep;possorted_genome_bam_YALKQ:TTACGTTTCAGGTAAAx	1.29527	9.96545	RGC	0	0	0	0	0	0
Sheep;possorted_genome_bam_4Z79Z:CTGGTCTTCATAGCACx	2.12775	6.76865	RGC	0	0	0	0	0	0
Sheep;possorted_genome_bam_YALKQ:GTCAAACTCGTAGTCAx	2.13517	9.24422	RGC	0	0	0	0	3.62638	0
Sheep;possorted_genome_bam_YALKQ:GTTGTAGCACTCTGCTx	2.96602	8.8343	RGC	0	0	0	0	3.2581	0
Sheep;possorted_genome_bam_YALKQ:ATCTCTATCCCTGTTGx	1.26737	9.48145	RGC	0	0	0	0	3.82522	0
Sheep;possorted_genome_bam_4Z79Z:CATCAAGTCTTCTGGCx	2.52438	8.87754	RGC	0	0	0	0	3.51901	0
Sheep;possorted_genome_bam_YALKQ:TGGGAGACATCGATCAx	2.4803	9.59613	RGC	0	0	0	0	2.34849	0
Sheep;possorted_genome_bam_4Z79Z:TCTGCCACACAATGAAx	2.42823	7.1816	RGC	0	0	0	0	0	0
Sheep;possorted_genome_bam_4Z79Z:CATTGTTTCCCTCGTAx	1.56805	9.63026	RGC	0	0	0	0	4.9267	0
Sheep;possorted_genome_bam_4Z79Z:TGGGTTATCAGCTCTCx	1.57465	6.29916	RGC	0	0	0	0	0	0
Sheep;possorted_genome_bam_YALKQ:CATTGAGAGAGGTGCTx	1.41663	9.1113	RGC	0	0	0	0	3.78233	0
Sheep;possorted_genome_bam_YALKQ:AGGCCACGTGCGAGTAx	1.64202	6.24738	RGC	0	0	0	0	0	0
Sheep;possorted_genome_bam_YALKQ:TTCCACGGTGCCCAGTx	1.40607	6.15628	RGC	0	0	0	0	0	0
Sheep;possorted_genome_bam_QGU1S:TCTTTGATCGTGGGAAx	2.04468	7.00464	RGC	0	0	0	0	0	0
Sheep;possorted_genome_bam_YALKQ:GGGTATTTCCAAGAGGx	1.86415	6.26109	RGC	0	0	0	0	0	0
Sheep;possorted_genome_bam_YALKQ:AAGGTAATCTAGCATGx	1.78811	9.44628	RGC	0	0	0	0	4.59673	0
Sheep;possorted_genome_bam_YALKQ:TTTGACTAGCAGCAGTx	2.56525	9.09774	RGC	0	0	0	0	4.5634	0
Sheep;possorted_genome_bam_4Z79Z:TCTGGCTCAACAGTGGx	2.19923	9.46873	RGC	0	0	0	0	5.8161	0
Sheep;possorted_genome_bam_YALKQ:ATCACTTTCCGGGACTx	2.73646	8.441	RGC	0	0	0	0	3.49884	0
Sheep;possorted_genome_bam_YALKQ:TGACTCCAGGTCCCGTx	1.72831	8.31404	RGC	0	0	0	0	3.31	0
Sheep;possorted_genome_bam_4Z79Z:TACATTCGTGTCCGTGx	2.28247	7.25303	RGC	0	0	0	0	0	0
Sheep;possorted_genome_bam_YALKQ:GTAGAAACAGGTGAGTx	-3.84315	5.93352	RGC	0	0	0	0	5.28117	0
Sheep;possorted_genome_bam_YZBEW:ACCTACCCATCGGTTAx	-8.11052	-6.31051	RGC	0	0	0	0	0	0
Sheep;possorted_genome_bam_YALKQ:AATTTCCCAGAACCGAx	2.68292	9.67125	RGC	0	0	0	0	4.3659	0
Sheep;possorted_genome_bam_QGU1S:AGGGCCTTCACCGGGTx	2.34285	6.79593	RGC	0	0	0	0	0	0
Sheep;possorted_genome_bam_QGU1S:ACGGTCGGTTCACGATx	2.13885	6.57537	RGC	0	0	0	0	0	0
Sheep;possorted_genome_bam_QGU1S:GACTCTCGTCTAATCGx	1.39014	5.95573	RGC	0	0	0	0	0	0
Sheep;possorted_genome_bam_QGU1S:AACAAAGGTTGGGAACx	2.28252	7.49863	RGC	0	0	0	0	0	0
Sheep;possorted_genome_bam_4Z79Z:GGTCTGGCATTCCTATx	2.13871	7.66335	RGC	0	0	0	0	0	0
Sheep;possorted_genome_bam_QGU1S:AATGCCACAGAACGCAx	2.53226	6.8925	RGC	0	0	0	0	0	0
Sheep;possorted_genome_bam_YALKQ:CTGTACCCATGTTACGx	2.9016	8.32048	RGC	0	0	0	0	4.01684	0
Sheep;possorted_genome_bam_QGU1S:TACATTCAGCCTGCCAx	2.53463	7.94025	RGC	0	0	0	0	0	0
Sheep;possorted_genome_bam_YALKQ:CTTCTCTTCCCAGGCAx	2.65287	9.87144	RGC	0	0	0	0	5.33954	0
Sheep;possorted_genome_bam_YALKQ:GACTGATCAATTCGTGx	2.6199	6.81977	RGC	0	0	0	0	0	0
Sheep;possorted_genome_bam_YALKQ:AGTCTCCTCCCAAGTAx	3.32451	8.70457	RGC	0	0	0	0	0	0
Sheep;possorted_genome_bam_YALKQ:TCCATCGCACAGTCGCx	1.32927	9.40575	RGC	0	0	0	0	4.37232	0
Sheep;possorted_genome_bam_QGU1S:GCAGGCTAGCTGTCCGx	2.62607	7.34376	RGC	0	0	0	0	0	0
Sheep;possorted_genome_bam_4Z79Z:GGCTTGGCAATAGGGCx	2.64477	7.00719	RGC	0	0	0	0	0	0
Sheep;possorted_genome_bam_QGU1S:ATTTCTGTCTTCTCAAx	2.25224	9.52179	RGC	0	0	0	0	4.63677	0
Sheep;possorted_genome_bam_YALKQ:TCCTTTCGTCCCTGAGx	2.40104	9.57229	RGC	0	0	0	0	4.17526	0
Sheep;possorted_genome_bam_QGU1S:CTAAGTGTCCGATAACx	2.19755	7.84427	RGC	0	0	0	0	0	0
Sheep;possorted_genome_bam_4Z79Z:GCATCTCTCTTCGATTx	1.8614	9.24455	RGC	0	0	0	0	3.9861	0
Sheep;possorted_genome_bam_4Z79Z:CGTTCTGGTAGATCCTx	2.19002	8.88684	RGC	0	0	0	0	1.70373	0
Sheep;possorted_genome_bam_YALKQ:GAATCGTTCTTGAGCAx	1.82503	7.87988	RGC	0	0	0	0	5.8147	0
Sheep;possorted_genome_bam_4Z79Z:GTCTACCTCTTGGGCGx	2.15853	7.10356	RGC	0	0	0	0	0	0
Sheep;possorted_genome_bam_YALKQ:GCGGAAATCCGGACTGx	3.39511	8.96022	RGC	0	0	0	0	3.16445	0
Sheep;possorted_genome_bam_4Z79Z:TTCCTCTCAACAGTGGx	2.326	6.60545	RGC	0	0	0	0	0	0
Sheep;possorted_genome_bam_4Z79Z:TCATACTAGCTCGTGCx	2.82056	7.99082	RGC	0	0	0	0	0	0
Sheep;possorted_genome_bam_YALKQ:AATCGTGCAGCGTTGCx	2.39019	8.92963	RGC	0	0	0	0	3.71879	0
Sheep;possorted_genome_bam_QGU1S:TTGATGGGTTCTCACCx	1.13197	7.04137	RGC	0	0	0	0	0	0
Sheep;possorted_genome_bam_YALKQ:GAAGGGTGTAACATAGx	2.0351	8.81933	RGC	0	0	0	0	2.5402	0
Sheep;possorted_genome_bam_4Z79Z:AAGCGTTCATGTGACTx	1.51788	6.48238	RGC	0	0	0	0	0	0
Sheep;possorted_genome_bam_4Z79Z:CGTTCTGGTAGTCACTx	2.73389	6.95332	RGC	0	0	0	0	0	0
Sheep;possorted_genome_bam_4Z79Z:ATCCCTGCAACACTACx	2.22753	8.60614	RGC	0	0	0	0	3.63773	0
Sheep;possorted_genome_bam_YALKQ:CGGACACGTGCTATTGx	1.3971	9.51308	RGC	0	0	0	0	5.54992	0
Sheep;possorted_genome_bam_4Z79Z:TTACGTTCAGAACCGAx	2.45694	9.20919	RGC	0	0	0	0	2.2169	0
Sheep;possorted_genome_bam_YALKQ:AAAGGGCTCTCTCGCAx	1.47627	6.32015	RGC	0	0	0	0	0	0
Sheep;possorted_genome_bam_YALKQ:GACGTTAAGCATCCCGx	2.57892	7.99086	RGC	0	0	0	0	5.61107	0
Sheep;possorted_genome_bam_YALKQ:CTGTGGGAGTAGACCGx	2.00786	8.58347	RGC	0	0	0	0	3.94764	0
Sheep;possorted_genome_bam_QGU1S:TCAAGTGCAATCTCTTx	1.99448	9.20253	RGC	0	0	0	0	4.89571	0
Sheep;possorted_genome_bam_YALKQ:CAGATACAGGACATCGx	1.5541	6.17181	RGC	0	0	0	0	0	0
Sheep;possorted_genome_bam_YALKQ:CTCGAGGGTGATCGTTx	2.48339	6.77325	RGC	0	0	0	0	0	0
Sheep;possorted_genome_bam_YALKQ:ATATCCTTCGGACCACx	2.63135	9.31446	RGC	0	0	0	0	5.23478	0
Sheep;possorted_genome_bam_YALKQ:TGCTGAACAGCACAGAx	1.6087	7.65067	RGC	0	0	0	0	0	0
Sheep;possorted_genome_bam_YALKQ:AAACCCACAATCAGCTx	2.95367	10.0019	RGC	0	0	0	0	4.05412	0
Sheep;possorted_genome_bam_QGU1S:CAGTTCCGTTTAAGGAx	2.86289	8.25387	RGC	0	0	0	0	2.10914	0
Sheep;possorted_genome_bam_YALKQ:GGCACGTGTAAGCTCTx	2.82916	8.00262	RGC	0	0	0	0	0	0
Sheep;possorted_genome_bam_4Z79Z:CCCTGATTCTCATTACx	2.23525	9.32286	RGC	0	0	0	0	3.20644	0
Sheep;possorted_genome_bam_4Z79Z:CTGCGAGCATAGATGAx	2.47761	7.2062	RGC	0	0	0	0	0	0
Sheep;possorted_genome_bam_YALKQ:ATCCCTGTCGTGGGAAx	-0.770513	8.32896	RGC	0	0	0	0	4.68434	0
Sheep;possorted_genome_bam_QGU1S:CTCGAGGTCCCAGCGAx	1.80534	6.39582	RGC	0	0	0	0	0	0
Sheep;possorted_genome_bam_QGU1S:ATGGTTGAGTCAATCCx	2.38609	10.2468	RGC	0	0	0	0	3.9423	0
Sheep;possorted_genome_bam_QGU1S:TTCTTCCTCTAGAGCTx	-3.17337	7.55293	RGC	0	0	0	0	5.23599	0
Sheep;possorted_genome_bam_QGU1S:TGAACGTAGAAACTACx	1.61827	6.19336	RGC	0	0	0	0	0	0
Sheep;possorted_genome_bam_YALKQ:TGGTACATCGCCAGTGx	2.26008	7.77617	RGC	0	0	0	0	6.04354	0
Sheep;possorted_genome_bam_4Z79Z:CCTCAGTCAGGTATGGx	1.96897	6.81652	RGC	0	0	0	0	4.79977	0
Sheep;possorted_genome_bam_4Z79Z:CCACCATAGACGGATCx	2.08142	6.50216	RGC	0	0	0	0	0	0
Sheep;possorted_genome_bam_YALKQ:CACTAAGCAGGTAGTGx	2.929	9.95362	RGC	0	0	0	0	4.24026	0
Sheep;possorted_genome_bam_QGU1S:CCGTTCACAGAGACTGx	2.11359	6.35702	RGC	0	0	0	0	0	0
Sheep;possorted_genome_bam_OPJLV:AGTGCCGCAACGGTAGx	2.26001	9.89642	RGC	0	0	0	0	0	0
Sheep;possorted_genome_bam_QGU1S:CAAGCTATCTACCTTAx	2.52772	7.0014	RGC	0	0	0	0	0	0
Sheep;possorted_genome_bam_QGU1S:TAGGTACGTCCTGGTGx	3.20508	9.39183	RGC	0	0	0	0	0	0
Sheep;possorted_genome_bam_QGU1S:AGCGATTCAGAATTCCx	2.52667	7.40175	RGC	0	0	0	0	4.2826	0
Sheep;possorted_genome_bam_4Z79Z:TTGAGTGTCAAGCGTTx	1.99708	6.66283	RGC	0	0	0	0	0	0
Sheep;possorted_genome_bam_4Z79Z:CTTACCGTCCAAAGGGx	1.84481	6.5841	RGC	0	0	0	0	0	0
Sheep;possorted_genome_bam_YALKQ:CATTTCATCGTAACCAx	3.21327	9.48839	RGC	0	0	0	0	3.60665	0
Sheep;possorted_genome_bam_OPJLV:AACGGGACAAGAGGTCx	2.77809	9.49141	RGC	0	0	0	0	3.52791	0
Sheep;possorted_genome_bam_QGU1S:GGGCTACAGAGAACCCx	2.21731	8.74687	RGC	0	0	0	0	4.38244	0
Sheep;possorted_genome_bam_QGU1S:GGTCACGCAACGTATCx	2.44974	6.84807	RGC	0	0	0	0	4.63513	0
Sheep;possorted_genome_bam_YALKQ:CCAATGAGTAACGGTGx	2.67328	9.68429	RGC	0	0	0	0	3.14299	0
Sheep;possorted_genome_bam_4Z79Z:CAACCTCAGCCATCCGx	2.36826	6.83964	RGC	0	0	0	0	0	0
Sheep;possorted_genome_bam_YALKQ:GCTTCACGTGGTCTATx	2.85562	9.72663	RGC	0	0	0	0	4.45724	0
Sheep;possorted_genome_bam_YALKQ:TGATCAGCAATTTCTCx	2.01146	7.49982	RGC	0	0	0	0	2.42845	0
Sheep;possorted_genome_bam_YALKQ:GAAGAATCACGGTAGAx	1.82791	7.80165	RGC	0	0	0	0	4.17344	0
Sheep;possorted_genome_bam_4Z79Z:TACCCACCAAGCCCACx	2.6832	7.02953	RGC	0	0	0	0	0	0
Sheep;possorted_genome_bam_YALKQ:AGCCAGCAGAGGGCGAx	2.65521	8.8622	RGC	0	0	0	0	4.19831	0
Sheep;possorted_genome_bam_YALKQ:CAATACGCAATTGAAGx	2.02405	9.96446	RGC	0	0	0	0	3.83183	0
Sheep;possorted_genome_bam_QGU1S:AGTAGTCGTATTGGCTx	2.13984	6.63847	RGC	0	0	0	0	0	0
Sheep;possorted_genome_bam_QGU1S:CTACATTAGTACTGGGx	2.16736	9.04713	RGC	0	0	0	0	4.23383	0
Sheep;possorted_genome_bam_OPJLV:TTTATGCGTGTCCGGTx	2.13788	9.7228	RGC	0	0	0	0	3.43787	0
Sheep;possorted_genome_bam_QGU1S:CGGAACCCAATTCGTGx	2.25465	6.77928	RGC	0	0	0	0	0	0
Sheep;possorted_genome_bam_YALKQ:CTCGAGGTCCTCTCGAx	2.43355	8.1934	RGC	0	0	0	0	5.81988	0
Sheep;possorted_genome_bam_QGU1S:TAAGCACGTAGGAAAGx	2.31	6.97795	RGC	0	0	0	0	0	0
Sheep;possorted_genome_bam_QGU1S:GTAACACAGCATTGTCx	2.38951	6.95348	RGC	0	0	0	0	0	0
Sheep;possorted_genome_bam_4Z79Z:GTAAGTCAGTGCTCGCx	2.40501	7.98177	RGC	0	0	0	0	5.43932	0
Sheep;possorted_genome_bam_OPJLV:ACTACGAGTTACCTTTx	1.47909	7.60598	RGC	0	0	0	0	0	0
Sheep;possorted_genome_bam_QGU1S:ACTATTCAGGACAGCTx	1.99696	6.51966	RGC	0	0	0	0	0	0
Sheep;possorted_genome_bam_QGU1S:AGCGCCAGTGAGAACCx	2.7225	8.60698	RGC	0	0	0	0	3.19288	0
Sheep;possorted_genome_bam_QGU1S:CGAAGGAGTAGTATAGx	2.10073	6.6019	RGC	0	0	0	0	0	0
Sheep;possorted_genome_bam_YALKQ:AGTACTGCATGTGGTTx	1.68339	9.50262	RGC	0	0	0	0	5.27136	0
Sheep;possorted_genome_bam_YZBEW:CCGATGGCATAGGTTCx	-4.3467	-12.128	BC	0	0	0	0	0	0
Sheep;possorted_genome_bam_YZBEW:GCACTAACAGCGTTGCx	-4.62181	-12.3901	BC	0	0	0	0	0	0
Sheep;possorted_genome_bam_2XHHB:TGATTTCTCAAACCCAx	-5.14958	-12.235	BC	0	0	0	0	0	0
Sheep;possorted_genome_bam_2XHHB:AGACTCACATAGAAACx	-4.89814	-11.9748	BC	0	0	0	0	0	0
Sheep;possorted_genome_bam_YZBEW:AAAGTCCAGCACGGATx	-5.01253	-12.0256	BC	0	0	0	0	0	0
Sheep;possorted_genome_bam_YZBEW:TTGAGTGGTGCCTTTCx	-3.99511	-11.9089	BC	0	0	0	0	0	0
Sheep;possorted_genome_bam_2XHHB:ATGACCAGTCCAATCAx	-4.41135	-12.2325	BC	0	0	0	0	0	0
Sheep;possorted_genome_bam_YZBEW:AGTGTTGGTTGTGCATx	-4.11732	-12.1177	BC	0	0	0	0	0	0
Sheep;possorted_genome_bam_Z2696:GTGTTCCTCCCTGGTTx	-3.38261	-11.8963	BC	0	0	0	0	0	0
Sheep;possorted_genome_bam_2XHHB:GATCATGTCAAACGTCx	-4.36297	-12.5431	BC	0	0	0	0	0	0
Sheep;possorted_genome_bam_YZBEW:TCCATCGCACACCTAAx	-2.38778	-12.6289	BC	0	0	0	0	0	0
Sheep;possorted_genome_bam_Z2696:ACTCCCACAGCGTTGCx	1.44746	-12.4058	BC	0	0	0	0	6.83187	0
Sheep;possorted_genome_bam_2XHHB:ACACGCGAGGTCATAAx	-4.12859	-12.3853	BC	0	0	0	0	0	0
Sheep;possorted_genome_bam_YALKQ:CCTGTTGTCGACATCAx	1.28535	-11.9172	BC	0	0	0	0	7.48739	0
Sheep;possorted_genome_bam_YZBEW:GGGTCACGTCTGTCCTx	-3.73295	-11.6887	BC	0	0	0	0	0	0
Sheep;possorted_genome_bam_2XHHB:TTCTGTACAGGACATGx	-4.73862	-12.6207	BC	0	0	0	0	0	0
Sheep;possorted_genome_bam_2XHHB:CGAGTTAAGAACTTCCx	-4.67263	-11.9678	BC	0	0	0	0	0	0
Sheep;possorted_genome_bam_YZBEW:GGTAATCTCAGTCAGTx	-3.69179	-13.0447	BC	0	0	0	0	0	0
Sheep;possorted_genome_bam_2XHHB:GGAGGTATCAAGTCTGx	-4.67914	-11.8782	BC	0	0	0	0	0	0
Sheep;possorted_genome_bam_Z2696:CGATGCGCAGGCCCTAx	-2.9648	-12.1202	BC	0	0	0	0	0	0
Sheep;possorted_genome_bam_2XHHB:GATGACTGTAGCGAGTx	-4.64431	-12.6108	BC	0	0	0	0	0	0
Sheep;possorted_genome_bam_Z2696:ATGGGAGCAGAGGCATx	1.72005	-11.7046	BC	0	0	0	0	7.4384	0
Sheep;possorted_genome_bam_Z2696:GCTTGGGTCTCCGAGGx	-5.32109	-12.6036	BC	0	0	0	0	0	0
Sheep;possorted_genome_bam_2XHHB:CGAGGCTTCAACCGATx	-4.61498	-11.8989	BC	0	0	0	0	0	0
Sheep;possorted_genome_bam_YZBEW:CTTAGGAAGGTTCAGGx	-1.19557	-12.9457	BC	0	0	0	0	0	0
Sheep;possorted_genome_bam_2XHHB:GTAATCGGTGAATAACx	-4.05095	-12.2355	BC	0	0	0	0	0	0
Sheep;possorted_genome_bam_YZBEW:AAGTACCAGGGTAATTx	-4.55025	-12.792	BC	0	0	0	0	2.35883	0
Sheep;possorted_genome_bam_2XHHB:CTGTGGGCATGTGACTx	-4.38067	-12.0108	BC	0	0	0	0	0	0
Sheep;possorted_genome_bam_2XHHB:ATGTCTTGTGATTGGGx	-4.61426	-12.6962	BC	0	0	0	0	0	0
Sheep;possorted_genome_bam_Z2696:TTACGTTGTAGTCACTx	-4.29001	-11.5413	BC	0	0	0	0	0	0
Sheep;possorted_genome_bam_YZBEW:TCTATCATCTCAGGCGx	-0.000432326	-13.0321	BC	0	0	0	0	0	0
Sheep;possorted_genome_bam_Z2696:GATGCTATCTTAATCCx	-4.92228	-12.0024	BC	0	0	0	0	0	0
Sheep;possorted_genome_bam_YZBEW:TCACGGGCAACTGGTTx	-2.84222	-13.0082	BC	0	0	0	0	0	0
Sheep;possorted_genome_bam_YZBEW:TAGACCAAGGACACTGx	-3.17161	-12.8389	BC	0	0	0	0	0	0
Sheep;possorted_genome_bam_YZBEW:TATTTCGTCTGAGATCx	-3.86653	-12.498	BC	0	0	0	0	0	0
Sheep;possorted_genome_bam_YZBEW:CCTCTAGCACGAGGTAx	-1.19652	-12.6781	BC	0	0	0	0	0	0
Sheep;possorted_genome_bam_YZBEW:GAACTGTAGTTGAAGTx	0.920237	-12.9349	BC	0	0	0	0	6.26645	0
Sheep;possorted_genome_bam_OPJLV:CATCGCTTCGTGGGAAx	1.27584	-12.1348	BC	0	0	0	0	7.58879	0
Sheep;possorted_genome_bam_Z2696:CATTGAGTCATTTGGGx	-0.738217	-12.6435	BC	0	0	0	0	0	0
Sheep;possorted_genome_bam_Z2696:TGGTGATGTGACCGAAx	-3.52486	-11.6682	BC	0	0	0	0	0	0
Sheep;possorted_genome_bam_Z2696:GGGACAAAGGATTTGAx	-4.8775	-11.9357	BC	0	0	0	0	0	0
Sheep;possorted_genome_bam_2XHHB:TCGGTCTCAAAGACGCx	-3.76227	-12.4621	BC	0	0	0	0	0	0
Sheep;possorted_genome_bam_Z2696:TCGTCCACATTAAGCCx	-3.61575	-11.711	BC	0	0	0	0	0	0
Sheep;possorted_genome_bam_YZBEW:CTGCCATTCCAATCCCx	-5.07123	-12.8392	BC	0	0	0	0	0	0
Sheep;possorted_genome_bam_2XHHB:CGCAGGTAGAGTGTTAx	-3.67923	-12.1515	BC	0	0	0	0	3.29989	0
Sheep;possorted_genome_bam_Z2696:GAATCACGTCAGTCGCx	-3.34069	-11.9846	BC	0	0	0	0	0	0
Sheep;possorted_genome_bam_Z2696:TCCTTCTTCTCATTGTx	-5.09417	-12.5543	BC	0	0	0	0	0	0
Sheep;possorted_genome_bam_YZBEW:TAGGAGGTCTATCCATx	-2.80566	-13.0418	BC	0	0	0	0	0	0
Sheep;possorted_genome_bam_Z2696:GGCGTCATCAGCACCGx	-4.95604	-11.813	BC	0	0	0	0	0	0
Sheep;possorted_genome_bam_2XHHB:GTAGATCTCCGAACGCx	-4.82291	-12.1836	BC	0	0	0	0	0	0
Sheep;possorted_genome_bam_Z2696:TCCTCTTTCGGCTTGGx	-3.79968	-11.8431	BC	0	0	0	0	0	0
Sheep;possorted_genome_bam_Z2696:TTCAATCTCGCCGTGAx	-4.10837	-12.0436	BC	0	0	0	0	0	0
Sheep;possorted_genome_bam_YZBEW:TCGCAGGTCCGGCTTTx	-2.9456	-12.2485	BC	0	0	0	0	0	0
Sheep;possorted_genome_bam_OPJLV:GTTGCGGAGCAAGCCAx	1.62369	-13.0039	BC	0	0	0	0	6.64669	0
Sheep;possorted_genome_bam_2XHHB:TTACCATAGCATCTTGx	-3.81627	-12.2448	BC	0	0	0	0	0	0
Sheep;possorted_genome_bam_YZBEW:GTGTAACGTCACTCGGx	-4.75706	-12.531	BC	0	0	0	0	2.94881	0
Sheep;possorted_genome_bam_OPJLV:GTAATGCCACTGCTTCx	0.965276	-12.729	BC	0	0	0	0	7.47431	0
Sheep;possorted_genome_bam_YZBEW:AGGAATAGTAAGTCAAx	-1.64882	-12.085	BC	0	0	0	0	0	0
Sheep;possorted_genome_bam_Z2696:AATGCCACAGAGTCAGx	-3.78303	-12.2484	BC	0	0	0	0	0	0
Sheep;possorted_genome_bam_YZBEW:CATTGAGTCTTGGTCCx	-0.905061	-13.1473	BC	0	0	0	0	2.80432	0
Sheep;possorted_genome_bam_YZBEW:ATCGGATTCACGAACTx	-4.74095	-12.8519	BC	0	0	0	0	0	0
Sheep;possorted_genome_bam_Z2696:GATCAGTAGTTGCTCAx	-4.46426	-12.144	BC	0	0	0	0	0	0
Sheep;possorted_genome_bam_Z2696:CACAGATAGGTTTGAAx	-1.40146	-12.7	BC	0	0	0	0	0	0
Sheep;possorted_genome_bam_YALKQ:CATTCATGTATCAGGGx	1.4108	-12.7012	BC	0	0	0	0	7.41592	0
Sheep;possorted_genome_bam_Z2696:TCAGTGAAGAAATGGGx	-1.49614	-12.4188	BC	0	0	0	0	0	0
Sheep;possorted_genome_bam_Z2696:GCATCTCAGGATTACAx	-3.31962	-12.8669	BC	0	0	0	0	0	0
Sheep;possorted_genome_bam_Z2696:TACGCTCCATTGGCATx	-2.99418	-12.6657	BC	0	0	0	0	0	0
Sheep;possorted_genome_bam_2XHHB:TCGACGGCATCCTCACx	-4.83872	-12.2837	BC	0	0	0	0	0	0
Sheep;possorted_genome_bam_YZBEW:CCGGGTACAACTAGAAx	-0.970604	-12.9566	BC	0	0	0	0	0	0
Sheep;possorted_genome_bam_YZBEW:TGGGCTGTCACTGTTTx	-0.389861	-13.1746	BC	0	0	0	0	0	0
Sheep;possorted_genome_bam_Z2696:GCTTCACCAGTGAGCAx	-3.727	-12.1615	BC	0	0	0	0	0	0
Sheep;possorted_genome_bam_2XHHB:CAGATCATCATTGGTGx	-4.48546	-12.3742	BC	0	0	0	0	0	0
Sheep;possorted_genome_bam_YZBEW:GGTAACTGTGCAACGAx	-1.11845	-11.9839	BC	0	0	0	0	0	0
Sheep;possorted_genome_bam_2XHHB:GGAACCCAGATAACACx	-4.18687	-12.5495	BC	0	0	0	0	0	0
Sheep;possorted_genome_bam_Z2696:CATGCAAGTATAGCTCx	0.000138865	-11.8706	BC	0	0	0	0	0	0
Sheep;possorted_genome_bam_YZBEW:TTGCTGCCACCTCTACx	1.29864	-12.9569	BC	0	0	0	0	6.97156	0
Sheep;possorted_genome_bam_Z2696:GATGGAGTCACACCCTx	-4.68852	-11.9341	BC	0	0	0	0	0	0
Sheep;possorted_genome_bam_YZBEW:AAACGAATCTTAAGGCx	-5.26497	-12.7048	BC	0	0	0	0	0	0
Sheep;possorted_genome_bam_Z2696:CAGTTAGAGCAAGGAAx	-3.25733	-11.3698	BC	0	0	0	0	0	0
Sheep;possorted_genome_bam_YZBEW:CATTGTTAGAGCAGTCx	1.91715	-11.9899	BC	0	0	0	0	7.38324	0
Sheep;possorted_genome_bam_Z2696:TCACATTGTTGGCCGTx	-4.94587	-12.1793	BC	0	0	0	0	0	0
Sheep;possorted_genome_bam_Z2696:AGAAATGGTATCGCTAx	-0.0334278	-12.4415	BC	0	0	0	0	0	0
Sheep;possorted_genome_bam_Z2696:AGCCACGCATCGGTTAx	-3.7908	-11.5579	BC	0	0	0	0	0	0
Sheep;possorted_genome_bam_Z2696:TCAATTCGTGGTCCGTx	-3.95277	-11.8421	BC	0	0	0	0	0	0
Sheep;possorted_genome_bam_Z2696:CAACGGCGTCGATGCCx	1.95766	-11.7578	BC	0	0	0	0	6.94465	0
Sheep;possorted_genome_bam_2XHHB:TGTGCGGAGTAGGTTAx	-4.19169	-11.7819	BC	0	0	0	0	0	0
Sheep;possorted_genome_bam_OPJLV:TCCGTGTTCATTGGTGx	2.08573	-12.404	BC	0	0	0	0	7.86111	0
Sheep;possorted_genome_bam_YZBEW:CGTGCTTGTGATACAAx	-3.51678	-11.6013	BC	0	0	0	0	0	0
Sheep;possorted_genome_bam_YZBEW:CTAAGTGCATCCCGTTx	-4.72849	-12.3671	BC	0	0	0	0	0	0
Sheep;possorted_genome_bam_YZBEW:TCACAAGGTGAATTGAx	-5.02615	-12.5001	BC	0	0	0	0	0	0
Sheep;possorted_genome_bam_YZBEW:GAGACTTTCGAGTACTx	1.25679	-12.9838	BC	0	0	0	0	6.38109	0
Sheep;possorted_genome_bam_Z2696:GACCCAGAGGGTAGCTx	-3.7459	-11.7164	BC	0	0	0	0	0	0
Sheep;possorted_genome_bam_Z2696:CCTCATGGTTCGGGTCx	-3.97988	-11.4666	BC	0	0	0	0	0	0
Sheep;possorted_genome_bam_YZBEW:ACTCCCATCACGGACCx	1.86164	-13.2657	BC	0	0	0	0	5.80156	0
Sheep;possorted_genome_bam_YZBEW:ACGGTTAAGTAGTGCGx	-3.50335	-13.0051	BC	0	0	0	0	0	0
Sheep;possorted_genome_bam_Z2696:TCGAACAGTACGACAGx	0.392616	-12.2346	BC	0	0	0	0	0	0
Sheep;possorted_genome_bam_YALKQ:GAGTGTTGTGTTCATGx	1.42368	-11.6608	BC	0	0	0	0	7.48813	0
Sheep;possorted_genome_bam_Z2696:AGAGAGCAGCCTCACGx	-4.83068	-12.0515	BC	0	0	0	0	0	0
Sheep;possorted_genome_bam_YZBEW:CTGCAGGTCTTCGTATx	-4.46866	-12.8182	BC	0	0	0	0	0	0
Sheep;possorted_genome_bam_2XHHB:AGATCGTGTCAGGTGAx	-4.04848	-12.4076	BC	0	0	0	0	0	0
Sheep;possorted_genome_bam_Z2696:TTGTTCAGTCGTACTAx	-2.89575	-11.96	BC	0	0	0	0	0	0
Sheep;possorted_genome_bam_2XHHB:AGACTCACACATATCGx	-4.41255	-12.3418	BC	0	0	0	0	0	0
Sheep;possorted_genome_bam_Z2696:CTCCACAGTGCCGTACx	-4.74284	-12.1751	BC	0	0	0	0	0	0
Sheep;possorted_genome_bam_2XHHB:TCACAAGAGGCTCTCGx	-5.04486	-12.8757	BC	0	0	0	0	0	0
Sheep;possorted_genome_bam_YZBEW:ACAAAGAGTGGCTTGCx	-2.32356	-12.3606	BC	0	0	0	0	0	0
Sheep;possorted_genome_bam_2XHHB:AAGCATCCACTAACGTx	-5.00753	-12.6888	BC	0	0	0	0	0	0
Sheep;possorted_genome_bam_2XHHB:GCAGCCATCGAGGCAAx	-5.07473	-12.7906	BC	0	0	0	0	0	0
Sheep;possorted_genome_bam_Z2696:GTTGAACTCCCGAACGx	-3.1659	-11.9971	BC	0	0	0	0	0	0
Sheep;possorted_genome_bam_Z2696:TACGGTAGTCCGGATCx	-3.39384	-12.6811	BC	0	0	0	0	0	0
Sheep;possorted_genome_bam_Z2696:AGTAACCTCTTAAGGCx	-4.16944	-11.5596	BC	0	0	0	0	0	0
Sheep;possorted_genome_bam_YZBEW:AATCGACGTCCCTAAAx	-4.95637	-12.5091	BC	0	0	0	0	0	0
Sheep;possorted_genome_bam_YZBEW:GTGTGATAGCTGCCACx	-4.79128	-12.6075	BC	0	0	0	0	0	0
Sheep;possorted_genome_bam_2XHHB:TACTTACCAGCGACCTx	-4.46885	-12.0729	BC	0	0	0	0	0	0
Sheep;possorted_genome_bam_Z2696:TCATGCCTCGAGCCTGx	-4.94308	-12.2303	BC	0	0	0	0	0	0
Sheep;possorted_genome_bam_YZBEW:CTGGACGTCTAAGGAAx	2.00857	-12.7401	BC	0	0	0	0	7.0853	0
Sheep;possorted_genome_bam_Z2696:GCTACAACAGTCAGCCx	-3.70051	-11.3831	BC	0	0	0	0	0	0
Sheep;possorted_genome_bam_YZBEW:ATTCAGGTCGAACACTx	-4.52648	-12.3111	BC	0	0	0	0	0	0
Sheep;possorted_genome_bam_YZBEW:GTCTTTAGTAGGACTGx	-2.4473	-12.7008	BC	0	0	0	0	2.74173	0
Sheep;possorted_genome_bam_YALKQ:CTTGATTGTTCAAGGGx	1.06508	-12.3753	BC	0	0	0	0	7.59847	0
Sheep;possorted_genome_bam_Z2696:GGTGTTATCTGGACCGx	-0.253989	-12.9798	BC	0	0	0	0	0	0
Sheep;possorted_genome_bam_2XHHB:ATCGTAGCATCGCTAAx	-4.48241	-11.8294	BC	0	0	0	0	0	0
Sheep;possorted_genome_bam_2XHHB:CTTCCGATCGTTGTTTx	-4.11662	-12.022	BC	0	0	0	0	0	0
Sheep;possorted_genome_bam_2XHHB:TGAATGCTCCCATTCGx	-3.9941	-12.236	BC	0	0	0	0	0	0
Sheep;possorted_genome_bam_Z2696:ATCGTCCTCACAACCAx	-2.96525	-12.8145	BC	0	0	0	0	0	0
Sheep;possorted_genome_bam_YZBEW:AGATCGTTCGTTGCCTx	1.70409	-13.1698	BC	0	0	0	0	7.1045	0
Sheep;possorted_genome_bam_Z2696:CACAACAGTACAAGTAx	-0.689597	-12.6124	BC	0	0	0	0	0	0
Sheep;possorted_genome_bam_YZBEW:TGATTTCCACAACGCCx	-1.89036	-12.8608	BC	0	0	0	0	0	0
Sheep;possorted_genome_bam_Z2696:TGGGATTTCTACCTTAx	-4.01433	-11.9004	BC	0	0	0	0	0	0
Sheep;possorted_genome_bam_2XHHB:CATGGATGTGGTCCCAx	-4.93808	-12.5123	BC	0	0	0	0	0	0
Sheep;possorted_genome_bam_YZBEW:ACGGTCGAGACTAAGTx	-4.26586	-12.3074	BC	0	0	0	0	0	0
Sheep;possorted_genome_bam_Z2696:GGGATCCTCATCTATCx	-4.49801	-12.4123	BC	0	0	0	0	0	0
Sheep;possorted_genome_bam_YZBEW:TGAGGTTCATCTTTCAx	-4.58844	-12.6536	BC	0	0	0	0	0	0
Sheep;possorted_genome_bam_2XHHB:ATCTCTAGTGTGTTTGx	-4.41524	-11.8128	BC	0	0	0	0	0	0
Sheep;possorted_genome_bam_2XHHB:GGAGATGAGCAAATGTx	-4.67667	-11.9463	BC	0	0	0	0	0	0
Sheep;possorted_genome_bam_YZBEW:AGGAGGTCACGCCACAx	0.582687	-12.221	BC	0	0	0	0	0	0
Sheep;possorted_genome_bam_2XHHB:GTCGTTCAGAGCAAGAx	-0.0416691	-11.8561	BC	0	0	0	0	0	0
Sheep;possorted_genome_bam_YZBEW:GAGGGTAGTGTTTGCAx	-5.02406	-12.0352	BC	0	0	0	0	0	0
Sheep;possorted_genome_bam_YZBEW:CTAAGTGTCGACATACx	-3.90237	-12.3592	BC	0	0	0	0	3.02195	0
Sheep;possorted_genome_bam_YZBEW:TGTACAGAGCTTTCTTx	0.00630613	-13.1155	BC	0	0	0	0	0	0
Sheep;possorted_genome_bam_YZBEW:ATCATTCTCACGGACCx	0.292711	-13.038	BC	0	0	0	0	0	0
Sheep;possorted_genome_bam_YZBEW:TCCCACAAGAGAGCAAx	1.97038	-12.5836	BC	0	0	0	0	6.99913	0
Sheep;possorted_genome_bam_QGU1S:GATTGGTGTCTTGAACx	1.36401	-12.365	BC	0	0	0	0	7.62671	0
Sheep;possorted_genome_bam_Z2696:AAACGAAAGGTTCCGCx	-1.21556	-12.1029	BC	0	0	0	0	0	0
Sheep;possorted_genome_bam_Z2696:ATCACGATCTGGACTAx	-3.3778	-12.3117	BC	0	0	0	0	0	0
Sheep;possorted_genome_bam_Z2696:GATGCTATCAGAATAGx	0.664056	-12.1968	BC	0	0	0	0	6.46857	0
Sheep;possorted_genome_bam_YZBEW:GTGTCCTTCCTTTGATx	-1.24523	-12.7299	BC	0	0	0	0	0	0
Sheep;possorted_genome_bam_Z2696:CGTGAATAGTGGGAAAx	-3.61073	-11.2799	BC	0	0	0	0	0	0
Sheep;possorted_genome_bam_OPJLV:TCCTAATTCGAGTGGAx	1.28181	-12.2031	BC	0	0	0	0	7.0748	0
Sheep;possorted_genome_bam_2XHHB:TATTGGGCACATGTTGx	-4.30622	-12.7627	BC	0	0	0	0	0	0
Sheep;possorted_genome_bam_2XHHB:TATTGCTGTGAGTCAGx	-4.56253	-12.513	BC	0	0	0	0	0	0
Sheep;possorted_genome_bam_2XHHB:CCCTCAAGTGACGCCTx	-4.59091	-12.1281	BC	0	0	0	0	2.65641	0
Sheep;possorted_genome_bam_YZBEW:GTTGTGAGTGCAATAAx	-0.393751	-13.053	BC	0	0	0	0	2.83472	0
Sheep;possorted_genome_bam_2XHHB:TTCGGTCCATACAGAAx	-1.2298	-12.9906	BC	0	0	0	0	0	0
Sheep;possorted_genome_bam_YZBEW:TGGGAGAAGTGGCGATx	-0.077788	-12.396	BC	0	0	0	0	0	0
Sheep;possorted_genome_bam_Z2696:TCCTGCAGTGAGAACCx	-4.23429	-12.4411	BC	0	0	0	0	0	0
Sheep;possorted_genome_bam_Z2696:GTGCGTGTCTGGCCGAx	-3.61725	-11.5356	BC	0	0	0	0	0	0
Sheep;possorted_genome_bam_YZBEW:ACGGGTCGTGAGTCAGx	-4.78595	-12.804	BC	0	0	0	0	0	0
Sheep;possorted_genome_bam_Z2696:TGGAGGATCGCGTCGAx	-3.32044	-11.6835	BC	0	0	0	0	0	0
Sheep;possorted_genome_bam_Z2696:CTCGAGGTCAGCAGAGx	-3.91892	-11.8825	BC	0	0	0	0	0	0
Sheep;possorted_genome_bam_2XHHB:GAGGGATTCCGACAGCx	-4.27165	-12.8754	BC	0	0	0	0	3.30115	0
Sheep;possorted_genome_bam_YZBEW:TTACGCCTCCGTAGGCx	-4.36303	-13.2742	BC	0	0	0	0	6.30886	0
Sheep;possorted_genome_bam_YZBEW:AGGGAGTGTGCAGTGAx	-4.70627	-11.8927	BC	0	0	0	0	0	0
Sheep;possorted_genome_bam_Z2696:GCTGCAGGTACAAGCGx	-3.0635	-11.8817	BC	0	0	0	0	0	0
Sheep;possorted_genome_bam_2XHHB:TGGAACTCACTACCGGx	-4.86577	-12.3587	BC	0	0	0	0	0	0
Sheep;possorted_genome_bam_Z2696:GATCCCTAGACCAGCAx	-4.06376	-11.6814	BC	0	0	0	0	0	0
Sheep;possorted_genome_bam_YZBEW:GAGTTGTCAGCACGAAx	-4.96472	-13.111	BC	0	0	0	0	0	0
Sheep;possorted_genome_bam_Z2696:TACGTCCAGAGATTCAx	-4.3417	-12.5121	BC	0	0	0	0	2.94368	0
Sheep;possorted_genome_bam_Z2696:CCTCCTCCACCAGCGTx	-4.84401	-12.5005	BC	0	0	0	0	0	0
Sheep;possorted_genome_bam_2XHHB:CAGCAATCAAAGTATGx	-4.38225	-13.0751	BC	0	0	0	0	0	0
Sheep;possorted_genome_bam_Z2696:AGGGTCCGTCGTAATCx	-3.54486	-12.5498	BC	0	0	0	0	0	0
Sheep;possorted_genome_bam_YZBEW:ACTGTGACAAATCAGAx	-4.57739	-12.2569	BC	0	0	0	0	0	0
Sheep;possorted_genome_bam_YZBEW:GCACTAACATTATGCGx	-4.83955	-12.0779	BC	0	0	0	0	0	0
Sheep;possorted_genome_bam_YZBEW:AGATCGTAGGGCAGTTx	-4.08367	-11.9973	BC	0	0	0	0	0	0
Sheep;possorted_genome_bam_Z2696:AGGGCCTTCAGAGTGGx	-4.72882	-12.3624	BC	0	0	0	0	0	0
Sheep;possorted_genome_bam_2XHHB:GTAGATCCACAGCATTx	-4.53986	-12.1903	BC	0	0	0	0	0	0
Sheep;possorted_genome_bam_2XHHB:TTACGCCAGATGAACTx	-3.99385	-12.3822	BC	0	0	0	0	0	0
Sheep;possorted_genome_bam_YZBEW:CGAGGAAGTCCACACGx	-3.80391	-12.2905	BC	0	0	0	0	0	0
Sheep;possorted_genome_bam_Z2696:CCAATGAAGCGCATCCx	-3.80073	-11.478	BC	0	0	0	0	0	0
Sheep;possorted_genome_bam_2XHHB:GGTAGAGGTTTAGAGAx	-4.56981	-12.4098	BC	0	0	0	0	0	0
Sheep;possorted_genome_bam_2XHHB:GGTAACTGTGTAGCAGx	-4.64596	-12.3157	BC	0	0	0	0	0	0
Sheep;possorted_genome_bam_YZBEW:ATTCTACCAGAGTCTTx	-4.02741	-12.4805	BC	0	0	0	0	0	0
Sheep;possorted_genome_bam_YZBEW:AACGAAACAACCCTAAx	-1.3778	-13.0513	BC	0	0	0	0	0	0
Sheep;possorted_genome_bam_2XHHB:TCCCAGTGTTAAGAACx	-3.80834	-12.43	BC	0	0	0	0	0	0
Sheep;possorted_genome_bam_YZBEW:TTGTTTGCAATAGTCCx	-4.35024	-12.3434	BC	0	0	0	0	0	0
Sheep;possorted_genome_bam_Z2696:ACAGCCGAGAGAGTTTx	-3.66916	-11.4179	BC	0	0	0	0	0	0
Sheep;possorted_genome_bam_Z2696:GCTACAATCTGAGAAAx	-3.54704	-12.1647	BC	0	0	0	0	0	0
Sheep;possorted_genome_bam_Z2696:AGAGAGCTCCGTGTAAx	-2.81135	-11.979	BC	0	0	0	0	0	0
Sheep;possorted_genome_bam_YZBEW:GAAGCGAAGCAGGGAGx	0.7165	-12.656	BC	0	0	0	0	0	0
Sheep;possorted_genome_bam_2XHHB:TTGAGTGTCTCATGCCx	-1.40656	-12.9411	BC	0	0	0	0	0	0
Sheep;possorted_genome_bam_YZBEW:TTTAGTCCACTGGCGTx	-4.66072	-12.0931	BC	0	0	0	0	0	0
Sheep;possorted_genome_bam_Z2696:GCCGATGAGAAGTATCx	-4.36474	-12.0559	BC	0	0	0	0	0	0
Sheep;possorted_genome_bam_2XHHB:TACGCTCCAACTGCCGx	-4.87661	-11.9846	BC	0	0	0	0	0	0
Sheep;possorted_genome_bam_Z2696:CGGAGAAGTTATGTGCx	-3.77846	-11.3697	BC	0	0	0	0	0	0
Sheep;possorted_genome_bam_YZBEW:CACTAAGCATAGTCGTx	-5.01596	-12.3533	BC	0	0	0	0	0	0
Sheep;possorted_genome_bam_2XHHB:AGGGCCTCACACGCCAx	-4.42146	-12.7303	BC	0	0	0	0	0	0
Sheep;possorted_genome_bam_Z2696:TGAGACTGTAACATGAx	-1.25905	-12.9219	BC	0	0	0	0	6.66568	0
Sheep;possorted_genome_bam_Z2696:TCACGCTCACGTCGTGx	-3.23833	-11.3434	BC	0	0	0	0	0	0
Sheep;possorted_genome_bam_OPJLV:TCTCAGCCAGTATACCx	1.95231	-13.1888	BC	0	0	0	0	6.52211	0
Sheep;possorted_genome_bam_YZBEW:GTGCACGTCCGCGATGx	-2.36356	-12.8223	BC	0	0	0	0	0	0
Sheep;possorted_genome_bam_YZBEW:ATGAGGGTCAGTCAGTx	-4.07188	-11.8064	BC	0	0	0	0	3.79926	0
Sheep;possorted_genome_bam_YZBEW:AGAGCCCGTTGCAACTx	-4.1449	-12.1367	BC	0	0	0	0	0	0
Sheep;possorted_genome_bam_YZBEW:GCGTGCAGTTGCCTAAx	-2.5402	-13.2105	BC	0	0	0	0	0	0
Sheep;possorted_genome_bam_YZBEW:TCTGCCATCGTAGTCAx	-4.33092	-12.4289	BC	0	0	0	0	0	0
Sheep;possorted_genome_bam_Z2696:TTGTTCAGTAATCAGAx	-4.88879	-12.554	BC	0	0	0	0	0	0
Sheep;possorted_genome_bam_YZBEW:CTAGACATCTGTCCGTx	-3.74524	-11.3607	BC	0	0	0	0	0	0
Sheep;possorted_genome_bam_Z2696:GGGATCCGTTCTCACCx	-3.3153	-12.1117	BC	0	0	0	0	3.55574	0
Sheep;possorted_genome_bam_2XHHB:GAGATGGGTCAGTCGCx	-3.76337	-12.6659	BC	0	0	0	0	0	0
Sheep;possorted_genome_bam_YZBEW:GGTCTGGGTGATTGGGx	-4.75775	-12.5021	BC	0	0	0	0	0	0
Sheep;possorted_genome_bam_OPJLV:TAACCAGTCTTGCGCTx	2.18811	-12.2579	BC	0	0	0	0	7.57291	0
Sheep;possorted_genome_bam_YZBEW:AAGACAAAGAGCAGTCx	-3.07904	-12.0065	BC	0	0	0	0	0	0
Sheep;possorted_genome_bam_YZBEW:TTGGTTTCATACACCAx	1.72507	-13.1031	BC	0	0	0	0	6.45591	0
Sheep;possorted_genome_bam_2XHHB:TCGCAGGAGAGGGTGGx	-4.80029	-12.0112	BC	0	0	0	0	0	0
Sheep;possorted_genome_bam_2XHHB:TGTAGACTCATAAGGAx	-4.8005	-12.0755	BC	0	0	0	0	0	0
Sheep;possorted_genome_bam_YZBEW:CAGCGTGAGTCGAGGTx	-4.73427	-12.1021	BC	0	0	0	0	0	0
Sheep;possorted_genome_bam_2XHHB:GTCATCCAGCGCCTTGx	-4.71054	-12.0819	BC	0	0	0	0	0	0
Sheep;possorted_genome_bam_YZBEW:GTCATGAGTTTCGTGAx	-4.18483	-12.4312	BC	0	0	0	0	2.90206	0
Sheep;possorted_genome_bam_QGU1S:GAGAGGTGTAACATCCx	1.44999	-12.8079	BC	0	0	0	0	7.01613	0
Sheep;possorted_genome_bam_Z2696:TCACTCGCAAAGTATGx	-4.67972	-12.2759	BC	0	0	0	0	0	0
Sheep;possorted_genome_bam_YZBEW:ATACCGAGTGAGATATx	1.50797	-12.2284	BC	0	0	0	0	4.62507	0
Sheep;possorted_genome_bam_YZBEW:CATAAGCTCTCCGCATx	-4.9769	-12.8401	BC	0	0	0	0	1.80479	0
Sheep;possorted_genome_bam_Z2696:GTCGAATAGTTAGTAGx	-3.97959	-11.6634	BC	0	0	0	0	0	0
Sheep;possorted_genome_bam_YZBEW:AAAGAACTCAAGAAACx	1.50133	-12.583	BC	0	0	0	0	7.43535	0
Sheep;possorted_genome_bam_2XHHB:TTTCGATGTCCGACGTx	-4.87731	-12.4781	BC	0	0	0	0	0	0
Sheep;possorted_genome_bam_Z2696:CCACAAAAGCGTCTCGx	-3.41073	-11.5112	BC	0	0	0	0	0	0
Sheep;possorted_genome_bam_2XHHB:GTGCTTCTCGCTACAAx	-4.97376	-12.1461	BC	0	0	0	0	0	0
Sheep;possorted_genome_bam_Z2696:TGATTTCAGCCTCATAx	2.00666	-12.6816	BC	0	0	0	0	6.92989	0
Sheep;possorted_genome_bam_YZBEW:CATTCCGAGCTAGAGCx	-3.68377	-12.0321	BC	0	0	0	0	0	0
Sheep;possorted_genome_bam_2XHHB:CCACTTGCAGAGTCAGx	-4.25093	-12.5852	BC	0	0	0	0	0	0
Sheep;possorted_genome_bam_Z2696:ATTTCTGCAGGCGAATx	-4.71242	-12.3769	BC	0	0	0	0	0	0
Sheep;possorted_genome_bam_OPJLV:TACCGAACAACGACAGx	2.18882	-12.4752	BC	0	0	0	0	7.85139	0
Sheep;possorted_genome_bam_2XHHB:AGCATCAGTCTCGCGAx	-4.15268	-12.8963	BC	0	0	0	0	0	0
Sheep;possorted_genome_bam_YZBEW:AACGTCATCGCTCTACx	-4.89371	-12.8204	BC	0	0	0	0	0	0
Sheep;possorted_genome_bam_YZBEW:ATGGGAGGTACGGCAAx	1.7123	-12.6173	BC	0	0	0	0	7.31139	0
Sheep;possorted_genome_bam_Z2696:CAGGCCAGTGTGTTTGx	-2.98143	-11.672	BC	0	0	0	0	0	0
Sheep;possorted_genome_bam_Z2696:CTCTCAGTCGTTCCCAx	-4.45381	-12.1258	BC	0	0	0	0	0	0
Sheep;possorted_genome_bam_Z2696:CACGTGGCAAGCAATAx	-4.10642	-12.1473	BC	0	0	0	0	0	0
Sheep;possorted_genome_bam_Z2696:CTGGACGCAACCGACCx	-3.49012	-11.9849	BC	0	0	0	0	0	0
Sheep;possorted_genome_bam_YZBEW:GGTGGCTTCATTGGTGx	-4.17868	-13.2536	BC	0	0	0	0	0	0
Sheep;possorted_genome_bam_Z2696:GTTCGCTTCGGTTCAAx	-4.55869	-12.7651	BC	0	0	0	0	3.24853	0
Sheep;possorted_genome_bam_YZBEW:GTAGAGGGTTCTTAGGx	-1.1359	-12.7126	BC	0	0	0	0	0	0
Sheep;possorted_genome_bam_Z2696:CTTCCGATCGTCAACAx	-4.09221	-11.7149	BC	0	0	0	0	0	0
Sheep;possorted_genome_bam_Z2696:AATTCCTCATGACAAAx	-4.90322	-12.0398	BC	0	0	0	0	0	0
Sheep;possorted_genome_bam_Z2696:GGGCTACCACACCTTCx	-3.83621	-12.5602	BC	0	0	0	0	3.13034	0
Sheep;possorted_genome_bam_Z2696:CAACCAATCTGGCCTTx	-3.45577	-12.7503	BC	0	0	0	0	0	0
Sheep;possorted_genome_bam_Z2696:TTTACTGGTGCCTGACx	-1.7845	-12.8722	BC	0	0	0	0	0	0
Sheep;possorted_genome_bam_Z2696:CTAGACAAGTCGAAATx	-3.35214	-11.8436	BC	0	0	0	0	0	0
Sheep;possorted_genome_bam_2XHHB:GTGAGCCCAAGCTACTx	-4.46342	-12.5397	BC	0	0	0	0	0	0
Sheep;possorted_genome_bam_YZBEW:ATCGGCGTCACTGGGCx	-4.47709	-12.1723	BC	0	0	0	0	0	0
Sheep;possorted_genome_bam_Z2696:AACAGGGAGGTCATCTx	-4.45445	-11.8564	BC	0	0	0	0	0	0
Sheep;possorted_genome_bam_OPJLV:GTCCCATGTTGCATCAx	1.05112	-13.1818	BC	0	0	0	0	7.0313	0
Sheep;possorted_genome_bam_YZBEW:GCGAGAAAGCGAGTACx	1.58976	-11.9428	BC	0	0	0	0	5.61327	0
Sheep;possorted_genome_bam_YZBEW:TCGACGGCACAAAGTAx	-4.33283	-11.6987	BC	0	0	0	0	0	0
Sheep;possorted_genome_bam_YZBEW:TACGGGCCAGAATGTAx	-4.74095	-12.1437	BC	0	0	0	0	0	0
Sheep;possorted_genome_bam_Z2696:AAGTACCCAAATGGCGx	-3.86162	-12.3561	BC	0	0	0	0	0	0
Sheep;possorted_genome_bam_2XHHB:TGGTGATGTAGGGAGGx	-3.37837	-12.0383	BC	0	0	0	0	0	0
Sheep;possorted_genome_bam_YZBEW:GTGTTAGTCCTCTCGAx	-0.109782	-12.9566	BC	0	0	0	0	6.01922	0
Sheep;possorted_genome_bam_2XHHB:TTCTAACCAAGGTCGAx	-3.9961	-12.3988	BC	0	0	0	0	0	0
Sheep;possorted_genome_bam_YZBEW:CATCGCTTCAGAGTTCx	-1.22086	-12.9237	BC	0	0	0	0	0	0
Sheep;possorted_genome_bam_YZBEW:CGTAAGTGTAGAAACTx	-4.07518	-12.1306	BC	0	0	0	0	0	0
Sheep;possorted_genome_bam_YZBEW:GGAAGTGGTCTGTGTAx	1.98306	-12.4769	BC	0	0	0	0	7.43293	0
Sheep;possorted_genome_bam_YZBEW:GAGTCTATCGACTCCTx	1.15181	-13.1179	BC	0	0	0	0	6.56912	0
Sheep;possorted_genome_bam_2XHHB:GTACAACCAAACGTGGx	-4.26077	-12.0828	BC	0	0	0	0	0	0
Sheep;possorted_genome_bam_YZBEW:TTTCACAAGTGAGGTCx	-4.50589	-11.8744	BC	0	0	0	0	3.08742	0
Sheep;possorted_genome_bam_Z2696:GGAGGTAGTACAACGGx	-3.98141	-11.6046	BC	0	0	0	0	0	0
Sheep;possorted_genome_bam_Z2696:AACCATGTCTCAGAACx	-3.677	-11.4881	BC	0	0	0	0	0	0
Sheep;possorted_genome_bam_2XHHB:TCCTCCCCAAGATGGCx	-4.19165	-12.3263	BC	0	0	0	0	0	0
Sheep;possorted_genome_bam_YZBEW:TATTCCAGTTTGGGTTx	-4.69878	-12.9228	BC	0	0	0	0	2.00176	0
Sheep;possorted_genome_bam_2XHHB:TTATTGCGTCCTGAATx	-4.46885	-12.8093	BC	0	0	0	0	0	0
Sheep;possorted_genome_bam_YZBEW:TCAAGTGGTACGGATGx	-4.7962	-12.4297	BC	0	0	0	0	0	0
Sheep;possorted_genome_bam_Z2696:CATCCCACAATTGGTCx	-3.2635	-12.63	BC	0	0	0	0	0	0
Sheep;possorted_genome_bam_Z2696:AGAACCTCAGACTGCCx	-4.01479	-11.9085	BC	0	0	0	0	0	0
Sheep;possorted_genome_bam_Z2696:TCATGCCTCTGTCGTCx	-4.90289	-12.2417	BC	0	0	0	0	0	0
Sheep;possorted_genome_bam_YZBEW:ATCACAGGTAGTGTGGx	-4.41847	-12.349	BC	0	0	0	0	3.20895	0
Sheep;possorted_genome_bam_Z2696:GGTTAACTCTCTTGCGx	-3.78367	-11.668	BC	0	0	0	0	0	0
Sheep;possorted_genome_bam_YZBEW:ATGAGTCTCACACGATx	-0.909801	-12.3671	BC	0	0	0	0	0	0
Sheep;possorted_genome_bam_OPJLV:AGGTCTAAGTGCCCGTx	1.69566	-12.5776	BC	0	0	0	0	7.12341	0
Sheep;possorted_genome_bam_Z2696:TAGGAGGCACATAGCTx	-3.49321	-12.3292	BC	0	0	0	0	0	0
Sheep;possorted_genome_bam_Z2696:CTGGTCTGTAGGACTGx	-4.43609	-12.3209	BC	0	0	0	0	0	0
Sheep;possorted_genome_bam_YALKQ:CACCAAAGTGCGGTAAx	2.05903	-12.0516	BC	0	0	0	0	7.51575	0
Sheep;possorted_genome_bam_YZBEW:GATTCGAAGCGTTAGGx	-4.31149	-12.0984	BC	0	0	0	0	0	0
Sheep;possorted_genome_bam_YZBEW:TCTAACTGTATTGACCx	-1.47607	-12.9962	BC	0	0	0	0	2.485	0
Sheep;possorted_genome_bam_Z2696:CCGGGTAGTGATGTAAx	-2.64736	-11.7158	BC	0	0	0	0	0	0
Sheep;possorted_genome_bam_2XHHB:AGCGATTAGTAACCTCx	-4.48808	-12.0678	BC	0	0	0	0	0	0
Sheep;possorted_genome_bam_YZBEW:TCGAACAAGTCACAGGx	-0.0598749	-13.2672	BC	0	0	0	0	0	0
Sheep;possorted_genome_bam_2XHHB:TGCAGATCAACAGATAx	-4.44768	-12.5502	BC	0	0	0	0	0	0
Sheep;possorted_genome_bam_Z2696:CCGGGTAAGATTAGCAx	-4.49425	-12.1213	BC	0	0	0	0	0	0
Sheep;possorted_genome_bam_Z2696:AAGGTAATCAGGTAAAx	-4.86711	-12.0934	BC	0	0	0	0	0	0
Sheep;possorted_genome_bam_YZBEW:ACGTTCCGTGAACTAAx	-4.90565	-12.7559	BC	0	0	0	0	0	0
Sheep;possorted_genome_bam_Z2696:ATTGGGTGTGTTAACCx	-3.27912	-12.1207	BC	0	0	0	0	0	0
Sheep;possorted_genome_bam_Z2696:GATGCTAAGATGAACTx	-3.6966	-11.869	BC	0	0	0	0	0	0
Sheep;possorted_genome_bam_Z2696:GTCACGGGTTGCACGCx	-3.62045	-11.6036	BC	0	0	0	0	0	0
Sheep;possorted_genome_bam_YZBEW:TGTGAGTTCCGTGGGTx	-4.60241	-11.9794	BC	0	0	0	0	0	0
Sheep;possorted_genome_bam_2XHHB:TCCATGCTCTTGCAAGx	-4.72727	-12.7495	BC	0	0	0	0	0	0
Sheep;possorted_genome_bam_YZBEW:TTTGGTTCACAAGCTTx	-4.73755	-12.8472	BC	0	0	0	0	0	0
Sheep;possorted_genome_bam_Z2696:AGGGCCTTCTCTAGGAx	-2.64935	-12.3185	BC	0	0	0	0	0	0
Sheep;possorted_genome_bam_OPJLV:TATCTGTTCTGTACAGx	1.48665	-12.6338	BC	0	0	0	0	7.40084	0
Sheep;possorted_genome_bam_YZBEW:TGTTCCGAGTAAACACx	1.08688	-12.983	BC	0	0	0	0	6.2816	0
Sheep;possorted_genome_bam_YZBEW:TCTTGCGAGCCTCCAGx	1.46837	-12.8762	BC	0	0	0	0	5.16645	0
Sheep;possorted_genome_bam_Z2696:GCGTTTCGTGTTCGATx	-3.72292	-11.4228	BC	0	0	0	0	0	0
Sheep;possorted_genome_bam_YALKQ:GAGAAATCATGAAGGCx	1.57547	-11.6095	BC	0	0	0	0	7.63747	0
Sheep;possorted_genome_bam_YALKQ:CTCCCTCAGGGAGATAx	-5.15894	6.05958	AC	0	0	0	0	3.02754	0
Sheep;possorted_genome_bam_OPJLV:TCACGCTTCTACGCGGx	-2.45602	8.11431	AC	0	0	0	0	5.33599	0
Sheep;possorted_genome_bam_YALKQ:TTCATGTTCGTTCTATx	-3.324	8.84419	AC	0	0	0	0	3.88169	0
Sheep;possorted_genome_bam_YALKQ:ATTTCTGAGAAGCTGCx	-4.3531	8.36334	AC	0	0	0	0	0	0
Sheep;possorted_genome_bam_OPJLV:GACCAATCAGAACATAx	-4.34773	8.09861	AC	0	0	0	0	3.39374	0
Sheep;possorted_genome_bam_YALKQ:GGAATGGCAAAGACTAx	-3.05151	7.91724	AC	0	0	0	0	0	0
Sheep;possorted_genome_bam_OPJLV:CTTACCGTCTAACACGx	-4.25039	6.77287	AC	0	0	0	0	0	0
Sheep;possorted_genome_bam_QGU1S:AAAGGGCTCTGCTCTGx	-5.18171	6.99471	AC	0	0	0	0	4.29204	0
Sheep;possorted_genome_bam_YALKQ:CGGACACCAGATCACTx	-4.3663	7.81325	AC	0	0	0	0	4.65555	0
Sheep;possorted_genome_bam_OPJLV:CTTTCGGGTGGGTATGx	-4.91774	7.90838	AC	0	0	0	0	4.13276	0
Sheep;possorted_genome_bam_YALKQ:TCATTCACAGCTACCGx	-3.33291	8.99169	AC	0	0	0	0	2.80944	0
Sheep;possorted_genome_bam_OPJLV:CCCTAACTCAAGTTGCx	-3.99116	7.62394	AC	0	0	0	0	2.28822	0
Sheep;possorted_genome_bam_OPJLV:TTCTAACGTATCCTCCx	-4.34625	8.7696	AC	0	0	0	0	2.65826	0
Sheep;possorted_genome_bam_4Z79Z:TACTTACAGAGAACCCx	-2.16706	8.667	AC	0	0	0	0	2.85733	0
Sheep;possorted_genome_bam_YALKQ:AAGCCATCACTGTGTAx	-5.11697	6.8847	AC	0	0	0	0	0	0
Sheep;possorted_genome_bam_YALKQ:CTAGACATCCCAGGCAx	-3.34438	7.50018	AC	0	0	0	0	0	0
Sheep;possorted_genome_bam_4Z79Z:GGTGAAGTCACTAGCAx	-3.92213	9.13455	AC	0	0	0	0	0	0
Sheep;possorted_genome_bam_YALKQ:CAAAGAACAATAACGAx	-4.80312	6.20232	AC	0	0	0	0	3.22041	0
Sheep;possorted_genome_bam_YALKQ:AGCATCAAGTCCCAGCx	-4.61298	8.84454	AC	0	0	0	0	0	0
Sheep;possorted_genome_bam_QGU1S:TTCATGTGTTCCCACTx	-3.5696	8.82585	AC	0	0	0	0	4.1652	0
Sheep;possorted_genome_bam_4Z79Z:GTCTACCTCCTCACCAx	-0.389948	8.59076	AC	0	0	0	0	0	0
Sheep;possorted_genome_bam_OPJLV:AGGACTTAGTGGTTGGx	-4.86122	7.75415	AC	0	0	0	0	0	0
Sheep;possorted_genome_bam_YALKQ:ATCGGATAGGGTTAATx	-4.26635	8.67564	AC	0	0	0	0	3.08344	0
Sheep;possorted_genome_bam_QGU1S:GATCCCTCACGTGTGCx	-3.16959	8.98339	AC	0	0	0	0	0	0
Sheep;possorted_genome_bam_4Z79Z:TTCACGCAGTTACGGGx	-2.56273	8.79391	AC	0	0	0	0	0	0
Sheep;possorted_genome_bam_YALKQ:TACCTGCAGAGGGTCTx	-2.99191	8.20122	AC	0	0	0	0	3.43787	0
Sheep;possorted_genome_bam_YALKQ:AGGATAAAGCGTCAGAx	-5.69619	7.70563	AC	0	0	0	0	0	0
Sheep;possorted_genome_bam_QGU1S:AGGGAGTGTGTTCCAAx	-4.91688	9.12244	AC	0	0	0	0	0	0
Sheep;possorted_genome_bam_YALKQ:AATCACGGTTGGGCCTx	-3.58667	8.82709	AC	0	0	0	0	0	0
Sheep;possorted_genome_bam_YALKQ:ATGCATGTCCTCAGGGx	-3.16875	8.52158	AC	0	0	0	0	0	0
Sheep;possorted_genome_bam_4Z79Z:AGTTCCCGTCATGGCCx	-3.06043	9.07272	AC	0	0	0	0	0	0
Sheep;possorted_genome_bam_QGU1S:ATCACAGCATCGCTGGx	-3.74105	9.5302	AC	0	0	0	0	3.61189	0
Sheep;possorted_genome_bam_OPJLV:CTCTCAGAGGTAGGCTx	-3.60017	8.17288	AC	0	0	0	0	3.92938	0
Sheep;possorted_genome_bam_QGU1S:GCAGGCTAGCGGACATx	-3.21557	9.51475	AC	0	0	0	0	3.56403	0
Sheep;possorted_genome_bam_QGU1S:TTCTCTCTCTGGGCGTx	-3.119	8.95718	AC	0	0	0	0	4.73149	0
Sheep;possorted_genome_bam_YALKQ:CCCTAACCACTTGGCGx	-4.27573	8.55975	AC	0	0	0	0	0	0
Sheep;possorted_genome_bam_4Z79Z:GATAGCTCAGGCACTCx	-3.62251	9.03134	AC	0	0	0	0	0	0
Sheep;possorted_genome_bam_QGU1S:GTTTACTCAATCGCATx	-4.48841	8.50836	AC	0	0	0	0	0	0
Sheep;possorted_genome_bam_4Z79Z:AAATGGATCGATACACx	-3.99083	8.54333	AC	0	0	0	0	2.3571	0
Sheep;possorted_genome_bam_YALKQ:GAATCACAGTTCGGTTx	-3.56995	8.73406	AC	0	0	0	0	0	0
Sheep;possorted_genome_bam_4Z79Z:CTTCAATTCGGTAAGGx	-3.18561	9.33572	AC	0	0	0	0	0	0
Sheep;possorted_genome_bam_4Z79Z:CATCCACGTTCCACAAx	-2.12795	8.91659	AC	0	0	0	0	3.92129	0
Sheep;possorted_genome_bam_YALKQ:CTCCACATCGACGAGAx	-2.99913	8.24692	AC	0	0	0	0	0	0
Sheep;possorted_genome_bam_YALKQ:CGAGGAATCGACGCTGx	-4.27796	8.35933	AC	0	0	0	0	0	0
Sheep;possorted_genome_bam_QGU1S:GTGAGTTAGGTCTGGAx	-4.7952	5.4279	AC	0	0	0	0	4.52531	0
Sheep;possorted_genome_bam_4Z79Z:TGCGATAAGTATTAGGx	-3.67868	8.87977	AC	0	0	0	0	0	0
Sheep;possorted_genome_bam_YALKQ:TCAGGTAAGTATAGACx	-3.28316	8.75137	AC	0	0	0	0	0	0
Sheep;possorted_genome_bam_QGU1S:CACGAATGTATCAGCTx	-3.00398	9.12709	AC	0	0	0	0	0	0
Sheep;possorted_genome_bam_OPJLV:ATCGTAGTCTACGCGGx	-4.76041	8.05747	AC	0	0	0	0	0	0
Sheep;possorted_genome_bam_QGU1S:ATACCTTAGGCCTTGCx	-3.17683	9.36661	AC	0	0	0	0	0	0
Sheep;possorted_genome_bam_4Z79Z:GCTTCACCAGCTCTGGx	-2.42315	8.65684	AC	0	0	0	0	4.21532	0
Sheep;possorted_genome_bam_YALKQ:GTTAGACTCCAACTGAx	-4.24777	7.28819	AC	0	0	0	0	0	0
Sheep;possorted_genome_bam_QGU1S:TGTTCCGTCTTCGACCx	-4.19666	7.24276	AC	0	0	0	0	0	0
Sheep;possorted_genome_bam_4Z79Z:CGATGCGAGTGGCCTCx	-4.34649	8.38399	AC	0	0	0	0	0	0
Sheep;possorted_genome_bam_4Z79Z:GGAATCTCAACCAACTx	-3.36579	9.4477	AC	0	0	0	0	0	0
Sheep;possorted_genome_bam_4Z79Z:AACGAAATCAGACAAAx	-3.34084	9.51186	AC	0	0	0	0	4.19428	0
Sheep;possorted_genome_bam_YALKQ:CTCCTTTAGGCGAAGGx	-3.00068	8.96026	AC	0	0	0	0	0	0
Sheep;possorted_genome_bam_QGU1S:AGGACGAGTGCACAAGx	-4.30535	8.75889	AC	0	0	0	0	0	0
Sheep;possorted_genome_bam_4Z79Z:AGTACCATCCTGTAAGx	-3.25355	8.74649	AC	0	0	0	0	2.66507	0
Sheep;possorted_genome_bam_QGU1S:TTTACGTAGGGCAACTx	-3.38086	7.97028	AC	0	0	0	0	0	0
Sheep;possorted_genome_bam_QGU1S:GTTGCTCAGTTTGTCGx	-3.2209	9.46756	AC	0	0	0	0	0	0
Sheep;possorted_genome_bam_4Z79Z:TTTACGTAGGAATCGCx	-4.21065	6.76246	AC	0	0	0	0	0	0
Sheep;possorted_genome_bam_4Z79Z:ATTGGGTAGAATGTTGx	-2.64061	8.32943	AC	0	0	0	0	0	0
Sheep;possorted_genome_bam_OPJLV:GGGTTTAGTACCGGCTx	-3.71587	9.20585	AC	0	0	0	0	0	0
Sheep;possorted_genome_bam_4Z79Z:CAGATCACAGGTTTACx	-3.6415	9.16459	AC	0	0	0	0	0	0
Sheep;possorted_genome_bam_OPJLV:AAGAACATCGATCCAAx	-4.57647	8.45674	AC	0	0	0	0	3.98732	0
Sheep;possorted_genome_bam_QGU1S:TCATTGTAGCCGTTATx	-1.88828	8.69308	AC	0	0	0	0	1.41541	0
Sheep;possorted_genome_bam_4Z79Z:CATGAGTCAACCTATGx	-3.12628	9.35097	AC	0	0	0	0	3.13076	0
Sheep;possorted_genome_bam_QGU1S:TGGTAGTTCCAAATGCx	-4.78571	6.47148	AC	0	0	0	0	0	0
Sheep;possorted_genome_bam_YALKQ:CAGATACAGAAGCGAAx	-4.30046	8.84298	AC	0	0	0	0	3.74733	0
Sheep;possorted_genome_bam_OPJLV:TCGACCTTCCGCAACGx	-3.44747	8.3818	AC	0	0	0	0	4.46262	0
Sheep;possorted_genome_bam_QGU1S:GAAGGACGTAGACACGx	-5.28312	6.5268	AC	0	0	0	0	0	0
Sheep;possorted_genome_bam_YALKQ:CATAAGCCATCCTTCGx	-3.9064	8.59541	AC	0	0	0	0	0	0
Sheep;possorted_genome_bam_4Z79Z:CCGGACAAGCTCCGACx	-2.14006	8.59635	AC	0	0	0	0	0	0
Sheep;possorted_genome_bam_YALKQ:AGTAACCAGCCGTTGCx	-4.57657	7.55123	AC	0	0	0	0	0	0
Sheep;possorted_genome_bam_YALKQ:TGGTTAGGTTCCGCTTx	-1.50845	8.26818	AC	0	0	0	0	4.97166	0
Sheep;possorted_genome_bam_QGU1S:AGGAAATTCACCTGTCx	-3.17845	8.91733	AC	0	0	0	0	3.02056	0
Sheep;possorted_genome_bam_OPJLV:AGATCGTTCTGAGATCx	-3.65351	8.77276	AC	0	0	0	0	2.95742	0
Sheep;possorted_genome_bam_4Z79Z:GCGTGCATCCATTCATx	-3.05793	8.88983	AC	0	0	0	0	0	0
Sheep;possorted_genome_bam_QGU1S:TACGTCCTCCTGGGACx	-2.33429	8.86662	AC	0	0	0	0	0	0
Sheep;possorted_genome_bam_YALKQ:CAGCACGTCCATCAGAx	-3.91044	9.14741	AC	0	0	0	0	3.91482	0
Sheep;possorted_genome_bam_YALKQ:ACTGTCCGTACTCGATx	-4.49888	7.59603	AC	0	0	0	0	0	0
Sheep;possorted_genome_bam_OPJLV:AGTGACTGTATTTCTCx	-3.6857	8.45027	AC	0	0	0	0	0	0
Sheep;possorted_genome_bam_4Z79Z:ACCTACCGTTTAAGGAx	-4.38965	9.28222	AC	0	0	0	0	2.91848	0
Sheep;possorted_genome_bam_4Z79Z:TCGGATACAGATCATCx	-2.45804	8.55031	AC	0	0	0	0	2.87483	0
Sheep;possorted_genome_bam_QGU1S:GAGTCTATCATCGCTCx	-4.14899	9.27089	AC	0	0	0	0	4.14797	0
Sheep;possorted_genome_bam_OPJLV:TTGACCCAGCGAACTGx	-2.98975	7.79664	AC	0	0	0	0	4.28495	0
Sheep;possorted_genome_bam_YALKQ:CCATAAGAGCCGAACAx	-5.73553	5.79472	AC	0	0	0	0	0	0
Sheep;possorted_genome_bam_YALKQ:CATCGGGGTGGAACACx	-4.83114	7.33356	AC	0	0	0	0	4.13881	0
Sheep;possorted_genome_bam_QGU1S:AGTAGTCGTATTGAGAx	-2.28617	8.46712	AC	0	0	0	0	0	0
Sheep;possorted_genome_bam_YALKQ:ACTTCCGAGGGCAGGAx	-4.7805	8.31887	AC	0	0	0	0	0	0
Sheep;possorted_genome_bam_YALKQ:CCAAGCGTCCTAAACGx	-4.99314	9.47714	AC	0	0	0	0	4.55186	0
Sheep;possorted_genome_bam_4Z79Z:TAGGTTGGTGGTCTATx	-4.0463	9.20394	AC	0	0	0	0	2.44559	0
Sheep;possorted_genome_bam_QGU1S:TACCGGGCACGTGTGCx	-2.48801	9.06664	AC	0	0	0	0	4.14287	0
Sheep;possorted_genome_bam_OPJLV:CTCCTCCTCTTTCTAGx	-3.25753	9.54354	AC	0	0	0	0	2.0363	0
Sheep;possorted_genome_bam_QGU1S:TACGCTCAGACCCTTAx	-1.49625	8.42946	AC	0	0	0	0	0	0
Sheep;possorted_genome_bam_4Z79Z:AATGCCAAGGGAGAATx	-2.51969	8.87286	AC	0	0	0	0	0	0
Sheep;possorted_genome_bam_4Z79Z:CATACCCAGCGCTGCTx	-2.3371	8.70061	AC	0	0	0	0	0	0
Sheep;possorted_genome_bam_OPJLV:CGAGTTAAGTCTTCGAx	-3.26105	9.08077	AC	0	0	0	0	3.79076	0
Sheep;possorted_genome_bam_YALKQ:GATGACTAGGTGCTGAx	-3.35697	8.54745	AC	0	0	0	0	3.02381	0
Sheep;possorted_genome_bam_YALKQ:TAAGCCAGTGGTACAGx	-4.66558	7.66562	AC	0	0	0	0	3.66045	0
Sheep;possorted_genome_bam_QGU1S:GTCATGAAGGTAAAGGx	-4.36591	6.93499	AC	0	0	0	0	0	0
Sheep;possorted_genome_bam_4Z79Z:TGCGACGGTTTGGAGGx	-4.60012	8.52948	AC	0	0	0	0	3.06377	0
Sheep;possorted_genome_bam_YALKQ:TCACTATGTATCGAGGx	-3.21401	8.83043	AC	0	0	0	0	4.00302	0
Sheep;possorted_genome_bam_QGU1S:ATGACCACAAGATGTAx	-3.31409	9.27168	AC	0	0	0	0	0	0
Sheep;possorted_genome_bam_YALKQ:GAGCTGCTCATTTGCTx	-4.66544	8.32573	AC	0	0	0	0	0	0
Sheep;possorted_genome_bam_4Z79Z:GCATTAGCAGGATTCTx	-4.01086	7.83135	AC	0	0	0	0	0	0
Sheep;possorted_genome_bam_YALKQ:AATCGTGCAGGAGACTx	-4.4505	7.87184	AC	0	0	0	0	0	0
Sheep;possorted_genome_bam_YALKQ:TGTGTGAGTATGGTTCx	-4.67031	7.2949	AC	0	0	0	0	0	0
Sheep;possorted_genome_bam_4Z79Z:TCTGTCGGTCAGGAGTx	-2.15535	9.07242	AC	0	0	0	0	2.16312	0
Sheep;possorted_genome_bam_YALKQ:CCCTAACAGTAGTCCTx	-5.31039	7.87294	AC	0	0	0	0	0	0
Sheep;possorted_genome_bam_4Z79Z:TATTTCGTCTAGTGACx	-4.31607	8.95417	AC	0	0	0	0	4.53812	0
Sheep;possorted_genome_bam_YALKQ:CTATAGGTCTTGAGCAx	-4.80446	8.31779	AC	0	0	0	0	0	0
Sheep;possorted_genome_bam_QGU1S:GTTAGTGAGCTAGAGCx	-4.22454	9.41685	AC	0	0	0	0	4.31223	0
Sheep;possorted_genome_bam_YALKQ:ACTTAGGTCGGTTCAAx	-3.94449	7.86412	AC	0	0	0	0	3.88402	0
Sheep;possorted_genome_bam_YALKQ:TGGCGTGAGGATCATAx	-3.61602	7.43377	AC	0	0	0	0	0	0
Sheep;possorted_genome_bam_4Z79Z:AACTTCTAGTATAGACx	-2.1643	8.8741	AC	0	0	0	0	4.19015	0
Sheep;possorted_genome_bam_4Z79Z:GCCCGAATCACTGATGx	-4.41708	9.69717	AC	0	0	0	0	2.94881	0
Sheep;possorted_genome_bam_QGU1S:GTGGAGATCGAGAAATx	-4.99568	8.20768	AC	0	0	0	0	0	0
Sheep;possorted_genome_bam_4Z79Z:ACCCTTGAGTACTGTCx	-4.17391	8.86116	AC	0	0	0	0	0	0
Sheep;possorted_genome_bam_4Z79Z:TTGCGTCCACATTCTTx	-5.03475	9.06038	AC	0	0	0	0	0	0
Sheep;possorted_genome_bam_YALKQ:GGGTATTTCACGGGCTx	-4.48382	8.69118	AC	0	0	0	0	0	0
Sheep;possorted_genome_bam_4Z79Z:CAATACGCATAGACTCx	-3.60456	8.69987	AC	0	0	0	0	0	0
Sheep;possorted_genome_bam_QGU1S:CAGCACGCAGACTGCCx	-2.34073	8.62005	AC	0	0	0	0	3.29113	0
Sheep;possorted_genome_bam_YALKQ:CATCCGTAGTAAACTGx	-4.35595	8.03372	AC	0	0	0	0	0	0
Sheep;possorted_genome_bam_4Z79Z:CACTGAAAGAGCAGCTx	-3.42606	9.13369	AC	0	0	0	0	2.78272	0
Sheep;possorted_genome_bam_OPJLV:CCCGAAGTCTAGAGCTx	-3.55096	7.84715	AC	0	0	0	0	2.73497	0
Sheep;possorted_genome_bam_YALKQ:AAAGAACCATCAGTCAx	-4.93099	7.3962	AC	0	0	0	0	0	0
Sheep;possorted_genome_bam_OPJLV:AGGGCTCAGCGTACAGx	-2.38915	8.04338	AC	0	0	0	0	2.89075	0
Sheep;possorted_genome_bam_4Z79Z:ATTTCTGCATAACTCGx	-4.81625	9.64243	AC	0	0	0	0	2.92848	0
Sheep;possorted_genome_bam_YALKQ:CTGGTCTTCCTCTCTTx	-2.88358	9.12707	AC	0	0	0	0	0	0
Sheep;possorted_genome_bam_QGU1S:CCCGAAGAGGGAGAATx	-3.43624	7.12896	AC	0	0	0	0	4.11877	0
Sheep;possorted_genome_bam_4Z79Z:AGACAAAGTCTGCATAx	-4.57704	9.00547	AC	0	0	0	0	0	0
Sheep;possorted_genome_bam_YALKQ:TGTAAGCTCCCATACCx	-4.20852	7.36497	AC	0	0	0	0	0	0
Sheep;possorted_genome_bam_YALKQ:ATCACAGAGTTTGGCTx	-4.45846	6.67736	AC	0	0	0	0	0	0
Sheep;possorted_genome_bam_YALKQ:TCTACCGCAAGGTCAGx	-5.3852	6.29256	AC	0	0	0	0	0	0
Sheep;possorted_genome_bam_OPJLV:CTAACCCTCTTACTGTx	-3.54236	9.21708	AC	0	0	0	0	0	0
Sheep;possorted_genome_bam_QGU1S:CAGCAGCTCTTTGCGCx	-2.95163	8.74142	AC	0	0	0	0	2.29783	0
Sheep;possorted_genome_bam_QGU1S:ATAGACCGTACTGGGAx	-4.54354	8.16075	AC	0	0	0	0	0	0
Sheep;possorted_genome_bam_4Z79Z:AAACCCACAGGTTCCGx	-4.14258	8.4729	AC	0	0	0	0	3.09612	0
Sheep;possorted_genome_bam_YALKQ:ATACCGAGTCCGAAGAx	-3.45326	8.36333	AC	0	0	0	0	0	0
Sheep;possorted_genome_bam_QGU1S:CCGATCTCACATATGCx	-4.31843	7.30553	AC	0	0	0	0	0	0
Sheep;possorted_genome_bam_YALKQ:CTTCCTTCATATACCGx	-3.65154	8.07359	AC	0	0	0	0	3.47655	0
Sheep;possorted_genome_bam_QGU1S:TGGGAGACATCGTTCCx	-3.30728	9.07983	AC	0	0	0	0	0	0
Sheep;possorted_genome_bam_YALKQ:TTGTGGAGTCGATTACx	-5.27965	6.58909	AC	0	0	0	0	0	0
Sheep;possorted_genome_bam_QGU1S:TACATTCGTGGAAGTCx	-4.22659	7.87171	AC	0	0	0	0	0	0
Sheep;possorted_genome_bam_4Z79Z:TCATGGACAGCGGTTCx	-2.56886	9.00569	AC	0	0	0	0	3.04834	0
Sheep;possorted_genome_bam_YALKQ:TGGTACACACAGTCGCx	-4.02453	8.62566	AC	0	0	0	0	0	0
Sheep;possorted_genome_bam_4Z79Z:TTTGGTTGTGCGAACAx	-4.66468	7.71322	AC	0	0	0	0	0	0
Sheep;possorted_genome_bam_QGU1S:TGATTCTTCCACTAGAx	-4.00578	8.73408	AC	0	0	0	0	3.01824	0
Sheep;possorted_genome_bam_QGU1S:CTGCAGGGTCTTCGAAx	-3.23625	8.99711	AC	0	0	0	0	3.31971	0
Sheep;possorted_genome_bam_OPJLV:CCTCTCCCAAGTTCCAx	-2.08676	8.58184	AC	0	0	0	0	2.64479	0
Sheep;possorted_genome_bam_YALKQ:ATACCTTGTACAGGTGx	-3.76098	9.24822	AC	0	0	0	0	4.35572	0
Sheep;possorted_genome_bam_4Z79Z:CATTTCACACACCTTCx	-3.55334	8.64775	AC	0	0	0	0	0	0
Sheep;possorted_genome_bam_QGU1S:CTCTCGAAGTACAGCGx	-3.84679	8.25634	AC	0	0	0	0	3.62899	0
Sheep;possorted_genome_bam_YALKQ:TTGGGTAAGGTCCGAAx	-3.96541	8.03583	AC	0	0	0	0	0	0
Sheep;possorted_genome_bam_YALKQ:GCCCGAATCACTCTTAx	-5.20555	7.71299	AC	0	0	0	0	0	0
Sheep;possorted_genome_bam_QGU1S:TGTTCATGTGCGACAAx	-3.42574	8.46051	AC	0	0	0	0	0	0
Sheep;possorted_genome_bam_YALKQ:TATCAGGTCCACGTAAx	-4.394	7.52978	AC	0	0	0	0	0	0
Sheep;possorted_genome_bam_QGU1S:CGACAGCTCATGCAGTx	-2.09639	8.33028	AC	0	0	0	0	2.45365	0
Sheep;possorted_genome_bam_QGU1S:TGAATCGTCGAGTGGAx	-2.66564	8.68628	AC	0	0	0	0	0	0
Sheep;possorted_genome_bam_4Z79Z:ATTCATCGTTCTGAGTx	-2.83475	8.9358	AC	0	0	0	0	3.70139	0
Sheep;possorted_genome_bam_4Z79Z:CGAGTTAGTCACGCTGx	-3.85922	9.83951	AC	0	0	0	0	0	0
Sheep;possorted_genome_bam_4Z79Z:TTGGTTTAGGACATCGx	-3.14796	8.85669	AC	0	0	0	0	0	0
Sheep;possorted_genome_bam_YALKQ:TCAGGGCGTCTACGATx	-3.69579	7.59789	AC	0	0	0	0	4.67992	0
Sheep;possorted_genome_bam_YALKQ:CCCGAAGTCTAGGAAAx	-2.93512	8.98322	AC	0	0	0	0	3.53289	0
Sheep;possorted_genome_bam_4Z79Z:AAGCGTTGTTGGAGACx	-4.12182	8.99811	AC	0	0	0	0	2.74309	0
Sheep;possorted_genome_bam_QGU1S:CATGCTCGTGGGTTGAx	-1.73341	8.17596	AC	0	0	0	0	3.63496	0
Sheep;possorted_genome_bam_4Z79Z:GAGAAATTCGCTGATAx	-3.00519	9.15747	AC	0	0	0	0	0	0
Sheep;possorted_genome_bam_QGU1S:GCTGGGTCAAGGCGTAx	-3.38234	8.89616	AC	0	0	0	0	0	0
Sheep;possorted_genome_bam_4Z79Z:AGAACAAAGAAGGGATx	-4.59453	7.22675	AC	0	0	0	0	0	0
Sheep;possorted_genome_bam_4Z79Z:ACACGCGCACTACCCTx	-1.88358	8.48511	AC	0	0	0	0	3.84293	0
Sheep;possorted_genome_bam_4Z79Z:AAAGTGACACCCTTGTx	-3.94857	9.4088	AC	0	0	0	0	4.02978	0
Sheep;possorted_genome_bam_YALKQ:GCATGATAGAAATTGCx	-4.09071	8.68725	AC	0	0	0	0	0	0
Sheep;possorted_genome_bam_OPJLV:TGACTCCCAATCTGCAx	-3.21199	8.38399	AC	0	0	0	0	3.23906	0
Sheep;possorted_genome_bam_YALKQ:CACAGGCCAACCTAACx	-0.923555	7.93632	AC	0	0	0	0	4.63009	0
Sheep;possorted_genome_bam_QGU1S:ATTCCTACAAGTCGTTx	-4.89227	7.47438	AC	0	0	0	0	0	0
Sheep;possorted_genome_bam_QGU1S:AAGCGTTCACTTCTCGx	-3.2505	8.79854	AC	0	0	0	0	0	0
Sheep;possorted_genome_bam_YALKQ:ATTCCTAGTTCCAAACx	-5.08189	8.07535	AC	0	0	0	0	4.01899	0
Sheep;possorted_genome_bam_QGU1S:AGATCGTCAAATAGCAx	-2.2086	8.81516	AC	0	0	0	0	3.82057	0
Sheep;possorted_genome_bam_YALKQ:TGAGTCAGTGGATACGx	-4.55903	8.9544	AC	0	0	0	0	4.31119	0
Sheep;possorted_genome_bam_4Z79Z:TCATGTTCAACTGTGTx	-3.92727	8.96256	AC	0	0	0	0	3.98862	0
Sheep;possorted_genome_bam_QGU1S:TGTGAGTTCCACGAATx	-4.44451	9.43577	AC	0	0	0	0	5.08596	0
Sheep;possorted_genome_bam_QGU1S:AGATCGTTCCAAATGCx	-2.86435	8.39666	AC	0	0	0	0	0	0
Sheep;possorted_genome_bam_QGU1S:AGGAGGTTCCCACAGGx	-1.91874	8.26674	AC	0	0	0	0	0	0
Sheep;possorted_genome_bam_OPJLV:TCCTCCCTCCGATCGGx	-3.13272	8.08366	AC	0	0	0	0	0	0
Sheep;possorted_genome_bam_QGU1S:TGTGATGGTCGAACAGx	-4.77304	6.30441	AC	0	0	0	0	3.17099	0
Sheep;possorted_genome_bam_YALKQ:TGCATGAAGCACTAGGx	-3.62728	9.2579	AC	0	0	0	0	0	0
Sheep;possorted_genome_bam_OPJLV:ACTCCCAAGCCATATCx	-4.74515	5.22818	AC	0	0	0	0	4.89537	0
Sheep;possorted_genome_bam_OPJLV:CATCCACAGGAAAGACx	-3.79981	6.96339	AC	0	0	0	0	4.26977	0
Sheep;possorted_genome_bam_OPJLV:GCACTAATCGCTCTCAx	-3.08843	9.15081	AC	0	0	0	0	3.57634	0
Sheep;possorted_genome_bam_YALKQ:TGGATCAAGTCATGCTx	-3.3609	7.98244	AC	0	0	0	0	0	0
Sheep;possorted_genome_bam_YALKQ:CTCCGATGTGCCTATAx	-4.91071	8.73975	AC	0	0	0	0	0	0
Sheep;possorted_genome_bam_YALKQ:TTGGATGGTTGGACTTx	-3.70166	7.73345	AC	0	0	0	0	3.30746	0
Sheep;possorted_genome_bam_OPJLV:GGGATCCCAACTCATGx	-3.4366	8.48302	AC	0	0	0	0	4.01288	0
Sheep;possorted_genome_bam_YALKQ:ATGCATGGTTTCGTGAx	-2.91229	7.54688	AC	0	0	0	0	0	0
Sheep;possorted_genome_bam_QGU1S:TCCGATCCAGAGGGTTx	-3.53247	9.63924	AC	0	0	0	0	3.28823	0
Sheep;possorted_genome_bam_QGU1S:TCCAGAAAGGAAACGAx	-2.88069	9.33514	AC	0	0	0	0	4.55372	0
Sheep;possorted_genome_bam_4Z79Z:CGGGTCAAGACATGCGx	-4.26983	8.63064	AC	0	0	0	0	0	0
Sheep;possorted_genome_bam_YALKQ:TCAGCCTAGCGACCCTx	-5.06805	8.01436	AC	0	0	0	0	4.49638	0
Sheep;possorted_genome_bam_QGU1S:GGGAGATGTAGTCGGAx	-3.33809	9.10478	AC	0	0	0	0	0	0
Sheep;possorted_genome_bam_4Z79Z:CAACAACGTAGCACAGx	-3.58715	9.71592	AC	0	0	0	0	4.67807	0
Sheep;possorted_genome_bam_4Z79Z:GGTGGCTGTCACCGACx	-2.81765	7.96897	AC	0	0	0	0	2.50386	0
Sheep;possorted_genome_bam_4Z79Z:ATTCATCTCGCTTGCTx	-2.95206	8.84111	AC	0	0	0	0	0	0
Sheep;possorted_genome_bam_QGU1S:GGGTATTAGAGTGACCx	-4.46669	9.36054	AC	0	0	0	0	0	0
Sheep;possorted_genome_bam_QGU1S:TCCTAATCAAGCTCTAx	-3.75933	8.51596	AC	0	0	0	0	4.21006	0
Sheep;possorted_genome_bam_4Z79Z:CTGTATTGTGGAATGCx	-4.58059	8.62106	AC	0	0	0	0	0	0
Sheep;possorted_genome_bam_4Z79Z:AGACAGGCACGGCTACx	-2.62364	9.16672	AC	0	0	0	0	3.08079	0
Sheep;possorted_genome_bam_QGU1S:TCGACCTTCAAGGACGx	-4.01512	8.88218	AC	0	0	0	0	4.03386	0
Sheep;possorted_genome_bam_QGU1S:GGTTAACTCGTAGGGAx	-3.90638	7.65757	AC	0	0	0	0	0	0
Sheep;possorted_genome_bam_YALKQ:AGTCATGCACAGCCTGx	-5.00716	8.75146	AC	0	0	0	0	0	0
Sheep;possorted_genome_bam_4Z79Z:ATCACTTGTATAGCTCx	-3.97623	6.89537	AC	0	0	0	0	0	0
Sheep;possorted_genome_bam_QGU1S:AACACACTCCGATCGGx	-2.15394	7.6324	AC	0	0	0	0	4.48548	0
Sheep;possorted_genome_bam_QGU1S:CAAAGAACAAGGTCAGx	-4.32883	8.23207	AC	0	0	0	0	0	0
Sheep;possorted_genome_bam_4Z79Z:GTCCACTAGTTGGAGCx	-3.98468	9.21232	AC	0	0	0	0	0	0
Sheep;possorted_genome_bam_OPJLV:CAAAGAAAGCCAAGGTx	-4.39013	9.57026	AC	0	0	0	0	0	0
Sheep;possorted_genome_bam_4Z79Z:GCACTAATCCATCTGCx	-3.76684	8.89416	AC	0	0	0	0	3.35426	0
Sheep;possorted_genome_bam_YALKQ:CCAATGACACGCGGTTx	-2.94517	8.92848	AC	0	0	0	0	4.48259	0
Sheep;possorted_genome_bam_4Z79Z:CTGAGCGGTGTAGTGGx	-3.674	7.85253	AC	0	0	0	0	0	0
Sheep;possorted_genome_bam_YALKQ:AGCTTCCAGCGCAATGx	-4.95918	8.03162	AC	0	0	0	0	0	0
Sheep;possorted_genome_bam_OPJLV:GTTACCCTCCAGTGCGx	-4.74227	8.54712	AC	0	0	0	0	0	0
Sheep;possorted_genome_bam_QGU1S:GAAATGACATATGCGTx	-3.35363	8.82835	AC	0	0	0	0	0	0
Sheep;possorted_genome_bam_4Z79Z:ATTCATCGTCAGATTCx	-2.70129	9.11572	AC	0	0	0	0	0	0
Sheep;possorted_genome_bam_4Z79Z:ATCGCCTTCAAATGCCx	-2.11708	8.50275	AC	0	0	0	0	0	0
Sheep;possorted_genome_bam_OPJLV:TCCCAGTCACCAAATCx	-2.12721	8.79191	AC	0	0	0	0	2.68648	0
Sheep;possorted_genome_bam_QGU1S:ACGCACGCATCAGCGCx	-3.96201	9.85733	AC	0	0	0	0	5.13262	0
Sheep;possorted_genome_bam_4Z79Z:ACCACAAAGTCACTGTx	-3.99195	8.15724	AC	0	0	0	0	4.5074	0
Sheep;possorted_genome_bam_QGU1S:GACACGCTCATGCGGCx	-3.55101	9.33881	AC	0	0	0	0	0	0
Sheep;possorted_genome_bam_YALKQ:CGTAAGTCACACCTAAx	-5.53322	6.36309	AC	0	0	0	0	0	0
Sheep;possorted_genome_bam_YALKQ:ATCACTTTCGGTAACTx	-3.77021	6.58167	AC	0	0	0	0	0	0
Sheep;possorted_genome_bam_4Z79Z:GTTCCGTAGGTCCTGCx	-2.69263	7.1842	AC	0	0	0	0	5.23853	0
Sheep;possorted_genome_bam_4Z79Z:TCCTTTCTCAGGAACGx	-4.65422	9.09616	AC	0	0	0	0	3.07486	0
Sheep;possorted_genome_bam_QGU1S:TAGACTGGTCTCTCCAx	-3.21283	9.47858	AC	0	0	0	0	2.28148	0
Sheep;possorted_genome_bam_QGU1S:TATCTTGAGATGTTAGx	-3.10328	8.81478	AC	0	0	0	0	4.75309	0
Sheep;possorted_genome_bam_4Z79Z:ACTTTCATCCTGCTACx	-3.16263	9.1612	AC	0	0	0	0	2.52739	0
Sheep;possorted_genome_bam_YALKQ:GTAGGTTAGCTACAAAx	-5.18594	6.36336	AC	0	0	0	0	0	0
Sheep;possorted_genome_bam_YALKQ:CCGATGGGTTACGGAGx	-4.6954	8.08839	AC	0	0	0	0	0	0
Sheep;possorted_genome_bam_YALKQ:CTAGGTATCAGTCCGGx	-4.99157	8.36414	AC	0	0	0	0	4.50652	0
Sheep;possorted_genome_bam_YZBEW:CAAGGGAAGGGTTTCTx	-4.06985	7.94388	AC	0	0	0	0	0	0
Sheep;possorted_genome_bam_4Z79Z:TTTGTTGAGATGGTATx	-3.16697	7.84864	AC	0	0	0	0	0	0
Sheep;possorted_genome_bam_YALKQ:CAAGGGATCAAACCCAx	-3.27189	7.7407	AC	0	0	0	0	0	0
Sheep;possorted_genome_bam_4Z79Z:TTCTAGTCATGGGCAAx	-0.252363	8.12193	AC	0	0	0	0	4.5188	0
Sheep;possorted_genome_bam_QGU1S:GCTTGGGGTGCTAGCCx	-3.23902	9.38859	AC	0	0	0	0	2.81976	0
Sheep;possorted_genome_bam_YALKQ:TTGGTTTTCAGGAACGx	-5.0455	8.63316	AC	0	0	0	0	0	0
Sheep;possorted_genome_bam_OPJLV:CACCGTTAGGCAGTCAx	-3.65621	8.0277	AC	0	0	0	0	0	0
Sheep;possorted_genome_bam_OPJLV:GTAGGTTTCGTTGTAGx	-3.99108	8.34162	AC	0	0	0	0	0	0
Sheep;possorted_genome_bam_4Z79Z:TGTTCCGCAATTGCGTx	-3.37535	9.01434	AC	0	0	0	0	3.8014	0
Sheep;possorted_genome_bam_OPJLV:ACTTATCCAACACACTx	-3.45291	9.23255	AC	0	0	0	0	2.97224	0
Sheep;possorted_genome_bam_YALKQ:GATTTCTAGTTGCTCAx	-4.81332	7.96239	AC	0	0	0	0	0	0
Sheep;possorted_genome_bam_YALKQ:CTACTATAGCAACAATx	-4.16476	7.0459	AC	0	0	0	0	0	0
Sheep;possorted_genome_bam_YALKQ:CTCAACCTCCATCCGTx	-1.9626	8.33287	AC	0	0	0	0	2.67508	0
Sheep;possorted_genome_bam_QGU1S:TATCTTGAGAACTTCCx	-3.26417	8.69819	AC	0	0	0	0	0	0
Sheep;possorted_genome_bam_QGU1S:TAATCTCCAGTAGAGCx	-2.56628	9.03624	AC	0	0	0	0	0	0
Sheep;possorted_genome_bam_4Z79Z:GTTCCGTTCTCTCTTCx	-3.46956	8.82103	AC	0	0	0	0	0	0
Sheep;possorted_genome_bam_QGU1S:GCCAGGTTCTACGGTAx	-3.49414	9.2305	AC	0	0	0	0	0	0
Sheep;possorted_genome_bam_YALKQ:CCAATTTTCATCGCTCx	-2.01428	8.66523	AC	0	0	0	0	0	0
Sheep;possorted_genome_bam_YALKQ:TCTATACGTTTGGCTAx	-1.66968	8.14609	AC	0	0	0	0	0	0
Sheep;possorted_genome_bam_QGU1S:CCGGTAGCACGGAAGTx	-3.06595	9.26246	AC	0	0	0	0	2.61083	0
Sheep;possorted_genome_bam_4Z79Z:GTTACCCGTTGTAGCTx	-4.79665	8.10263	AC	0	0	0	0	0	0
Sheep;possorted_genome_bam_QGU1S:TATTCCACACTATGTGx	-2.77273	8.7766	AC	0	0	0	0	0	0
Sheep;possorted_genome_bam_4Z79Z:CACGTTCTCGAGTGAGx	-3.1234	9.25583	AC	0	0	0	0	2.75714	0
Sheep;possorted_genome_bam_OPJLV:TGTGAGTTCGAGTGAGx	-2.51906	8.73331	AC	0	0	0	0	0	0
Sheep;possorted_genome_bam_OPJLV:AGCATCATCTGTGTGAx	-4.22405	7.44299	AC	0	0	0	0	1.63888	0
Sheep;possorted_genome_bam_QGU1S:AGACACTAGCGATGGTx	-2.89732	8.79434	AC	0	0	0	0	0	0
Sheep;possorted_genome_bam_QGU1S:CCTCACATCGGTAGGAx	-4.09955	9.01887	AC	0	0	0	0	0	0
Sheep;possorted_genome_bam_4Z79Z:GCTGGGTTCTAGATCGx	-3.4259	8.8866	AC	0	0	0	0	0	0
Sheep;possorted_genome_bam_4Z79Z:GTGGAAGGTTTACCAGx	-3.23661	9.23134	AC	0	0	0	0	0	0
Sheep;possorted_genome_bam_QGU1S:CCTCCTCAGCAAACATx	-3.2043	8.9629	AC	0	0	0	0	0	0
Sheep;possorted_genome_bam_QGU1S:TTTCCTCTCGCGTTTCx	-4.64941	8.28927	AC	0	0	0	0	0	0
Sheep;possorted_genome_bam_4Z79Z:CCGTTCACACCATATGx	-4.58069	9.84251	AC	0	0	0	0	4.14229	0
Sheep;possorted_genome_bam_QGU1S:ACTGTCCTCGTGCGACx	-2.83918	9.23196	AC	0	0	0	0	2.17964	0
Sheep;possorted_genome_bam_4Z79Z:CTCAATTCAAATCAGAx	-4.65872	9.16108	AC	0	0	0	0	3.87358	0
Sheep;possorted_genome_bam_OPJLV:TTGCATTTCATTGAGCx	-3.31373	8.0639	AC	0	0	0	0	2.39699	0
Sheep;possorted_genome_bam_QGU1S:CGATGGCTCTATTGTCx	-4.24018	7.77936	AC	0	0	0	0	0	0
Sheep;possorted_genome_bam_QGU1S:TAGATCGCACAGTGTTx	-3.61618	8.95796	AC	0	0	0	0	0	0
Sheep;possorted_genome_bam_4Z79Z:GTGAGTTCATGTGACTx	-2.01168	8.52853	AC	0	0	0	0	0	0
Sheep;possorted_genome_bam_YALKQ:GAACGTTAGGAGATAGx	-5.09969	9.84466	AC	0	0	0	0	3.62424	0
Sheep;possorted_genome_bam_OPJLV:TTGGATGCAGATCCATx	-1.68761	7.46083	AC	0	0	0	0	0	0
Sheep;possorted_genome_bam_YALKQ:TGGGAGACATGACGAGx	-4.12635	8.22342	AC	0	0	0	0	0	0
Sheep;possorted_genome_bam_OPJLV:CATCGTCTCAATCTTCx	-3.73608	8.58818	AC	0	0	0	0	2.34763	0
Sheep;possorted_genome_bam_YALKQ:AGCGCCAAGGCGACATx	-4.72816	8.61205	AC	0	0	0	0	0	0
Sheep;possorted_genome_bam_QGU1S:GCTGAATGTAGATTGAx	-4.11075	8.59409	AC	0	0	0	0	0	0
Sheep;possorted_genome_bam_OPJLV:ACAGCCGCAAGGCGTAx	-2.64484	7.84163	AC	0	0	0	0	4.18612	0
Sheep;possorted_genome_bam_4Z79Z:GCATCTCTCACCTTATx	-3.57566	9.08103	AC	0	0	0	0	0	0
Sheep;possorted_genome_bam_QGU1S:TGCGATAGTTGTCCCTx	-4.14878	8.66201	AC	0	0	0	0	0	0
Sheep;possorted_genome_bam_QGU1S:CTGGACGAGGGTCACAx	-5.20165	9.54756	AC	0	0	0	0	0	0
Sheep;possorted_genome_bam_4Z79Z:GATGGAGCACAACCGCx	-0.21635	8.4661	AC	0	0	0	0	0	0
Sheep;possorted_genome_bam_4Z79Z:TGAGCGCTCATAAGGAx	-3.96236	8.84117	AC	0	0	0	0	0	0
Sheep;possorted_genome_bam_YALKQ:TCTCACGTCAAACCCAx	-2.39105	8.22463	AC	0	0	0	0	0	0
Sheep;possorted_genome_bam_YALKQ:TATTGCTAGCATGTTCx	-3.72144	8.17724	AC	0	0	0	0	0	0
Sheep;possorted_genome_bam_QGU1S:TCAGTCCTCTACACAGx	-3.57149	8.474	AC	0	0	0	0	3.62247	0
Sheep;possorted_genome_bam_OPJLV:TCCATCGTCACCTACCx	-3.73101	8.72196	AC	0	0	0	0	0	0
Sheep;possorted_genome_bam_QGU1S:GCAACCGTCGCAGAGAx	-3.99024	6.68192	AC	0	0	0	0	0	0
Sheep;possorted_genome_bam_YALKQ:AATTTCCCACCCTAGGx	1.01047	9.35507	AC	0	0	0	0	0	0
Sheep;possorted_genome_bam_OPJLV:TCAGCAACATGGGATGx	-1.43729	7.91147	AC	0	0	0	0	0	0
Sheep;possorted_genome_bam_4Z79Z:GTGACGCCAAGGCTTTx	-4.08577	6.94649	AC	0	0	0	0	0	0
Sheep;possorted_genome_bam_4Z79Z:CATTGAGTCGTGGACCx	-3.96086	8.73291	AC	0	0	0	0	0	0
Sheep;possorted_genome_bam_4Z79Z:AGAGCCCTCCACGGGTx	-3.44434	9.03967	AC	0	0	0	0	0	0
Sheep;possorted_genome_bam_YALKQ:CCTACGTCATCATTTCx	-3.36911	7.28118	AC	0	0	0	0	0	0
Sheep;possorted_genome_bam_YALKQ:AACCCAACAAGCGCAAx	-3.84025	7.80368	AC	0	0	0	0	2.90859	0
Sheep;possorted_genome_bam_YALKQ:TGATGCATCCAGTGTAx	-5.27348	2.96338	AC	0	0	0	0	0	0
Sheep;possorted_genome_bam_QGU1S:ATTCCCGTCAAGGTGGx	-5.49776	3.04455	AC	0	0	0	0	0	0
Sheep;possorted_genome_bam_4Z79Z:GAGGGATGTTTCACTTx	-5.41614	3.56211	AC	0	0	0	0	0	0
Sheep;possorted_genome_bam_OPJLV:TGAGCGCAGGTCATTCx	-5.49507	4.79869	AC	0	0	0	0	0	0
Sheep;possorted_genome_bam_QGU1S:ATTTCACAGGTAACTAx	-5.39736	3.61589	AC	0	0	0	0	0	0
Sheep;possorted_genome_bam_QGU1S:TGGGAGAGTTCACGATx	-5.29907	3.48022	AC	0	0	0	0	4.16758	0
Sheep;possorted_genome_bam_QGU1S:GTCAAGTAGCACTCTAx	-5.35102	4.07585	AC	0	0	0	0	0	0
Sheep;possorted_genome_bam_OPJLV:ACTCTCGCACTGGCGTx	-6.23001	3.90415	AC	0	0	0	0	0	0
Sheep;possorted_genome_bam_OPJLV:CCACCATAGGTTAAACx	-5.84164	2.61974	AC	0	0	0	0	0	0
Sheep;possorted_genome_bam_YALKQ:TCTCCGAAGCATGGGTx	-6.25949	1.80452	AC	0	0	0	0	0	0
Sheep;possorted_genome_bam_YALKQ:GAGACTTTCTTCGGAAx	-5.34325	2.91934	AC	0	0	0	0	3.5997	0
Sheep;possorted_genome_bam_4Z79Z:TACCGGGGTTAGCGGAx	-4.24615	8.20654	AC	0	0	0	0	0	0
Sheep;possorted_genome_bam_4Z79Z:TGTTTGTGTCTTGTCCx	-4.96606	5.20843	AC	0	0	0	0	0	0
Sheep;possorted_genome_bam_YALKQ:GATCACAGTGATTGGGx	-6.01229	2.88343	AC	0	0	0	0	4.51185	0
Sheep;possorted_genome_bam_4Z79Z:ACGATCATCGACATTGx	-5.03918	4.46442	AC	0	0	0	0	0	0
Sheep;possorted_genome_bam_YALKQ:CCTTGTGGTACCGGAAx	-6.35762	1.21328	AC	0	0	0	0	0	0
Sheep;possorted_genome_bam_OPJLV:TAACCAGTCCTCTCGAx	-5.21854	3.81857	AC	0	0	0	0	0	0
Sheep;possorted_genome_bam_OPJLV:TTACCATTCTCCAAGAx	-4.53575	4.95399	AC	0	0	0	0	0	0
Sheep;possorted_genome_bam_4Z79Z:AATGAAGGTGGAATGCx	-5.14091	3.86677	AC	0	0	0	0	0	0
Sheep;possorted_genome_bam_QGU1S:CGTTAGAAGATTTGCCx	-5.51608	4.34466	AC	0	0	0	0	0	0
Sheep;possorted_genome_bam_OPJLV:GAAGGGTGTCAAGCGAx	-7.06792	1.9397	AC	0	0	0	0	0	0
Sheep;possorted_genome_bam_QGU1S:CGTGATAGTCTAGTGTx	-5.37255	4.18424	AC	0	0	0	0	0	0
Sheep;possorted_genome_bam_4Z79Z:ACCTGTCCAGATAAACx	-4.91104	4.50361	AC	0	0	0	0	0	0
Sheep;possorted_genome_bam_OPJLV:CCAAGCGAGTATGGCGx	-5.59403	3.90156	AC	0	0	0	0	0	0
Sheep;possorted_genome_bam_OPJLV:CAGCACGCACACCTGGx	-7.1624	3.57619	AC	0	0	0	0	0	0
Sheep;possorted_genome_bam_QGU1S:CAGATTGTCTTAAGGCx	-5.15175	4.49524	AC	0	0	0	0	0	0
Sheep;possorted_genome_bam_4Z79Z:GATTCGACAAGCTCTAx	-5.07383	4.33099	AC	0	0	0	0	0	0
Sheep;possorted_genome_bam_OPJLV:CGGGTCACAGGCCCTAx	-7.12949	3.57002	AC	0	0	0	0	0	0
Sheep;possorted_genome_bam_OPJLV:AGCGATTTCTAGCCTCx	-5.34955	5.25817	AC	0	0	0	0	0	0
Sheep;possorted_genome_bam_4Z79Z:CACTAAGCAGAGGAAAx	-5.8794	3.54429	AC	0	0	0	0	0	0
Sheep;possorted_genome_bam_QGU1S:CATGGATAGTAACCTCx	-4.91682	4.44893	AC	0	0	0	0	0	0
Sheep;possorted_genome_bam_YALKQ:CAACGATTCTCGCTTGx	-5.0643	5.07076	AC	0	0	0	0	0	0
Sheep;possorted_genome_bam_OPJLV:CTTCGGTAGCAAACATx	-5.90563	4.09319	AC	0	0	0	0	3.23671	0
Sheep;possorted_genome_bam_QGU1S:TACTTCACAAGAAATCx	-4.74554	4.99255	AC	0	0	0	0	3.45924	0
Sheep;possorted_genome_bam_4Z79Z:ATAGACCAGGCACCAAx	-5.55408	2.99454	AC	0	0	0	0	3.07749	0
Sheep;possorted_genome_bam_OPJLV:TCTCTGGCAGACGGATx	-5.94098	3.53306	AC	0	0	0	0	3.02941	0
Sheep;possorted_genome_bam_YALKQ:GAAATGAAGGGTTGCAx	-5.88047	3.74697	AC	0	0	0	0	0	0
Sheep;possorted_genome_bam_OPJLV:GAGAAATTCGTGCATAx	-5.49345	2.94556	AC	0	0	0	0	4.18867	0
Sheep;possorted_genome_bam_OPJLV:AGCATCATCTGGGCCAx	-6.65242	3.72894	AC	0	0	0	0	0	0
Sheep;possorted_genome_bam_OPJLV:TCGTAGACATAGGTTCx	-5.64815	3.58222	AC	0	0	0	0	0	0
Sheep;possorted_genome_bam_OPJLV:TAACCAGTCATGTCTTx	-4.57331	4.92248	AC	0	0	0	0	0	0
Sheep;possorted_genome_bam_OPJLV:CTTCCTTGTAGAATGTx	-6.13579	2.17085	AC	0	0	0	0	0	0
Sheep;possorted_genome_bam_YALKQ:CTGGTCTGTTACACACx	-6.10046	2.51483	AC	0	0	0	0	0	0
Sheep;possorted_genome_bam_4Z79Z:TCATTTGCATAGTCACx	-4.64475	4.68458	AC	0	0	0	0	3.29989	0
Sheep;possorted_genome_bam_OPJLV:GGTGATTTCCGAACGCx	-5.23374	3.29752	AC	0	0	0	0	0	0
Sheep;possorted_genome_bam_OPJLV:CATTTCATCGCCTATCx	-4.21904	6.00159	AC	0	0	0	0	0	0
Sheep;possorted_genome_bam_OPJLV:TCTGCCATCAGAGTTCx	-4.07671	5.88069	AC	0	0	0	0	0	0
Sheep;possorted_genome_bam_OPJLV:GGAGAACAGCGTGCCTx	-6.51925	2.67225	AC	0	0	0	0	0	0
Sheep;possorted_genome_bam_YALKQ:TGACAGTGTTGCCATAx	-5.17274	5.16692	AC	0	0	0	0	3.2605	0
Sheep;possorted_genome_bam_QGU1S:TCACATTTCCTTCGACx	-4.63289	5.00993	AC	0	0	0	0	4.01186	0
Sheep;possorted_genome_bam_OPJLV:CACTTCGTCACACCGGx	-5.94876	3.32999	AC	0	0	0	0	0	0
Sheep;possorted_genome_bam_4Z79Z:ACGGTCGCAAACGAGCx	-5.66475	2.81786	AC	0	0	0	0	0	0
Sheep;possorted_genome_bam_YALKQ:TACCGAAAGCAAACATx	-7.97776	2.53286	AC	0	0	0	0	0	0
Sheep;possorted_genome_bam_4Z79Z:ATTCGTTTCCTTCGACx	-5.95035	3.71921	AC	0	0	0	0	3.23906	0
Sheep;possorted_genome_bam_OPJLV:GATCAGTGTCCACAGCx	-6.16257	3.93916	AC	0	0	0	0	3.54261	0
Sheep;possorted_genome_bam_OPJLV:AGTTAGCCATAGAAACx	-5.24854	4.96047	AC	0	0	0	0	2.9471	0
Sheep;possorted_genome_bam_OPJLV:GACAGCCTCCTAAGTGx	-5.30439	4.19551	AC	0	0	0	0	0	0
Sheep;possorted_genome_bam_QGU1S:GTCGTTCGTTAAAGTGx	-5.37481	3.86676	AC	0	0	0	0	0	0
Sheep;possorted_genome_bam_OPJLV:AATGCCAGTTAGTTCGx	-5.90777	3.57385	AC	0	0	0	0	3.08344	0
Sheep;possorted_genome_bam_QGU1S:TAACGACTCGAACCATx	-5.07827	4.03517	AC	0	0	0	0	3.55354	0
Sheep;possorted_genome_bam_OPJLV:CCCATTGGTTATTCCTx	-5.31618	3.36724	AC	0	0	0	0	0	0
Sheep;possorted_genome_bam_4Z79Z:GTTACGAAGAATTGTGx	-5.40743	3.64322	AC	0	0	0	0	0	0
Sheep;possorted_genome_bam_YALKQ:TATACCTCATCTAGACx	-5.83733	4.26037	AC	0	0	0	0	0	0
Sheep;possorted_genome_bam_QGU1S:CTCAAGAAGTCTGGTTx	-5.74174	2.78274	AC	0	0	0	0	0	0
Sheep;possorted_genome_bam_OPJLV:AGTACTGCATATACCGx	-7.74018	3.1537	AC	0	0	0	0	2.59119	0
Sheep;possorted_genome_bam_4Z79Z:TTAGGGTGTTAGCTACx	-5.19983	4.07998	AC	0	0	0	0	0	0
Sheep;possorted_genome_bam_QGU1S:TTCCTTCAGATGCTTCx	-4.95969	4.26566	AC	0	0	0	0	0	0
Sheep;possorted_genome_bam_OPJLV:CTCAATTGTATGCTTGx	-7.63626	3.46101	AC	0	0	0	0	2.38437	0
Sheep;possorted_genome_bam_QGU1S:GCACGTGAGTACAGATx	-5.55285	3.61697	AC	0	0	0	0	3.69617	0
Sheep;possorted_genome_bam_OPJLV:CCAATGATCCAACCGGx	-5.56211	3.81663	AC	0	0	0	0	4.00478	0
Sheep;possorted_genome_bam_4Z79Z:GCGATCGAGTTTCGGTx	-5.84652	3.40291	AC	0	0	0	0	0	0
Sheep;possorted_genome_bam_QGU1S:TGAATGCTCCTACCGTx	-5.5005	3.52448	AC	0	0	0	0	0	0
Sheep;possorted_genome_bam_YALKQ:TCAGCAACAACTGAAAx	-6.05006	3.33507	AC	0	0	0	0	0	0
Sheep;possorted_genome_bam_4Z79Z:CTAACTTGTTTGTTGGx	-4.6673	6.83649	AC	0	0	0	0	0	0
Sheep;possorted_genome_bam_OPJLV:AGCTACAAGCCTCTTCx	-5.22483	4.44554	AC	0	0	0	0	0	0
Sheep;possorted_genome_bam_4Z79Z:CTTCGGTCAACACAAAx	-5.44991	3.3894	AC	0	0	0	0	2.78629	0
Sheep;possorted_genome_bam_OPJLV:CGCCAGATCACCTTATx	-5.3181	4.2529	AC	0	0	0	0	2.71894	0
Sheep;possorted_genome_bam_QGU1S:CACGGGTTCAAGTAAGx	-5.72974	2.77744	AC	0	0	0	0	0	0
Sheep;possorted_genome_bam_4Z79Z:TGTTGAGTCTGCATGAx	-5.29399	2.42901	AC	0	0	0	0	2.96961	0
Sheep;possorted_genome_bam_OPJLV:CCTCATGTCTACACTTx	-5.34723	3.74899	AC	0	0	0	0	3.16012	0
Sheep;possorted_genome_bam_QGU1S:TAAGCCACAGGCATTTx	-5.32804	3.23344	AC	0	0	0	0	2.76373	0
Sheep;possorted_genome_bam_QGU1S:CCACACTTCTTGGCTCx	-3.27349	7.0897	AC	0	0	0	0	0	0
Sheep;possorted_genome_bam_OPJLV:TTCTCTCAGCCAGTAGx	-5.01571	4.1281	AC	0	0	0	0	3.75139	0
Sheep;possorted_genome_bam_OPJLV:GTTAGTGTCCATAAGCx	-4.66694	4.94387	AC	0	0	0	0	0	0
Sheep;possorted_genome_bam_OPJLV:TCTTTGAAGCGTTACTx	-5.51328	2.97591	AC	0	0	0	0	0	0
Sheep;possorted_genome_bam_OPJLV:TGGGATTTCCACCTGTx	-5.60872	3.00103	AC	0	0	0	0	3.29487	0
Sheep;possorted_genome_bam_QGU1S:CGTCAAAGTGTCCTAAx	-5.32983	5.02141	AC	0	0	0	0	0	0
Sheep;possorted_genome_bam_OPJLV:ATGAAAGTCGGCTGTGx	-4.56288	5.01165	AC	0	0	0	0	0	0
Sheep;possorted_genome_bam_OPJLV:CAATGACCATGCCGACx	-4.17119	7.27195	AC	0	0	0	0	2.31082	0
Sheep;possorted_genome_bam_OPJLV:CGTGTCTTCTACTCATx	-4.9455	4.71769	AC	0	0	0	0	0	0
Sheep;possorted_genome_bam_OPJLV:AATGCCAGTCATCTAGx	-5.30466	3.73809	AC	0	0	0	0	0	0
Sheep;possorted_genome_bam_OPJLV:ATGCATGTCGCTTACCx	-5.12045	5.07916	AC	0	0	0	0	0	0
Sheep;possorted_genome_bam_OPJLV:AAAGTCCTCCTCCACAx	-2.50127	8.5409	AC	0	0	0	0	2.21885	0
Sheep;possorted_genome_bam_QGU1S:CAGCGTGAGGAGTATTx	-5.51288	2.74673	AC	0	0	0	0	0	0
Sheep;possorted_genome_bam_4Z79Z:CGAAGGAGTACACGTTx	-5.02542	4.14794	AC	0	0	0	0	3.5345	0
Sheep;possorted_genome_bam_4Z79Z:AGTCTCCGTCACTTCCx	-4.65005	5.03971	AC	0	0	0	0	3.35248	0
Sheep;possorted_genome_bam_4Z79Z:GGGATGATCACTACTTx	-4.53724	5.86885	AC	0	0	0	0	0	0
Sheep;possorted_genome_bam_4Z79Z:GTTACCCTCACCATGAx	-4.97544	4.46231	AC	0	0	0	0	2.30755	0
Sheep;possorted_genome_bam_OPJLV:AGTAGTCGTCTTAGTGx	-4.20499	5.72446	AC	0	0	0	0	0	0
Sheep;possorted_genome_bam_QGU1S:GCATCTCCATGGCCACx	-5.0405	4.54165	AC	0	0	0	0	0	0
Sheep;possorted_genome_bam_OPJLV:CTATAGGTCCTGTTGCx	-5.02586	5.80202	AC	0	0	0	0	0	0
Sheep;possorted_genome_bam_QGU1S:CGGAACCGTAGCGTTTx	-5.19402	4.53238	AC	0	0	0	0	3.56237	0
Sheep;possorted_genome_bam_OPJLV:TACGTCCCATAACTCGx	-5.43883	3.56822	AC	0	0	0	0	0	0
Sheep;possorted_genome_bam_QGU1S:CCCTAACTCCGCAGTGx	-5.65804	3.55353	AC	0	0	0	0	0	0
Sheep;possorted_genome_bam_4Z79Z:CATTGTTCAGCTGTATx	-5.17115	4.75153	AC	0	0	0	0	4.55931	0
Sheep;possorted_genome_bam_4Z79Z:CGGGACTTCAAGGTGGx	-5.50699	3.31822	AC	0	0	0	0	0	0
Sheep;possorted_genome_bam_4Z79Z:TGCATCCGTGCCAAGAx	-5.42551	3.72146	AC	0	0	0	0	0	0
Sheep;possorted_genome_bam_4Z79Z:ATACCGATCCCATAAGx	-5.29767	3.63643	AC	0	0	0	0	3.33971	0
Sheep;possorted_genome_bam_OPJLV:AGATCCAGTTGCATCAx	-6.01663	3.37123	AC	0	0	0	0	4.77849	0
Sheep;possorted_genome_bam_4Z79Z:CAGCAATAGCCTGAAGx	-5.16634	4.22415	AC	0	0	0	0	3.88402	0
Sheep;possorted_genome_bam_QGU1S:TCGCAGGTCTGGGATTx	-5.66944	3.321	AC	0	0	0	0	0	0
Sheep;possorted_genome_bam_4Z79Z:GTCATTTGTTGAAGTAx	-6.05586	1.98178	AC	0	0	0	0	3.35426	0
Sheep;possorted_genome_bam_OPJLV:GTGAGTTTCACCATAGx	-6.49028	3.24667	AC	0	0	0	0	0	0
Sheep;possorted_genome_bam_OPJLV:ACTTATCGTATCGATCx	-5.15491	5.33423	AC	0	0	0	0	4.41845	0
Sheep;possorted_genome_bam_OPJLV:TCCCACATCTAGTCAGx	-7.99545	2.79514	AC	0	0	0	0	0	0
Sheep;possorted_genome_bam_4Z79Z:ACGGTCGCATGTGCTAx	-4.40922	5.32765	AC	0	0	0	0	0	0
Sheep;possorted_genome_bam_QGU1S:ATGGTTGCAAACAGGCx	-5.07981	3.98932	AC	0	0	0	0	3.92369	0
Sheep;possorted_genome_bam_QGU1S:CATACTTGTTGCAACTx	-5.54516	4.63948	AC	0	0	0	0	0	0
Sheep;possorted_genome_bam_QGU1S:GAATCGTGTCCTGTTCx	-3.50793	5.86922	AC	0	0	0	0	0	0
Sheep;possorted_genome_bam_OPJLV:ACGTAACTCCATTTCAx	-5.34724	4.30807	AC	0	0	0	0	4.48331	0
Sheep;possorted_genome_bam_YALKQ:TTCTAACTCTTTACACx	-5.30705	5.00931	AC	0	0	0	0	0	0
Sheep;possorted_genome_bam_QGU1S:GACTGATGTGGTAACGx	-5.92811	2.39355	AC	0	0	0	0	0	0
Sheep;possorted_genome_bam_OPJLV:CAAGCTAAGATGCTTCx	-7.35952	3.59878	AC	0	0	0	0	2.57088	0
Sheep;possorted_genome_bam_4Z79Z:TTTGGAGAGATGACATx	-5.43642	3.98157	AC	0	0	0	0	0	0
Sheep;possorted_genome_bam_4Z79Z:CTCATGCTCGATAACCx	-6.18508	2.29966	AC	0	0	0	0	0	0
Sheep;possorted_genome_bam_QGU1S:TGATCTTAGCTCGTGCx	-5.72829	3.65772	AC	0	0	0	0	0	0
Sheep;possorted_genome_bam_OPJLV:CAGCCAGGTACAGTCTx	-5.23955	3.20117	AC	0	0	0	0	3.22388	0
Sheep;possorted_genome_bam_QGU1S:TAATTCCAGGCGTCCTx	-5.98645	3.17912	AC	0	0	0	0	0	0
Sheep;possorted_genome_bam_OPJLV:TCCCATGCAAATCGGGx	-4.61253	5.89353	AC	0	0	0	0	2.83926	0
Sheep;possorted_genome_bam_OPJLV:GTGCTTCGTCGAGATGx	-5.1909	5.4051	AC	0	0	0	0	0	0
Sheep;possorted_genome_bam_OPJLV:TGCAGTACAGGTAGTGx	-4.74404	4.74041	AC	0	0	0	0	0	0
Sheep;possorted_genome_bam_4Z79Z:TGTAGACGTTACCTTTx	-5.2985	4.06806	AC	0	0	0	0	0	0
Sheep;possorted_genome_bam_4Z79Z:CGAAGTTCAGGCTACCx	-5.06869	4.82975	AC	0	0	0	0	0	0
Sheep;possorted_genome_bam_OPJLV:GGGCTCACAACGTAAAx	-5.55778	4.01667	AC	0	0	0	0	3.55574	0
Sheep;possorted_genome_bam_OPJLV:CAGATCAAGGTGCCAAx	-5.76725	3.33775	AC	0	0	0	0	4.68345	0
Sheep;possorted_genome_bam_QGU1S:CCATCACCACTCCCTAx	-4.32398	6.10699	AC	0	0	0	0	0	0
Sheep;possorted_genome_bam_YALKQ:GTGTCCTGTCGACTGCx	-5.43205	3.92834	AC	0	0	0	0	0	0
Sheep;possorted_genome_bam_4Z79Z:GTCAAGTCACGAGGTAx	-4.83293	4.8617	AC	0	0	0	0	0	0
Sheep;possorted_genome_bam_OPJLV:GGTCTGGTCAAAGGTAx	-7.4384	3.31446	AC	0	0	0	0	0	0
Sheep;possorted_genome_bam_4Z79Z:TTCGCTGCAGCAGTTTx	-5.18676	4.88179	AC	0	0	0	0	0	0
Sheep;possorted_genome_bam_OPJLV:TACGCTCTCGAAGCCCx	-5.32397	3.47968	AC	0	0	0	0	0	0
Sheep;possorted_genome_bam_QGU1S:GAGTTGTGTCTTTCATx	-5.48193	3.55341	AC	0	0	0	0	0	0
Sheep;possorted_genome_bam_OPJLV:GCCATTCGTCTCTCTGx	-4.50711	5.08963	AC	0	0	0	0	0	0
Sheep;possorted_genome_bam_4Z79Z:CATCGCTCAACAAGTAx	-5.28714	3.76088	AC	0	0	0	0	0	0
Sheep;possorted_genome_bam_4Z79Z:TTCTTGAAGCATGGGTx	-5.31114	4.12019	AC	0	0	0	0	0	0
Sheep;possorted_genome_bam_OPJLV:TGACTCCTCGGTCACGx	-4.72012	5.63242	AC	0	0	0	0	0	0
Sheep;possorted_genome_bam_QGU1S:TTTACGTAGCAAACATx	-2.49961	8.95994	AC	0	0	0	0	0	0
Sheep;possorted_genome_bam_4Z79Z:GCCAACGAGGCACGATx	-5.71532	2.22926	AC	0	0	0	0	3.62602	0
Sheep;possorted_genome_bam_QGU1S:TCTTGCGCAGCCCACAx	-4.95754	4.44688	AC	0	0	0	0	3.40633	0
Sheep;possorted_genome_bam_QGU1S:GTCGTTCTCACCTTATx	-4.06258	5.36106	AC	0	0	0	0	3.05217	0
Sheep;possorted_genome_bam_QGU1S:CTCCGATAGGTCTTTGx	-4.57392	4.97235	AC	0	0	0	0	0	0
Sheep;possorted_genome_bam_OPJLV:TGATGCAGTATCGTTGx	-5.62008	3.35967	AC	0	0	0	0	4.04344	0
Sheep;possorted_genome_bam_4Z79Z:CCACACTAGTCCTGTAx	-4.59271	5.07651	AC	0	0	0	0	3.16012	0
Sheep;possorted_genome_bam_OPJLV:TTTATGCTCCCGTTGTx	-5.62215	4.23767	AC	0	0	0	0	3.49496	0
Sheep;possorted_genome_bam_4Z79Z:CTCCCAAAGTAACAGTx	-4.76086	4.56499	AC	0	0	0	0	0	0
Sheep;possorted_genome_bam_4Z79Z:TTACGCCCAGAACCGAx	-5.25054	5.17149	AC	0	0	0	0	0	0
Sheep;possorted_genome_bam_4Z79Z:ACCTACCGTATCACCAx	-5.19042	3.41574	AC	0	0	0	0	0	0
Sheep;possorted_genome_bam_OPJLV:TAATCTCAGTAGACCGx	-4.92714	5.00848	AC	0	0	0	0	4.10304	0
Sheep;possorted_genome_bam_4Z79Z:GCTTGGGCAACGAGGTx	-3.37948	7.17082	AC	0	0	0	0	0	0
Sheep;possorted_genome_bam_4Z79Z:GGGCTCAGTTGCTGATx	-5.49835	3.4197	AC	0	0	0	0	0	0
Sheep;possorted_genome_bam_YALKQ:AGGACGACACAGCATTx	-6.6104	1.31371	AC	0	0	0	0	0	0
Sheep;possorted_genome_bam_OPJLV:CTGCAGGCAACTAGAAx	-6.08503	4.13346	AC	0	0	0	0	3.36904	0
Sheep;possorted_genome_bam_OPJLV:GTTAGTGAGTCAGGGTx	-5.5936	2.82676	AC	0	0	0	0	3.06377	0
Sheep;possorted_genome_bam_QGU1S:CTGCCATTCTGGCTGGx	-5.83773	3.48965	AC	0	0	0	0	4.04253	0
Sheep;possorted_genome_bam_OPJLV:TAACTTCGTTTACCAGx	-5.91565	3.67888	AC	0	0	0	0	0	0
Sheep;possorted_genome_bam_OPJLV:GTAGAAACAAGGCTTTx	-7.39986	3.38097	AC	0	0	0	0	0	0
Sheep;possorted_genome_bam_4Z79Z:ACGATGTCATTCTTCAx	-4.79223	5.68468	AC	0	0	0	0	3.5043	0
Sheep;possorted_genome_bam_OPJLV:CTATAGGTCAAAGCCTx	-5.8892	3.75241	AC	0	0	0	0	2.45042	0
Sheep;possorted_genome_bam_OPJLV:TTCCGGTGTCCTCCTAx	-4.96263	4.02248	AC	0	0	0	0	0	0
Sheep;possorted_genome_bam_4Z79Z:GACCGTGCAAGGTACGx	-5.90539	2.34116	AC	0	0	0	0	0	0
Sheep;possorted_genome_bam_OPJLV:GCCATTCAGGGTACACx	-5.07291	4.04064	AC	0	0	0	0	3.71227	0
Sheep;possorted_genome_bam_4Z79Z:AGTGATCAGTAGCCAGx	-7.23998	3.69912	AC	0	0	0	0	0	0
Sheep;possorted_genome_bam_4Z79Z:TACCGAATCATTGCGAx	-5.04359	4.9492	AC	0	0	0	0	0	0
Sheep;possorted_genome_bam_OPJLV:GAATCGTAGCTCCACGx	-5.39779	4.43707	AC	0	0	0	0	0	0
Sheep;possorted_genome_bam_OPJLV:ACATTTCGTCAGGTAGx	-6.55974	3.36886	AC	0	0	0	0	0	0
Sheep;possorted_genome_bam_OPJLV:CAACGGCTCGCAGTTAx	-5.4258	4.30931	AC	0	0	0	0	3.3596	0
Sheep;possorted_genome_bam_OPJLV:GCAGCCATCGTGCTCTx	-5.65362	3.32275	AC	0	0	0	0	3.43496	0
Sheep;possorted_genome_bam_YALKQ:GACCAATAGCTAGTTCx	-5.68242	5.12704	AC	0	0	0	0	0	0
Sheep;possorted_genome_bam_OPJLV:CAGTTAGCACATGGTTx	-5.58915	2.3435	AC	0	0	0	0	0	0
Sheep;possorted_genome_bam_OPJLV:AACGTCAAGGATATGTx	-6.07877	3.65376	AC	0	0	0	0	0	0
Sheep;possorted_genome_bam_YALKQ:GCATCTCAGACATGCGx	-6.63156	3.52293	AC	0	0	0	0	0	0
Sheep;possorted_genome_bam_4Z79Z:GTATTGGCAGACCAGAx	-5.26583	3.91088	AC	0	0	0	0	0	0
Sheep;possorted_genome_bam_YALKQ:ATGTCCCCACACAGCCx	-5.9193	3.45538	AC	0	0	0	0	0	0
Sheep;possorted_genome_bam_YALKQ:GTATTGGTCTGAGGTTx	-6.48687	1.9556	AC	0	0	0	0	0	0
Sheep;possorted_genome_bam_4Z79Z:AGTAGTCGTTGGGTAGx	-6.03831	4.06749	AC	0	0	0	0	0	0
Sheep;possorted_genome_bam_QGU1S:GAAGTAACATGAAAGTx	-6.45933	2.77684	AC	0	0	0	0	0	0
Sheep;possorted_genome_bam_4Z79Z:CGGGTGTCACATCCCTx	-5.43834	3.49369	AC	0	0	0	0	0	0
Sheep;possorted_genome_bam_4Z79Z:CACGTGGGTAGCGTTTx	-4.65995	4.86621	AC	0	0	0	0	3.11581	0
Sheep;possorted_genome_bam_4Z79Z:GCACGGTTCTGAGCATx	-5.23387	3.9519	AC	0	0	0	0	0	0
Sheep;possorted_genome_bam_OPJLV:GGGACTCCAAGAATGTx	-5.40247	4.04966	AC	0	0	0	0	0	0
Sheep;possorted_genome_bam_OPJLV:CGGAACCAGTCGCTATx	-5.35144	4.2217	AC	0	0	0	0	2.70842	0
Sheep;possorted_genome_bam_QGU1S:AGTCACATCGTCAAACx	-5.47983	4.61146	AC	0	0	0	0	3.39235	0
Sheep;possorted_genome_bam_4Z79Z:ACGTAGTTCCCGTGTTx	-5.48946	3.74385	AC	0	0	0	0	3.93305	0
Sheep;possorted_genome_bam_4Z79Z:TAGGAGGGTCGTAATCx	-6.1255	3.73246	AC	0	0	0	0	0	0
Sheep;possorted_genome_bam_OPJLV:ATCTCTAGTCGCAACCx	-7.31051	3.81317	AC	0	0	0	0	0	0
Sheep;possorted_genome_bam_OPJLV:ACAGAAAAGGAAAGGTx	-6.23272	3.90735	AC	0	0	0	0	3.96677	0
Sheep;possorted_genome_bam_OPJLV:TTGACCCCACCGGCTAx	-4.1085	5.97118	AC	0	0	0	0	3.07749	0
Sheep;possorted_genome_bam_OPJLV:GACCGTGCAGGTGAGTx	-5.26604	4.58383	AC	0	0	0	0	3.10965	0
Sheep;possorted_genome_bam_4Z79Z:TCTTGCGGTACGATCTx	-4.73924	5.41228	AC	0	0	0	0	4.25311	0
Sheep;possorted_genome_bam_QGU1S:GAACACTGTAAGCAATx	-4.28252	5.41926	AC	0	0	0	0	3.55079	0
Sheep;possorted_genome_bam_4Z79Z:TCATCATTCGCGATCGx	-5.25462	4.03496	AC	0	0	0	0	0	0
Sheep;possorted_genome_bam_QGU1S:TACCTGCAGTAAACTGx	-5.39441	1.98526	AC	0	0	0	0	0	0
Sheep;possorted_genome_bam_OPJLV:TGATCTTAGCCAGAGTx	-6.26733	2.86071	AC	0	0	0	0	0	0
Sheep;possorted_genome_bam_4Z79Z:CAGTTCCCAAGTCCATx	-5.1416	4.34724	AC	0	0	0	0	2.88754	0
Sheep;possorted_genome_bam_OPJLV:ATGCATGTCCCTATTAx	-5.76463	2.43626	AC	0	0	0	0	0	0
Sheep;possorted_genome_bam_4Z79Z:TTCTAACAGATAACGTx	-5.16042	4.36308	AC	0	0	0	0	2.6085	0
Sheep;possorted_genome_bam_QGU1S:TCAGTTTTCTCAGTCCx	-5.13076	4.26483	AC	0	0	0	0	0	0
Sheep;possorted_genome_bam_OPJLV:ATTCTACAGAGCCCAAx	-4.94507	4.29857	AC	0	0	0	0	2.67886	0
Sheep;possorted_genome_bam_QGU1S:CCTCCAACATACCATGx	-4.72311	4.97378	AC	0	0	0	0	0	0
Sheep;possorted_genome_bam_OPJLV:GAGTGAGGTCCTTAAGx	-7.31746	3.52086	AC	0	0	0	0	2.85147	0
Sheep;possorted_genome_bam_OPJLV:GTCATTTGTCACTACAx	-5.50304	3.56706	AC	0	0	0	0	3.52646	0
Sheep;possorted_genome_bam_QGU1S:TCGCACTAGTTGTACCx	-4.44752	5.43426	AC	0	0	0	0	2.41907	0
Sheep;possorted_genome_bam_QGU1S:TCGTGGGAGGTACTGGx	-4.24466	5.64721	AC	0	0	0	0	3.11994	0
Sheep;possorted_genome_bam_QGU1S:TATCCTAGTCATCACAx	-5.16787	5.64518	AC	0	0	0	0	3.67159	0
Sheep;possorted_genome_bam_OPJLV:CAGTTCCAGAACAGGAx	-7.9292	3.3768	AC	0	0	0	0	0	0
Sheep;possorted_genome_bam_OPJLV:CGTTCTGGTTCGGTCGx	-4.84695	4.71804	AC	0	0	0	0	0	0
Sheep;possorted_genome_bam_QGU1S:CATGGATTCTAACGGTx	-4.6599	5.29835	AC	0	0	0	0	2.59005	0
Sheep;possorted_genome_bam_OPJLV:TGTCCCATCAGTAGGGx	-7.95294	2.89693	AC	0	0	0	0	2.47597	0
Sheep;possorted_genome_bam_4Z79Z:TAGTGCAAGGATTTGAx	-5.82424	3.38455	AC	0	0	0	0	4.10011	0
Sheep;possorted_genome_bam_OPJLV:TGGGTTACACAAGGTGx	-5.58718	3.59469	AC	0	0	0	0	2.92014	0
Sheep;possorted_genome_bam_YALKQ:AGGCATTTCAATCGGTx	-6.21669	2.02181	AC	0	0	0	0	0	0
Sheep;possorted_genome_bam_OPJLV:ATTTCACTCATTGGTGx	-5.75776	3.3326	AC	0	0	0	0	0	0
Sheep;possorted_genome_bam_OPJLV:ACTATGGTCATGTCTTx	-5.55117	4.66411	AC	0	0	0	0	0	0
Sheep;possorted_genome_bam_QGU1S:AGACAGGCAAGACCGAx	-5.28593	3.14973	AC	0	0	0	0	3.81649	0
Sheep;possorted_genome_bam_OPJLV:GGGCTACAGGATTTAGx	-5.9949	2.67976	AC	0	0	0	0	4.15721	0
Sheep;possorted_genome_bam_OPJLV:CCTCATGAGCGAGTACx	-6.86071	4.04241	AC	0	0	0	0	3.82962	0
Sheep;possorted_genome_bam_QGU1S:TGTGGCGAGCGAAACCx	-5.52783	4.96944	AC	0	0	0	0	0	0
Sheep;possorted_genome_bam_QGU1S:CTCATTATCCTACCACx	-4.1647	5.98172	AC	0	0	0	0	3.63959	0
Sheep;possorted_genome_bam_QGU1S:TGCTCCAGTCACCGACx	-5.54731	3.34704	AC	0	0	0	0	0	0
Sheep;possorted_genome_bam_QGU1S:TGGCGTGAGCAGCACAx	-5.15664	3.68456	AC	0	0	0	0	0	0
Sheep;possorted_genome_bam_4Z79Z:ATGGTTGGTTGTCTAGx	-5.023	4.81556	AC	0	0	0	0	0	0
Sheep;possorted_genome_bam_OPJLV:AGGTCATGTACAGTCTx	-5.17833	3.29163	AC	0	0	0	0	4.10304	0
Sheep;possorted_genome_bam_OPJLV:CTCAAGATCGTTCCCAx	-6.04325	2.86345	AC	0	0	0	0	0	0
Sheep;possorted_genome_bam_4Z79Z:GTAATCGAGTGCGCTCx	-5.51653	3.14834	AC	0	0	0	0	2.77212	0
Sheep;possorted_genome_bam_QGU1S:ATCGGCGCATGGCGCTx	-5.32497	3.30843	AC	0	0	0	0	0	0
Sheep;possorted_genome_bam_OPJLV:GCTGCAGCAAATGAGTx	-4.50615	5.32177	AC	0	0	0	0	0	0
Sheep;possorted_genome_bam_YALKQ:GTTACGAGTGAGCTCCx	-5.2059	2.74334	AC	0	0	0	0	3.61717	0
Sheep;possorted_genome_bam_OPJLV:CTCCACAAGTATTCCGx	-5.81838	4.20126	AC	0	0	0	0	0	0
Sheep;possorted_genome_bam_YALKQ:GCCAGGTTCTATCGGAx	-5.93333	4.37845	AC	0	0	0	0	0	0
Sheep;possorted_genome_bam_OPJLV:CACTTCGCAGCAGATGx	-5.91216	2.35201	AC	0	0	0	0	4.93535	0
Sheep;possorted_genome_bam_YALKQ:ACCGTTCCATAGCTGTx	-6.10735	1.46974	AC	0	0	0	0	0	0
Sheep;possorted_genome_bam_4Z79Z:GGGTGAAAGACCTGGAx	-4.27339	6.43399	AC	0	0	0	0	0	0
Sheep;possorted_genome_bam_OPJLV:CATCGTCAGTTATGGAx	-5.00553	4.17758	AC	0	0	0	0	3.01824	0
Sheep;possorted_genome_bam_4Z79Z:TCGCTTGGTATGAGGCx	-5.24289	3.88873	AC	0	0	0	0	0	0
Sheep;possorted_genome_bam_4Z79Z:ACTTTCAGTGGACCAAx	-5.18984	4.18968	AC	0	0	0	0	0	0
Sheep;possorted_genome_bam_YALKQ:CTCATCGGTAGGGTACx	-5.95099	2.80086	AC	0	0	0	0	0	0
Sheep;possorted_genome_bam_4Z79Z:ACGGGTCAGAAATGGGx	-5.3689	3.00084	AC	0	0	0	0	0	0
Sheep;possorted_genome_bam_QGU1S:TCCTGCAGTACTAACCx	-3.58946	6.70128	AC	0	0	0	0	0	0
Sheep;possorted_genome_bam_QGU1S:GCGTTTCCAAGCACCCx	-5.71749	1.99469	AC	0	0	0	0	0	0
Sheep;possorted_genome_bam_4Z79Z:TACTTGTTCTGGGATTx	-5.22125	3.63476	AC	0	0	0	0	2.91683	0
Sheep;possorted_genome_bam_OPJLV:TAGACCACATATGGCTx	-8.10669	3.09083	AC	0	0	0	0	3.47807	0
Sheep;possorted_genome_bam_QGU1S:TATCAGGGTCTACACAx	-4.07111	5.8093	AC	0	0	0	0	0	0
Sheep;possorted_genome_bam_4Z79Z:CCAAGCGAGCTGAAGCx	-5.00418	5.16741	AC	0	0	0	0	0	0
Sheep;possorted_genome_bam_4Z79Z:ACCATTTCAGTCTCTCx	-5.07744	4.2208	AC	0	0	0	0	0	0
Sheep;possorted_genome_bam_QGU1S:CCCATTGGTATGAGCGx	-6.01065	2.03978	AC	0	0	0	0	0	0
Sheep;possorted_genome_bam_OPJLV:AGAGAGCTCGAAGAATx	-6.4324	2.11613	AC	0	0	0	0	3.55574	0
Sheep;possorted_genome_bam_4Z79Z:CCTCTAGGTCTGTTAGx	-5.01656	4.09192	AC	0	0	0	0	4.39219	0
Sheep;possorted_genome_bam_QGU1S:ACGGTTATCTCTCCGAx	-5.17262	3.33023	AC	0	0	0	0	4.13639	0
Sheep;possorted_genome_bam_OPJLV:TTGCTGCAGCCGTTGCx	-4.85721	6.60868	AC	0	0	0	0	0	0
Sheep;possorted_genome_bam_OPJLV:CTCTCAGAGCCTATTGx	-5.08598	4.27423	AC	0	0	0	0	0	0
Sheep;possorted_genome_bam_QGU1S:CCTCACAGTACGAAATx	-6.68076	2.91778	AC	0	0	0	0	0	0
Sheep;possorted_genome_bam_QGU1S:ATGGATCAGTCTAACCx	-5.87529	2.45646	AC	0	0	0	0	3.82522	0
Sheep;possorted_genome_bam_4Z79Z:CATCAAGGTGTTATCGx	-5.40289	3.08442	AC	0	0	0	0	0	0
Sheep;possorted_genome_bam_OPJLV:CCACGAGAGTCATCCAx	-5.34192	2.72402	AC	0	0	0	0	0	0
Sheep;possorted_genome_bam_4Z79Z:TGATCAGGTGCAACAGx	-5.71173	3.56218	AC	0	0	0	0	0	0
Sheep;possorted_genome_bam_4Z79Z:CTGCCTAAGAAACTCAx	-5.67023	3.17403	AC	0	0	0	0	4.01097	0
Sheep;possorted_genome_bam_4Z79Z:TTTGACTTCATTCACTx	-4.34643	5.21498	AC	0	0	0	0	0	0
Sheep;possorted_genome_bam_YALKQ:AGACCATAGAAGTCATx	-6.37863	2.63364	AC	0	0	0	0	0	0
Sheep;possorted_genome_bam_OPJLV:GGGAGTACATTGAGCTx	-5.78746	3.88974	AC	0	0	0	0	0	0
Sheep;possorted_genome_bam_OPJLV:TCTACCGTCCACGTGGx	-7.50089	3.75923	AC	0	0	0	0	2.55212	0
Sheep;possorted_genome_bam_YALKQ:CTACGGGTCCAATCCCx	-5.84715	1.97784	AC	0	0	0	0	0	0
Sheep;possorted_genome_bam_OPJLV:AACAACCGTCACTGATx	-5.12134	4.01634	AC	0	0	0	0	0	0
Sheep;possorted_genome_bam_QGU1S:TATACCTGTGGATACGx	-5.44351	3.67811	AC	0	0	0	0	0	0
Sheep;possorted_genome_bam_OPJLV:CCGTGAGCAAGTGGACx	-5.38909	3.80594	AC	0	0	0	0	3.94168	0
Sheep;possorted_genome_bam_4Z79Z:AATAGAGGTTTGAACCx	-4.53657	5.40546	AC	0	0	0	0	0	0
Sheep;possorted_genome_bam_QGU1S:TGCGGGTGTCAAAGCGx	-5.43079	5.05428	AC	0	0	0	0	3.69553	0
Sheep;possorted_genome_bam_OPJLV:ACTATTCGTGTATTGCx	-6.09901	3.7759	AC	0	0	0	0	0	0
Sheep;possorted_genome_bam_OPJLV:GCCATGGGTCAACATCx	-4.94254	4.48123	AC	0	0	0	0	3.29487	0
Sheep;possorted_genome_bam_QGU1S:TCATTGTTCTTCTAACx	-4.1898	6.23287	AC	0	0	0	0	0	0
Sheep;possorted_genome_bam_YALKQ:ATACTTCCACGCAGTCx	-5.36642	3.62595	AC	0	0	0	0	0	0
Sheep;possorted_genome_bam_4Z79Z:CTGCTCAGTAGAGTTAx	-5.37939	3.5183	AC	0	0	0	0	0	0
Sheep;possorted_genome_bam_OPJLV:TGGTACAAGAAGCTCGx	-7.79514	2.3473	AC	0	0	0	0	3.30241	0
Sheep;possorted_genome_bam_4Z79Z:ATCACAGGTCTAACGTx	-4.90571	4.6135	AC	0	0	0	0	3.59855	0
Sheep;possorted_genome_bam_OPJLV:TTCCGGTAGACTTCACx	-5.53713	4.13821	AC	0	0	0	0	0	0
Sheep;possorted_genome_bam_OPJLV:TGTGAGTCAGAGTTGGx	-5.40963	3.06279	AC	0	0	0	0	0	0
Sheep;possorted_genome_bam_QGU1S:ATGCATGAGCCTGAAGx	-4.93456	5.60951	AC	0	0	0	0	3.5418	0
Sheep;possorted_genome_bam_OPJLV:GGCTGTGGTAATACCCx	-6.62025	3.46817	AC	0	0	0	0	4.91749	0
Sheep;possorted_genome_bam_4Z79Z:AGACACTAGCAGAAAGx	-4.88558	5.1518	AC	0	0	0	0	0	0
Sheep;possorted_genome_bam_YALKQ:GTCATTTAGTAATCCCx	-5.64844	3.57612	AC	0	0	0	0	0	0
Sheep;possorted_genome_bam_OPJLV:GTCATGAAGCGTTAGGx	-5.69321	4.28648	AC	0	0	0	0	3.74531	0
Sheep;possorted_genome_bam_4Z79Z:ACATTTCGTTCGATTGx	-4.79923	5.14159	AC	0	0	0	0	0	0
Sheep;possorted_genome_bam_4Z79Z:TACGGTAGTTCTGAGTx	-5.45282	4.39207	AC	0	0	0	0	2.75541	0
Sheep;possorted_genome_bam_QGU1S:AGTCAACCAACCGTGCx	-5.86001	3.36961	AC	0	0	0	0	3.29989	0
Sheep;possorted_genome_bam_YALKQ:GTTCTATGTTAAGGATx	-4.54584	6.53075	AC	0	0	0	0	0	0
Sheep;possorted_genome_bam_QGU1S:GGGTTTATCTCTCTAAx	-4.27313	5.75435	AC	0	0	0	0	2.57647	0
Sheep;possorted_genome_bam_OPJLV:AAGTCGTGTTCCTAAGx	-10.1587	-6.86295	HC	0	0	0	0	4.3659	0
Sheep;possorted_genome_bam_OPJLV:ACGTTCCCACCCTTGTx	-10.2536	-5.87594	HC	0	0	0	0	0	0
Sheep;possorted_genome_bam_OPJLV:ACGGTTATCGGCTCTTx	1.69444	-12.8543	HC	0	0	0	0	6.97768	0
Sheep;possorted_genome_bam_OPJLV:ACTATTCGTTGCCTAAx	1.29602	-12.4757	HC	0	0	0	0	6.54747	0
Sheep;possorted_genome_bam_OPJLV:ACTTTCATCCAATCTTx	1.568	-13.2477	HC	0	0	0	0	7.36971	0
Sheep;possorted_genome_bam_OPJLV:ACTTATCTCTCAGAACx	1.5519	-13.165	HC	0	0	0	0	6.92689	0
Sheep;possorted_genome_bam_OPJLV:ACTTTGTGTCTACGATx	-9.92006	-6.51463	HC	0	0	0	0	0	0
Sheep;possorted_genome_bam_OPJLV:AGAAGTATCGGCTGACx	-9.69321	-5.95918	HC	0	0	0	0	5.45343	0
Sheep;possorted_genome_bam_OPJLV:AGGGAGTAGCGACAGTx	1.88036	-12.505	HC	0	0	0	0	7.18525	0
Sheep;possorted_genome_bam_OPJLV:AGTACCACACAGTATCx	0.921528	-13.2671	HC	0	0	0	0	6.75424	0
Sheep;possorted_genome_bam_OPJLV:AGGTGTTGTTGTCCCTx	1.51644	-12.7929	HC	0	0	0	0	6.44382	0
Sheep;possorted_genome_bam_OPJLV:AGTTCCCGTAAGTTAGx	1.33285	-12.5614	HC	0	0	0	0	6.55312	0
Sheep;possorted_genome_bam_OPJLV:ATGATCGGTATGTCCAx	-9.45702	-5.84233	HC	0	0	0	0	0	0
Sheep;possorted_genome_bam_OPJLV:ATTACCTAGTTGTAAGx	1.49454	-13.302	HC	0	0	0	0	7.06692	0
Sheep;possorted_genome_bam_OPJLV:CACTGGGCATCCTATTx	-10.8067	-6.02947	HC	0	0	0	0	4.71096	0
Sheep;possorted_genome_bam_OPJLV:CATACCCCAACATCGTx	-10.3179	-6.24261	HC	0	0	0	0	2.9909	0
Sheep;possorted_genome_bam_OPJLV:CATCCGTGTTTACGTGx	-4.12508	7.67255	HC	0	0	0	0	3.62661	0
Sheep;possorted_genome_bam_OPJLV:CATTGTTAGCGCTGCTx	1.09476	-12.9695	HC	0	0	0	0	7.42542	0
Sheep;possorted_genome_bam_OPJLV:CCACTTGAGGTGCAGTx	-9.86922	-5.2508	HC	0	0	0	0	6.00183	0
Sheep;possorted_genome_bam_OPJLV:CCATCACTCGAACTCAx	1.93751	-12.9781	HC	0	0	0	0	7.46092	0
Sheep;possorted_genome_bam_OPJLV:CGAAGTTAGCCGATTTx	1.53412	-11.6727	HC	0	0	0	0	6.81088	0
Sheep;possorted_genome_bam_OPJLV:CGAGTTATCAACCGATx	-3.52832	6.33742	HC	0	0	0	0	7.27366	0
Sheep;possorted_genome_bam_OPJLV:CGGAGAAGTTCTTGCCx	-9.54153	-6.73319	HC	0	0	0	0	0	0
Sheep;possorted_genome_bam_OPJLV:CGGGTGTCACAATCTGx	1.12145	-12.9747	HC	0	0	0	0	6.96467	0
Sheep;possorted_genome_bam_OPJLV:CGTGAATGTCATTCCCx	0.603963	-12.6862	HC	0	0	0	0	7.10515	0
Sheep;possorted_genome_bam_OPJLV:CGTGATAGTTTCACTTx	1.74616	-12.755	HC	0	0	0	0	7.0427	0
Sheep;possorted_genome_bam_OPJLV:CTCAACCGTAAGGTCGx	-9.6584	-5.78789	HC	0	0	0	0	0	0
Sheep;possorted_genome_bam_OPJLV:CTCATCGAGGTAAGGAx	-9.43666	-5.50823	HC	0	0	0	0	4.0799	0
Sheep;possorted_genome_bam_OPJLV:CTGGCAGAGCTAGAGCx	-9.84145	-6.75624	HC	0	0	0	0	0	0
Sheep;possorted_genome_bam_OPJLV:CTGCTCATCCAAGAGGx	-10.5637	-5.79698	HC	0	0	0	0	0	0
Sheep;possorted_genome_bam_OPJLV:GACAGCCTCTCGTCACx	-10.4616	-6.61636	HC	0	0	0	0	5.41444	0
Sheep;possorted_genome_bam_OPJLV:GACTATGTCCTCCACAx	-9.88132	-6.72627	HC	0	0	0	0	0	0
Sheep;possorted_genome_bam_OPJLV:GAGGCCTTCGAACTCAx	1.66589	-13.2533	HC	0	0	0	0	6.72663	0
Sheep;possorted_genome_bam_OPJLV:GATGATCTCTGAGTCAx	-9.78516	-6.06316	HC	0	0	0	0	3.83183	0
Sheep;possorted_genome_bam_OPJLV:GCAGTTAAGGAACGAAx	-9.16396	-5.77532	HC	0	0	0	0	4.70636	0
Sheep;possorted_genome_bam_OPJLV:GCAGTTATCCCTCGTAx	-9.64676	-5.95236	HC	0	0	0	0	0	0
Sheep;possorted_genome_bam_OPJLV:GCCGATGGTCACCACGx	1.3507	-13.3732	HC	0	0	0	0	6.91903	0
Sheep;possorted_genome_bam_OPJLV:GCCAACGAGTAATCCCx	-6.39726	3.8535	HC	0	0	0	0	7.011	0
Sheep;possorted_genome_bam_OPJLV:GCCAGCAGTGCCCGTAx	-9.98324	-6.38819	HC	0	0	0	0	5.47561	0
Sheep;possorted_genome_bam_OPJLV:GGCTTGGTCACCTCTGx	-10.9676	-5.71229	HC	0	0	0	0	4.77721	0
Sheep;possorted_genome_bam_OPJLV:GGGCGTTTCAAGTGTCx	1.81129	-12.8771	HC	0	0	0	0	7.0452	0
Sheep;possorted_genome_bam_OPJLV:GGGCTACAGGCTGGATx	-9.89235	-6.14282	HC	0	0	0	0	0	0
Sheep;possorted_genome_bam_OPJLV:GGGTCACGTTACGCCGx	1.96031	-12.5337	HC	0	0	0	0	6.3712	0
Sheep;possorted_genome_bam_OPJLV:GTAGAAAGTAGCGTCCx	-11.091	-6.88549	HC	0	0	0	0	4.50888	0
Sheep;possorted_genome_bam_OPJLV:GTAGTACGTTCCGGTGx	-10.5422	-6.68708	HC	0	0	0	0	4.95863	0
Sheep;possorted_genome_bam_OPJLV:GTCACGGGTGAAAGTTx	-7.58997	3.46905	HC	0	0	0	0	6.25969	0
Sheep;possorted_genome_bam_OPJLV:GTCGCGATCTCCAATTx	-9.30045	-6.82372	HC	0	0	0	0	0	0
Sheep;possorted_genome_bam_OPJLV:TACCCGTGTGTACATCx	-9.9024	-6.5683	HC	0	0	0	0	0	0
Sheep;possorted_genome_bam_OPJLV:TACATTCTCGAAATCCx	-10.6274	-6.20605	HC	0	0	0	0	4.95707	0
Sheep;possorted_genome_bam_OPJLV:TACCTCGCATCAACCAx	-10.4659	-6.01176	HC	0	0	0	0	4.2345	0
Sheep;possorted_genome_bam_OPJLV:TACGGTACACACTTAGx	-10.0263	-6.27423	HC	0	0	0	0	4.35789	0
Sheep;possorted_genome_bam_OPJLV:TCAATTCTCCTTTAGTx	1.10891	-13.1388	HC	0	0	0	0	7.0317	0
Sheep;possorted_genome_bam_OPJLV:TCACGGGTCCTCACTGx	-9.63997	-5.68882	HC	0	0	0	0	2.68266	0
Sheep;possorted_genome_bam_OPJLV:TCCATCGAGCTCGACCx	-10.3928	-6.68484	HC	0	0	0	0	0	0
Sheep;possorted_genome_bam_OPJLV:TCTTAGTAGCATTGTCx	-10.4661	-6.51055	HC	0	0	0	0	4.75595	0
Sheep;possorted_genome_bam_OPJLV:TCTGTCGGTAACAGGCx	-7.23802	3.54528	HC	0	0	0	0	6.55202	0
Sheep;possorted_genome_bam_OPJLV:TCTTGCGAGGAGTCTGx	1.8699	-13.104	HC	0	0	0	0	7.14722	0
Sheep;possorted_genome_bam_OPJLV:TGAGTCAAGTCGTTACx	-9.75518	-5.87508	HC	0	0	0	0	0	0
Sheep;possorted_genome_bam_OPJLV:TGCGGCAGTAAGATTGx	-9.6759	-5.8932	HC	0	0	0	0	3.45478	0
Sheep;possorted_genome_bam_OPJLV:TGCACGGCATCCGATAx	-10.8626	-4.4478	HC	0	0	0	0	3.06767	0
Sheep;possorted_genome_bam_OPJLV:TGCGGCAGTGGGCTTCx	-10.3514	-6.30077	HC	0	0	0	0	4.1495	0
Sheep;possorted_genome_bam_OPJLV:TGTTACTGTTCTAACGx	-10.4325	-6.17597	HC	0	0	0	0	2.80651	0
Sheep;possorted_genome_bam_OPJLV:TTACGCCGTAGAATACx	-9.35702	-6.10287	HC	0	0	0	0	0	0
Sheep;possorted_genome_bam_OPJLV:TTCATTGAGCTTACGTx	2.11296	-12.6948	HC	0	0	0	0	7.04827	0
Sheep;possorted_genome_bam_OPJLV:TTCAATCGTCGAGTTTx	-8.43816	-6.18403	HC	0	0	0	0	3.5928	0
Sheep;possorted_genome_bam_OPJLV:TTCCTAACAAACCGGAx	1.4475	-11.9011	HC	0	0	0	0	7.02977	0
Sheep;possorted_genome_bam_OPJLV:TTGATGGAGGTCTTTGx	1.52661	-12.6031	HC	0	0	0	0	7.38905	0
Sheep;possorted_genome_bam_OPJLV:TTCTTCCAGCTGAAATx	-10.2035	-6.68469	HC	0	0	0	0	3.17757	0
Sheep;possorted_genome_bam_OPJLV:TTGTGTTGTCCGATCGx	1.83227	-12.9292	HC	0	0	0	0	6.66441	0
Sheep;possorted_genome_bam_OPJLV:TTTGATCAGTACAGATx	-10.0555	-6.71991	HC	0	0	0	0	4.81179	0
Sheep;possorted_genome_bam_OPJLV:TTTGTTGTCGCGGTACx	-9.93201	-6.40414	HC	0	0	0	0	4.62507	0
Sheep;possorted_genome_bam_Z2696:AACCATGTCCCTATTAx	-9.15464	-5.92344	HC	0	0	0	0	2.79779	0
Sheep;possorted_genome_bam_Z2696:CTGCGAGGTTCAGCTAx	-9.75192	-6.55172	HC	0	0	0	0	4.51631	0
Sheep;possorted_genome_bam_Z2696:GGTGAAGGTCCGCAGTx	-8.809	-5.52093	HC	0	0	0	0	0	0
Sheep;possorted_genome_bam_Z2696:GGTCTGGCACAGTACTx	-9.54787	-6.30383	HC	0	0	0	0	0	0
Sheep;possorted_genome_bam_Z2696:GTGGGAAAGTCATGGGx	-8.86518	-6.82672	HC	0	0	0	0	0	0
Sheep;possorted_genome_bam_Z2696:TCGATTTTCACTTGGAx	-4.32271	-12.8104	HC	0	0	0	0	0	0
Sheep;possorted_genome_bam_Z2696:TTGTGTTTCGCAGTGCx	-9.26282	-5.95312	HC	0	0	0	0	5.70558	0
Sheep;possorted_genome_bam_YALKQ:AAATGGAGTTATGGTCx	1.29137	-12.413	HC	0	0	0	0	7.24118	0
Sheep;possorted_genome_bam_YALKQ:AATCACGGTGCTCCGAx	1.81354	-11.3555	HC	0	0	0	0	7.4654	0
Sheep;possorted_genome_bam_YALKQ:ACAGAAAGTGGATACGx	-9.53716	-6.4393	HC	0	0	0	0	3.57577	0
Sheep;possorted_genome_bam_YALKQ:AGACACTGTGTTACTGx	-9.97384	-6.50631	HC	0	0	0	0	0	0
Sheep;possorted_genome_bam_YALKQ:ATCGATGGTCAACGCCx	-10.0293	-6.91042	HC	0	0	0	0	0	0
Sheep;possorted_genome_bam_YALKQ:CCTGTTGTCGATAACCx	1.91465	-12.5995	HC	0	0	0	0	7.10133	0
Sheep;possorted_genome_bam_YALKQ:CCTTTGGGTATGCAAAx	0.950001	-12.9496	HC	0	0	0	0	7.60598	0
Sheep;possorted_genome_bam_YALKQ:CGATCGGCACAATGCTx	-9.93276	-6.76573	HC	0	0	0	0	5.34652	0
Sheep;possorted_genome_bam_YALKQ:CGGGTCAAGGTACAGCx	1.94054	-12.2547	HC	0	0	0	0	6.84356	0
Sheep;possorted_genome_bam_YALKQ:CGGACACTCCATTTACx	-9.30035	-6.35946	HC	0	0	0	0	3.27508	0
Sheep;possorted_genome_bam_YALKQ:CGTTCTGGTCGTTCAAx	-9.4482	-6.51634	HC	0	0	0	0	0	0
Sheep;possorted_genome_bam_YALKQ:CTCGAGGTCGAACTCAx	1.79025	-12.7232	HC	0	0	0	0	7.04647	0
Sheep;possorted_genome_bam_YALKQ:GAAATGAAGCATTGAAx	-10.0081	-5.29284	HC	0	0	0	0	4.7466	0
Sheep;possorted_genome_bam_YALKQ:GATAGAAAGGGCAGGAx	-9.24703	-6.40881	HC	0	0	0	0	4.38658	0
Sheep;possorted_genome_bam_YALKQ:GCCGTGATCAAGAATGx	1.9137	-12.4816	HC	0	0	0	0	6.9062	0
Sheep;possorted_genome_bam_YALKQ:GGCACGTAGTAGTCCTx	-10.1543	-6.49143	HC	0	0	0	0	3.95665	0
Sheep;possorted_genome_bam_YALKQ:GGTCTGGCATTAAAGGx	2.01803	-12.5516	HC	0	0	0	0	7.16381	0
Sheep;possorted_genome_bam_YALKQ:GTGCAGCGTATGTGTCx	-10.6049	-6.86639	HC	0	0	0	0	4.68913	0
Sheep;possorted_genome_bam_YALKQ:TCCTTCTGTACCAATCx	-10.5949	-6.54629	HC	0	0	0	0	3.67533	0
Sheep;possorted_genome_bam_YALKQ:TCTCCGAGTACACGCCx	-9.11204	-5.76216	HC	0	0	0	0	0	0
Sheep;possorted_genome_bam_YALKQ:TCTATACCACCGTCTTx	1.81067	-12.6895	HC	0	0	0	0	7.16025	0
Sheep;possorted_genome_bam_YALKQ:TGCATGAGTCGGTACCx	-10.5152	-6.97312	HC	0	0	0	0	4.69056	0
Sheep;possorted_genome_bam_YALKQ:TGGGTTACATACCACAx	-9.76028	-6.62129	HC	0	0	0	0	5.23445	0
Sheep;possorted_genome_bam_YALKQ:TGTGTGACACGATAGGx	1.93873	-12.6845	HC	0	0	0	0	6.42168	0
Sheep;possorted_genome_bam_YZBEW:ACTTCGCGTCTGTAACx	-9.99027	-6.51489	HC	0	0	0	0	0	0
Sheep;possorted_genome_bam_YZBEW:TACTTGTTCAGAGTTCx	-9.27542	-6.3981	HC	0	0	0	0	2.30674	0
Sheep;possorted_genome_bam_YZBEW:TTCTAGTTCATGGAGGx	-10.4649	-6.55418	HC	0	0	0	0	0	0
Sheep;possorted_genome_bam_4Z79Z:AAGAACAGTTCGGCTGx	1.57802	-12.6678	HC	0	0	0	0	7.14711	0
Sheep;possorted_genome_bam_4Z79Z:ATCGTAGCAGCTCTGGx	1.51658	-12.3017	HC	0	0	0	0	6.92348	0
Sheep;possorted_genome_bam_4Z79Z:GCTCAAACATAGAATGx	1.9518	-12.9863	HC	0	0	0	0	6.97846	0
Sheep;possorted_genome_bam_4Z79Z:GTTCCGTAGGGCTAACx	-3.02302	8.78963	HC	0	0	0	0	0	0
Sheep;possorted_genome_bam_QGU1S:TGAACGTAGTCCCGACx	1.18029	-13.2022	HC	0	0	0	0	6.8279	0
Sheep;possorted_genome_bam_YZBEW:TCATCCGGTCCCTCATx	12.3694	-2.93864	PR	0	0	0	0	0	0
Sheep;possorted_genome_bam_OPJLV:CACCAAAAGATAGCATx	10.6916	-2.6116	PR	0	0	0	0	0	0
Sheep;possorted_genome_bam_QGU1S:ATCACTTAGCTCATACx	11.2352	-0.375725	PR	0	0	0	0	0	0
Sheep;possorted_genome_bam_YZBEW:TTCTTCCTCGGTCGACx	11.2783	-2.46176	PR	0	0	0	0	0	0
Sheep;possorted_genome_bam_2XHHB:AGCGCTGCAGATACTCx	11.9634	-2.7577	PR	0	0	0	0	0	0
Sheep;possorted_genome_bam_QGU1S:TTACTGTGTTAAACAGx	11.3581	-1.55367	PR	0	0	0	0	0	0
Sheep;possorted_genome_bam_YZBEW:CCACGAGAGGCCATAGx	11.5254	-2.7913	PR	0	0	0	0	0	0
Sheep;possorted_genome_bam_2XHHB:TGGAACTGTTTGTTGGx	10.4136	-2.09211	PR	0	0	0	0	0	0
Sheep;possorted_genome_bam_4Z79Z:TGAATGCTCTCTCGACx	11.5105	-1.09467	PR	0	0	0	0	0	0
Sheep;possorted_genome_bam_YZBEW:TGCCGAGAGTAGTCAAx	6.8916	-1.86923	PR	0	0	0	0	0	0
Sheep;possorted_genome_bam_YZBEW:AAGGAATTCAAGGTGGx	11.4055	-1.80263	PR	0	0	0	0	0	0
Sheep;possorted_genome_bam_YZBEW:GAAGCGACATGACAGGx	10.3482	-2.0032	PR	0	0	0	0	0	0
Sheep;possorted_genome_bam_4Z79Z:ATGTCTTTCCTTCACGx	11.4523	-1.15662	PR	0	0	0	0	0	0
Sheep;possorted_genome_bam_OPJLV:CGTAAGTAGTTAACAGx	10.7349	0.321074	PR	0	0	0	0	3.81649	0
Sheep;possorted_genome_bam_QGU1S:CCTCCAACATTAGGCTx	11.533	-1.69686	PR	0	0	0	0	0	0
Sheep;possorted_genome_bam_YZBEW:GGTGATTGTCAATCTGx	11.0981	-3.92077	PR	0	0	0	0	0	0
Sheep;possorted_genome_bam_YZBEW:AGTGCCGGTCAGGCAAx	10.8084	-3.0666	PR	0	0	0	0	3.90285	0
Sheep;possorted_genome_bam_QGU1S:GTTATGGTCAAGCTGTx	11.7299	-1.23155	PR	0	0	0	0	0	0
Sheep;possorted_genome_bam_QGU1S:AAAGGATAGAGTGACCx	11.1024	-1.96888	PR	0	0	0	0	0	0
Sheep;possorted_genome_bam_4Z79Z:ACGGTCGGTCAACACTx	11.9521	-2.09563	PR	0	0	0	0	0	0
Sheep;possorted_genome_bam_YZBEW:CTGCGAGAGGAACGCTx	11.241	-1.47025	PR	0	0	0	0	3.4234	0
Sheep;possorted_genome_bam_YZBEW:ACCCAAATCTCACCCAx	11.8902	-1.99788	PR	0	0	0	0	0	0
Sheep;possorted_genome_bam_2XHHB:AACACACAGCATCGAGx	10.2394	1.20611	PR	0	0	0	0	0	0
Sheep;possorted_genome_bam_YZBEW:AGCCAGCCACCTCGTTx	11.9112	-1.53231	PR	0	0	0	0	0	0
Sheep;possorted_genome_bam_YZBEW:ATCTTCATCATTCGTTx	11.6197	-1.78798	PR	0	0	0	0	0	0
Sheep;possorted_genome_bam_OPJLV:GTTGTCCAGGGCGAGAx	10.5664	-2.9428	PR	0	0	0	0	0	0
Sheep;possorted_genome_bam_Z2696:ACCATTTGTAGCACAGx	7.0475	-1.83776	PR	0	0	0	0	0	0
Sheep;possorted_genome_bam_YZBEW:TAATCTCTCTGAATCGx	11.325	-1.3771	PR	0	0	0	0	0	0
Sheep;possorted_genome_bam_4Z79Z:GTCTACCAGGACAAGAx	11.6295	-2.45382	PR	0	0	0	0	0	0
Sheep;possorted_genome_bam_YZBEW:GCGATCGAGCAATTCCx	10.999	-1.8764	PR	0	0	0	0	0	0
Sheep;possorted_genome_bam_4Z79Z:CCGTAGGAGTGACACGx	11.7318	-2.68361	PR	0	0	0	0	0	0
Sheep;possorted_genome_bam_QGU1S:CCGTTCAGTCTGTGGCx	11.7883	-3.02586	PR	0	0	0	0	0	0
Sheep;possorted_genome_bam_2XHHB:CAACAACTCCGGCAACx	11.1678	-3.21641	PR	0	0	0	0	0	0
Sheep;possorted_genome_bam_2XHHB:GTAAGTCGTATCGATCx	11.2186	-2.80849	PR	0	0	0	0	0	0
Sheep;possorted_genome_bam_YALKQ:AATAGAGTCTTACACTx	10.3225	-2.69796	PR	0	0	0	0	0	0
Sheep;possorted_genome_bam_QGU1S:CCCTAACTCCTTCACGx	10.7345	-1.91392	PR	0	0	0	0	0	0
Sheep;possorted_genome_bam_OPJLV:TGAGGAGTCGCCAGTGx	11.3966	-0.496433	PR	0	0	0	0	0	0
Sheep;possorted_genome_bam_4Z79Z:CCGGACAGTAACTAAGx	11.861	-1.36229	PR	0	0	0	0	0	0
Sheep;possorted_genome_bam_QGU1S:ATAGACCCAACGTTACx	11.971	-1.22477	PR	0	0	0	0	0	0
Sheep;possorted_genome_bam_Z2696:GTCATGACACAATGAAx	10.9573	-2.65812	PR	0	0	0	0	0	0
Sheep;possorted_genome_bam_QGU1S:ACGTCCTGTTAGAAGTx	12.06	-2.19995	PR	0	0	0	0	0	0
Sheep;possorted_genome_bam_YZBEW:ATTCCATTCAGCCTTCx	11.9762	-2.12265	PR	0	0	0	0	3.17318	0
Sheep;possorted_genome_bam_4Z79Z:CTCCATGGTCGACTTAx	11.7706	-2.6294	PR	0	0	0	0	0	0
Sheep;possorted_genome_bam_QGU1S:AAAGAACAGTTTCGACx	11.8259	-1.47886	PR	0	0	0	0	0	0
Sheep;possorted_genome_bam_2XHHB:GGGTCACCAGAATCGGx	10.0861	-1.72826	PR	0	0	0	0	0	0
Sheep;possorted_genome_bam_QGU1S:ACGTTCCAGCGATGACx	11.4855	-0.938918	PR	0	0	0	0	0	0
Sheep;possorted_genome_bam_YZBEW:TCTTGCGAGGATTTCCx	10.9538	-1.40962	PR	0	0	0	0	0	0
Sheep;possorted_genome_bam_QGU1S:CTCCACAAGCTGAGCAx	11.7331	-1.89418	PR	0	0	0	0	0	0
Sheep;possorted_genome_bam_YZBEW:AGAGAATAGCAATAGTx	11.8011	-1.96348	PR	0	0	0	0	0	0
Sheep;possorted_genome_bam_YZBEW:TTCACCGGTTAAGCAAx	11.7567	-1.19643	PR	0	0	0	0	0	0
Sheep;possorted_genome_bam_OPJLV:TGGAGGACAGCACAAGx	10.8604	-2.83313	PR	0	0	0	0	0	0
Sheep;possorted_genome_bam_YZBEW:CCTTGTGCAATACGAAx	11.2723	-2.68254	PR	0	0	0	0	0	0
Sheep;possorted_genome_bam_2XHHB:GAAGCCCTCTTTCCGGx	11.8968	-2.5918	PR	0	0	0	0	0	0
Sheep;possorted_genome_bam_QGU1S:TATTCCACACTGCGACx	11.8912	-2.30205	PR	0	0	0	0	0	0
Sheep;possorted_genome_bam_4Z79Z:TCTCACGCACCAGTTAx	11.4399	-1.81264	PR	0	0	0	0	0	0
Sheep;possorted_genome_bam_4Z79Z:TCAGTCCCACTCCCTAx	11.5923	-1.96803	PR	0	0	0	0	0	0
Sheep;possorted_genome_bam_QGU1S:TCATTACAGCGGCTCTx	7.57344	-2.14699	PR	0	0	0	0	0	0
Sheep;possorted_genome_bam_OPJLV:GGGTTATTCCAGTGTAx	11.3789	-1.41277	PR	0	0	0	0	0	0
Sheep;possorted_genome_bam_2XHHB:CATCAAGCAGACCATTx	11.7199	-1.01867	PR	0	0	0	0	0	0
Sheep;possorted_genome_bam_QGU1S:GCTACCTTCGGATAAAx	11.3391	-1.43231	PR	0	0	0	0	0	0
Sheep;possorted_genome_bam_QGU1S:CCAATTTCACCTGCGAx	11.4267	-0.638016	PR	0	0	0	0	0	0
Sheep;possorted_genome_bam_2XHHB:TCCAGAACAGATTAAGx	10.0229	-1.7009	PR	0	0	0	0	0	0
Sheep;possorted_genome_bam_4Z79Z:TCATGTTCACCGTGACx	11.3707	-0.906672	PR	0	0	0	0	0	0
Sheep;possorted_genome_bam_YALKQ:CTGATCCCACATGGTTx	10.4908	-2.439	PR	0	0	0	0	0	0
Sheep;possorted_genome_bam_YZBEW:TCAAGCATCCGTGGTGx	11.2731	-2.32534	PR	0	0	0	0	0	0
Sheep;possorted_genome_bam_YZBEW:AATGAAGGTGATACTCx	11.8135	-3.00901	PR	0	0	0	0	0	0
Sheep;possorted_genome_bam_QGU1S:AATTCCTGTTCATCGAx	11.1405	-3.69177	PR	0	0	0	0	0	0
Sheep;possorted_genome_bam_YZBEW:TATCTTGCATGATAGAx	6.93891	-1.82504	PR	0	0	0	0	0	0
Sheep;possorted_genome_bam_QGU1S:CGGGTCAGTACTCCGGx	10.9682	-2.39462	PR	0	0	0	0	0	0
Sheep;possorted_genome_bam_4Z79Z:TCAGGTAAGCCACAAGx	11.1174	-1.4679	PR	0	0	0	0	0	0
Sheep;possorted_genome_bam_4Z79Z:ATTCCTATCTCTTGCGx	11.6548	-2.50947	PR	0	0	0	0	0	0
Sheep;possorted_genome_bam_Z2696:GCTACAACATGTCAGTx	7.06324	-1.88866	PR	0	0	0	0	0	0
Sheep;possorted_genome_bam_2XHHB:CGAGAAGGTATGGAATx	10.7793	-2.16	PR	0	0	0	0	0	0
Sheep;possorted_genome_bam_4Z79Z:GCCTGTTCATTGTACGx	11.6237	-0.964101	PR	0	0	0	0	0	0
Sheep;possorted_genome_bam_2XHHB:CACGAATGTCACGTGCx	11.431	-0.925079	PR	0	0	0	0	0	0
Sheep;possorted_genome_bam_YALKQ:CTAACCCAGTCAACAAx	11.3394	-1.40898	PR	0	0	0	0	0	0
Sheep;possorted_genome_bam_YALKQ:CAGATCACACATACTGx	9.79488	-1.87332	PR	0	0	0	0	0	0
Sheep;possorted_genome_bam_2XHHB:GCAGCCACAGACCGCTx	10.7482	-3.63778	PR	0	0	0	0	0	0
Sheep;possorted_genome_bam_YALKQ:ATCACGAAGCGACCCTx	10.8857	-2.24369	PR	0	0	0	0	0	0
Sheep;possorted_genome_bam_2XHHB:TCATGAGTCGCGATCGx	9.796	-2.65279	PR	0	0	0	0	0	0
Sheep;possorted_genome_bam_2XHHB:GCACATAGTGTCCTAAx	10.7724	-3.14131	PR	0	0	0	0	0	0
Sheep;possorted_genome_bam_OPJLV:GCACTAATCTGTCTCGx	12.0705	-1.77268	PR	0	0	0	0	0	0
Sheep;possorted_genome_bam_4Z79Z:TTACGTTCACACTGGCx	11.8009	-1.19988	PR	0	0	0	0	0	0
Sheep;possorted_genome_bam_2XHHB:CAGATACTCTGAGGTTx	10.2309	-2.06329	PR	0	0	0	0	0	0
Sheep;possorted_genome_bam_OPJLV:TACTGCCGTGTCACATx	12.015	-2.02142	PR	0	0	0	0	3.55244	0
Sheep;possorted_genome_bam_2XHHB:ATCCACCTCCTCACTGx	11.6863	-3.31603	PR	0	0	0	0	0	0
Sheep;possorted_genome_bam_4Z79Z:ATTTACCTCATTACGGx	11.9424	-2.54803	PR	0	0	0	0	0	0
Sheep;possorted_genome_bam_4Z79Z:TACGCTCAGCCACTCGx	11.5351	-2.10197	PR	0	0	0	0	0	0
Sheep;possorted_genome_bam_YZBEW:TGAGCATAGGTACAATx	10.7694	-3.51816	PR	0	0	0	0	0	0
Sheep;possorted_genome_bam_2XHHB:AGGGAGTGTAAGGCCAx	10.191	-2.62465	PR	0	0	0	0	0	0
Sheep;possorted_genome_bam_OPJLV:GGAATGGAGATCCCGCx	12.2535	-3.21906	PR	0	0	0	0	0	0
Sheep;possorted_genome_bam_QGU1S:AAGCCATTCACCCTGTx	11.9024	-1.64107	PR	0	0	0	0	0	0
Sheep;possorted_genome_bam_YZBEW:TATTTCGGTGCAATGGx	11.8207	-1.6601	PR	0	0	0	0	0	0
Sheep;possorted_genome_bam_YZBEW:AGATCGTGTATGCGGAx	10.2225	-2.72499	PR	0	0	0	0	0	0
Sheep;possorted_genome_bam_YALKQ:CAATTTCTCACAGTGTx	10.2173	-2.50153	PR	0	0	0	0	0	0
Sheep;possorted_genome_bam_QGU1S:TCCACCAAGTGAATACx	11.904	-1.71012	PR	0	0	0	0	0	0
Sheep;possorted_genome_bam_YALKQ:CAGATACGTCCGACGTx	9.87934	-1.89362	PR	0	0	0	0	0	0
Sheep;possorted_genome_bam_YZBEW:CTGCCATTCAACGTGTx	11.0633	-2.58361	PR	0	0	0	0	4.63513	0
Sheep;possorted_genome_bam_YZBEW:TCCGGGAAGGACGCATx	10.9941	-2.96915	PR	0	0	0	0	0	0
Sheep;possorted_genome_bam_QGU1S:TCAGTCCAGCGGGTATx	11.3229	-2.54709	PR	0	0	0	0	0	0
Sheep;possorted_genome_bam_QGU1S:TAGACTGGTATTTCGGx	10.1449	-1.32954	PR	0	0	0	0	0	0
Sheep;possorted_genome_bam_4Z79Z:TCTAACTGTATGAAGTx	11.65	-2.38964	PR	0	0	0	0	0	0
Sheep;possorted_genome_bam_YALKQ:CATCGGGGTCCGGTGTx	10.7915	-3.6173	PR	0	0	0	0	0	0
Sheep;possorted_genome_bam_YZBEW:TTCCGGTTCTAAGAAGx	11.3691	-2.24279	PR	0	0	0	0	0	0
Sheep;possorted_genome_bam_YZBEW:TCTCTGGAGTAATACGx	10.8495	-2.02159	PR	0	0	0	0	0	0
Sheep;possorted_genome_bam_2XHHB:TTCGCTGTCTTACGTTx	10.7807	-2.49261	PR	0	0	0	0	0	0
Sheep;possorted_genome_bam_YALKQ:TCCTCCCGTGAACGGTx	2.59662	7.09151	PR	0	0	0	0	0	0
Sheep;possorted_genome_bam_YZBEW:TCAAGCATCTGTTGGAx	10.724	-2.34758	PR	0	0	0	0	0	0
Sheep;possorted_genome_bam_YALKQ:GATCACATCTCTAGGAx	10.4276	-2.37596	PR	0	0	0	0	0	0
Sheep;possorted_genome_bam_QGU1S:TACGCTCAGTGGAAAGx	11.0399	-2.30602	PR	0	0	0	0	0	0
Sheep;possorted_genome_bam_2XHHB:ACCCAAAGTATCGTGTx	11.3123	-1.87547	PR	0	0	0	0	0	0
Sheep;possorted_genome_bam_YALKQ:CATGAGTGTCCAAGAGx	8.79447	0.977722	PR	0	0	0	0	0	0
Sheep;possorted_genome_bam_YZBEW:TGATGCACATATACCGx	10.6987	-2.7688	PR	0	0	0	0	0	0
Sheep;possorted_genome_bam_YZBEW:TTAGGGTTCTGAGAGGx	10.8935	-3.24237	PR	0	0	0	0	4.2826	0
Sheep;possorted_genome_bam_QGU1S:CAAGCTAAGTATTGCCx	10.8531	-1.39582	PR	0	0	0	0	0	0
Sheep;possorted_genome_bam_YALKQ:TGTTTGTTCTGCAGCGx	10.4907	-2.26444	PR	0	0	0	0	0	0
Sheep;possorted_genome_bam_Z2696:TGCTCGTTCCCTCAACx	10.2231	-2.30572	PR	0	0	0	0	0	0
Sheep;possorted_genome_bam_4Z79Z:CATACCCAGTAACGATx	11.3739	-1.48453	PR	0	0	0	0	0	0
Sheep;possorted_genome_bam_YZBEW:ATACCGATCACGGGAAx	11.5475	-2.73313	PR	0	0	0	0	3.98214	0
Sheep;possorted_genome_bam_YZBEW:CCGGGTAGTTGCGTATx	10.9961	-2.48596	PR	0	0	0	0	4.03522	0
Sheep;possorted_genome_bam_YZBEW:TCCTTTCTCATGAGTCx	11.3041	-0.823737	PR	0	0	0	0	0	0
Sheep;possorted_genome_bam_YALKQ:CATCCACTCATGCCCTx	10.3167	-2.07526	PR	0	0	0	0	0	0
Sheep;possorted_genome_bam_QGU1S:TCGCAGGCATGAGAATx	11.7707	-2.10486	PR	0	0	0	0	0	0
Sheep;possorted_genome_bam_YZBEW:CATCCACGTCATCACAx	10.9472	-2.87348	PR	0	0	0	0	0	0
Sheep;possorted_genome_bam_QGU1S:GGGACTCAGATGCTTCx	11.436	-1.92374	PR	0	0	0	0	0	0
Sheep;possorted_genome_bam_OPJLV:AATCACGTCAACACGTx	11.1562	-1.28376	PR	0	0	0	0	0	0
Sheep;possorted_genome_bam_YALKQ:GATGGAGGTCAACACTx	7.96116	-2.44781	PR	0	0	0	0	0	0
Sheep;possorted_genome_bam_YZBEW:TCAATCTGTAGACAATx	11.5638	-1.38453	PR	0	0	0	0	0	0
Sheep;possorted_genome_bam_QGU1S:CTACTATCAATTTCTCx	7.59348	-2.05466	PR	0	0	0	0	0	0
Sheep;possorted_genome_bam_2XHHB:TCGGTCTCAATCGTCAx	11.3062	-0.670433	PR	0	0	0	0	0	0
Sheep;possorted_genome_bam_QGU1S:ATTGTTCTCTAACGCAx	11.9633	-2.31025	PR	0	0	0	0	0	0
Sheep;possorted_genome_bam_YZBEW:TGGTAGTTCTCTGAGAx	6.89027	-1.89513	PR	0	0	0	0	0	0
Sheep;possorted_genome_bam_2XHHB:GGATGTTAGGAGTACCx	11.4866	-2.00777	PR	0	0	0	0	0	0
Sheep;possorted_genome_bam_4Z79Z:TAATCTCCAGATAAACx	11.5203	-3.00488	PR	0	0	0	0	0	0
Sheep;possorted_genome_bam_QGU1S:AGGGTTTCAGTCGCTGx	11.2914	-2.69342	PR	0	0	0	0	0	0
Sheep;possorted_genome_bam_QGU1S:TTAGGGTTCTCACGAAx	11.3938	-2.42191	PR	0	0	0	0	0	0
Sheep;possorted_genome_bam_4Z79Z:ACTTTCATCTTGCGCTx	12.0024	-1.59904	PR	0	0	0	0	0	0
Sheep;possorted_genome_bam_OPJLV:TCATTTGTCGCCTATCx	10.4123	-3.35639	PR	0	0	0	0	0	0
Sheep;possorted_genome_bam_2XHHB:AAGTGAATCTTGGTGAx	11.4799	-1.98685	PR	0	0	0	0	0	0
Sheep;possorted_genome_bam_4Z79Z:CAACGATTCGTAACCAx	11.3484	-1.33923	PR	0	0	0	0	0	0
Sheep;possorted_genome_bam_YZBEW:TCTCAGCTCTTCACATx	7.53986	-2.04249	PR	0	0	0	0	0	0
Sheep;possorted_genome_bam_2XHHB:ACCCAAACATGAATAGx	11.2338	-2.3085	PR	0	0	0	0	0	0
Sheep;possorted_genome_bam_4Z79Z:ATCTTCACAATGTGGGx	8.71829	-2.80209	PR	0	0	0	0	0	0
Sheep;possorted_genome_bam_YZBEW:AGGGTCCCAATAGAGTx	10.2021	-1.88412	PR	0	0	0	0	0	0
Sheep;possorted_genome_bam_YZBEW:ACCCAAAAGCATTGTCx	11.6793	-2.57883	PR	0	0	0	0	0	0
Sheep;possorted_genome_bam_YZBEW:TCTGGCTTCCCAAGTAx	11.0001	-1.96572	PR	0	0	0	0	0	0
Sheep;possorted_genome_bam_QGU1S:TTACGTTGTACTTGTGx	11.5844	-1.45072	PR	0	0	0	0	0	0
Sheep;possorted_genome_bam_QGU1S:CAGGGCTTCATGCCAAx	11.0709	-0.648356	PR	0	0	0	0	0	0
Sheep;possorted_genome_bam_4Z79Z:TTCCACGGTGTTGCCGx	11.4889	-2.91562	PR	0	0	0	0	0	0
Sheep;possorted_genome_bam_4Z79Z:TGTTCATGTTCACGATx	9.69424	-3.26025	PR	0	0	0	0	0	0
Sheep;possorted_genome_bam_4Z79Z:AGGATAACAAAGGATTx	11.5493	-2.00567	PR	0	0	0	0	0	0
Sheep;possorted_genome_bam_YZBEW:TTCCACGCATTGCCTCx	10.9423	-0.401418	PR	0	0	0	0	0	0
Sheep;possorted_genome_bam_2XHHB:GTCAAGTAGAGCATATx	10.0278	-2.77864	PR	0	0	0	0	0	0
Sheep;possorted_genome_bam_4Z79Z:TTACAGGCACCGTGGTx	11.597	-2.82754	PR	0	0	0	0	0	0
Sheep;possorted_genome_bam_4Z79Z:GGGTGTCTCGACGAGAx	11.9935	-1.83716	PR	0	0	0	0	0	0
Sheep;possorted_genome_bam_QGU1S:GACTGATCACGCCACAx	11.8941	-1.54878	PR	0	0	0	0	0	0
Sheep;possorted_genome_bam_4Z79Z:CCGATGGCAGCACACCx	11.4833	-2.34045	PR	0	0	0	0	0	0
Sheep;possorted_genome_bam_2XHHB:TAATTCCCAGTAGGACx	11.5262	-1.14703	PR	0	0	0	0	0	0
Sheep;possorted_genome_bam_4Z79Z:CTTCCGAGTATTCTCTx	11.7381	-0.909707	PR	0	0	0	0	3.14511	0
Sheep;possorted_genome_bam_YZBEW:AGTACTGAGGTCGCCTx	11.2281	-2.55598	PR	0	0	0	0	3.53612	0
Sheep;possorted_genome_bam_QGU1S:TCACACCGTCAACGCCx	11.8167	-1.4391	PR	0	0	0	0	0	0
Sheep;possorted_genome_bam_QGU1S:TCAATTCCAGGCCCTAx	11.4319	-2.5177	PR	0	0	0	0	0	0
Sheep;possorted_genome_bam_YZBEW:TTACTGTAGCACACCCx	11.2655	-3.24005	PR	0	0	0	0	0	0
Sheep;possorted_genome_bam_4Z79Z:CTCAACCGTCTACACAx	11.3674	-2.15784	PR	0	0	0	0	0	0
Sheep;possorted_genome_bam_QGU1S:ACACAGTTCCGAGGCTx	11.8834	-2.02096	PR	0	0	0	0	0	0
Sheep;possorted_genome_bam_QGU1S:AGCCAATGTCACCCTTx	11.9702	-2.12001	PR	0	0	0	0	3.11581	0
Sheep;possorted_genome_bam_2XHHB:TAGGAGGTCAATCCAGx	11.2942	-1.80644	PR	0	0	0	0	0	0
Sheep;possorted_genome_bam_2XHHB:CTCTGGTTCGGCTGACx	10.3352	-2.03748	PR	0	0	0	0	0	0
Sheep;possorted_genome_bam_4Z79Z:CTGTGGGAGGGTTTCTx	10.8877	-0.983409	PR	0	0	0	0	0	0
Sheep;possorted_genome_bam_QGU1S:CACTTCGTCGACCAATx	10.1507	-3.40047	PR	0	0	0	0	3.79076	0
Sheep;possorted_genome_bam_YALKQ:TACATTCAGCTGTACTx	10.7019	-3.86093	PR	0	0	0	0	0	0
Sheep;possorted_genome_bam_YALKQ:ATGACCATCAGCGCACx	9.22467	-2.88334	PR	0	0	0	0	4.95474	0
Sheep;possorted_genome_bam_QGU1S:AATGACCTCGGTCGACx	11.4371	-2.73081	PR	0	0	0	0	0	0
Sheep;possorted_genome_bam_YZBEW:GAATCACTCGATCCCTx	11.7537	-1.68191	PR	0	0	0	0	0	0
Sheep;possorted_genome_bam_4Z79Z:TTACTGTGTTTGCCGGx	11.593	-1.32862	PR	0	0	0	0	0	0
Sheep;possorted_genome_bam_YALKQ:ACTGATGTCACCTTATx	10.2044	-3.21638	PR	0	0	0	0	0	0
Sheep;possorted_genome_bam_YZBEW:AATGCCATCCCTCGTAx	12.0532	-1.53461	PR	0	0	0	0	0	0
Sheep;possorted_genome_bam_4Z79Z:TCGATTTCAGCTCCTTx	11.3287	-2.03719	PR	0	0	0	0	0	0
Sheep;possorted_genome_bam_2XHHB:GAATCGTGTTACCTTTx	11.0134	-1.05885	PR	0	0	0	0	0	0
Sheep;possorted_genome_bam_YZBEW:GTTCTATGTAGTACGGx	11.8553	-1.90245	PR	0	0	0	0	3.37039	0
Sheep;possorted_genome_bam_4Z79Z:TTACGCCTCCATTCATx	11.6335	-1.86785	PR	0	0	0	0	0	0
Sheep;possorted_genome_bam_OPJLV:CGTGAATGTGTCGCTGx	11.3101	-2.24642	PR	0	0	0	0	0	0
Sheep;possorted_genome_bam_4Z79Z:GCCATGGGTTTCTTACx	11.8717	-1.61644	PR	0	0	0	0	0	0
Sheep;possorted_genome_bam_YZBEW:CGAAGGACATTGAGCTx	11.7038	-1.98014	PR	0	0	0	0	0	0
Sheep;possorted_genome_bam_4Z79Z:AGGGTGATCCATCTGCx	11.0751	-2.51448	PR	0	0	0	0	0	0
Sheep;possorted_genome_bam_YZBEW:GTCGAATAGATAGTCAx	10.9118	-1.32807	PR	0	0	0	0	0	0
Sheep;possorted_genome_bam_YZBEW:GATGATCAGGCACAACx	6.92054	-1.88061	PR	0	0	0	0	0	0
Sheep;possorted_genome_bam_2XHHB:GGGCCATAGAAACTGTx	10.8041	-1.32327	PR	0	0	0	0	0	0
Sheep;possorted_genome_bam_YALKQ:GGGACCTTCGAACGGAx	10.1387	-3.48494	PR	0	0	0	0	0	0
Sheep;possorted_genome_bam_4Z79Z:TCTCAGCCAACCCTCTx	11.739	-1.06535	PR	0	0	0	0	0	0
Sheep;possorted_genome_bam_2XHHB:TGTCAGAGTCTGCCTTx	10.441	-2.14892	PR	0	0	0	0	0	0
Sheep;possorted_genome_bam_YZBEW:GCTACCTTCTGTCAGAx	11.2942	-1.8317	PR	0	0	0	0	0	0
Sheep;possorted_genome_bam_2XHHB:TATCTGTGTCCGCAGTx	11.4875	-2.79859	PR	0	0	0	0	0	0
Sheep;possorted_genome_bam_2XHHB:AGCGATTTCTTCCGTGx	10.753	-3.34282	PR	0	0	0	0	0	0
Sheep;possorted_genome_bam_4Z79Z:CACGAATAGGCTTAAAx	11.8926	-1.51461	PR	0	0	0	0	0	0
Sheep;possorted_genome_bam_YZBEW:TGTTCCGAGCTAGCCCx	11.7881	-2.16019	PR	0	0	0	0	0	0
Sheep;possorted_genome_bam_YZBEW:CTCAGTCGTTGGTAGGx	7.12624	-1.83811	PR	0	0	0	0	5.13869	0
Sheep;possorted_genome_bam_2XHHB:GCGTTTCGTAAGCTCTx	11.1419	-1.71519	PR	0	0	0	0	0	0
Sheep;possorted_genome_bam_QGU1S:GTCATTTAGGGTAATTx	11.2493	-1.8759	PR	0	0	0	0	0	0
Sheep;possorted_genome_bam_YALKQ:CCTCCAAGTGCTTATGx	10.7668	-1.93587	PR	0	0	0	0	0	0
Sheep;possorted_genome_bam_QGU1S:TCTACATGTCATAGTCx	11.8892	-2.01308	PR	0	0	0	0	0	0
Sheep;possorted_genome_bam_YZBEW:GAACGTTAGACATCCTx	10.9792	-3.44607	PR	0	0	0	0	3.63496	0
Sheep;possorted_genome_bam_2XHHB:TAAGTCGGTGGGAGAGx	11.1422	-2.66129	PR	0	0	0	0	0	0
Sheep;possorted_genome_bam_Z2696:GGGTCACAGGCGAAGGx	10.382	-2.19951	PR	0	0	0	0	0	0
Sheep;possorted_genome_bam_QGU1S:GAGAAATGTCTCAGATx	11.8929	-2.43126	PR	0	0	0	0	0	0
Sheep;possorted_genome_bam_YALKQ:ACGATGTAGACGGAAAx	9.9356	-3.50611	PR	0	0	0	0	0	0
Sheep;possorted_genome_bam_QGU1S:CTGTCGTAGCCTCTTCx	11.7876	-1.87839	PR	0	0	0	0	0	0
Sheep;possorted_genome_bam_2XHHB:TATCAGGTCTTTCAGTx	11.0809	-1.82344	PR	0	0	0	0	0	0
Sheep;possorted_genome_bam_QGU1S:TCACATTAGGTCTTTGx	11.52	-1.58916	PR	0	0	0	0	0	0
Sheep;possorted_genome_bam_QGU1S:CCTCAACGTTCTCTATx	12.2084	-1.63348	PR	0	0	0	0	0	0
Sheep;possorted_genome_bam_4Z79Z:AAGCGTTTCGCTGTTCx	10.7707	-2.52298	PR	0	0	0	0	0	0
Sheep;possorted_genome_bam_2XHHB:AAAGGTATCCTGGCTTx	11.6061	-2.72358	PR	0	0	0	0	0	0
Sheep;possorted_genome_bam_YZBEW:CATCGTCTCTCTCTAAx	11.4013	-1.01991	PR	0	0	0	0	0	0
Sheep;possorted_genome_bam_OPJLV:TACGGGCAGAATCGCGx	11.306	-3.86314	PR	0	0	0	0	4.0799	0
Sheep;possorted_genome_bam_2XHHB:AGCCAATCAGAGTGTGx	11.2981	-2.61359	PR	0	0	0	0	3.99252	0
Sheep;possorted_genome_bam_YZBEW:TCATGTTAGCTGCCTGx	11.526	-1.7874	PR	0	0	0	0	4.12076	0
Sheep;possorted_genome_bam_4Z79Z:CTTCAATCACATATCGx	11.7372	-1.09898	PR	0	0	0	0	0	0
Sheep;possorted_genome_bam_OPJLV:ACTGATGAGGAATGTTx	10.9226	-3.04071	PR	0	0	0	0	0	0
Sheep;possorted_genome_bam_YALKQ:GACCGTGTCAGCACCGx	10.0087	-2.73518	PR	0	0	0	0	0	0
Sheep;possorted_genome_bam_YZBEW:GTGGCGTAGGTCTTTGx	11.7651	-1.89264	PR	0	0	0	0	3.50117	0
Sheep;possorted_genome_bam_YZBEW:GGCAGTCCATATAGCCx	11.4557	-1.92896	PR	0	0	0	0	0	0
Sheep;possorted_genome_bam_YZBEW:CATCCCACAGCTTTGAx	11.4275	-2.49416	PR	0	0	0	0	0	0
Sheep;possorted_genome_bam_YZBEW:TATGTTCTCTTTCGATx	11.1452	-0.874839	PR	0	0	0	0	3.96677	0
Sheep;possorted_genome_bam_Z2696:GTCGTAACAACACGAGx	10.2707	-1.29839	PR	0	0	0	0	0	0
Sheep;possorted_genome_bam_2XHHB:GATCCCTTCATGGGAGx	10.6987	-3.10018	PR	0	0	0	0	0	0
Sheep;possorted_genome_bam_YZBEW:TGCAGATTCCCTTCCCx	11.5209	-1.89214	PR	0	0	0	0	3.10965	0
Sheep;possorted_genome_bam_YZBEW:GAGAAATCATGACAAAx	9.95764	-1.98469	PR	0	0	0	0	0	0
Sheep;possorted_genome_bam_YZBEW:CGGAGAATCATTGCTTx	11.514	-2.29016	PR	0	0	0	0	0	0
Sheep;possorted_genome_bam_YZBEW:TCCCACAGTGTAAATGx	11.0343	-2.43271	PR	0	0	0	0	0	0
Sheep;possorted_genome_bam_YZBEW:ATCACAGGTGGACCTCx	11.5846	-1.12372	PR	0	0	0	0	0	0
Sheep;possorted_genome_bam_OPJLV:CGTGTCTGTAAGGCCAx	11.8511	-1.65953	PR	0	0	0	0	0	0
Sheep;possorted_genome_bam_YZBEW:TGTCCACGTGCCCAGTx	10.8569	-2.15751	PR	0	0	0	0	0	0
Sheep;possorted_genome_bam_QGU1S:ACTATTCGTGTGTCCGx	11.2873	-2.12097	PR	0	0	0	0	0	0
Sheep;possorted_genome_bam_YZBEW:GGCGTCAGTGAACCGAx	10.9176	-2.15925	PR	0	0	0	0	0	0
Sheep;possorted_genome_bam_2XHHB:CCGATCTTCTCGCAGGx	11.2726	-2.65732	PR	0	0	0	0	0	0
Sheep;possorted_genome_bam_YZBEW:CATCGGGCAGACCAGAx	10.9005	-1.40471	PR	0	0	0	0	0	0
Sheep;possorted_genome_bam_4Z79Z:GATGAGGCAGTCTACAx	11.8132	-1.44691	PR	0	0	0	0	0	0
Sheep;possorted_genome_bam_2XHHB:ACGTCCTAGACACACGx	11.3574	-2.39504	PR	0	0	0	0	0	0
Sheep;possorted_genome_bam_Z2696:TTGTTCAAGTCTGTACx	10.4897	-2.20073	PR	0	0	0	0	0	0
Sheep;possorted_genome_bam_2XHHB:GCATTAGTCCGTGGGTx	11.045	-2.33212	PR	0	0	0	0	0	0
Sheep;possorted_genome_bam_2XHHB:ACAGCCGCAAGGCGTAx	10.5721	-3.53357	PR	0	0	0	0	0	0
Sheep;possorted_genome_bam_4Z79Z:ATGGAGGCAGCACCCAx	7.61177	-2.13896	PR	0	0	0	0	5.43054	0
Sheep;possorted_genome_bam_QGU1S:TTGTGGAGTGACACAGx	11.2662	-1.36461	PR	0	0	0	0	0	0
Sheep;possorted_genome_bam_4Z79Z:CATGAGTAGTATAACGx	11.422	-3.4417	PR	0	0	0	0	0	0
Sheep;possorted_genome_bam_4Z79Z:TGAGGGATCCATCTATx	11.8709	-2.0778	PR	0	0	0	0	0	0
Sheep;possorted_genome_bam_YZBEW:CAACGATCATCTCGTCx	11.5904	-2.41453	PR	0	0	0	0	0	0
Sheep;possorted_genome_bam_QGU1S:GACTTCCAGTCAGAGCx	10.8993	-2.71921	PR	0	0	0	0	0	0
Sheep;possorted_genome_bam_2XHHB:CGCATAAGTTATAGAGx	11.2584	-2.22839	PR	0	0	0	0	0	0
Sheep;possorted_genome_bam_YZBEW:TAGGTTGCACAGACGAx	10.865	0.167466	PR	0	0	0	0	0	0
Sheep;possorted_genome_bam_QGU1S:GGATCTAAGAACCGCAx	11.9048	-2.27819	PR	0	0	0	0	0	0
Sheep;possorted_genome_bam_YZBEW:ATCCACCAGGATGAGAx	11.4787	-2.81807	PR	0	0	0	0	0	0
Sheep;possorted_genome_bam_QGU1S:GAGTCATCACCTCAGGx	10.9838	-3.27611	PR	0	0	0	0	0	0
Sheep;possorted_genome_bam_4Z79Z:AACCATGGTATCAGCTx	11.5911	-1.40743	PR	0	0	0	0	0	0
Sheep;possorted_genome_bam_OPJLV:AGCCACGTCTGAATCGx	11.1252	-2.65083	PR	0	0	0	0	0	0
Sheep;possorted_genome_bam_QGU1S:CCGGTAGGTTTGGAAAx	11.1858	-1.1292	PR	0	0	0	0	0	0
Sheep;possorted_genome_bam_YZBEW:ACAGAAAAGACATCCTx	11.2292	-2.24536	PR	0	0	0	0	0	0
Sheep;possorted_genome_bam_YALKQ:ACTGTGAGTCGATTACx	8.56749	-2.50731	PR	0	0	0	0	0	0
Sheep;possorted_genome_bam_2XHHB:AGGTCATGTTCCCACTx	9.10155	4.12214	PR	0	0	0	0	0	0
Sheep;possorted_genome_bam_2XHHB:CACTGAAAGTTGGGACx	10.0553	3.53982	PR	0	0	0	0	0	0
Sheep;possorted_genome_bam_2XHHB:CCCGGAAAGCAAGCCAx	8.29473	2.03164	PR	0	0	0	0	0	0
Sheep;possorted_genome_bam_2XHHB:CGAAGTTTCGGATAAAx	8.55641	3.5586	PR	0	0	0	0	0	0
Sheep;possorted_genome_bam_2XHHB:CGAGTTACAGTTGCGCx	8.7984	4.10764	PR	0	0	0	0	0	0
Sheep;possorted_genome_bam_2XHHB:CTAACTTGTAGTACGGx	9.90431	4.44907	PR	0	0	0	0	0	0
Sheep;possorted_genome_bam_2XHHB:GAGAAATCATCCAATGx	9.25045	4.18422	PR	0	0	0	0	0	0
Sheep;possorted_genome_bam_2XHHB:GAGGGTAAGTCCGCCAx	8.53219	3.37181	PR	0	0	0	0	0	0
Sheep;possorted_genome_bam_2XHHB:GTTAGTGAGGTTCCATx	10.0942	2.17488	PR	0	0	0	0	0	0
Sheep;possorted_genome_bam_2XHHB:TACTGCCTCGAGTCCGx	9.40837	3.87564	PR	0	0	0	0	0	0
Sheep;possorted_genome_bam_2XHHB:TCTTGCGTCTACCTTAx	9.40952	3.71783	PR	0	0	0	0	0	0
Sheep;possorted_genome_bam_2XHHB:TGGCGTGGTGCCTATAx	8.81069	3.79504	PR	0	0	0	0	0	0
Sheep;possorted_genome_bam_OPJLV:AAACCCAAGCGTATGGx	9.05736	2.868	PR	0	0	0	0	0	0
Sheep;possorted_genome_bam_OPJLV:AACCTGAAGCAACAATx	8.7207	3.19433	PR	0	0	0	0	0	0
Sheep;possorted_genome_bam_OPJLV:ACATCGAAGAGTCAGCx	9.66498	2.48987	PR	0	0	0	0	3.24142	0
Sheep;possorted_genome_bam_OPJLV:ACGGTCGCAGATTCGTx	8.70076	3.48783	PR	0	0	0	0	3.23203	0
Sheep;possorted_genome_bam_OPJLV:ACTGTCCTCACTGCTCx	10.1781	3.17326	PR	0	0	0	0	0	0
Sheep;possorted_genome_bam_OPJLV:CAGCAGCAGGGACAGGx	8.86079	2.57541	PR	0	0	0	0	3.90762	0
Sheep;possorted_genome_bam_OPJLV:CCGGTGAAGCGCCTTGx	8.64143	2.93496	PR	0	0	0	0	0	0
Sheep;possorted_genome_bam_OPJLV:CTGTACCAGTTGTAAGx	10.17	2.96505	PR	0	0	0	0	3.98732	0
Sheep;possorted_genome_bam_OPJLV:GAGAGGTTCGTGACTAx	8.55611	3.22953	PR	0	0	0	0	0	0
Sheep;possorted_genome_bam_OPJLV:GCAGTTAGTCGGTAAGx	9.52174	2.775	PR	0	0	0	0	0	0
Sheep;possorted_genome_bam_OPJLV:GCCAGTGGTACGCTTAx	8.84225	4.0404	PR	0	0	0	0	0	0
Sheep;possorted_genome_bam_OPJLV:GCCGATGTCAGATGCTx	9.33943	4.00461	PR	0	0	0	0	3.15151	0
Sheep;possorted_genome_bam_OPJLV:GGTGTTAGTACTCCGGx	9.06176	4.11904	PR	0	0	0	0	0	0
Sheep;possorted_genome_bam_OPJLV:GTGTTAGGTAATGTGAx	9.81056	2.70303	PR	0	0	0	0	3.46448	0
Sheep;possorted_genome_bam_OPJLV:TAATCTCCAGTCGTTAx	9.16784	3.92432	PR	0	0	0	0	0	0
Sheep;possorted_genome_bam_OPJLV:TACCGGGTCTTCCACGx	9.22286	2.56239	PR	0	0	0	0	0	0
Sheep;possorted_genome_bam_OPJLV:TAGACTGGTGACACGAx	9.3682	4.65893	PR	0	0	0	0	0	0
Sheep;possorted_genome_bam_OPJLV:TCTCACGGTATCTTCTx	9.92093	4.41736	PR	0	0	0	0	0	0
Sheep;possorted_genome_bam_OPJLV:TCGTGCTTCATTCGGAx	9.12915	3.4794	PR	0	0	0	0	3.67159	0
Sheep;possorted_genome_bam_OPJLV:TGATGCAGTGATGGCAx	9.07381	3.74543	PR	0	0	0	0	3.11581	0
Sheep;possorted_genome_bam_OPJLV:TGATTTCCACGTATACx	9.54524	4.59238	PR	0	0	0	0	3.72799	0
Sheep;possorted_genome_bam_OPJLV:TGATTCTTCTCCTGTGx	9.58649	4.42906	PR	0	0	0	0	2.90044	0
Sheep;possorted_genome_bam_OPJLV:TGTCCCACAGGCATGAx	9.49362	3.16904	PR	0	0	0	0	3.79076	0
Sheep;possorted_genome_bam_OPJLV:TTATTGCGTCACTGATx	9.52785	2.92952	PR	0	0	0	0	0	0
Sheep;possorted_genome_bam_OPJLV:TTGATGGAGGCATGGTx	2.01387	-12.8261	PR	0	0	0	0	6.83817	0
Sheep;possorted_genome_bam_OPJLV:TTGTGGAAGCGCCTCAx	8.64548	2.00946	PR	0	0	0	0	0	0
Sheep;possorted_genome_bam_Z2696:AAAGGGCGTCATCGGCx	8.9963	3.22733	PR	0	0	0	0	0	0
Sheep;possorted_genome_bam_Z2696:AACAAGATCCCATACCx	9.33039	3.27849	PR	0	0	0	0	0	0
Sheep;possorted_genome_bam_Z2696:ACATGCAGTCCAAATCx	9.67977	3.91895	PR	0	0	0	0	0	0
Sheep;possorted_genome_bam_Z2696:ACTATGGCACTTGGGCx	9.43645	4.75979	PR	0	0	0	0	0	0
Sheep;possorted_genome_bam_Z2696:ACTCCCAAGGGTTAGCx	8.77771	2.66078	PR	0	0	0	0	0	0
Sheep;possorted_genome_bam_Z2696:AGATCGTTCGGCAGTCx	9.1967	2.28137	PR	0	0	0	0	0	0
Sheep;possorted_genome_bam_Z2696:AGATGCTAGGCACCAAx	8.67786	2.4659	PR	0	0	0	0	0	0
Sheep;possorted_genome_bam_Z2696:AGCGCCAAGCAGAAAGx	9.12467	0.807039	PR	0	0	0	0	0	0
Sheep;possorted_genome_bam_Z2696:AGCGCTGGTAGCTTACx	9.11192	4.02486	PR	0	0	0	0	0	0
Sheep;possorted_genome_bam_Z2696:ATCTCTATCGTAGGAGx	8.54637	1.64988	PR	0	0	0	0	0	0
Sheep;possorted_genome_bam_Z2696:ATTACTCTCTACGGTAx	9.64217	4.29065	PR	0	0	0	0	0	0
Sheep;possorted_genome_bam_Z2696:CATGCCTCAATGTGGGx	9.35262	3.69334	PR	0	0	0	0	0	0
Sheep;possorted_genome_bam_Z2696:CGAGGCTTCAATCTTCx	8.90888	4.06089	PR	0	0	0	0	0	0
Sheep;possorted_genome_bam_Z2696:CGAGAAGGTTCCTAAGx	8.36265	2.17464	PR	0	0	0	0	0	0
Sheep;possorted_genome_bam_Z2696:CTATCTATCGCACTCTx	1.76787	-13.2821	PR	0	0	0	0	5.32631	0
Sheep;possorted_genome_bam_Z2696:CTCACTGGTGACTCGCx	8.96315	3.03018	PR	0	0	0	0	0	0
Sheep;possorted_genome_bam_Z2696:CTGCAGGTCACGGACCx	8.54703	3.34385	PR	0	0	0	0	0	0
Sheep;possorted_genome_bam_Z2696:CTGCATCTCCACATAGx	9.04789	3.71379	PR	0	0	0	0	0	0
Sheep;possorted_genome_bam_Z2696:GAAGTAACACATAACCx	9.22341	2.57541	PR	0	0	0	0	0	0
Sheep;possorted_genome_bam_Z2696:GAGGCCTCATTAAAGGx	9.63553	3.34627	PR	0	0	0	0	0	0
Sheep;possorted_genome_bam_Z2696:GATAGCTTCACGATACx	8.4843	2.85839	PR	0	0	0	0	0	0
Sheep;possorted_genome_bam_Z2696:GCAACATTCTTACCATx	8.49076	3.21319	PR	0	0	0	0	0	0
Sheep;possorted_genome_bam_Z2696:GTCGTTCTCATTATCCx	8.98762	2.70601	PR	0	0	0	0	0	0
Sheep;possorted_genome_bam_Z2696:TAGGTACGTATGGTTCx	8.50279	2.65324	PR	0	0	0	0	0	0
Sheep;possorted_genome_bam_Z2696:TATCTGTTCGTCCTCAx	8.79361	3.44833	PR	0	0	0	0	0	0
Sheep;possorted_genome_bam_Z2696:TCTTTGACACAGAGACx	9.47199	0.737453	PR	0	0	0	0	0	0
Sheep;possorted_genome_bam_YALKQ:AAACGAATCCGCGGATx	9.21439	2.42663	PR	0	0	0	0	0	0
Sheep;possorted_genome_bam_YALKQ:AGACAAATCCGTGTGGx	8.67551	2.30292	PR	0	0	0	0	0	0
Sheep;possorted_genome_bam_YALKQ:ATTACCTGTATCGTTGx	8.96469	2.35836	PR	0	0	0	0	0	0
Sheep;possorted_genome_bam_YALKQ:CCGATCTTCATCTCTAx	-3.72857	9.62524	PR	0	0	0	0	2.55321	0
Sheep;possorted_genome_bam_YALKQ:CTGTACCTCCTAGCCTx	8.9373	2.62799	PR	0	0	0	0	0	0
Sheep;possorted_genome_bam_YALKQ:GAACACTAGTTCCAGTx	8.57893	2.88769	PR	0	0	0	0	0	0
Sheep;possorted_genome_bam_YALKQ:GAAGGACAGATTAGACx	8.8102	1.86852	PR	0	0	0	0	0	0
Sheep;possorted_genome_bam_YALKQ:GAGGCAACACTCCTTGx	8.76417	1.18416	PR	0	0	0	0	0	0
Sheep;possorted_genome_bam_YALKQ:GTCACTCTCTCGGTAAx	-2.50275	7.28244	PR	0	0	0	0	0	0
Sheep;possorted_genome_bam_YALKQ:TCGGTCTAGTGTCATCx	8.37445	2.09405	PR	0	0	0	0	0	0
Sheep;possorted_genome_bam_YALKQ:TCTTCCTGTAGGCTCCx	8.31082	2.35104	PR	0	0	0	0	0	0
Sheep;possorted_genome_bam_YALKQ:TTTCGATGTGACGTCCx	9.4258	1.84413	PR	0	0	0	0	0	0
Sheep;possorted_genome_bam_YZBEW:AAGCGAGCAGGAAGTCx	-2.03475	-12.581	PR	0	0	0	0	0	0
Sheep;possorted_genome_bam_YZBEW:ACACAGTAGCGCCTCAx	9.51553	4.41903	PR	0	0	0	0	0	0
Sheep;possorted_genome_bam_YZBEW:ACCGTTCGTGATATAGx	8.57331	3.19242	PR	0	0	0	0	0	0
Sheep;possorted_genome_bam_YZBEW:ACCTGAAGTGACGTCCx	2.05491	-12.7893	PR	0	0	0	0	5.85251	0
Sheep;possorted_genome_bam_YZBEW:ACGGTCGCATCGGTTAx	9.11271	4.71577	PR	0	0	0	0	0	0
Sheep;possorted_genome_bam_YZBEW:AGAGCAGCACCATAACx	1.74226	-13.2624	PR	0	0	0	0	6.6376	0
Sheep;possorted_genome_bam_YZBEW:AGGGTCCAGAAGAACGx	8.17838	2.80895	PR	0	0	0	0	0	0
Sheep;possorted_genome_bam_YZBEW:ATCACAGGTACGACAGx	-1.80132	-12.8804	PR	0	0	0	0	0	0
Sheep;possorted_genome_bam_YZBEW:ATCCACCCAGACCAGAx	1.78439	-12.7396	PR	0	0	0	0	5.73132	0
Sheep;possorted_genome_bam_YZBEW:ATGGGAGCATGCACTAx	9.10388	3.41744	PR	0	0	0	0	0	0
Sheep;possorted_genome_bam_YZBEW:CACATGAGTCACTACAx	9.75143	4.25679	PR	0	0	0	0	0	0
Sheep;possorted_genome_bam_YZBEW:CACCAAAAGACCGTTTx	-1.225	-13.2	PR	0	0	0	0	0	0
Sheep;possorted_genome_bam_YZBEW:CACTGAAAGAATACACx	9.11161	4.21987	PR	0	0	0	0	2.62141	0
Sheep;possorted_genome_bam_YZBEW:CCAATGATCATAAGGAx	9.24058	2.45827	PR	0	0	0	0	3.42628	0
Sheep;possorted_genome_bam_YZBEW:CATTCCGGTGTAGTGGx	0.394193	-13.2087	PR	0	0	0	0	5.65038	0
Sheep;possorted_genome_bam_YZBEW:CCCTAACAGTAGGTTAx	-2.17661	-13.375	PR	0	0	0	0	2.01742	0
Sheep;possorted_genome_bam_YZBEW:CCGATCTCACATGTTGx	-0.918284	-13.0261	PR	0	0	0	0	0	0
Sheep;possorted_genome_bam_YZBEW:CCTACGTTCAAAGCCTx	-1.42664	-13.1024	PR	0	0	0	0	0	0
Sheep;possorted_genome_bam_YZBEW:CTAACCCTCACGATACx	9.89333	3.85261	PR	0	0	0	0	0	0
Sheep;possorted_genome_bam_YZBEW:GACTTCCCAGTCTACAx	9.40797	3.97446	PR	0	0	0	0	2.37018	0
Sheep;possorted_genome_bam_YZBEW:GACTCAATCTAAGGAAx	8.23516	2.51669	PR	0	0	0	0	0	0
Sheep;possorted_genome_bam_YZBEW:GACGCTGAGTGCCGAAx	1.30347	-13.1159	PR	0	0	0	0	0	0
Sheep;possorted_genome_bam_YZBEW:GAGCCTGCATCTCATTx	9.0111	4.02311	PR	0	0	0	0	0	0
Sheep;possorted_genome_bam_YZBEW:GCAGCCAAGGGTTTCTx	-1.80358	-13.2252	PR	0	0	0	0	0	0
Sheep;possorted_genome_bam_YZBEW:GCATGATAGCTGCCTGx	-0.190615	-13.2106	PR	0	0	0	0	0	0
Sheep;possorted_genome_bam_YZBEW:GCACTAATCCAGCTCTx	-0.60454	-13.2257	PR	0	0	0	0	0	0
Sheep;possorted_genome_bam_YZBEW:GTAACCATCGCTAATGx	9.36763	4.5693	PR	0	0	0	0	1.93756	0
Sheep;possorted_genome_bam_YZBEW:GTAGTACTCCATTTGTx	2.03333	-13.0778	PR	0	0	0	0	5.77574	0
Sheep;possorted_genome_bam_YZBEW:GTATTGGTCATGAGGGx	1.2675	-12.7567	PR	0	0	0	0	5.42031	0
Sheep;possorted_genome_bam_YZBEW:GTCCCATGTATCCTCCx	-3.87674	-12.9418	PR	0	0	0	0	0	0
Sheep;possorted_genome_bam_YZBEW:TACAACGGTCCGTACGx	-2.11455	-13.3152	PR	0	0	0	0	0	0
Sheep;possorted_genome_bam_YZBEW:TATATCCAGAGCACTGx	0.179354	-12.5425	PR	0	0	0	0	3.4585	0
Sheep;possorted_genome_bam_YZBEW:TGATCTTAGCGTTCATx	9.0729	3.64172	PR	0	0	0	0	0	0
Sheep;possorted_genome_bam_YZBEW:TGAGGAGTCCGTTGGGx	0.622694	-13.0117	PR	0	0	0	0	6.33315	0
Sheep;possorted_genome_bam_YZBEW:TGGGAAGGTTGCAACTx	10.0585	4.13088	PR	0	0	0	0	0	0
Sheep;possorted_genome_bam_YZBEW:TGTTACTGTGGGCTTCx	-2.7347	-13.0128	PR	0	0	0	0	0	0
Sheep;possorted_genome_bam_YZBEW:TTCACCGAGACCGTTTx	9.34778	4.64509	PR	0	0	0	0	0	0
Sheep;possorted_genome_bam_YZBEW:TTCCTTCAGCACCCACx	9.42182	4.25795	PR	0	0	0	0	0	0
Sheep;possorted_genome_bam_YZBEW:TTCGGTCGTATGAAGTx	-1.80618	-12.6299	PR	0	0	0	0	0	0
Sheep;possorted_genome_bam_YZBEW:TTTGACTCATGAATAGx	-0.624658	-12.9071	PR	0	0	0	0	2.79202	0
Sheep;possorted_genome_bam_4Z79Z:ACGATGTCAGACCATTx	9.51156	4.16708	PR	0	0	0	0	0	0
Sheep;possorted_genome_bam_4Z79Z:ACTGTCCAGCCATTGTx	9.50064	4.23577	PR	0	0	0	0	0	0
Sheep;possorted_genome_bam_4Z79Z:ATCGCCTGTCGTCGGTx	9.85536	3.7651	PR	0	0	0	0	0	0
Sheep;possorted_genome_bam_4Z79Z:ATCGTCCGTCGACTTAx	10.4661	2.96943	PR	0	0	0	0	0	0
Sheep;possorted_genome_bam_4Z79Z:ATGTCTTCACACAGCCx	9.20728	4.16185	PR	0	0	0	0	0	0
Sheep;possorted_genome_bam_4Z79Z:CAACAACAGTTCAACCx	9.64618	4.73823	PR	0	0	0	0	0	0
Sheep;possorted_genome_bam_4Z79Z:CCTAAGATCCGGACTGx	2.15163	-12.9645	PR	0	0	0	0	7.41217	0
Sheep;possorted_genome_bam_4Z79Z:CCTTCAGTCCAATCTTx	9.58208	4.1281	PR	0	0	0	0	0	0
Sheep;possorted_genome_bam_4Z79Z:CGAAGTTCACTACAGTx	8.41509	3.58546	PR	0	0	0	0	0	0
Sheep;possorted_genome_bam_4Z79Z:CTCGAGGGTCCATAGTx	8.93419	3.53983	PR	0	0	0	0	0	0
Sheep;possorted_genome_bam_4Z79Z:GACGTTAGTCATCACAx	9.58622	3.94982	PR	0	0	0	0	0	0
Sheep;possorted_genome_bam_4Z79Z:GAGAGGTGTCTGATACx	9.92358	4.08237	PR	0	0	0	0	0	0
Sheep;possorted_genome_bam_4Z79Z:GCTGCAGTCCGTTGAAx	9.45491	4.34011	PR	0	0	0	0	0	0
Sheep;possorted_genome_bam_4Z79Z:GGCACGTTCCTGGGACx	9.44274	3.1982	PR	0	0	0	0	0	0
Sheep;possorted_genome_bam_4Z79Z:GGTAGAGCATCTGTTTx	9.72804	4.37044	PR	0	0	0	0	0	0
Sheep;possorted_genome_bam_4Z79Z:GGTGTCGCAATCGCATx	9.10944	3.5977	PR	0	0	0	0	0	0
Sheep;possorted_genome_bam_4Z79Z:GTTTGGACAAGATGTAx	8.65873	3.38166	PR	0	0	0	0	0	0
Sheep;possorted_genome_bam_4Z79Z:TATCTGTCAGAGGCATx	9.59526	3.91593	PR	0	0	0	0	0	0
Sheep;possorted_genome_bam_4Z79Z:TAGCACATCCGTATGAx	9.88168	2.65048	PR	0	0	0	0	0	0
Sheep;possorted_genome_bam_4Z79Z:TCACTCGGTCGTGGTCx	8.73036	2.70601	PR	0	0	0	0	0	0
Sheep;possorted_genome_bam_4Z79Z:TTGTTTGGTCGAAGCAx	8.37728	3.42329	PR	0	0	0	0	3.76777	0
Sheep;possorted_genome_bam_QGU1S:AATGACCCATAACTCGx	-5.8893	4.78602	PR	0	0	0	0	0	0
Sheep;possorted_genome_bam_QGU1S:ACAACCAGTTCGAAGGx	8.7674	3.03286	PR	0	0	0	0	0	0
Sheep;possorted_genome_bam_QGU1S:AGACAGGCACCCTTGTx	9.25312	4.27908	PR	0	0	0	0	0	0
Sheep;possorted_genome_bam_QGU1S:CATTCCGTCAGTGATCx	9.13265	4.51541	PR	0	0	0	0	0	0
Sheep;possorted_genome_bam_QGU1S:CCTATCGAGCTGGCCTx	8.66617	3.31028	PR	0	0	0	0	0	0
Sheep;possorted_genome_bam_QGU1S:CCTCATGAGCCTTCTCx	9.03685	3.96296	PR	0	0	0	0	0	0
Sheep;possorted_genome_bam_QGU1S:GGGCCATTCAATCAGCx	-4.05804	7.829	PR	0	0	0	0	0	0
Sheep;possorted_genome_bam_QGU1S:GTCATTTCAGACACAGx	8.97957	3.33034	PR	0	0	0	0	0	0
Sheep;possorted_genome_bam_QGU1S:GTGGGAACAAATGATGx	9.9938	3.111	PR	0	0	0	0	0	0
Sheep;possorted_genome_bam_QGU1S:TGGATCAGTGATGTAAx	9.16414	3.34253	PR	0	0	0	0	0	0
Sheep;possorted_genome_bam_QGU1S:TTGAGTGGTTTACCAGx	9.96533	3.40701	PR	0	0	0	0	0	0
Sheep;possorted_genome_bam_YALKQ:TATCGCCGTCCTCCATx	0.909098	-3.20471	MG	0	0	0	0	0	0
Sheep;possorted_genome_bam_OPJLV:CACCAAACAAGGTTGGx	0.326486	-3.75968	MG	0	0	0	0	5.69578	0
Sheep;possorted_genome_bam_OPJLV:GTGGGAACACTAAACCx	1.58752	-4.01211	MG	0	0	0	0	3.88402	0
Sheep;possorted_genome_bam_QGU1S:TTGTTGTTCGGTAACTx	1.55024	-4.28089	MG	0	0	0	0	4.93692	0
Sheep;possorted_genome_bam_Z2696:AACCCAACAAACGTGGx	-0.0765046	-4.22002	MG	0	0	0	0	0	0
Sheep;possorted_genome_bam_YALKQ:GGTGAAGGTACGACTTx	0.0523447	-3.43033	MG	0	0	0	0	4.27558	0
Sheep;possorted_genome_bam_Z2696:ACTTATCCAAGTGATAx	0.635873	-4.49719	MG	0	0	0	0	0	0
Sheep;possorted_genome_bam_2XHHB:GGGCGTTGTACCCAGCx	1.47555	-4.53305	MG	0	0	0	0	3.76983	0
Sheep;possorted_genome_bam_YZBEW:GCTGCAGTCGGATTACx	1.3967	-4.2735	MG	0	0	0	0	0	0
Sheep;possorted_genome_bam_2XHHB:CTCGAGGTCTCAGTCCx	2.92567	-5.1553	MG	0	0	0	0	3.89339	0
Sheep;possorted_genome_bam_OPJLV:GATGCTATCATCGACAx	0.870289	-3.39708	MG	0	0	0	0	5.24847	0
Sheep;possorted_genome_bam_Z2696:GTAGAGGTCTCAGGCGx	0.840654	-4.72762	MG	0	0	0	0	0	0
Sheep;possorted_genome_bam_YZBEW:TGCTTCGCATGGCTGCx	1.94558	-4.0556	MG	0	0	0	0	2.91352	0
Sheep;possorted_genome_bam_YZBEW:TCGATTTGTTGGTGTTx	2.40114	-3.15127	MG	0	0	0	0	4.67377	0
Sheep;possorted_genome_bam_OPJLV:CAACGATAGTGCACCCx	1.47161	-4.07535	MG	0	0	0	0	3.78443	0
Sheep;possorted_genome_bam_2XHHB:TCATCATTCAGCATTGx	1.87268	-4.38383	MG	0	0	0	0	3.16663	0
Sheep;possorted_genome_bam_YZBEW:TGAATGCTCCATCTCGx	2.9073	-5.47206	MG	0	0	0	0	3.21009	0
Sheep;possorted_genome_bam_Z2696:TGTTACTTCCGTAGGCx	0.371958	-2.90149	MG	0	0	0	0	5.70961	0
Sheep;possorted_genome_bam_YZBEW:GCTTCACCAGGCTATTx	1.84813	-4.03774	MG	0	0	0	0	4.94085	0
Sheep;possorted_genome_bam_OPJLV:AGTGACTGTACGCGTCx	0.295101	-4.44309	MG	0	0	0	0	5.29933	0
Sheep;possorted_genome_bam_4Z79Z:AGGAAATGTGCTCTCTx	2.07549	-4.08017	MG	0	0	0	0	5.24668	0
Sheep;possorted_genome_bam_YZBEW:TGAGCATCAGCGACAAx	1.8507	-3.27593	MG	0	0	0	0	5.32115	0
Sheep;possorted_genome_bam_OPJLV:GTGCGTGGTGAGACCAx	1.93092	-3.04169	MG	0	0	0	0	4.40637	0
Sheep;possorted_genome_bam_YALKQ:TTTGGAGTCCAGTGTAx	2.24979	-4.76032	MG	0	0	0	0	0	0
Sheep;possorted_genome_bam_YZBEW:GGAGGATGTGCGGTAAx	2.82278	-4.96314	MG	0	0	0	0	5.11578	0
Sheep;possorted_genome_bam_Z2696:GTAATCGAGTTGGCGAx	-4.62746	-12.9217	MG	0	0	0	0	0	0
Sheep;possorted_genome_bam_YZBEW:CGTTAGACAGAGGTACx	-0.23775	-12.9658	MG	0	0	0	0	4.97024	0
Sheep;possorted_genome_bam_Z2696:TCTATACAGCACGATGx	-4.32443	-12.5641	MG	0	0	0	0	4.4598	0
Sheep;possorted_genome_bam_YZBEW:AGGTTACCAATTCACGx	1.73737	-3.04934	MG	0	0	0	0	3.6207	0
Sheep;possorted_genome_bam_OPJLV:CCTTCAGCATGTTTGGx	2.35883	-3.87854	MG	0	0	0	0	5.30206	0
Sheep;possorted_genome_bam_YZBEW:GGGCCATTCGCCAGTGx	0.446139	-3.87653	MG	0	0	0	0	5.20398	0
Sheep;possorted_genome_bam_4Z79Z:ACATTTCCAGTTTGGTx	2.07138	-3.64682	MG	0	0	0	0	3.87473	0
Sheep;possorted_genome_bam_YZBEW:CTAACTTAGCGCTTCGx	0.735231	-4.5406	MG	0	0	0	0	4.7493	0
Sheep;possorted_genome_bam_Z2696:GGAGAACAGGAGGCAGx	-5.02364	-12.5037	MG	0	0	0	0	2.32902	0
Sheep;possorted_genome_bam_YZBEW:TCCGATCGTGTCTTAGx	1.24782	-4.15924	MG	0	0	0	0	3.53936	0
Sheep;possorted_genome_bam_2XHHB:CCACTTGAGTTTAGGAx	2.15315	-3.74013	MG	0	0	0	0	4.96705	0
Sheep;possorted_genome_bam_2XHHB:GTATTGGGTCACTACAx	1.25348	-4.7488	MG	0	0	0	0	0	0
Sheep;possorted_genome_bam_2XHHB:CTACCTGGTTTGTTGGx	1.66949	-4.23788	MG	0	0	0	0	4.4907	0
Sheep;possorted_genome_bam_Z2696:GTAGAAAGTTACGGAGx	2.17862	-5.02286	MG	0	0	0	0	0	0
Sheep;possorted_genome_bam_OPJLV:GTGTCCTCAACACAAAx	0.172537	-4.56053	MG	0	0	0	0	5.20398	0
Sheep;possorted_genome_bam_2XHHB:CTCAGGGCACCAGCTGx	2.26935	-4.39955	MG	0	0	0	0	2.91848	0
Sheep;possorted_genome_bam_QGU1S:TGTGGCGGTCCCTGAGx	1.05948	-3.96268	MG	0	0	0	0	4.20155	0
Sheep;possorted_genome_bam_YZBEW:AACAAAGTCCCGGTAGx	0.768777	-3.40151	MG	0	0	0	0	5.08406	0
Sheep;possorted_genome_bam_YZBEW:GGAGGATAGTGATGGCx	1.85505	-4.37913	MG	0	0	0	0	2.85455	0
Sheep;possorted_genome_bam_YZBEW:GGTAGAGAGATTGATGx	1.36534	-3.72285	MG	0	0	0	0	4.40838	0
Sheep;possorted_genome_bam_YZBEW:CTACCTGAGAGCCATGx	0.333592	-4.14871	MG	0	0	0	0	0	0
Sheep;possorted_genome_bam_2XHHB:TAGCACAGTGGTATGGx	-4.44478	-12.8787	MG	0	0	0	0	3.11068	0
Sheep;possorted_genome_bam_YALKQ:CTAACCCAGGGTAGCTx	-3.54038	8.82212	MG	0	0	0	0	0	0
Sheep;possorted_genome_bam_Z2696:ATCACGAGTAACGTTCx	1.36246	-2.73353	MG	0	0	0	0	3.77398	0
Sheep;possorted_genome_bam_Z2696:AGTGACTTCGAGCCTGx	-4.70391	-12.3471	MG	0	0	0	0	3.03317	0
Sheep;possorted_genome_bam_YZBEW:GAGTCTAAGGGTTTCTx	1.25097	-3.11684	MG	0	0	0	0	4.42658	0
Sheep;possorted_genome_bam_2XHHB:GAGGCCTGTTTCGTAGx	2.17976	-4.31581	MG	0	0	0	0	0	0
Sheep;possorted_genome_bam_OPJLV:CTACATTTCGACGATTx	1.62535	-3.77265	MG	0	0	0	0	3.07749	0
Sheep;possorted_genome_bam_YZBEW:TCAGGTATCCTTACCGx	1.26139	-4.30947	MG	0	0	0	0	4.69951	0
Sheep;possorted_genome_bam_YALKQ:GAGTCATGTGGCTGCTx	0.688603	-3.71002	MG	0	0	0	0	4.06854	0
Sheep;possorted_genome_bam_Z2696:CATAGACTCAAGAATGx	0.404987	-3.52139	MG	0	0	0	0	0	0
Sheep;possorted_genome_bam_Z2696:GAGCCTGCATCTAGACx	1.33722	-3.69259	MG	0	0	0	0	3.7058	0
Sheep;possorted_genome_bam_4Z79Z:TCATGGATCCATTGCCx	-1.37135	7.94864	MG	0	0	0	0	4.66418	0
Sheep;possorted_genome_bam_YZBEW:CATAAGCTCCGTGTGGx	0.472946	-2.90937	MG	0	0	0	0	5.21302	0
Sheep;possorted_genome_bam_4Z79Z:GTGAGCCAGTAGCTCTx	1.82203	-4.06362	MG	0	0	0	0	3.76983	0
Sheep;possorted_genome_bam_2XHHB:GCATGATGTGAATTAGx	1.67533	-3.47796	MG	0	0	0	0	5.23084	0
Sheep;possorted_genome_bam_OPJLV:TGTTCCGCAGCAGGATx	1.90675	-4.00923	MG	0	0	0	0	0	0
Sheep;possorted_genome_bam_YZBEW:GAATCACGTTCCTAAGx	1.84311	-4.03342	MG	0	0	0	0	4.31523	0
Sheep;possorted_genome_bam_OPJLV:TCATGAGCATGGATCTx	-0.0100545	-4.28973	MG	0	0	0	0	0	0
Sheep;possorted_genome_bam_4Z79Z:TCCTTCTGTTTCGTTTx	1.06196	-4.72417	MG	0	0	0	0	4.75025	0
Sheep;possorted_genome_bam_YZBEW:GGATGTTGTGGAACCAx	1.17449	-4.3718	MG	0	0	0	0	4.54079	0
Sheep;possorted_genome_bam_OPJLV:TTCCGTGGTTCTAAGCx	1.93516	-4.60099	MG	0	0	0	0	4.46828	0
Sheep;possorted_genome_bam_OPJLV:ATACCTTTCCGAGAAGx	0.987162	-4.44971	MG	0	0	0	0	5.20129	0
Sheep;possorted_genome_bam_YZBEW:AAAGAACGTCGTTTCCx	0.728542	-3.48205	MG	0	0	0	0	4.74177	0
Sheep;possorted_genome_bam_YZBEW:GGGATCCTCCTGGGTGx	1.03918	-3.89057	MG	0	0	0	0	4.12375	0
Sheep;possorted_genome_bam_OPJLV:GGTTAACCAGCCTTCTx	1.62004	-3.51227	MG	0	0	0	0	4.62908	0
Sheep;possorted_genome_bam_YZBEW:CGTGATATCGGCCCAAx	1.08835	-4.31454	MG	0	0	0	0	4.264	0
Sheep;possorted_genome_bam_YZBEW:TCCTTCTAGCAATTCCx	2.45934	-3.94944	MG	0	0	0	0	0	0
Sheep;possorted_genome_bam_YZBEW:TGTAAGCTCACACCCTx	-4.3053	-13.0797	MG	0	0	0	0	3.8587	0
Sheep;possorted_genome_bam_2XHHB:GCCAGTGCATGAGAATx	0.503478	-3.8118	MG	0	0	0	0	5.35285	0
Sheep;possorted_genome_bam_YZBEW:CAGATCAGTGGCAACAx	2.89519	-5.08512	MG	0	0	0	0	4.16431	0
Sheep;possorted_genome_bam_2XHHB:ACTGATGGTAGTGATAx	0.864553	-2.7531	MG	0	0	0	0	4.35193	0
Sheep;possorted_genome_bam_Z2696:CTTAGGAGTCCTCATCx	-0.294767	-4.23147	MG	0	0	0	0	4.54815	0
Sheep;possorted_genome_bam_YZBEW:CAGATACGTAACGCGAx	1.43711	-13.287	MG	0	0	0	0	6.43422	0
Sheep;possorted_genome_bam_YALKQ:GCCATTCTCGTGCACGx	1.27551	-3.21893	MG	0	0	0	0	5.46508	0
Sheep;possorted_genome_bam_YZBEW:GGTAACTGTTAGAAACx	1.41999	-4.35751	MG	0	0	0	0	4.62707	0
Sheep;possorted_genome_bam_2XHHB:CGTAGTATCTTCCCGAx	1.91514	-4.07117	MG	0	0	0	0	3.77815	0
Sheep;possorted_genome_bam_OPJLV:GGTGGCTAGGACAGCTx	1.49199	-3.73785	MG	0	0	0	0	0	0
Sheep;possorted_genome_bam_YZBEW:CTAACCCAGGATTTCCx	1.76242	-3.5691	MG	0	0	0	0	5.00151	0
Sheep;possorted_genome_bam_4Z79Z:ATTCGTTGTCACTCGGx	-2.24433	9.21771	MG	0	0	0	0	3.50117	0
Sheep;possorted_genome_bam_QGU1S:TGTTGAGCAGGGATACx	1.78051	-4.06847	MG	0	0	0	0	3.82669	0
Sheep;possorted_genome_bam_4Z79Z:ACACTGAGTTCAAACCx	1.12805	-3.71637	MG	0	0	0	0	4.22118	0
Sheep;possorted_genome_bam_YALKQ:GTAATCGGTGGTCTCGx	1.26951	-3.85377	MG	0	0	0	0	4.54815	0
Sheep;possorted_genome_bam_YZBEW:CTTTCAATCACGGAGAx	1.43475	-3.83795	MG	0	0	0	0	4.31483	0
Sheep;possorted_genome_bam_YZBEW:TCATCCGGTCCTGTTCx	1.5212	-13.3697	MG	0	0	0	0	6.11491	0
Sheep;possorted_genome_bam_YZBEW:AGTTCCCAGCGTGAGTx	1.94601	-2.6656	MG	0	0	0	0	3.66045	0
Sheep;possorted_genome_bam_YZBEW:CAAGCTAGTAAGTAGTx	2.37973	-4.80375	MG	0	0	0	0	6.90757	0
Sheep;possorted_genome_bam_Z2696:TTACAGGAGACAAGCCx	1.52621	-4.04136	MG	0	0	0	0	3.93183	0
Sheep;possorted_genome_bam_YALKQ:TTCTAACAGCCTCAATx	0.832712	-4.08511	MG	0	0	0	0	4.85506	0
Sheep;possorted_genome_bam_YZBEW:AACAACCAGTCGAAATx	1.36726	-4.35859	MG	0	0	0	0	4.37232	0
Sheep;possorted_genome_bam_YZBEW:CTTCTAATCCTACTGCx	0.275727	-3.98632	MG	0	0	0	0	4.02168	0
Sheep;possorted_genome_bam_2XHHB:GTAATGCTCTACTGAGx	2.49099	-3.43321	MG	0	0	0	0	3.99645	0
Sheep;possorted_genome_bam_2XHHB:TGATCAGGTCTGTGTAx	1.35817	-3.9782	MG	0	0	0	0	4.95194	0
Sheep;possorted_genome_bam_OPJLV:AGCGCTGAGGGACTGTx	-0.390411	-4.61951	MG	0	0	0	0	0	0
Sheep;possorted_genome_bam_YALKQ:TGTGTGACACGCTGCAx	0.432758	-4.00637	MG	0	0	0	0	0	0
Sheep;possorted_genome_bam_OPJLV:AATGGAACAATTGAAGx	2.49518	-4.60523	MG	0	0	0	0	4.6764	0
Sheep;possorted_genome_bam_YZBEW:ACTTTGTTCCGTCACTx	2.02453	-4.05679	MG	0	0	0	0	4.21241	0
Sheep;possorted_genome_bam_YZBEW:CTACCTGTCATAGAGAx	2.85409	-4.92222	MG	0	0	0	0	6.73822	0
Sheep;possorted_genome_bam_OPJLV:TCACACCAGTGAACATx	2.54037	-3.35182	MG	0	0	0	0	4.15515	0
Sheep;possorted_genome_bam_YZBEW:CATTCTATCCTCAGGGx	1.89762	-3.6813	MG	0	0	0	0	4.00938	0
Sheep;possorted_genome_bam_YZBEW:GTGGCGTAGCAGTACGx	0.824164	-2.9973	MG	0	0	0	0	4.64019	0
Sheep;possorted_genome_bam_YALKQ:TCCTCCCTCCTTACCGx	0.620543	-2.93257	MG	0	0	0	0	0	0
Sheep;possorted_genome_bam_2XHHB:TGCAGGCTCGTCTACCx	0.872374	-3.16047	MG	0	0	0	0	4.73895	0
Sheep;possorted_genome_bam_YZBEW:GGTTAACCAGGTGTTTx	1.52542	-3.90351	MG	0	0	0	0	0	0
Sheep;possorted_genome_bam_QGU1S:TTCATGTGTGGATACGx	2.25528	-2.76317	MG	0	0	0	0	4.60667	0
Sheep;possorted_genome_bam_OPJLV:GTTGTAGCAGAATGTAx	1.48686	-4.64539	MG	0	0	0	0	2.92014	0
Sheep;possorted_genome_bam_OPJLV:ACCAACATCTAAGGAAx	1.72299	-3.36812	MG	0	0	0	0	4.40504	0
Sheep;possorted_genome_bam_YALKQ:GAGCTGCGTACCTAGTx	1.19232	-4.13736	MG	0	0	0	0	4.66072	0
Sheep;possorted_genome_bam_YZBEW:CTAACTTTCGGCATTAx	2.72228	-4.90309	MG	0	0	0	0	2.96786	0
Sheep;possorted_genome_bam_2XHHB:GTTCTATAGTTGCCCGx	1.19767	-3.83432	MG	0	0	0	0	0	0
Sheep;possorted_genome_bam_QGU1S:ACCCTTGAGTCGCTATx	1.80549	-3.88895	MG	0	0	0	0	0	0
Sheep;possorted_genome_bam_YZBEW:CAGTTAGCATCCTTGCx	2.80723	-4.94575	MG	0	0	0	0	7.11854	0
Sheep;possorted_genome_bam_Z2696:CTTGATTCACAGTATCx	0.855397	-4.15821	MG	0	0	0	0	0	0
Sheep;possorted_genome_bam_YZBEW:GTAAGTCTCATGCATGx	1.62767	-3.80905	MG	0	0	0	0	4.83216	0
Sheep;possorted_genome_bam_YZBEW:ACCTGTCTCGGCCTTTx	1.46275	-3.00588	MG	0	0	0	0	3.89811	0
Sheep;possorted_genome_bam_YZBEW:GCTTTCGCAGCCATTAx	2.79544	-4.98448	MG	0	0	0	0	3.69713	0
Sheep;possorted_genome_bam_Z2696:GGTGAAGGTGTTTACGx	-1.10792	-4.14505	MG	0	0	0	0	0	0
Sheep;possorted_genome_bam_QGU1S:CCTCAACAGCGACTGAx	1.85367	-3.91125	MG	0	0	0	0	3.79926	0
Sheep;possorted_genome_bam_YZBEW:CACCGTTAGCTAATGAx	1.21311	-3.65756	MG	0	0	0	0	3.69235	0
Sheep;possorted_genome_bam_OPJLV:CATTGTTCAGGCCTGTx	-1.99567	9.20191	MG	0	0	0	0	2.62615	0
Sheep;possorted_genome_bam_2XHHB:CTCCTTTCATGCCGGTx	1.44402	-3.79881	MG	0	0	0	0	0	0
Sheep;possorted_genome_bam_Z2696:GGAGGATAGGTGCATGx	-4.74141	-12.5801	MG	0	0	0	0	3.36229	0
Sheep;possorted_genome_bam_QGU1S:GCCAGTGTCGTGTGATx	0.791806	-4.2197	MG	0	0	0	0	5.41929	0
Sheep;possorted_genome_bam_YZBEW:AGGGTGATCGTTCATTx	1.82929	-3.65425	MG	0	0	0	0	4.32214	0
Sheep;possorted_genome_bam_Z2696:CTCAAGAAGCCAGACAx	2.54681	-3.00139	MG	0	0	0	0	4.14287	0
Sheep;possorted_genome_bam_YALKQ:TATCAGGAGTGGTGACx	-0.437852	-4.10597	MG	0	0	0	0	4.44305	0
Sheep;possorted_genome_bam_QGU1S:AAGTCGTCACCCTGAGx	1.44557	-3.0355	MG	0	0	0	0	4.6764	0
Sheep;possorted_genome_bam_Z2696:TTGATGGGTCACTCGGx	0.281838	-5.11876	MG	0	0	0	0	0	0
Sheep;possorted_genome_bam_2XHHB:AGATCGTTCTGAGAAAx	1.45954	-2.6015	MG	0	0	0	0	3.44665	0
Sheep;possorted_genome_bam_OPJLV:GTTACCCTCAGTGTGTx	1.78731	-4.45926	MG	0	0	0	0	3.83183	0
Sheep;possorted_genome_bam_YZBEW:TGGTAGTGTGTTCCAAx	1.20598	-4.04351	MG	0	0	0	0	4.49638	0
Sheep;possorted_genome_bam_OPJLV:TGTGTGAAGATGGTATx	2.59288	-4.66996	MG	0	0	0	0	0	0
Sheep;possorted_genome_bam_YZBEW:GATAGAAAGCATGCAGx	1.09741	-3.97102	MG	0	0	0	0	4.11284	0
Sheep;possorted_genome_bam_OPJLV:ATCGTAGTCGTTGCCTx	1.77716	-3.69283	MG	0	0	0	0	3.2605	0
Sheep;possorted_genome_bam_YZBEW:AGTTAGCCACGAAGACx	2.04881	-12.6983	MG	0	0	0	0	6.58658	0
Sheep;possorted_genome_bam_OPJLV:TCACTCGCAGCACAAGx	1.79198	-12.6376	MG	0	0	0	0	7.25886	0
Sheep;possorted_genome_bam_YZBEW:AGAAGTATCGTGTCAAx	-0.131543	-4.40071	MG	0	0	0	0	3.56905	0
Sheep;possorted_genome_bam_OPJLV:GTAGATCCAGCTGTGCx	1.40343	-3.63417	MG	0	0	0	0	3.52007	0
Sheep;possorted_genome_bam_YALKQ:GGCACGTTCTGGGCCAx	-2.7622	9.18633	MG	0	0	0	0	3.14724	0
Sheep;possorted_genome_bam_2XHHB:GGGTAGAGTACATTGCx	1.35912	-3.5837	MG	0	0	0	0	4.11284	0
Sheep;possorted_genome_bam_QGU1S:AGATCCAAGGACGGAGx	1.47645	-3.74065	MG	0	0	0	0	3.08145	0
Sheep;possorted_genome_bam_OPJLV:TCAGTGACATCACAGTx	1.46283	-3.73502	MG	0	0	0	0	3.09948	0
Sheep;possorted_genome_bam_OPJLV:ACCGTTCTCTTCCCGAx	2.59659	-3.21073	MG	0	0	0	0	2.9945	0
Sheep;possorted_genome_bam_YZBEW:GTAACCATCGACGATTx	1.67153	-13.4334	MG	0	0	0	0	5.60668	0
Sheep;possorted_genome_bam_2XHHB:GACTTCCAGGCATTTCx	1.39465	-3.20144	MG	0	0	0	0	4.59229	0
Sheep;possorted_genome_bam_YZBEW:GGGCCATAGCACCTGCx	1.83722	-3.57661	MG	0	0	0	0	0	0
Sheep;possorted_genome_bam_YALKQ:CCTTGTGGTAATGATGx	0.664588	-4.47532	MG	0	0	0	0	4.8614	0
Sheep;possorted_genome_bam_4Z79Z:TCATGGACAATCGCCGx	1.52764	-3.62819	MG	0	0	0	0	0	0
Sheep;possorted_genome_bam_Z2696:CTCTCAGGTTGCGAAGx	2.50472	-4.54496	MG	0	0	0	0	3.52486	0
Sheep;possorted_genome_bam_YZBEW:GTCATCCCATTGTACGx	-3.68045	-13.0546	MG	0	0	0	0	6.06531	0
Sheep;possorted_genome_bam_Z2696:GCAACCGCAATGGCAGx	0.283983	-3.75227	MG	0	0	0	0	4.62008	0
Sheep;possorted_genome_bam_YZBEW:AACTTCTCACTTGGCGx	1.71984	-3.48212	MG	0	0	0	0	4.78789	0
Sheep;possorted_genome_bam_YZBEW:GGGTGTCTCGCATTGAx	1.95098	-3.4439	MG	0	0	0	0	4.31119	0
Sheep;possorted_genome_bam_YZBEW:TTAATCCCATATCTCTx	1.9961	-4.12819	MG	0	0	0	0	4.99907	0
Sheep;possorted_genome_bam_YZBEW:TCGGGACGTCGTTTCCx	0.985884	-2.63267	MG	0	0	0	0	4.41845	0
Sheep;possorted_genome_bam_2XHHB:TAGGTTGGTGCTTCAAx	0.53864	-3.00626	MG	0	0	0	0	3.61014	0
Sheep;possorted_genome_bam_2XHHB:ACGTAACCATGGGATGx	1.92999	-2.86202	MG	0	0	0	0	3.0541	0
Sheep;possorted_genome_bam_Z2696:CCCTTAGGTACTCCGGx	-0.95838	-4.05701	MG	0	0	0	0	0	0
Sheep;possorted_genome_bam_QGU1S:GGTCACGCATTCATCTx	1.63533	-3.19425	MG	0	0	0	0	4.64938	0
Sheep;possorted_genome_bam_OPJLV:CTGCCTAGTTCAAGGGx	2.49408	-3.35542	MG	0	0	0	0	0	0
Sheep;possorted_genome_bam_OPJLV:AGGCCACGTACTCCCTx	2.07647	-3.70544	MG	0	0	0	0	3.71748	0
Sheep;possorted_genome_bam_YZBEW:GTCGTAATCTCATTTGx	1.46624	-3.18696	MG	0	0	0	0	5.61427	0
Sheep;possorted_genome_bam_Z2696:TTCTGTAGTAAGTTGAx	-3.00334	-12.3622	MG	0	0	0	0	0	0
Sheep;possorted_genome_bam_YZBEW:TTTAGTCCACTTTATCx	2.37862	-3.85187	MG	0	0	0	0	4.21679	0
Sheep;possorted_genome_bam_4Z79Z:AGAAATGAGCGTGTTTx	0.497099	-3.41598	MG	0	0	0	0	5.82394	0
Sheep;possorted_genome_bam_OPJLV:TAGGTTGGTTATGTCGx	1.87403	-3.49794	MG	0	0	0	0	3.05989	0
Sheep;possorted_genome_bam_QGU1S:GATGTTGAGCTCTGTAx	0.744963	-3.1554	MG	0	0	0	0	4.51363	0
Sheep;possorted_genome_bam_YZBEW:GAAGGGTTCTACAGGTx	2.03917	-3.42264	MG	0	0	0	0	4.94499	0
Sheep;possorted_genome_bam_4Z79Z:TCCTCGAAGAGATGCCx	0.860252	-4.85116	MG	0	0	0	0	4.11778	0
Sheep;possorted_genome_bam_OPJLV:GTGGCGTAGGCTGTAGx	0.608927	-3.84153	MG	0	0	0	0	4.3332	0
Sheep;possorted_genome_bam_Z2696:GTGGTTAGTCGCTCGAx	0.204953	-3.05374	MG	0	0	0	0	5.36488	0
Sheep;possorted_genome_bam_YZBEW:TGGGAGACAAAGCGTGx	0.35918	-4.40291	MG	0	0	0	0	4.69413	0
Sheep;possorted_genome_bam_YZBEW:AGGAGGTTCAGGAAGCx	0.693032	-3.22795	MG	0	0	0	0	4.66592	0
Sheep;possorted_genome_bam_YZBEW:TACAGGTAGATAACACx	2.94588	-4.54762	MG	0	0	0	0	4.19279	0
Sheep;possorted_genome_bam_OPJLV:TTTCACAAGAGTGACCx	2.92345	-4.93724	MG	0	0	0	0	7.32341	0
Sheep;possorted_genome_bam_QGU1S:CGGCAGTCAAGGACACx	2.71399	-4.36206	MG	0	0	0	0	4.26723	0
Sheep;possorted_genome_bam_YALKQ:GAGCCTGGTGCAAGACx	0.765197	-3.57083	MG	0	0	0	0	0	0
Sheep;possorted_genome_bam_OPJLV:TCATTCAGTTGCATACx	1.17107	-3.02575	MG	0	0	0	0	3.75342	0
Sheep;possorted_genome_bam_YZBEW:GTATTTCCAAGACTGGx	1.75406	-4.27163	MG	0	0	0	0	5.47686	0
Sheep;possorted_genome_bam_QGU1S:GTAACCAAGCTTGTTGx	1.20791	-3.51847	MG	0	0	0	0	2.96786	0
Sheep;possorted_genome_bam_YALKQ:CCTAACCGTAGAAACTx	0.465331	-3.43821	MG	0	0	0	0	0	0
Sheep;possorted_genome_bam_YZBEW:GCTCAAAGTTACAGCTx	1.51468	-3.33034	MG	0	0	0	0	4.64528	0
Sheep;possorted_genome_bam_OPJLV:AGAACAAGTATGAAGTx	1.96845	-3.02192	MG	0	0	0	0	3.04262	0
Sheep;possorted_genome_bam_Z2696:AGTTAGCGTGGGTTGAx	0.110275	-4.30485	MG	0	0	0	0	3.87473	0
Sheep;possorted_genome_bam_OPJLV:TGAGACTGTAGGAGGGx	1.59162	-2.76853	MG	0	0	0	0	4.93056	0
Sheep;possorted_genome_bam_OPJLV:AACAACCGTCGCATGCx	2.12504	-3.64462	MG	0	0	0	0	0	0
Sheep;possorted_genome_bam_YZBEW:CTGAGCGCATCCGAATx	1.61299	-3.89285	MG	0	0	0	0	3.88169	0
Sheep;possorted_genome_bam_OPJLV:CTCAAGAAGTCTCTGAx	1.32831	-3.01775	MG	0	0	0	0	0	0
Sheep;possorted_genome_bam_OPJLV:ATTCAGGCACCGTACGx	2.27447	-3.63429	MG	0	0	0	0	3.91002	0
Sheep;possorted_genome_bam_4Z79Z:AAAGGTATCTGCTCTGx	0.206595	-4.14852	MG	0	0	0	0	5.37197	0
Sheep;possorted_genome_bam_QGU1S:ACTACGAGTGAATAACx	1.99708	-2.79472	MG	0	0	0	0	2.69803	0
Sheep;possorted_genome_bam_YALKQ:GACCGTGAGTAATCCCx	1.6187	-2.6723	MG	0	0	0	0	3.86097	0
Sheep;possorted_genome_bam_OPJLV:CCGGACACATGCACTAx	1.2512	-4.58343	MG	0	0	0	0	5.52545	0
Sheep;possorted_genome_bam_YALKQ:TAAGCACCATGCCGACx	0.828564	-2.94751	MG	0	0	0	0	4.0462	0
Sheep;possorted_genome_bam_QGU1S:AGGTCATAGCAATAACx	1.57144	-4.08886	MG	0	0	0	0	3.86859	0
Sheep;possorted_genome_bam_YZBEW:AACCACAAGTTGAATGx	1.73245	-3.70778	MG	0	0	0	0	4.24348	0
Sheep;possorted_genome_bam_Z2696:TGGTAGTTCCAACTAGx	-3.80816	-12.4288	MG	0	0	0	0	2.64175	0
Sheep;possorted_genome_bam_YZBEW:ATGAAAGGTTAACAGAx	1.11968	-4.23931	MG	0	0	0	0	3.77815	0
Sheep;possorted_genome_bam_QGU1S:AAGCCATTCTGAATCGx	1.44967	-4.14044	MG	0	0	0	0	3.08145	0
Sheep;possorted_genome_bam_YZBEW:GCAACATAGACTACCTx	1.02584	-4.18894	MG	0	0	0	0	5.02978	0
Sheep;possorted_genome_bam_YZBEW:CTTACCGTCGAATGCTx	1.42059	-13.1543	MG	0	0	0	0	6.68088	0
Sheep;possorted_genome_bam_YZBEW:TTCGGTCGTATTCTCTx	2.68177	-4.60715	MG	0	0	0	0	4.2826	0
Sheep;possorted_genome_bam_4Z79Z:TAAGTCGTCCAATGCAx	1.17755	-3.76602	MG	0	0	0	0	0	0
Sheep;possorted_genome_bam_QGU1S:GTCATGAAGTTCGCATx	0.728374	-4.41841	MG	0	0	0	0	3.30493	0
Sheep;possorted_genome_bam_Z2696:TGATCTTTCCTACCACx	2.88884	-5.21321	MG	0	0	0	0	0	0
Sheep;possorted_genome_bam_OPJLV:CCACACTTCTTCTCAAx	2.34797	-3.70459	MG	0	0	0	0	4.10421	0
Sheep;possorted_genome_bam_OPJLV:GGGTTTATCCTGGGTGx	1.41844	-3.67401	MG	0	0	0	0	5.02351	0
Sheep;possorted_genome_bam_YZBEW:GGACGTCAGGATTTAGx	1.30321	-3.30206	MG	0	0	0	0	5.01233	0
Sheep;possorted_genome_bam_Z2696:TTTCCTCTCTGTCAGAx	-0.0745432	-4.1753	MG	0	0	0	0	4.08563	0
Sheep;possorted_genome_bam_YZBEW:GCTTCACTCTCGTGAAx	2.0276	-3.98921	MG	0	0	0	0	5.52399	0
Sheep;possorted_genome_bam_Z2696:AATGGCTTCACTCACCx	1.13416	-3.45581	MG	0	0	0	0	3.51058	0
Sheep;possorted_genome_bam_YALKQ:TTCACCGAGTAAACGTx	0.288545	-3.37235	MG	0	0	0	0	0	0
Sheep;possorted_genome_bam_OPJLV:TCACAAGTCAAGAATGx	2.48315	-4.88477	MG	0	0	0	0	3.38957	0
Sheep;possorted_genome_bam_YZBEW:GAGTTACTCCACAGCGx	0.000510679	-3.45626	MG	0	0	0	0	0	0
Sheep;possorted_genome_bam_OPJLV:GTAATGCTCTGTCTCGx	1.61412	-2.63361	MG	0	0	0	0	5.28604	0
Sheep;possorted_genome_bam_Z2696:TACGTCCCAGAACTTCx	2.92627	-5.01514	MG	0	0	0	0	3.88963	0
Sheep;possorted_genome_bam_QGU1S:CTAGACAGTTCAACGTx	2.69584	-4.25789	MG	0	0	0	0	3.79855	0
Sheep;possorted_genome_bam_2XHHB:GGCTGTGGTGTGCCTGx	2.37079	-3.65751	MG	0	0	0	0	3.11787	0
Sheep;possorted_genome_bam_Z2696:CATTCCGAGGCTCTCGx	0.95185	-3.23141	MG	0	0	0	0	3.48265	0
Sheep;possorted_genome_bam_Z2696:ATTTACCTCGGTCAGCx	-0.0263226	-3.4249	MG	0	0	0	0	3.83847	0
Sheep;possorted_genome_bam_OPJLV:AAGGAATGTGGCCACTx	-3.74577	8.72861	MG	0	0	0	0	3.2874	0
Sheep;possorted_genome_bam_2XHHB:AGGGTGATCGACGTCGx	0.836581	-4.48751	MG	0	0	0	0	4.42047	0
Sheep;possorted_genome_bam_Z2696:AGTTAGCCATGTACGTx	0.939379	-2.87956	MG	0	0	0	0	4.90919	0
Sheep;possorted_genome_bam_YALKQ:CATAGACCAAGGCGTAx	1.42632	-2.43868	MG	0	0	0	0	4.5208	0
Sheep;possorted_genome_bam_Z2696:TGACCCTCAATCAAGAx	-5.01224	-12.383	MG	0	0	0	0	3.37856	0
Sheep;possorted_genome_bam_4Z79Z:TCCACCATCTCATAGGx	-0.632504	8.76174	MG	0	0	0	0	3.05217	0
Sheep;possorted_genome_bam_YZBEW:CGAAGGAGTACGTAGGx	0.0523485	-4.13206	MG	0	0	0	0	0	0
Sheep;possorted_genome_bam_2XHHB:GTGTGATTCGAGGCAAx	-4.41425	-12.7669	MG	0	0	0	0	3.47251	0
Sheep;possorted_genome_bam_YZBEW:GCATGATGTCTCAAGTx	1.17552	-4.20811	MG	0	0	0	0	4.86352	0
Sheep;possorted_genome_bam_YZBEW:GTCATTTAGTTGGGACx	1.76443	-4.18309	MG	0	0	0	0	4.6704	0
Sheep;possorted_genome_bam_Z2696:TCATCATAGGTAAGAGx	-1.94044	-4.46464	MG	0	0	0	0	0	0
Sheep;possorted_genome_bam_YZBEW:TGTGCGGGTTTCCCACx	2.88589	-5.18684	MG	0	0	0	0	4.07908	0
Sheep;possorted_genome_bam_OPJLV:CTTGATTTCTGAGAGGx	-0.200062	-3.5392	MG	0	0	0	0	3.86554	0
Sheep;possorted_genome_bam_Z2696:CTTGATTCACAGAGCAx	2.86274	-5.12233	MG	0	0	0	0	2.81091	0
Sheep;possorted_genome_bam_Z2696:GTGTCCTGTGGCTTGCx	2.65973	-5.10141	MG	0	0	0	0	0	0
Sheep;possorted_genome_bam_4Z79Z:GTAGAGGGTGATGAATx	0.180175	-4.32517	MG	0	0	0	0	4.70854	0
Sheep;possorted_genome_bam_YZBEW:CAAGACTAGCATCCTAx	1.79089	-13.2711	MG	0	0	0	0	6.56567	0
Sheep;possorted_genome_bam_OPJLV:TATACCTAGAAGAGCAx	2.33016	-3.21262	MG	0	0	0	0	5.10555	0
Sheep;possorted_genome_bam_YZBEW:AGCTTCCAGCAATAACx	2.05764	-3.31771	MG	0	0	0	0	4.37722	0
Sheep;possorted_genome_bam_OPJLV:AAAGGATGTGACTCTAx	1.55413	-3.88739	MG	0	0	0	0	3.34365	0
Sheep;possorted_genome_bam_Z2696:CTCATTATCCGATAGTx	1.04935	-3.26753	MG	0	0	0	0	4.92489	0
Sheep;possorted_genome_bam_QGU1S:GAAATGAAGCCTTTCCx	2.43831	-4.23706	MG	0	0	0	0	2.47897	0
Sheep;possorted_genome_bam_YALKQ:CACTGTCCAACTCGTAx	-0.0943939	-3.62624	MG	0	0	0	0	0	0
Sheep;possorted_genome_bam_2XHHB:TATTGGGAGGTGTGACx	-0.251331	-4.58796	MG	0	0	0	0	4.47684	0
Sheep;possorted_genome_bam_4Z79Z:ACTTTCATCCCAAGTAx	0.980273	-3.93037	MG	0	0	0	0	4.40504	0
Sheep;possorted_genome_bam_YZBEW:GCCTGTTAGTTGGGACx	0.72786	-3.97005	MG	0	0	0	0	4.96528	0
Sheep;possorted_genome_bam_YZBEW:GAAACCTGTTTGCCGGx	1.09355	-3.28151	MG	0	0	0	0	4.1823	0
Sheep;possorted_genome_bam_2XHHB:TACAACGGTGGTCTCGx	0.498997	-3.42026	MG	0	0	0	0	4.88718	0
Sheep;possorted_genome_bam_4Z79Z:TTCTTCCTCTGCGTCTx	2.39589	-3.28057	MG	0	0	0	0	3.22853	0
Sheep;possorted_genome_bam_YALKQ:CAGGTATAGGGAGTGGx	-4.67492	8.77271	MG	0	0	0	0	3.40633	0
Sheep;possorted_genome_bam_YZBEW:TCTGCCACACTATGTGx	3.02083	-4.52634	MG	0	0	0	0	4.35099	0
Sheep;possorted_genome_bam_QGU1S:AATAGAGCAGAGAGGGx	0.911624	-3.59595	MG	0	0	0	0	5.07665	0
Sheep;possorted_genome_bam_YZBEW:CGAAGTTTCAAGGCTTx	2.87079	-4.96296	MG	0	0	0	0	7.19108	0
Sheep;possorted_genome_bam_2XHHB:GTAGCTAGTGAGAGGGx	0.822665	-4.18339	MG	0	0	0	0	4.27558	0
Sheep;possorted_genome_bam_Z2696:GCGGAAACAGCTGCCAx	0.287288	-3.92497	MG	0	0	0	0	3.79926	0
Sheep;possorted_genome_bam_YZBEW:AGGTCATCAAACCGGAx	2.55041	-3.02159	MG	0	0	0	0	5.19868	0
Sheep;possorted_genome_bam_Z2696:TTTGACTCACGGTGCTx	2.81049	-5.51109	MG	0	0	0	0	2.92764	0
Sheep;possorted_genome_bam_YZBEW:GTTCGCTAGTTCTCTTx	1.84876	-3.36531	MG	0	0	0	0	5.04382	0
Sheep;possorted_genome_bam_Z2696:CCTACGTGTTGCCATAx	1.08332	-3.76943	MG	0	0	0	0	3.87473	0
Sheep;possorted_genome_bam_OPJLV:CGGAACCTCTGAGGTTx	1.76418	-3.38074	MG	0	0	0	0	4.88881	0
Sheep;possorted_genome_bam_4Z79Z:TTACGCCTCTTCACATx	2.45676	-2.98672	MG	0	0	0	0	5.00054	0
Sheep;possorted_genome_bam_2XHHB:TTCATTGCACGCTTAAx	1.80966	-3.78341	MG	0	0	0	0	4.51363	0
Sheep;possorted_genome_bam_YZBEW:TGGTAGTCATCCGGTGx	1.31325	-2.79631	MG	0	0	0	0	5.70788	0
Sheep;possorted_genome_bam_OPJLV:TCCGGGAAGGTCGAGTx	0.255885	-4.6084	MG	0	0	0	0	5.13388	0
Sheep;possorted_genome_bam_2XHHB:AGGCCACCAACGCATTx	2.2078	-2.79193	MG	0	0	0	0	5.15323	0
Sheep;possorted_genome_bam_YZBEW:TCAGGTAAGCAAACATx	2.24702	-3.39264	MG	0	0	0	0	3.6049	0
Sheep;possorted_genome_bam_Z2696:GATGACTTCTAATTCCx	0.543922	-3.50135	MG	0	0	0	0	3.97699	0
Sheep;possorted_genome_bam_YZBEW:AAGACTCAGGCTAGCAx	2.93963	-5.14209	MG	0	0	0	0	4.54642	0
Sheep;possorted_genome_bam_YALKQ:CATCCCATCTTCGGTCx	1.14383	-3.48231	MG	0	0	0	0	0	0
Sheep;possorted_genome_bam_YZBEW:TTGGGCGCACTCTCGTx	0.667816	-4.42147	MG	0	0	0	0	4.98311	0
Sheep;possorted_genome_bam_YZBEW:TTTCATGAGACTTCACx	1.99605	-4.16432	MG	0	0	0	0	4.77098	0
Sheep;possorted_genome_bam_YZBEW:GCGTTTCTCCACAAGTx	-4.12047	-13.0471	MG	0	0	0	0	5.65375	0
Sheep;possorted_genome_bam_Z2696:AATCGTGAGAGTGACCx	-4.34849	-13.0997	MG	0	0	0	0	0	0
Sheep;possorted_genome_bam_QGU1S:AACAGGGCAGAGAGGGx	-1.21105	-4.33337	MG	0	0	0	0	0	0
Sheep;possorted_genome_bam_2XHHB:TATGTTCCAAGAGGCTx	1.07598	-4.37869	MG	0	0	0	0	5.49816	0
Sheep;possorted_genome_bam_OPJLV:GGAATGGTCTACAGGTx	1.32	-12.5493	MG	0	0	0	0	6.71628	0
Sheep;possorted_genome_bam_YZBEW:CCACACTCAGAACTTCx	1.88661	-4.40206	MG	0	0	0	0	4.25825	0
Sheep;possorted_genome_bam_YZBEW:AGAAGTAAGCTTAGTCx	1.54245	-3.72872	MG	0	0	0	0	0	0
Sheep;possorted_genome_bam_YZBEW:GCTACAAGTTCGGTATx	2.85414	-5.29987	MG	0	0	0	0	3.42125	0
Sheep;possorted_genome_bam_YZBEW:GGGCTCAGTATCGAAAx	1.55677	-3.44986	MG	0	0	0	0	4.55745	0
Sheep;possorted_genome_bam_OPJLV:TGGGTTAAGCTTGTGTx	0.293296	-4.13635	MG	0	0	0	0	3.5928	0
Sheep;possorted_genome_bam_2XHHB:ACGTACATCGCATTGAx	1.95945	-3.66007	MG	0	0	0	0	0	0
Sheep;possorted_genome_bam_2XHHB:TGGTAGTAGTATGTAGx	2.42635	-3.33164	MG	0	0	0	0	3.2874	0
Sheep;possorted_genome_bam_OPJLV:TATCGCCGTTTGGCTAx	1.75673	-4.26345	MG	0	0	0	0	3.98214	0
Sheep;possorted_genome_bam_YZBEW:TCTGCCATCAGTCATGx	2.40535	-4.08907	MG	0	0	0	0	3.80676	0
Cow;possorted_genome_bam_77KCT:AACCACAAGTCTCGTAx	-1.49767	7.39364	RGC	0	0	0	0	0	0
Cow;possorted_genome_bam_77KCT:TCCGATCCAATGGCAGx	-6.08612	4.13246	RGC	0	0	0	0	0	0
Cow;possorted_genome_bam_77KCT:CCCTAACCACAGTATCx	1.30077	6.46857	RGC	0	0	0	0	0	0
Cow;possorted_genome_bam_9EPDO:CCACGAGTCGACCACGx	2.46172	6.87476	RGC	0	0	0	0	0	0
Cow;possorted_genome_bam_BFM5R:AAACGAAAGGTACAGCx	-4.37537	5.01673	RGC	0	0	0	0	0	0
Cow;possorted_genome_bam_9EPDO:CAGTTCCAGCTGTTACx	2.33615	6.79353	RGC	0	0	0	0	0	0
Cow;possorted_genome_bam_77KCT:TCACATTGTGTCTAACx	-7.01691	3.57769	RGC	0	0	0	0	0	0
Cow;possorted_genome_bam_9EPDO:AAGATAGAGCACTGGAx	-6.72102	2.03474	RGC	0	0	0	0	0	0
Cow;possorted_genome_bam_1BPYX:GCATGATCATGCTGCGx	-5.90836	3.04956	RGC	0	0	0	0	3.71357	0
Cow;possorted_genome_bam_77KCT:TGCAGTATCGTGGGAAx	-5.65959	2.98719	RGC	0	0	0	0	4.12076	0
Cow;possorted_genome_bam_77KCT:ACTGATGCAACCGTGCx	-4.09131	5.36444	RGC	0	0	0	0	3.04643	0
Cow;possorted_genome_bam_TTH9K:TGTTCCGCAAGCGCTCx	2.70627	7.04435	RGC	0	0	0	0	0	0
Cow;possorted_genome_bam_TTH9K:CTGTAGAGTCCGTTTCx	-5.27217	3.22891	RGC	0	0	0	0	0	0
Cow;possorted_genome_bam_TTH9K:TTCGCTGTCCGGTTCTx	1.4447	7.22693	RGC	0	0	0	0	0	0
Cow;possorted_genome_bam_TTH9K:TTTCGATTCTATCACTx	2.38272	7.74825	RGC	0	0	0	0	3.87012	0
Cow;possorted_genome_bam_TTH9K:ACGATGTGTTCTCTCGx	2.337	6.6483	RGC	0	0	0	0	4.95474	0
Cow;possorted_genome_bam_77KCT:TACTTACAGTATCTGCx	-5.20668	9.02003	RGC	0	0	0	0	0	0
Cow;possorted_genome_bam_77KCT:TTGCTGCGTCCAGCCAx	-7.55747	0.689451	RGC	0	0	0	0	5.60312	0
Cow;possorted_genome_bam_TTH9K:TGTGCGGTCATTGCCCx	2.33283	6.82483	RGC	0	0	0	0	0	0
Cow;possorted_genome_bam_77KCT:ACAACCAGTAGCGTAGx	-4.57567	6.15536	RGC	0	0	0	0	2.30511	0
Cow;possorted_genome_bam_TTH9K:GCAGTTATCACTCTTAx	2.51587	7.01321	RGC	0	0	0	0	0	0
Cow;possorted_genome_bam_77KCT:CGTCAAACAAGAGGCTx	-5.34376	6.68624	RGC	0	0	0	0	0	0
Cow;possorted_genome_bam_9EPDO:TCGCTCACACGAAGACx	2.46543	6.75674	RGC	0	0	0	0	0	0
Cow;possorted_genome_bam_BFM5R:TGCGGGTTCATGCCAAx	1.9028	6.41525	RGC	0	0	0	0	0	0
Cow;possorted_genome_bam_9EPDO:CGAGGCTAGAGGGCGAx	2.45244	7.04559	RGC	0	0	0	0	0	0
Cow;possorted_genome_bam_77KCT:TCGGGTGTCGAGAAATx	-5.89131	2.33813	RGC	0	0	0	0	3.03694	0
Cow;possorted_genome_bam_9EPDO:TGCAGATAGGAAGAACx	1.44164	6.26158	RGC	0	0	0	0	0	0
Cow;possorted_genome_bam_9EPDO:TAGATCGAGATTAGACx	1.69548	6.20625	RGC	0	0	0	0	0	0
Cow;possorted_genome_bam_1BPYX:TTCAATCAGCATCAGGx	-5.54245	3.57155	RGC	0	0	0	0	0	0
Cow;possorted_genome_bam_77KCT:TCACACCCATGACGTTx	1.50543	6.12104	RGC	0	0	0	0	0	0
Cow;possorted_genome_bam_TTH9K:TCCATGCCATTGAAAGx	-4.47611	6.17621	RGC	0	0	0	0	0	0
Cow;possorted_genome_bam_77KCT:AACAAAGTCTACCAGAx	1.98696	6.73451	RGC	0	0	0	0	0	0
Cow;possorted_genome_bam_9EPDO:CATAAGCTCCGCAAATx	2.53488	7.11769	RGC	0	0	0	0	4.62507	0
Cow;possorted_genome_bam_77KCT:GGTTCTCTCAATGCACx	-4.36084	5.08347	RGC	0	0	0	0	0	0
Cow;possorted_genome_bam_9EPDO:TCCATCGTCCTAGCCTx	1.36202	6.09267	RGC	0	0	0	0	0	0
Cow;possorted_genome_bam_77KCT:GACTCTCGTTCGGGTCx	-5.3845	4.28046	RGC	0	0	0	0	0	0
Cow;possorted_genome_bam_9EPDO:CTCAATTTCCCTGTTGx	2.31865	7.87676	RGC	0	0	0	0	0	0
Cow;possorted_genome_bam_TTH9K:GACCCAGGTGTGTACTx	2.19283	6.62534	RGC	0	0	0	0	0	0
Cow;possorted_genome_bam_77KCT:TTACCATTCAGCTTCCx	-6.17948	3.70841	RGC	0	0	0	0	2.49616	0
Cow;possorted_genome_bam_77KCT:ACGTAACAGCTTTGTGx	2.4596	7.16543	RGC	0	0	0	0	0	0
Cow;possorted_genome_bam_TTH9K:AGCATCAAGATCCCATx	2.75366	7.13674	RGC	0	0	0	0	0	0
Cow;possorted_genome_bam_77KCT:AGGGTTTTCATGCCCTx	-4.94569	5.161	RGC	0	0	0	0	0	0
Cow;possorted_genome_bam_77KCT:CATCGCTCACCATTCCx	1.30129	6.66062	RGC	0	0	0	0	0	0
Cow;possorted_genome_bam_77KCT:AAGCCATTCCTCTGCAx	-5.49209	4.15463	RGC	0	0	0	0	0	0
Cow;possorted_genome_bam_77KCT:AGTCATGTCCAACCGGx	1.34853	6.08217	RGC	0	0	0	0	4.83628	0
Cow;possorted_genome_bam_TTH9K:GCCCGAACAGGATGACx	2.62798	6.95635	RGC	0	0	0	0	0	0
Cow;possorted_genome_bam_77KCT:CAAGCTACAAGGTCAGx	0.713354	7.29723	RGC	0	0	0	0	0	0
Cow;possorted_genome_bam_77KCT:CAACGATTCAGGTGTTx	-5.59619	8.29104	RGC	0	0	0	0	0	0
Cow;possorted_genome_bam_77KCT:AGGTCTAAGAGTTGATx	-4.2739	6.1974	RGC	0	0	0	0	0	0
Cow;possorted_genome_bam_77KCT:AAAGTCCAGGTCGTGAx	-6.54166	3.75908	RGC	0	0	0	0	0	0
Cow;possorted_genome_bam_77KCT:CCACCATAGGTAGTCGx	-4.7893	5.08253	RGC	0	0	0	0	0	0
Cow;possorted_genome_bam_77KCT:AAGTGAATCCATCTATx	-6.09866	4.30437	RGC	0	0	0	0	0	0
Cow;possorted_genome_bam_77KCT:TTCTAGTGTGTCTAACx	-4.5922	4.68671	RGC	0	0	0	0	0	0
Cow;possorted_genome_bam_77KCT:TTCCTTCTCAGATTGCx	-5.44367	4.62561	RGC	0	0	0	0	0	0
Cow;possorted_genome_bam_77KCT:CGCATGGGTGAGCGATx	-5.41973	4.72474	RGC	0	0	0	0	0	0
Cow;possorted_genome_bam_TTH9K:GGGAGTACAGGACTTTx	2.01041	6.82854	RGC	0	0	0	0	0	0
Cow;possorted_genome_bam_9EPDO:CCGAACGTCAGCTTGAx	2.1741	6.89077	RGC	0	0	0	0	0	0
Cow;possorted_genome_bam_77KCT:GATAGCTTCGAAGGACx	-4.54495	4.86672	RGC	0	0	0	0	2.76234	0
Cow;possorted_genome_bam_77KCT:TTGCTGCGTGCCGAAAx	-5.47829	3.62448	RGC	0	0	0	0	0	0
Cow;possorted_genome_bam_9EPDO:GTTACCCTCAACGTGTx	2.32883	7.22325	RGC	0	0	0	0	0	0
Cow;possorted_genome_bam_77KCT:AGGCTGCCAGGCATGAx	-5.7118	4.14321	RGC	0	0	0	0	0	0
Cow;possorted_genome_bam_77KCT:TAGCACACATCATTGGx	-4.89926	4.33789	RGC	0	0	0	0	0	0
Cow;possorted_genome_bam_77KCT:TTTACCAAGTGTTCACx	-6.56598	1.3697	RGC	0	0	0	0	3.43205	0
Cow;possorted_genome_bam_77KCT:ATCTCTACAATTGTGCx	-5.08766	5.28284	RGC	0	0	0	0	0	0
Cow;possorted_genome_bam_TTH9K:GGGTCACTCTACACTTx	-3.91642	5.89411	RGC	0	0	0	0	2.90369	0
Cow;possorted_genome_bam_9EPDO:GGAATCTAGTCGAATAx	-5.92993	6.87299	RGC	0	0	0	0	4.37103	0
Cow;possorted_genome_bam_77KCT:GGTTAACGTTCCTAAGx	-6.41173	8.37371	RGC	0	0	0	0	0	0
Cow;possorted_genome_bam_1BPYX:TTGACCCTCCACAAGTx	-5.49529	3.43516	RGC	0	0	0	0	2.75266	0
Cow;possorted_genome_bam_77KCT:CGAGTTATCCAACTGAx	-5.67977	3.89318	RGC	0	0	0	0	2.95742	0
Cow;possorted_genome_bam_TTH9K:CCCTAACGTGCCTACGx	2.32281	8.20651	RGC	0	0	0	0	0	0
Cow;possorted_genome_bam_9EPDO:CAGATTGCAATCTAGCx	2.64722	7.17238	RGC	0	0	0	0	0	0
Cow;possorted_genome_bam_77KCT:AGGCTGCGTGTTAAAGx	-5.86452	4.41941	RGC	0	0	0	0	0	0
Cow;possorted_genome_bam_TTH9K:CACAACATCCAACCGGx	2.43213	6.84022	RGC	0	0	0	0	0	0
Cow;possorted_genome_bam_77KCT:TTCGCTGAGCAAGCCAx	-5.09432	4.30579	RGC	0	0	0	0	0	0
Cow;possorted_genome_bam_77KCT:CTCTGGTCATTGCTTTx	0.550353	7.57662	RGC	0	0	0	0	0	0
Cow;possorted_genome_bam_RMSD6:TCTCCGATCTGCATGAx	-6.11638	3.17827	RGC	0	0	0	0	3.49496	0
Cow;possorted_genome_bam_1BPYX:GGGCTACTCCCTCATGx	-6.75483	2.20683	RGC	0	0	0	0	0	0
Cow;possorted_genome_bam_1BPYX:CAGAGCCTCGGTGTTAx	-6.4418	1.37432	RGC	0	0	0	0	3.6458	0
Cow;possorted_genome_bam_TTH9K:CGGTCAGCACACGGAAx	2.44928	7.00259	RGC	0	0	0	0	4.47684	0
Cow;possorted_genome_bam_TTH9K:TGTTCATGTATCGAAAx	2.70478	7.16951	RGC	0	0	0	0	0	0
Cow;possorted_genome_bam_77KCT:TAGATCGCAATGAAACx	0.214703	7.46732	RGC	0	0	0	0	0	0
Cow;possorted_genome_bam_77KCT:CGCGTGAAGACATCAAx	-5.37151	5.25066	RGC	0	0	0	0	0	0
Cow;possorted_genome_bam_9EPDO:CTGAGCGGTACCTAGTx	2.3836	6.96894	RGC	0	0	0	0	0	0
Cow;possorted_genome_bam_77KCT:GATCAGTTCAAGTCTGx	-3.56941	5.93351	RGC	0	0	0	0	0	0
Cow;possorted_genome_bam_77KCT:ATCACAGGTGTATTCGx	0.73808	7.64091	RGC	0	0	0	0	0	0
Cow;possorted_genome_bam_77KCT:CATCGCTCAATAGTCCx	-5.52356	4.56084	RGC	0	0	0	0	0	0
Cow;possorted_genome_bam_9EPDO:GTCAAACAGCTGTTACx	1.55613	6.53881	RGC	0	0	0	0	4.90032	0
Cow;possorted_genome_bam_TTH9K:GGCAGTCCAGTGCGCTx	2.93372	8.2568	RGC	0	0	0	0	0	0
Cow;possorted_genome_bam_77KCT:TGTGGCGTCAATCCAGx	-3.64883	6.20305	RGC	0	0	0	0	0	0
Cow;possorted_genome_bam_77KCT:AGGGTGAGTTCGATTGx	-6.54007	3.60881	RGC	0	0	0	0	0	0
Cow;possorted_genome_bam_77KCT:TCCTTCTGTAAGTTGAx	-5.2489	3.24733	RGC	0	0	0	0	0	0
Cow;possorted_genome_bam_77KCT:ACAAAGACATTCCTCGx	-4.96425	4.38847	RGC	0	0	0	0	0	0
Cow;possorted_genome_bam_77KCT:TGGAGGAGTGGCCTCAx	-5.59425	4.11897	RGC	0	0	0	0	0	0
Cow;possorted_genome_bam_77KCT:GCAGCTGCATTCTCCGx	-6.88093	1.90117	RGC	0	0	0	0	0	0
Cow;possorted_genome_bam_77KCT:TGATGCATCGGAGATGx	-8.2392	-7.07695	RGC	0	0	0	0	0	0
Cow;possorted_genome_bam_77KCT:GTTAGACTCCGGCAGTx	-5.21712	4.57433	RGC	0	0	0	0	0	0
Cow;possorted_genome_bam_77KCT:GAGGGATTCCCTTGGTx	-6.2499	3.70605	RGC	0	0	0	0	0	0
Cow;possorted_genome_bam_TTH9K:ATTCAGGGTTTCACTTx	2.32737	6.9539	RGC	0	0	0	0	0	0
Cow;possorted_genome_bam_77KCT:CTCCGATTCTGGCTGGx	-4.26966	5.36611	RGC	0	0	0	0	0	0
Cow;possorted_genome_bam_TTH9K:TTTCCTCCAGGACTAGx	2.84931	8.35286	RGC	0	0	0	0	0	0
Cow;possorted_genome_bam_1BPYX:CACTAAGTCCTCTGCAx	-6.9236	2.21777	RGC	0	0	0	0	0	0
Cow;possorted_genome_bam_9EPDO:AATGCCACAAAGCGTGx	-5.98733	1.94362	RGC	0	0	0	0	3.80354	0
Cow;possorted_genome_bam_77KCT:TCCACCAAGAGATCGCx	-6.06064	4.66036	RGC	0	0	0	0	0	0
Cow;possorted_genome_bam_6MGH0:CAACGGCAGTAGGGTCx	-4.06272	-11.5672	BC	0	0	0	0	0	0
Cow;possorted_genome_bam_RMSD6:GCTCAAAGTTGAGGACx	-4.74571	-12.1327	BC	0	0	0	0	0	0
Cow;possorted_genome_bam_RMSD6:GGTTGTAGTTCGAACTx	-4.42101	-12.5382	BC	0	0	0	0	0	0
Cow;possorted_genome_bam_BFM5R:GTCTCACGTGGAAATTx	-4.0816	-12.6738	BC	0	0	0	0	0	0
Cow;possorted_genome_bam_6MGH0:GTCACGGCAAGAGGTCx	-2.53986	-12.2074	BC	0	0	0	0	0	0
Cow;possorted_genome_bam_6MGH0:CACACAAAGAAGAACGx	-3.6467	-11.4517	BC	0	0	0	0	0	0
Cow;possorted_genome_bam_RMSD6:CCAATGAAGCTTGTTGx	-3.85806	-12.3017	BC	0	0	0	0	0	0
Cow;possorted_genome_bam_RMSD6:GGTAACTTCCTGGCTTx	-3.57893	-11.9575	BC	0	0	0	0	0	0
Cow;possorted_genome_bam_6MGH0:AAGGTAACACTGTGTAx	-4.81724	-12.8052	BC	0	0	0	0	0	0
Cow;possorted_genome_bam_RMSD6:TGCATGAAGAAGCTGCx	-3.25396	-12.0281	BC	0	0	0	0	0	0
Cow;possorted_genome_bam_RMSD6:TATACCTAGATAACGTx	-1.80625	-11.8923	BC	0	0	0	0	0	0
Cow;possorted_genome_bam_BFM5R:GGTAACTCAACGTAAAx	1.73914	-12.3485	BC	0	0	0	0	7.74665	0
Cow;possorted_genome_bam_RMSD6:AATTTCCTCGACGCTGx	-4.56024	-13.2363	BC	0	0	0	0	0	0
Cow;possorted_genome_bam_BFM5R:CACGGGTAGTGCACTTx	0.220443	-12.6538	BC	0	0	0	0	3.4496	0
Cow;possorted_genome_bam_1BPYX:GGAATCTGTCGTTATGx	0.492095	-11.4983	BC	0	0	0	0	0	0
Cow;possorted_genome_bam_RMSD6:GCATCGGCAACGCATTx	-3.91713	-11.4289	BC	0	0	0	0	0	0
Cow;possorted_genome_bam_6MGH0:ATGGGTTTCCGGCAGTx	-3.98711	-12.2575	BC	0	0	0	0	0	0
Cow;possorted_genome_bam_RMSD6:CACTAAGAGACTCATCx	-2.8986	-12.0575	BC	0	0	0	0	0	0
Cow;possorted_genome_bam_RMSD6:ATAGACCGTCCCGGTAx	-5.04058	-12.545	BC	0	0	0	0	0	0
Cow;possorted_genome_bam_6MGH0:CCAATTTAGAGCCGTAx	-5.0829	-13.0444	BC	0	0	0	0	0	0
Cow;possorted_genome_bam_RMSD6:TGTAAGCCAAATGAGTx	0.595089	-11.979	BC	0	0	0	0	0	0
Cow;possorted_genome_bam_6MGH0:TTGTGTTGTGCCTGCAx	-4.57698	-11.7109	BC	0	0	0	0	0	0
Cow;possorted_genome_bam_BFM5R:AGTGACTGTTCATCGAx	-4.24569	-11.8791	BC	0	0	0	0	0	0
Cow;possorted_genome_bam_RMSD6:GACCCAGCATATGCGTx	-3.67598	-11.371	BC	0	0	0	0	0	0
Cow;possorted_genome_bam_RMSD6:CCGTTCACACCCTTGTx	-4.80397	-11.9381	BC	0	0	0	0	0	0
Cow;possorted_genome_bam_9EPDO:TCTATACGTGTTAACCx	1.75733	-13.2375	BC	0	0	0	0	7.42751	0
Cow;possorted_genome_bam_6MGH0:TCCCATGTCGTTCCCAx	1.38356	-13.0885	BC	0	0	0	0	7.98005	0
Cow;possorted_genome_bam_6MGH0:CTGAGCGGTCTCACGGx	-3.5971	-12.171	BC	0	0	0	0	0	0
Cow;possorted_genome_bam_RMSD6:TTCCACGGTTAAGAACx	-5.21921	-12.8181	BC	0	0	0	0	0	0
Cow;possorted_genome_bam_RMSD6:AACCTTTTCGATTTCTx	-3.89156	-12.2779	BC	0	0	0	0	0	0
Cow;possorted_genome_bam_6MGH0:TTCTTGACACGCTGCAx	-4.34601	-11.9709	BC	0	0	0	0	0	0
Cow;possorted_genome_bam_BFM5R:GTACAACTCATTATCCx	1.13608	-11.177	BC	0	0	0	0	8.16626	0
Cow;possorted_genome_bam_BFM5R:TTGTTCATCCTCTAATx	1.19755	-13.2489	BC	0	0	0	0	3.01271	0
Cow;possorted_genome_bam_BFM5R:AGGACGACATTGACCAx	-2.19206	-12.0928	BC	0	0	0	0	0	0
Cow;possorted_genome_bam_77KCT:GAGCCTGGTCAGGTAGx	1.65478	-12.4309	BC	0	0	0	0	7.00129	0
Cow;possorted_genome_bam_BFM5R:TCGTGGGAGCTCCATAx	-3.21729	-11.5775	BC	0	0	0	0	0	0
Cow;possorted_genome_bam_TTH9K:TTGTGTTAGCTGCGAAx	1.81472	-12.1703	BC	0	0	0	0	7.68369	0
Cow;possorted_genome_bam_6MGH0:TCCACGTAGTGGAATTx	-3.37941	-12.4474	BC	0	0	0	0	0	0
Cow;possorted_genome_bam_BFM5R:TGAATCGCACTTGAACx	-4.48776	-12.7827	BC	0	0	0	0	0	0
Cow;possorted_genome_bam_TTH9K:TGAGCATAGATTGCGGx	1.80391	-12.5795	BC	0	0	0	0	7.28614	0
Cow;possorted_genome_bam_RMSD6:GGACGTCCAAGGTCTTx	-4.08102	-12.3333	BC	0	0	0	0	0	0
Cow;possorted_genome_bam_6MGH0:ATGCCTCTCAGTCATGx	-4.37509	-12.9707	BC	0	0	0	0	2.12977	0
Cow;possorted_genome_bam_6MGH0:GTTAGACCAGAGTGACx	-4.00526	-12.3715	BC	0	0	0	0	0	0
Cow;possorted_genome_bam_RMSD6:CGTGATAAGATGACCGx	-4.31382	-11.7392	BC	0	0	0	0	0	0
Cow;possorted_genome_bam_6MGH0:TGTGAGTCACCTCGTTx	-3.98779	-12.1584	BC	0	0	0	0	0	0
Cow;possorted_genome_bam_BFM5R:TCAAGACTCTCCGAAAx	1.32266	-12.6958	BC	0	0	0	0	7.45579	0
Cow;possorted_genome_bam_6MGH0:CATCGCTGTTGCCGACx	-3.04878	-12.6391	BC	0	0	0	0	0	0
Cow;possorted_genome_bam_6MGH0:TTCACGCCATCTCGTCx	-1.75088	-12.2809	BC	0	0	0	0	0	0
Cow;possorted_genome_bam_RMSD6:GACATCAAGGCAGGTTx	-3.62712	-12.2013	BC	0	0	0	0	0	0
Cow;possorted_genome_bam_RMSD6:CAACGGCAGCGCTGCTx	-2.99357	-11.6825	BC	0	0	0	0	0	0
Cow;possorted_genome_bam_6MGH0:AATCACGGTCTTTCTAx	-4.74361	-12.4755	BC	0	0	0	0	0	0
Cow;possorted_genome_bam_BFM5R:GTTGCGGTCTCATAGGx	-3.90007	-12.6017	BC	0	0	0	0	0	0
Cow;possorted_genome_bam_6MGH0:CCTCACAGTATCACCAx	-4.65164	-12.825	BC	0	0	0	0	0	0
Cow;possorted_genome_bam_6MGH0:CCTACGTCATACTGACx	-4.29066	-12.2962	BC	0	0	0	0	0	0
Cow;possorted_genome_bam_BFM5R:GTTACCCAGAGGATGAx	-3.59168	-11.5713	BC	0	0	0	0	0	0
Cow;possorted_genome_bam_RMSD6:ATCGTGAAGCAGGTCAx	-2.79814	-11.7935	BC	0	0	0	0	0	0
Cow;possorted_genome_bam_BFM5R:TCAGTCCAGTGCCAGAx	-2.52154	-12.0127	BC	0	0	0	0	4.0462	0
Cow;possorted_genome_bam_6MGH0:AAAGTCCAGGGCAGGAx	-4.94608	-12.34	BC	0	0	0	0	0	0
Cow;possorted_genome_bam_BFM5R:TCGAACATCAATGTCGx	-3.21206	-11.8618	BC	0	0	0	0	0	0
Cow;possorted_genome_bam_BFM5R:AGTTCGAAGCTGTCCGx	1.22744	-12.8791	BC	0	0	0	0	5.10111	0
Cow;possorted_genome_bam_6MGH0:ACTCCCAAGTGGTTGGx	-3.34139	-12.1631	BC	0	0	0	0	0	0
Cow;possorted_genome_bam_RMSD6:CATCAAGTCCTGGCTTx	-4.88304	-12.9068	BC	0	0	0	0	0	0
Cow;possorted_genome_bam_RMSD6:TATTCCAAGAATTGCAx	-3.99801	-11.8397	BC	0	0	0	0	0	0
Cow;possorted_genome_bam_RMSD6:ACTTTGTCACTGTGATx	-3.19534	-11.9466	BC	0	0	0	0	0	0
Cow;possorted_genome_bam_6MGH0:ATGCCTCGTACCGGAAx	-2.20053	-11.2942	BC	0	0	0	0	0	0
Cow;possorted_genome_bam_6MGH0:TGAGTCAAGCCTGTGCx	-3.26849	-12.4495	BC	0	0	0	0	0	0
Cow;possorted_genome_bam_6MGH0:CAGTTCCCATACCACAx	-3.86877	-13.0134	BC	0	0	0	0	0	0
Cow;possorted_genome_bam_6MGH0:ATTACTCAGTAAAGCTx	-4.72987	-13.0858	BC	0	0	0	0	0	0
Cow;possorted_genome_bam_RMSD6:CGATCGGTCACCCTGTx	-4.86781	-12.2724	BC	0	0	0	0	0	0
[truncated: 30,351 more rows]
