# Supplementary material for: Evolution of neuronal cell classes and types in the vertebrate retina
Source: Nature. 2023 Dec 13;624(7991):415–24. doi: 10.1038/s41586-023-06638-9 (PMC10719112; doi:10.1038/s41586-023-06638-9)
Supplement: Supplementary file 9 — Source Data Fig. 3 [file 41586_2023_6638_MOESM9_ESM.xlsx]

## Sheet: Fig3abc
Cell	UMAP_1_no_integration	UMAP_2_no_integration	UMAP_1_integration	UMAP_2_integration	species	OrthoType	PRKCA	ISL1	GRIK1
Macaque;MacaqueCD73S3:CCTCAGTAGATCCTGTx	4.03938	9.08059	6.38006	-2.77756	Macaque	RBC	5.43353	1.66791	0
Macaque;MacaqueCD73S3:ACGATACCACACCGCAx	3.9565	9.65004	7.01773	-2.59624	Macaque	RBC	4.72273	2.02252	0
Macaque;MacaqueCD73S2:GTCAAGTTCGTTTGCCx	3.97687	9.59299	7.2061	-2.89358	Macaque	RBC	4.46658	1.66826	0
Macaque;MacaqueCD73DP2S1:ACACTGAGTGACAAATx	4.05224	9.40448	7.78462	-2.60673	Macaque	RBC	5.38197	0	0
Macaque;MacaqueCD73DP2S2:GTATCTTCACCAGGCTx	3.86257	9.69071	8.30125	-3.03408	Macaque	RBC	4.95194	2.71104	0
Macaque;MacaqueCD73S2:GGGACCTAGATGGGTCx	4.04207	9.19142	6.53355	-3.39505	Macaque	RBC	5.60504	2.16756	0
Macaque;MacaqueCD73S1:CCCAATCGTGTAAGTAx	3.63433	10.1111	8.57291	-3.11259	Macaque	RBC	4.77449	0	0
Macaque;MacaqueCD73S1:GCTGCGACACGGACAAx	4.07671	9.32576	7.24095	-2.68265	Macaque	RBC	5.12148	1.79972	0
Macaque;MacaqueCD73DP2S2:AGACGTTAGAAACGCCx	3.94421	9.58544	7.03381	-3.06588	Macaque	RBC	4.96612	0	0
Macaque;MacaqueCD73S2:TAGCCGGCATTCTCATx	4.11739	9.1871	6.84453	-3.01421	Macaque	RBC	5.27493	2.43476	1.49762
Macaque;MacaqueCD73S2:TGGTTAGAGTTACGGGx	3.95984	9.42473	6.48876	-3.0467	Macaque	RBC	5.01904	0	0
Macaque;MacaqueCD73S3:CGGACGTTCCAGTAGTx	3.6876	9.83225	7.48694	-2.30083	Macaque	RBC	5.30552	0	0
Macaque;MacaqueCD73DP2S2:ACTGAACGTTGAGTTCx	3.93918	9.43958	7.0974	-2.47029	Macaque	RBC	5.21382	1.85259	1.85259
Macaque;MacaqueCD73DP2S2:TATTACCCATGCATGTx	3.94573	9.34806	6.55996	-2.5221	Macaque	RBC	5.34979	1.85214	0
Macaque;MacaqueCD73S3:ATAAGAGTCTACCAGAx	4.05646	9.24938	6.94994	-3.14552	Macaque	RBC	5.22674	0	0
Macaque;MacaqueCD73DP2S2:GGCTGGTGTGAGGGTTx	3.82311	9.5791	7.96646	-2.71166	Macaque	RBC	5.05376	0	0
Macaque;MacaquePeripheryMixedS1:TGGCCAGGTCATACTGx	3.96669	9.32661	6.90496	-3.42217	Macaque	RBC	5.22879	0	0
Macaque;MacaqueCD73S1:TGCGGGTTCTTGCATTx	4.04277	9.3056	6.55458	-2.74393	Macaque	RBC	4.93732	2.45495	0
Macaque;MacaqueCD73S1:TTCTACATCGAATGGGx	4.00063	9.32491	6.64257	-2.85039	Macaque	RBC	4.47072	1.63222	0
Macaque;MacaqueCD73DP2S2:TTGGAACGTGATGTCTx	3.85094	9.51881	7.32836	-2.62069	Macaque	RBC	5.40282	2.66694	0
Macaque;MacaqueCD73DP2S1:CTCACACTCCTTGACCx	4.06625	9.33544	7.01844	-2.37431	Macaque	RBC	5.60642	0	0
Macaque;MacaqueCD73S3:GACAGAGCATGCTAGTx	3.88219	9.65368	7.81474	-3.35891	Macaque	RBC	4.99275	0	2.21157
Macaque;MacaqueCD73S2:AGGTCATAGGCTAGGTx	4.08173	9.2704	6.65893	-2.73831	Macaque	RBC	4.83396	0	0
Macaque;MacaqueCD73DP2S2:TACGGATAGCTGCCCAx	3.9082	9.51878	7.74456	-2.54001	Macaque	RBC	5.62477	0	0
Macaque;MacaqueCD73S2:CCATGTCGTCTACCTCx	4.0574	9.40919	6.56589	-2.73649	Macaque	RBC	4.89054	2.51094	0
Macaque;MacaquePeripheryMixedS1:TTAACTCAGTTACGGGx	3.99457	9.30313	6.5011	-2.72109	Macaque	RBC	5.35463	1.90084	0
Macaque;MacaqueCD73S2:GCTTCCAAGTCAAGCGx	4.02489	9.42149	6.97405	-3.19958	Macaque	RBC	5.40817	1.57514	0
Macaque;MacaqueCD73DP2S2:TACGGGCAGAGCTGCAx	3.79284	9.94869	8.1928	-3.14628	Macaque	RBC	5.45024	2.19651	0
Macaque;MacaqueCD73DP2S2:AGCATACGTACGACCCx	4.02687	9.46433	6.69383	-3.2153	Macaque	RBC	5.26908	2.06703	0
Macaque;MacaqueCD73DP2S2:CTTAACTAGGATATACx	3.91279	9.48152	6.91396	-2.46074	Macaque	RBC	5.04857	1.81807	0
Macaque;MacaqueCD73S3:GGAATAAGTGTGAAATx	4.28278	7.50546	5.56175	-3.044	Macaque	RBC	4.72753	0	0
Macaque;MacaqueCD73S3:TGGCGCAGTAGAAAGGx	4.09033	7.5541	5.54771	-3.07407	Macaque	RBC	4.91913	0	0
Macaque;MacaqueCD73S3:CTCCTAGCAGTATGCTx	3.9597	9.21422	6.68498	-2.59556	Macaque	RBC	5.25729	0	0
Macaque;MacaqueCD73DP2S1:GGCAATTAGATCGATAx	3.98752	9.46476	7.2796	-2.36142	Macaque	RBC	5.19591	0	0
Macaque;MacaqueCD73S3:TCAGCTCAGAGCTGGTx	3.82349	9.54723	6.64877	-3.10802	Macaque	RBC	4.75452	0	0
Macaque;MacaqueCD73S3:CTGTTTATCCAGATCAx	3.89276	9.60199	7.31147	-3.15863	Macaque	RBC	4.87349	2.10533	0
Macaque;MacaqueCD73S3:ACGATGTAGATTACCCx	3.89968	9.58069	7.5815	-2.94208	Macaque	RBC	4.65619	0	0
Macaque;MacaqueCD73DP2S1:AGCTCTCCACATTAGCx	4.09377	9.10875	6.6791	-2.71068	Macaque	RBC	5.43947	2.21812	0
Macaque;MacaqueCD73DP2S1:AGTCTTTAGACCGGATx	3.77077	9.7142	7.70767	-3.21823	Macaque	RBC	5.6638	0	0
Macaque;MacaquePeripheryMixedS1:GACCTGGAGTGGAGAAx	3.84909	9.62898	7.29732	-3.06411	Macaque	RBC	5.3157	0	0
Macaque;MacaqueCD73S1:TCATTACTCCACTGGGx	4.01774	9.24335	6.40727	-2.86306	Macaque	RBC	5.01718	2.26727	0
Macaque;MacaqueCD73DP2S1:GGCTCGATCGTACGGCx	4.00243	9.36266	7.74138	-2.62695	Macaque	RBC	5.11345	0	0
Macaque;MacaqueCD73S3:CTTCTCTTCAGAAATGx	3.9861	9.27152	6.38052	-2.67772	Macaque	RBC	5.10133	0	0
Macaque;MacaqueCD73DP2S1:TTCGGTCGTAGAAAGGx	3.99302	9.50391	6.83289	-3.02956	Macaque	RBC	5.41141	0	0
Macaque;MacaqueCD73S3:GTGCGGTTCGAATCCAx	3.84927	9.72118	7.64748	-2.62033	Macaque	RBC	5.0833	2.15566	0
Macaque;MacaqueCD73S2:GAGGTGATCATGGTCAx	4.03245	9.33174	6.5372	-2.86821	Macaque	RBC	4.89955	0	1.593
Macaque;MacaqueCD73DP2S1:GCAGCCACAGTAGAGCx	3.95925	9.51443	6.76721	-2.8025	Macaque	RBC	5.23599	0	0
Macaque;MacaqueCD73DP2S1:AAAGCAACATGATCCAx	4.03596	9.55416	7.47157	-3.75814	Macaque	RBC	5.40554	2.44704	0
Macaque;MacaqueCD73DP2S1:ATCGAGTGTTGCGTTAx	3.86565	9.61958	7.05063	-2.87482	Macaque	RBC	4.94154	0	0
Macaque;MacaqueCD73S3:ATCCACCCACGTGAGAx	3.81079	9.44162	6.6791	-3.40169	Macaque	RBC	4.05606	0	0
Macaque;MacaqueCD73S2:ATGTGTGCATGGTCTAx	4.07498	9.21895	6.50427	-3.40674	Macaque	RBC	4.91072	0	0
Macaque;MacaqueCD73S2:CGTCTACTCTGATTCTx	4.11084	9.35899	6.46657	-2.65653	Macaque	RBC	5.04006	1.48402	1.48402
Macaque;MacaqueCD73S2:TAGTTGGCACAACGTTx	4.13136	9.3089	6.5434	-3.06117	Macaque	RBC	4.97759	2.12716	0
Macaque;MacaqueCD73DP2S2:ATTGGTGCAATCAGAAx	4.00465	9.54409	6.97956	-2.49893	Macaque	RBC	5.10121	0	1.86264
Macaque;MacaqueCD73S2:TGTGGTATCGTACCGGx	4.11763	9.13813	7.22759	-2.71009	Macaque	RBC	4.83487	1.51871	0
Macaque;MacaqueCD73DP2S2:TGAGAGGGTGGCGAATx	3.80768	9.72404	7.32181	-2.78024	Macaque	RBC	5.08008	0	0
Macaque;MacaqueCD73S1:ATGTGTGAGCGCCTCAx	4.10355	9.20563	6.64323	-3.03725	Macaque	RBC	5.44889	0	0
Macaque;MacaqueCD73S3:GCTCCTAAGCGATCCCx	4.00223	9.11052	7.32573	-2.37189	Macaque	RBC	4.83264	0	0
Macaque;MacaqueCD73S1:CCGTTCAAGCCTCGTGx	4.05741	9.30121	6.87247	-2.8235	Macaque	RBC	5.12364	3.08503	0
Macaque;MacaqueCD73DP2S1:TTAGGACAGGTGGGTTx	3.81241	9.63024	7.16271	-2.65417	Macaque	RBC	5.42356	0	0
Macaque;MacaquePeripheryMixedS1:GCTGCTTGTTAGTGGGx	3.94469	9.4524	6.72261	-2.73015	Macaque	RBC	5.21509	2.23211	0
Macaque;MacaqueCD73S2:CGGTTAATCGGTTCGGx	4.12299	9.29576	6.42374	-2.74815	Macaque	RBC	4.98422	2.13304	0
Macaque;MacaqueCD73DP2S2:AGCTTGATCTGAGGGAx	3.90094	9.53817	6.99083	-2.41117	Macaque	RBC	5.07914	1.90229	0
Macaque;MacaqueCD73DP2S1:CTCAGAATCCGGCACAx	4.01472	9.38884	6.8135	-2.62846	Macaque	RBC	4.89557	0	0
Macaque;MacaqueCD73S1:ACATACGGTGCCTTGGx	4.10125	9.25514	6.60266	-3.17998	Macaque	RBC	5.09889	3.2601	0
Macaque;MacaquePeripheryMixedS1:TGGCTGGAGGAATCGCx	3.94258	9.44499	6.69003	-3.29352	Macaque	RBC	5.06469	1.98695	0
Macaque;MacaqueCD73S3:CCACTACGTGCTGTATx	3.87445	9.45972	8.2101	-2.43381	Macaque	RBC	5.43329	0	0
Macaque;MacaqueCD73S1:TTCTCCTTCCTGCCATx	4.07742	9.15845	6.09929	-2.75094	Macaque	RBC	4.79857	2.56754	1.3884
Macaque;MacaqueCD73DP2S2:GTGCTTCCACCAGGTCx	3.83694	9.6682	7.69966	-2.89826	Macaque	RBC	4.92715	2.15296	0
Macaque;MacaquePeripheryMixedS1:CGGACACGTAGCTAAAx	3.90315	9.47752	6.85615	-2.61264	Macaque	RBC	4.99297	0	0
Macaque;MacaqueCD73S1:GATCAGTTCCTTGGTCx	4.0389	9.24379	6.56625	-2.87169	Macaque	RBC	5.23117	1.55186	0
Macaque;MacaqueCD73DP2S2:CGATTGATCTAAGCCAx	4.11714	9.47274	7.60857	-2.53581	Macaque	RBC	5.47302	2.00287	0
Macaque;MacaqueCD73DP2S2:ACACTGAAGCTAAGATx	4.04492	9.31664	7.1112	-2.35317	Macaque	RBC	5.41358	1.86402	0
Macaque;MacaqueCD73DP2S2:CACCTTGGTGCGCTTGx	3.99565	9.46778	6.72893	-2.67534	Macaque	RBC	5.61153	0	0
Macaque;MacaqueCD73S1:ATCTGCCTCTCTGAGAx	3.9967	9.32857	6.30217	-2.84239	Macaque	RBC	4.7656	1.51013	0
Macaque;MacaqueCD73S3:GGAAAGCCAGGACGTAx	3.87155	9.5982	7.4765	-2.38815	Macaque	RBC	4.9682	0	0
Macaque;MacaqueCD73DP2S1:GATGCTAAGGCTCTTAx	3.96576	9.53297	7.35032	-3.22833	Macaque	RBC	5.59418	0	0
Macaque;MacaqueCD73DP2S1:CGTGAGCCAACCGCCAx	3.81637	9.88366	8.07971	-2.94416	Macaque	RBC	5.11603	0	0
Macaque;MacaqueCD73S2:GATCAGTCACATGACTx	3.89296	9.49631	7.37915	-2.24323	Macaque	RBC	4.82992	2.93082	0
Macaque;MacaqueCD73S1:CTGCGGAGTGCACGAAx	4.05281	9.31616	6.54515	-3.30377	Macaque	RBC	5.56575	0	0
Macaque;MacaqueCD73S1:ACATACGAGGATGGAAx	3.98848	9.31678	6.59161	-3.02585	Macaque	RBC	5.16041	2.26818	0
Macaque;MacaqueCD73DP2S1:GCAGCCAGTTCACCTCx	3.8707	9.59789	7.51088	-2.39831	Macaque	RBC	5.29779	0	0
Macaque;MacaqueCD73DP2S2:ACGAGCCAGCCAGTAGx	4.01707	8.34248	7.04835	-2.37561	Macaque	RBC	4.64085	0	2.66632
Macaque;MacaqueCD73S3:ACACCGGTCTTCTGGCx	3.77185	9.941	7.89216	-2.8349	Macaque	RBC	5.18826	2.16859	0
Macaque;MacaqueCD73S1:AACTGGTTCCTTTCTCx	4.10779	9.25448	6.58106	-2.78445	Macaque	RBC	5.01845	2.65682	0
Macaque;MacaquePeripheryMixedS1:CACAGGCCATCCCACTx	4.05045	9.22024	6.4761	-2.97156	Macaque	RBC	4.96882	0	0
Macaque;MacaqueCD73DP2S1:TAGACCACACCGGAAAx	3.954	9.54332	6.48685	-2.71637	Macaque	RBC	4.7171	1.76118	0
Macaque;MacaqueCD73S3:GCCAAATGTTTGGCGCx	4.01929	9.29472	6.69437	-2.88218	Macaque	RBC	4.75258	0	0
Macaque;MacaqueCD73S3:CCCTCCTGTATAAACGx	3.9484	9.43833	6.87088	-2.88073	Macaque	RBC	5.09978	0	0
Macaque;MacaqueCD73S3:AGAGCGATCAATCTCTx	3.97116	9.55186	7.58556	-2.66023	Macaque	RBC	4.82108	0	0
Macaque;MacaqueCD73S3:TACAGTGTCCTCAACCx	3.85291	9.62083	7.06478	-3.56546	Macaque	RBC	5.39232	0	0
Macaque;MacaqueCD73DP2S2:GCAATCACATGCCCGAx	4.00188	9.39497	6.68632	-2.80998	Macaque	RBC	4.87474	0	0
Macaque;MacaquePeripheryMixedS1:ACGCAGCTCTCAAACGx	3.81494	9.71098	8.18303	-2.72311	Macaque	RBC	5.21547	3.09679	0
Macaque;MacaqueCD73DP2S2:CGAGCCACATTAACCGx	3.90752	9.48795	7.58655	-2.39498	Macaque	RBC	5.30266	2.00787	0
Macaque;MacaqueCD73DP2S2:GATGAAAGTTCCAACAx	4.01465	9.42697	7.54183	-2.46187	Macaque	RBC	5.30842	0	0
Macaque;MacaqueCD73DP2S2:GTGTTAGGTCTAAACCx	3.79494	9.93929	6.78936	-2.7391	Macaque	RBC	5.38072	0	0
Macaque;MacaqueCD73S3:GCTCTGTGTCCTGCTTx	3.7231	9.92683	8.2536	-3.63536	Macaque	RBC	5.27565	0	0
Macaque;MacaqueCD73DP2S2:TCGCGAGGTTGAACTCx	3.90861	9.47532	7.18938	-2.36537	Macaque	RBC	4.61732	2.49616	0
Macaque;MacaqueCD73S2:GAGGTGATCCCTCTTTx	3.96039	9.6359	7.35473	-2.66248	Macaque	RBC	5.34587	0	0
Macaque;MacaqueCD73DP2S2:CAACTAGCAGGAATCGx	3.81626	9.78674	8.37308	-2.5556	Macaque	RBC	5.13953	2.24937	0
Macaque;MacaquePeripheryMixedS1:CATATTCCACCTGGTGx	3.99338	9.23982	6.83869	-2.99075	Macaque	RBC	4.92489	0	0
Macaque;MacaqueCD73DP2S1:ACCCACTTCCGCTGTTx	4.05694	9.3164	6.71041	-3.03385	Macaque	RBC	5.13364	0	0
Macaque;MacaqueCD73S3:TAGTTGGAGTTAGCGGx	3.908	9.53988	7.79822	-2.54108	Macaque	RBC	4.64528	0	0
Macaque;MacaqueCD73DP2S1:CAGCTGGTCGGACAAGx	3.93788	9.55238	6.88882	-2.45861	Macaque	RBC	5.18449	2.4926	0
Macaque;MacaqueCD73DP2S1:CTTCTCTCAATAGCAAx	4.06115	9.47948	6.94304	-2.86909	Macaque	RBC	5.2299	1.8418	0
Macaque;MacaqueCD73S3:AAAGCAACAGGATCGAx	3.95053	9.3703	6.71429	-2.86743	Macaque	RBC	5.23149	1.84314	0
Macaque;MacaqueCD73DP2S1:CACTCCATCTACCAGAx	4.11873	9.19976	6.49912	-3.03373	Macaque	RBC	4.71299	1.62695	0
Macaque;MacaqueCD73S1:AACTGGTTCGATAGAAx	4.073	9.40021	6.8569	-3.01925	Macaque	RBC	4.80616	2.20652	0
Macaque;MacaqueCD73S1:TATCAGGAGTGCAAGCx	4.05539	9.32422	6.81335	-3.29426	Macaque	RBC	4.95262	0	0
Macaque;MacaqueCD73S1:CCACGGATCCGCATAAx	4.05904	9.2399	7.00389	-3.23386	Macaque	RBC	5.30894	0	0
Macaque;MacaqueCD73DP2S2:GCGCAACTCGAATGGGx	3.9533	9.56727	7.14019	-2.29501	Macaque	RBC	5.20031	0	0
Macaque;MacaqueCD73S3:GGAACTTCATCTATGGx	3.89148	9.58578	7.22739	-2.69421	Macaque	RBC	5.37455	2.01629	0
Macaque;MacaqueCD73S1:ACACCCTGTAAGGATTx	4.05438	9.25949	8.00894	-3.33059	Macaque	RBC	4.95954	2.20688	1.61813
Macaque;MacaqueCD73S3:AACTGGTTCTCCCTGAx	4.0068	9.33922	6.73535	-2.59192	Macaque	RBC	4.93809	0	0
Macaque;MacaquePeripheryMixedS1:CATATTCAGTCTTGCAx	4.02659	9.21942	6.26545	-2.96598	Macaque	RBC	5.27631	1.7692	0
Macaque;MacaqueCD73S1:GTATTCTCAATGTTGCx	4.09281	8.92663	6.21422	-2.98552	Macaque	RBC	4.98476	2.22951	0
Macaque;MacaqueCD73DP2S2:GTATCTTCAAGTCATCx	3.89009	9.547	7.78567	-2.56338	Macaque	RBC	5.20294	2.32944	0
Macaque;MacaqueCD73DP2S1:ATAACGCGTTGCCTCTx	3.99411	9.3424	6.54777	-2.95752	Macaque	RBC	5.34756	0	0
Macaque;MacaqueCD73S1:CATATTCGTACCGGCTx	4.08664	9.25783	7.0033	-2.8746	Macaque	RBC	4.76115	2.26006	0
Macaque;MacaqueCD73S1:TACGGGCCAGGCTGAAx	4.06067	9.29682	6.39812	-3.16803	Macaque	RBC	4.63776	2.29221	0
Macaque;MacaqueCD73S3:GACGTGCGTAGCACGAx	3.82702	9.58018	7.42242	-2.49306	Macaque	RBC	4.56761	0	0
Macaque;MacaqueCD73S1:CTGTGCTAGATATGCAx	3.97526	9.40266	6.99627	-3.44653	Macaque	RBC	5.09411	2.3545	0
Macaque;MacaqueCD73S1:CACAGGCGTTACCGATx	4.03058	9.35949	6.68326	-2.94328	Macaque	RBC	5.0924	2.67288	0
Macaque;MacaqueCD73S2:ATTGGACAGGGAACGGx	4.0088	9.31832	6.47312	-3.38733	Macaque	RBC	5.48453	0	0
Macaque;MacaqueCD73DP2S2:AACTGGTTCATCTGCCx	3.95382	9.62264	8.23504	-3.46789	Macaque	RBC	5.38701	0	0
Macaque;MacaqueCD73DP2S1:AACTCAGCACCAGTTAx	3.93279	9.54095	6.60159	-2.92197	Macaque	RBC	5.43636	0	0
Macaque;MacaqueCD73DP2S2:GGGTTGCTCGGAGCAAx	3.97008	9.72157	7.11098	-2.61412	Macaque	RBC	5.12075	0	0
Macaque;MacaqueCD73S3:ACGCAGCCACAGACTTx	3.90614	9.39012	6.76552	-2.83927	Macaque	RBC	4.80481	0	0
Macaque;MacaqueCD73S3:CCTAAAGAGGCTAGCAx	3.84348	9.43373	7.70722	-2.42712	Macaque	RBC	5.58294	0	0
Macaque;MacaqueCD73S1:CTGTGCTCAATCACACx	4.02302	9.39941	7.07194	-3.20422	Macaque	RBC	4.77728	0	0
Macaque;MacaqueCD73S3:CCTCAGTGTCTGGTCGx	0.0621416	-7.78992	-1.33514	-1.56214	Macaque	BC1A	4.5321	0	3.00356
Macaque;MacaqueCD73S1:GCAGCCAAGAGGGCTTx	4.0886	9.19513	6.51909	-2.55134	Macaque	RBC	5.153	1.47512	0
Macaque;MacaqueCD73S1:GTTAAGCCACAACGCCx	3.99178	9.46547	6.70478	-2.77302	Macaque	RBC	5.2365	2.05418	0
Macaque;MacaqueCD73DP2S1:TTCCCAGGTAAACACAx	3.89219	9.65066	8.20834	-2.48477	Macaque	RBC	5.0431	0	0
Macaque;MacaqueCD73DP2S1:CATGGCGTCCTAGAACx	4.02622	9.3679	6.838	-3.64148	Macaque	RBC	4.91736	0	0
Macaque;MacaqueCD73DP2S2:GCATGCGAGAGCTTCTx	3.93494	9.46021	6.52959	-2.98661	Macaque	RBC	5.39748	1.98532	0
Macaque;MacaqueCD73DP2S2:GCGCGATTCTTACCTAx	4.00718	9.33895	6.98292	-2.83846	Macaque	RBC	5.33233	0	0
Macaque;MacaqueCD73DP2S1:TCAACGATCGTCGTTCx	4.09299	9.30682	7.35569	-2.41916	Macaque	RBC	4.95194	0	0
Macaque;MacaqueCD73DP2S1:CTAAGACGTGTTCGATx	3.92276	9.65563	7.82092	-2.43106	Macaque	RBC	5.36554	0	0
Macaque;MacaqueCD73DP2S2:CGCTATCGTTTACTCTx	3.95269	9.50299	6.87396	-2.69107	Macaque	RBC	5.34335	2.90969	0
Macaque;MacaqueCD73DP2S2:GACCTGGCAGATGGGTx	3.91383	9.71452	7.57226	-2.48525	Macaque	RBC	5.47113	0	0
Macaque;MacaqueCD73S3:TTCCCAGTCTGCGTAAx	3.92898	8.28277	0.597967	-0.915323	Macaque	RBC	3.67458	0	0
Macaque;MacaqueCD73S2:ATCACGAGTTCGAATCx	3.96511	9.49966	6.786	-3.48901	Macaque	RBC	4.87866	2.67382	0
Macaque;MacaqueCD73DP2S2:CGTTAGAAGCTGAACGx	3.93728	9.48745	7.57783	-2.62436	Macaque	RBC	4.92715	0	0
Macaque;MacaquePeripheryMixedS1:CACCAGGGTAAGTGGCx	3.81098	9.60705	7.06053	-2.79597	Macaque	RBC	3.79258	0	0
Macaque;MacaqueCD73S3:GGCAATTAGTTAGCGGx	3.91916	9.48099	6.58623	-2.88664	Macaque	RBC	4.7345	0	0
Macaque;MacaqueCD73DP2S1:TTGGAACTCACCGTAAx	4.01409	9.33052	6.95589	-2.84578	Macaque	RBC	5.03699	0	0
Macaque;MacaqueCD73S2:GGTGCGTTCACGGTTAx	4.06879	9.28696	6.61738	-2.64247	Macaque	RBC	5.19436	1.5715	0
Macaque;MacaqueCD73S3:CATCAAGAGTCATGCTx	3.94035	9.48596	6.68188	-2.63046	Macaque	RBC	4.95253	2.12781	0
Macaque;MacaqueCD73DP2S1:CGTCCATCACACCGACx	3.97516	9.47384	7.52084	-2.68609	Macaque	RBC	5.50953	0	0
Macaque;MacaqueCD73S2:TACGGTATCACAGGCCx	4.02516	9.32409	6.91616	-2.94402	Macaque	RBC	4.83066	1.89457	0
Macaque;MacaqueCD73S1:ACAGCTAGTGGTCCGTx	3.75977	9.90935	7.4665	-2.98996	Macaque	RBC	4.47303	0	0
Macaque;MacaqueCD73S2:ATCATCTCATAGAAACx	4.04381	9.34431	6.64988	-3.31229	Macaque	RBC	5.28705	1.58063	0
Macaque;MacaqueCD73DP2S2:CGACCTTAGGCGATACx	3.83455	9.65935	7.76191	-2.67132	Macaque	RBC	5.36938	0	0
Macaque;MacaqueCD73DP2S1:GTTCATTAGTCCATACx	3.82288	9.9089	7.9618	-2.69832	Macaque	RBC	5.3391	0	0
Macaque;MacaqueCD73S2:GTAACTGCATCCTAGAx	3.74008	9.94473	7.48285	-2.65532	Macaque	RBC	4.81458	0	0
Macaque;MacaqueCD73S1:CGTCCATTCAGATAAGx	4.03742	9.31046	7.345	-3.94352	Macaque	RBC	4.86201	0	0
Macaque;MacaqueCD73S3:CCTCAGTAGGCATGGTx	3.97567	9.41847	7.72161	-3.32591	Macaque	RBC	5.25771	2.02652	0
Macaque;MacaquePeripheryMixedS1:GCATGTAAGAAAGTGGx	3.90456	9.5799	7.6968	-3.7707	Macaque	RBC	5.26428	0	0
Macaque;MacaquePeripheryMixedS1:ATTATCCTCACAATGCx	3.97119	9.21134	6.6698	-2.55218	Macaque	RBC	5.28518	0	0
Macaque;MacaqueCD73S3:CTGATAGTCACATAGCx	3.92932	9.6102	6.79235	-3.0844	Macaque	RBC	5.40955	2.07369	0
Macaque;MacaqueCD73DP2S2:TCGCGAGCAGTAACGGx	3.80465	9.76775	8.11748	-2.44996	Macaque	RBC	5.35735	0	0
Macaque;MacaqueCD73DP2S1:CGCTATCAGAAGCCCAx	3.94559	9.5544	7.03786	-2.40074	Macaque	RBC	5.36488	2.47747	0
Macaque;MacaqueCD73DP2S2:AGATCTGAGCGATATAx	4.02931	9.45975	6.6411	-2.873	Macaque	RBC	5.29689	1.92345	0
Macaque;MacaqueCD73DP2S1:CCTTCGATCCACGACGx	3.82984	9.69494	6.80292	-3.55214	Macaque	RBC	5.19057	2.47001	0
Macaque;MacaqueCD73S3:GCTGCGAGTAGAAAGGx	3.94149	9.45637	7.00952	-2.50329	Macaque	RBC	4.89045	0	0
Macaque;MacaqueCD73S3:CCATTCGCACTGTGTAx	3.90886	9.41953	7.03325	-3.02844	Macaque	RBC	5.24742	2.07979	0
Macaque;MacaqueCD73DP2S1:CTCGAGGTCGTAGATCx	3.90077	9.69124	7.62393	-2.39516	Macaque	RBC	4.54948	2.0392	0
Macaque;MacaqueCD73S1:GCGCAACCACACGCTGx	4.06901	9.24847	6.45469	-3.00698	Macaque	RBC	4.87191	0	1.72766
Macaque;MacaquePeripheryMixedS1:TGGCGCATCTGTCTATx	3.86814	9.42439	8.27867	-3.28973	Macaque	RBC	4.59164	0	0
Macaque;MacaqueCD73S3:TTTGCGCTCTCCCTGAx	3.95162	9.34893	6.44299	-2.87258	Macaque	RBC	5.25499	0	0
Macaque;MacaqueCD73S1:GTCACAAAGTTAGCGGx	4.12792	9.29671	6.55588	-2.99759	Macaque	RBC	4.85483	1.74344	0
Macaque;MacaqueCD73S2:TTGGAACAGGTGTGGTx	4.0927	9.27978	6.96204	-3.29124	Macaque	RBC	5.33072	1.58494	0
Macaque;MacaqueCD73DP2S2:GCAATCAGTCTAGAGGx	3.8814	9.7761	7.36192	-2.3154	Macaque	RBC	5.01374	2.09401	0
Macaque;MacaqueCD73S3:CATCCACGTATGAAACx	3.77416	9.25478	7.07341	-2.57417	Macaque	RBC	5.09975	0	0
Macaque;MacaqueCD73S2:GTCTTCGAGGCGACATx	4.00554	9.00267	6.25609	-2.96624	Macaque	RBC	5.21454	2.10091	1.52318
Macaque;MacaqueCD73DP2S1:GCGCAGTTCCCAAGATx	4.09805	9.54749	6.71982	-2.6145	Macaque	RBC	4.86193	0	0
Macaque;MacaqueCD73DP2S2:TCTTTCCTCGCAAACTx	3.96215	9.57128	6.78297	-2.52607	Macaque	RBC	5.41153	2.04856	0
Macaque;MacaqueCD73DP2S2:GATGAAATCTGATACGx	3.76237	9.93446	8.48698	-3.29999	Macaque	RBC	5.04626	2.16585	0
Macaque;MacaquePeripheryMixedS1:CTTTGCGGTACACCGCx	3.86642	9.71637	7.6871	-3.84774	Macaque	RBC	4.27758	0	0
Macaque;MacaqueCD73S3:AAGGAGCGTGGTCTCGx	3.8681	9.44273	6.65543	-2.56001	Macaque	RBC	4.66824	0	0
Macaque;MacaqueCD73S2:CGGGTCAAGACAGGCTx	4.07592	9.25551	6.49899	-2.77925	Macaque	RBC	4.6243	2.53734	0
Macaque;MacaqueCD73S3:TTGACTTTCGCATGATx	3.82952	9.64614	6.89992	-2.67522	Macaque	RBC	4.56683	0	0
Macaque;MacaqueCD73DP2S2:CGATGGCCATCACGATx	4.032	9.44154	7.02474	-2.60936	Macaque	RBC	5.43621	0	0
Macaque;MacaqueCD73S2:TATTACCGTAGAAAGGx	4.05071	9.23659	6.31717	-3.26775	Macaque	RBC	4.88995	0	0
Macaque;MacaqueCD73DP2S1:AGATCTGTCATAAAGGx	3.74849	9.81284	7.62658	-3.02358	Macaque	RBC	4.99883	0	0
Macaque;MacaqueCD73S3:GAAGCAGTCGCCAGCAx	4.05337	9.2947	6.62155	-3.0912	Macaque	RBC	4.98311	0	0
Macaque;MacaqueCD73DP2S1:AGGCCACAGAACTCGGx	4.04799	9.3499	6.50222	-2.80034	Macaque	RBC	5.15266	0	0
Macaque;MacaqueCD73S2:AAGGCAGTCTAGCACAx	4.0611	9.30004	6.49276	-2.96199	Macaque	RBC	4.93105	1.59519	0
Macaque;MacaqueCD73DP2S2:CTCCTAGAGCCGATTTx	4.09134	9.30711	6.88017	-2.96095	Macaque	RBC	4.74289	1.90036	0
Macaque;MacaqueCD73S2:CGTGTAACACCGAAAGx	4.07655	9.26025	6.46156	-2.8232	Macaque	RBC	5.08165	1.76638	0
Macaque;MacaqueCD73S2:CTTCTCTGTAAAGTCAx	4.06727	9.21526	6.39004	-2.92925	Macaque	RBC	5.08905	2.04358	0
Macaque;MacaqueCD73DP2S1:GTCACAATCTCGTTTAx	4.02458	9.3725	6.6416	-2.93923	Macaque	RBC	5.72544	0	0
Macaque;MacaqueCD73S1:TTCGGTCAGCTCCTCTx	3.93319	9.26084	6.52914	-3.24952	Macaque	RBC	4.61105	0	3.58766
Macaque;MacaqueCD73DP2S2:TCATTTGTCAACACGTx	3.86532	9.75837	7.60902	-3.41468	Macaque	RBC	5.46443	0	0
Macaque;MacaqueCD73S3:ATTGGTGAGCTTCGCGx	3.89544	9.4604	6.67915	-2.55639	Macaque	RBC	5.0999	0	0
Macaque;MacaqueCD73DP2S2:TCTATTGTCAAAGACAx	3.99143	9.39806	6.92973	-3.18528	Macaque	RBC	5.28795	0	0
Macaque;MacaqueCD73DP2S2:ATTGGTGAGGTGCTTTx	3.855	9.69309	7.44283	-2.55203	Macaque	RBC	4.95684	0	0
Macaque;MacaquePeripheryMixedS1:GGCTGGTTCATACGGTx	3.69143	10.0536	8.07178	-2.65087	Macaque	RBC	5.30402	0	0
Macaque;MacaqueCD73S3:AACTCCCGTTGAACTCx	3.90599	9.51007	6.69707	-2.93151	Macaque	RBC	4.83569	1.93857	0
Macaque;MacaqueCD73S2:ACATCAGTCCATGCTCx	2.70378	5.54636	3.89029	-10.1377	Macaque	BC7	0	0	0
Macaque;MacaqueCD73DP2S1:GCAAACTGTTATTCTCx	3.44016	5.55346	3.36165	-9.59366	Macaque	BC7	0	0	0
Macaque;MacaqueCD73S3:TACGGGCAGACGCAACx	3.54481	6.66272	6.36857	3.34301	Macaque	BC5C	3.88207	0	0
Macaque;MacaquePeripheryMixedS1:CGTAGGCTCGAGGTAGx	2.9082	5.6403	3.78741	-10.286	Macaque	BC7	2.9954	0	0
Macaque;MacaqueCD73S2:CATCGGGCACCGAAAGx	3.64674	5.86075	2.63134	-10.116	Macaque	BC7	0	0	0
Macaque;MacaqueCD73S2:TCTTTCCTCACCATAGx	3.33863	5.81048	3.44961	-10.5406	Macaque	BC7	0	0	0
Macaque;MacaqueCD73S1:TGGCCAGCACCCTATCx	3.4506	6.02758	2.81046	-9.84887	Macaque	BC7	0	1.70852	1.70852
Macaque;MacaqueCD73S1:CATCGGGCAAAGTGCGx	3.32041	5.86731	3.03184	-9.99656	Macaque	BC7	0	1.93807	0
Macaque;MacaqueCD73S2:CACAGGCCAACTTGACx	3.33366	5.90798	2.80645	-10.4506	Macaque	BC7	0	2.22324	0
Macaque;MacaqueCD73S1:TCTCATAAGCGTGTCCx	3.15267	5.8399	2.9315	-10.4525	Macaque	BC7	0	0	0
Macaque;MacaquePeripheryMixedS1:CATATTCAGTATCTCGx	3.34211	5.74139	3.16285	-9.95082	Macaque	BC7	0	2.00342	0
Macaque;MacaqueCD73S1:AGAATAGAGGGTTTCTx	3.19154	5.74888	2.93769	-9.94071	Macaque	BC7	0	0	0
Macaque;MacaqueCD73S2:CTAAGACGTCCGAATTx	3.43536	5.93347	2.80167	-10.5154	Macaque	BC7	0	0	0
Macaque;MacaqueCD73S3:ATCTGCCAGCCGCCTAx	2.90029	5.68281	3.67905	-9.99903	Macaque	BC7	0	0	0
Macaque;MacaqueCD73S2:GATCTAGAGCACACAGx	3.98471	8.34891	5.90376	-3.31741	Macaque	RBC	4.01317	0	0
Macaque;MacaqueCD73S1:CTTCTCTAGGCGATACx	3.0786	5.75837	3.16921	-10.5976	Macaque	BC7	0	0	0
Macaque;MacaqueCD73S2:GCTTCCAAGAACAATCx	3.35922	5.89923	3.12272	-10.1397	Macaque	BC7	0	0	0
Macaque;MacaqueCD73S2:GATTCAGAGCAGGTCAx	3.51507	5.87133	2.55446	-10.5293	Macaque	BC7	0	0	0
Macaque;MacaqueCD73S2:CAGCAGCTCAGTACGTx	3.12746	5.29102	3.36833	-9.91712	Macaque	BC7	0	0	0
Macaque;MacaqueCD73S1:AGGGATGTCAGCGACCx	3.62015	5.58826	1.89304	-3.43617	Macaque	BC8/9	0	0	0
Macaque;MacaqueCD73S2:GGCCGATCACATTTCTx	3.42567	5.88209	2.58234	-9.99395	Macaque	BC7	0	0	0
Macaque;MacaqueCD73S2:TCAGCAAGTTGATTCGx	3.4082	5.93125	2.58697	-9.91698	Macaque	BC7	0	0	0
Macaque;MacaqueCD73S2:ATTCTACGTAAAGGAGx	3.42522	5.92836	2.77216	-10.1982	Macaque	BC7	0	0	0
Macaque;MacaqueCD73DP2S1:GTCCTCATCGACAGCCx	3.35931	5.73642	3.18754	-9.89853	Macaque	BC7	0	1.90036	0
Macaque;MacaqueCD73S2:CAGCGACAGGCGTACAx	3.36762	5.83294	3.60592	-9.64504	Macaque	BC7	1.83468	1.83468	0
Macaque;MacaqueCD73S1:GTCAAGTCAGTTTACGx	2.69512	5.48429	3.89619	-10.3503	Macaque	BC7	0	0	0
Macaque;MacaqueCD73S2:TTCCCAGAGGGCACTAx	3.13834	5.63783	3.54821	-10.9169	Macaque	BC7	0	0	0
Macaque;MacaquePeripheryMixedS1:TCTTCGGCACGTCTCTx	3.36145	5.94832	2.59953	-9.53451	Macaque	BC7	0	0	0
Macaque;MacaqueCD73S3:TTGGAACGTCCTCTTGx	3.29748	5.56374	3.8704	-9.43578	Macaque	BC7	0	0	0
Macaque;MacaqueCD73DP2S1:ACACTGACAGTACACTx	3.39884	5.66092	3.04273	-9.61349	Macaque	BC7	0	0	0
Macaque;MacaqueCD73S2:CAGTCCTAGTGGTAATx	3.33062	5.91722	2.91096	-10.4405	Macaque	BC7	0	0	0
Macaque;MacaqueCD73S2:TAGAGCTGTATAGTAGx	2.69128	5.37074	3.64724	-10.3154	Macaque	BC7	0	0	0
Macaque;MacaqueCD73S2:AGCAGCCGTAAGCACGx	3.44598	5.89571	2.97799	-10.1626	Macaque	BC7	0	0	0
Macaque;MacaqueCD73S3:GAGCAGACATTGTGCAx	3.34567	5.76268	3.69684	-10.3223	Macaque	BC7	0	0	0
Macaque;MacaqueCD73DP2S1:TTTGGTTTCCATTCTAx	3.46325	5.70384	2.86177	-9.85472	Macaque	BC7	0	0	0
Macaque;MacaqueCD73S3:CATCCACAGAGGTAGAx	3.0903	5.6167	4.13915	-9.69325	Macaque	BC7	0	0	0
Macaque;MacaqueCD73S3:GTCTCGTTCAAGGCTTx	3.0206	5.68212	3.92768	-9.53466	Macaque	BC7	0	0	0
Macaque;MacaqueCD73DP2S2:AGTGAGGCAGAGCCAAx	3.8599	5.50387	0.577827	-1.08271	Macaque	RBC	0	0	0
Macaque;MacaqueCD73S1:CGCTTCATCTACCAGAx	3.30452	5.77463	2.92673	-10.2533	Macaque	BC7	0	0	0
Macaque;MacaqueCD73S2:CTAACTTCACTAAGTCx	3.48869	5.75955	3.29213	-10.019	Macaque	BC7	0	0	0
Macaque;MacaqueCD73S1:CATATGGAGTCCATACx	3.28821	5.67964	2.95227	-10.429	Macaque	BC7	0	2.03399	0
Macaque;MacaqueCD73S1:GCTGCTTCATATACGCx	2.89138	5.68515	3.54122	-9.84198	Macaque	BC7	0	0	0
Macaque;MacaqueCD73S2:TTGCCGTCATACTACGx	3.22709	5.77222	2.82482	-9.89167	Macaque	BC7	0	2.42187	0
Macaque;MacaqueCD73S3:AACCATGAGGACAGCTx	3.413	5.39288	3.71011	-10.0528	Macaque	BC7	0	0	0
Macaque;MacaqueCD73S2:CCTTTCTGTCGCCATGx	3.27858	5.89892	2.73912	-10.6349	Macaque	BC7	0	0	0
Macaque;MacaquePeripheryMixedS1:ACTTACTTCTGATACGx	3.33489	5.80941	3.12741	-9.60687	Macaque	BC7	0	0	0
Macaque;MacaqueCD73S2:CGAACATTCTCTTGATx	2.94114	5.63522	3.45101	-9.96638	Macaque	BC7	0	2.33658	0
Macaque;MacaquePeripheryMixedS1:CAGTCCTGTGCTCTTCx	2.79807	5.53402	3.91366	-9.61228	Macaque	BC7	0	2.58437	0
Macaque;MacaqueCD73DP2S1:ACGCCGACACACGCTGx	3.0558	5.58679	2.96251	-9.9007	Macaque	BC7	0	0	0
Macaque;MacaqueCD73S3:GGTATTGTCATACGGTx	3.25649	5.36691	3.97661	-9.71377	Macaque	BC7	0	0	0
Macaque;MacaqueCD73DP2S1:AGCTCTCTCTACCTGCx	3.20404	5.52385	4.10436	-10.0173	Macaque	BC7	0	0	0
Macaque;MacaqueCD73S1:TAGAGCTTCTATGTGGx	3.21875	5.73564	2.93414	-9.96566	Macaque	BC7	0	0	0
Macaque;MacaqueCD73S1:CTTGGCTTCATTATCCx	3.42666	5.84884	3.34866	-9.74857	Macaque	BC7	0	0	0
Macaque;MacaqueCD73S3:ACATGGTGTGTCCTCTx	3.28019	5.83292	3.52153	-9.53597	Macaque	BC7	0	0	0
Macaque;MacaqueCD73S1:TGGCCAGAGAAGGGTAx	3.4034	5.92798	2.80084	-10.3914	Macaque	BC7	0	0	0
Macaque;MacaqueCD73S3:CTACGTCTCACATAGCx	3.26918	5.604	3.95332	-9.35255	Macaque	BC7	0	2.08842	0
Macaque;MacaqueCD73S2:CAGCCGAGTTGCCTCTx	2.71933	5.41982	4.04084	-10.5861	Macaque	BC7	0	0	0
Macaque;MacaqueCD73DP2S1:ATGAGGGAGGAATCGCx	3.26488	5.43461	3.71614	-9.4813	Macaque	BC7	2.14627	0	0
Macaque;MacaqueCD73S2:CACTCCAAGGCACATGx	3.35525	5.7294	2.77564	-10.5615	Macaque	BC7	0	0	0
Macaque;MacaqueCD73S1:TTGCCGTCACACCGACx	3.2963	5.71747	3.43026	-10.1053	Macaque	BC7	0	1.83424	0
Macaque;MacaqueCD73S3:GTCACAAGTATAGGTAx	3.30272	5.79801	3.78398	-9.55689	Macaque	BC7	0	0	0
Macaque;MacaqueCD73S2:AACCGCGTCGTAGGAGx	3.18894	5.8307	3.58984	-9.61182	Macaque	BC7	0	2.17479	0
Macaque;MacaqueCD73S3:AAGGAGCCAGGGCATAx	3.08793	5.41935	4.02921	-10.0353	Macaque	BC7	0	0	0
Macaque;MacaquePeripheryMixedS1:GGACGTCAGTACGACGx	3.34137	5.39027	2.95976	-9.55622	Macaque	BC7	0	2.32902	0
Macaque;MacaqueCD73S2:TTAACTCCAGCTCGCAx	3.39244	5.89273	3.21487	-10.1355	Macaque	BC7	0	0	0
Macaque;MacaqueCD73S2:TTTCCTCGTTCACCTCx	3.43575	5.88981	3.24646	-11.1615	Macaque	BC7	0	1.7843	1.7843
Macaque;MacaqueCD73DP2S1:GGGCACTGTCATCGGCx	3.1165	5.59257	4.24486	-9.7101	Macaque	BC7	2.06522	0	0
Macaque;MacaqueCD73S1:GTGCTTCAGGATGGAAx	2.9959	5.77663	3.90443	-10.6295	Macaque	BC7	2.30674	0	0
Macaque;MacaqueCD73S2:TTTCCTCAGCTACCTAx	3.16471	5.9157	3.07506	-10.5238	Macaque	BC7	0	0	0
Macaque;MacaquePeripheryMixedS1:GACTGCGCAAAGAATCx	3.368	5.77077	3.53501	-9.85353	Macaque	BC7	0	0	0
Macaque;MacaqueCD73DP2S2:CAGCTGGCAGCCTGTGx	3.21812	5.49375	3.23522	-8.955	Macaque	BC7	0	0	0
Macaque;MacaqueCD73S1:TAGCCGGAGCGTAATAx	3.48361	5.96835	2.61181	-10.3365	Macaque	BC7	0	1.8082	0
Macaque;MacaquePeripheryMixedS1:ACAGCCGTCACCTTATx	3.32613	5.77251	3.59871	-9.86648	Macaque	BC7	0	0	0
Macaque;MacaquePeripheryMixedS1:TGGCTGGTCTGGTTCCx	3.61885	5.46473	2.5338	-9.60938	Macaque	BC7	0	0	0
Macaque;MacaqueCD73DP2S1:GCACATACAAGGACACx	3.15624	5.64784	3.85146	-9.68441	Macaque	BC7	0	0	0
Macaque;MacaqueCD73DP2S2:TCATTACCATAAAGGTx	3.27469	5.64195	3.21022	-9.82558	Macaque	BC7	0	0	0
Macaque;MacaqueCD73S2:GTCGTAAAGTCAAGCGx	3.39242	5.87676	2.75007	-9.98018	Macaque	BC7	0	0	0
Macaque;MacaqueCD73DP2S1:GGGACCTCAAGTTCTGx	3.32002	5.89675	3.95953	-9.43422	Macaque	BC7	0	0	0
Macaque;MacaqueCD73DP2S1:AACGTTGCACCGGAAAx	3.2916	5.57123	3.97502	-9.39211	Macaque	BC7	0	0	0
Macaque;MacaqueCD73DP2S1:TTCTACAAGTGAACATx	3.27243	5.57734	3.57087	-10.0219	Macaque	BC7	0	0	0
Macaque;MacaqueCD73S2:TGCTGCTTCTCAACTTx	3.34067	5.93728	2.69757	-10.2286	Macaque	BC7	0	1.72009	0
Macaque;MacaqueCD73S3:TTGTAGGTCTTGAGGTx	4.64414	7.41528	-8.87902	-6.36097	Macaque	BC2	0	0	4.72477
Macaque;MacaqueCD73DP2S1:TCTCATATCAAGGCTTx	3.36357	5.64291	3.62454	-9.69032	Macaque	BC7	0	1.98424	0
Macaque;MacaquePeripheryMixedS1:CCTACACTCAACGAAAx	3.6186	5.82589	3.08766	-9.56593	Macaque	BC7	0	0	0
Macaque;MacaqueCD73S2:GAACCTAAGCTCAACTx	3.02745	5.61804	3.29362	-10.4269	Macaque	BC7	0	0	0
Macaque;MacaqueCD73S1:GTGCATATCGTAGATCx	3.11149	5.5045	3.13727	-10.1438	Macaque	BC7	0	2.19722	0
Macaque;MacaqueCD73DP2S1:AAAGTAGCAGCTCCGAx	3.09743	5.68533	4.08488	-9.99622	Macaque	BC7	0	0	0
Macaque;MacaqueCD73S2:ATTGGACCAGCGTCCAx	3.3307	5.89578	3.01724	-10.2224	Macaque	BC7	0	0	1.74422
Macaque;MacaqueCD73S2:ACTGTCCGTCTAGAGGx	3.45548	5.95679	2.55514	-10.1056	Macaque	BC7	0	1.87096	0
Macaque;MacaqueCD73S2:CATCAAGCATACCATGx	3.15588	5.73488	3.3008	-10.0832	Macaque	BC7	0	0	0
Macaque;MacaqueCD73S3:CACTCCACAAGCCCACx	3.45636	6.00018	3.86906	-9.72101	Macaque	BC7	0	2.00564	0
Macaque;MacaqueCD73S2:ACTGAGTGTTACGACTx	3.44959	6.00627	2.60348	-10.2625	Macaque	BC7	0	0	0
Macaque;MacaqueCD73S1:AGCGGTCGTACATCCAx	3.19151	5.73113	3.36581	-10.1279	Macaque	BC7	0	0	0
Macaque;MacaqueCD73S1:TGCGTGGAGAGGACGGx	3.47478	5.84394	2.64912	-10.2975	Macaque	BC7	0	0	0
Macaque;MacaqueCD73S1:TGCGCAGTCTGCGGCAx	3.24072	5.89314	2.56221	-10.3436	Macaque	BC7	0	0	0
Macaque;MacaqueCD73S2:GACCAATGTAGTACCTx	3.4885	5.99025	2.72742	-10.3285	Macaque	BC7	0	0	0
Macaque;MacaqueCD73S2:CATGGCGGTAGAGTGCx	3.39266	5.91069	3.27847	-9.96599	Macaque	BC7	0	0	0
Macaque;MacaqueCD73S2:CGGAGTCCAGGATTGGx	3.29044	5.86644	3.16548	-9.82663	Macaque	BC7	0	1.80734	1.80734
Macaque;MacaqueCD73S2:CATGGCGTCCCAAGTAx	3.46436	5.75573	2.76926	-10.7753	Macaque	BC7	0	0	0
Macaque;MacaquePeripheryMixedS1:ACCAGTAGTCACCCAGx	3.19706	5.58819	2.99758	-9.61596	Macaque	BC7	0	0	0
Macaque;MacaqueCD73S1:GTGCTTCTCGGTCTAAx	3.35035	5.85939	2.98368	-10.3728	Macaque	BC7	0	0	0
Macaque;MacaqueCD73S2:CTCGAGGGTAGGAGTCx	2.89123	5.64761	3.54625	-10.3292	Macaque	BC7	2.46507	0	2.46507
Macaque;MacaqueCD73S3:CTAATGGTCAACACACx	-1.09585	-11.735	-9.88498	2.58196	Macaque	BC3A	0	0	3.57577
Macaque;MacaqueCD73DP2S1:CCCAGTTAGGGAGTAAx	3.32742	5.8239	3.87503	-9.54543	Macaque	BC7	0	0	0
Macaque;MacaqueCD73S2:AGGTCATAGCAATCTCx	3.02461	5.61468	2.8159	-10.3886	Macaque	BC7	0	2.31821	0
Macaque;MacaquePeripheryMixedS1:GTAGGCCAGCAATATGx	2.91922	5.62843	3.54963	-9.9329	Macaque	BC7	0	0	0
Macaque;MacaqueCD73S2:TCACAAGCATTATCTCx	3.35157	5.96118	2.87507	-9.81455	Macaque	BC7	0	0	0
Macaque;MacaqueCD73DP2S1:ATGTGTGTCGGAGCAAx	3.27736	5.71403	3.57314	-9.44705	Macaque	BC7	0	0	0
Macaque;MacaqueCD73DP2S1:CTAGAGTTCGAACTGTx	3.54488	5.3432	3.84898	-9.47131	Macaque	BC7	0	0	0
Macaque;MacaquePeripheryMixedS1:AGTGGGAGTAGCTCCGx	3.15897	5.74454	4.14064	-9.93878	Macaque	BC7	0	0	0
Macaque;MacaqueCD73S1:AAAGTAGGTGTCTGATx	3.27999	6.04296	3.08727	-10.6431	Macaque	BC7	0	2.92291	0
Macaque;MacaqueCD73S3:ATCCACCTCGCGATCGx	3.36496	5.85161	3.59676	-10.1289	Macaque	BC7	0	0	0
Macaque;MacaqueCD73S3:TGCTGCTGTAAGGGCTx	3.78868	4.76963	3.51121	-9.5101	Macaque	BC7	0	0	0
Macaque;MacaqueCD73S3:CGACTTCTCACCAGGCx	3.85617	8.28318	6.02446	-2.99753	Macaque	RBC	4.8221	0	0
Macaque;MacaqueCD73S3:GAATGAAAGTCCCACGx	3.32483	5.62549	3.14452	-9.38705	Macaque	BC7	0	0	0
Macaque;MacaqueCD73DP2S2:TGACAACGTACCGTATx	3.34991	5.6883	3.90808	-9.72672	Macaque	BC7	0	1.98154	0
Macaque;MacaqueCD73S1:GATCGATTCATTATCCx	3.53867	5.88595	2.93404	-9.80462	Macaque	BC7	0	0	0
Macaque;MacaqueCD73S3:ATTGGACTCAGTTAGCx	3.42449	5.58022	3.06401	-9.71172	Macaque	BC7	0	0	0
Macaque;MacaqueCD73S2:TAAGCGTTCTGCAGTAx	3.15627	5.80468	3.21125	-10.7558	Macaque	BC7	0	0	0
Macaque;MacaqueCD73S3:ACCAGTACATCAGTACx	-1.02351	-11.7742	-9.93461	2.55257	Macaque	BC3A	0	1.64324	4.21583
Macaque;MacaquePeripheryMixedS1:GTAACTGGTCCCTTGTx	3.26258	5.71459	2.87996	-9.82978	Macaque	BC7	0	0	0
Macaque;MacaqueCD73S2:TGAAAGATCCCAAGTAx	-0.0485414	-8.02793	-1.3485	-1.39133	Macaque	BC1A	0	1.13338	4.05813
Macaque;MacaqueCD73S1:ATTGGACAGGCGTACAx	3.47614	5.89343	3.00342	-9.81249	Macaque	BC7	0	0	0
Macaque;MacaqueCD73S2:GTTAAGCAGCTAGCCCx	3.40137	6.01991	2.53046	-10.0515	Macaque	BC7	0	0	0
Macaque;MacaqueCD73DP2S1:ACATCAGTCCACTCCAx	3.34093	5.61562	3.10683	-9.97414	Macaque	BC7	0	0	0
Macaque;MacaqueCD73S2:AGTTGGTGTCAAAGATx	3.48647	5.95703	3.0963	-9.86965	Macaque	BC7	0	0	0
Macaque;MacaqueCD73DP2S1:GTCATTTTCGATAGAAx	3.45042	5.61245	2.9767	-9.80417	Macaque	BC7	0	0	0
Macaque;MacaqueCD73DP2S1:GCGCAACAGTGTTGAAx	2.99548	5.64083	4.18933	-9.89158	Macaque	BC7	0	0	0
Macaque;MacaqueCD73DP2S1:CGACTTCCAAGGCTCCx	3.29755	5.57694	3.75509	-9.93744	Macaque	BC7	3.05025	2.04212	0
Macaque;MacaqueCD73S2:CAGCTAAAGTAGTGCGx	3.43324	5.90443	3.82153	-10.7388	Macaque	BC7	0	2.52421	0
Macaque;MacaqueCD73S2:ATCTACTGTCAGATAAx	3.33194	5.74778	2.80695	-10.3578	Macaque	BC7	0	2.3893	0
Macaque;MacaqueCD73S2:TAAGTGCTCTGTTTGTx	3.04148	5.69232	3.934	-10.3696	Macaque	BC7	0	0	0
Macaque;MacaqueCD73S2:CGTAGGCTCGCGTTTCx	3.38691	5.94306	2.63111	-10.3879	Macaque	BC7	0	0	0
Macaque;MacaqueCD73S1:AAACCTGAGCTGCCCAx	3.41965	5.88619	2.48891	-10.3153	Macaque	BC7	0	1.75879	0
Macaque;MacaqueCD73DP2S1:GGGTTGCTCGGCGCATx	3.2693	5.55075	4.11264	-9.64336	Macaque	BC7	0	0	0
Macaque;MacaqueCD73DP2S1:AGGGTGAAGGTAGCCAx	3.37678	5.52101	3.27618	-9.7161	Macaque	BC7	0	0	0
Macaque;MacaqueCD73S3:GGGATGACACAGGCCTx	3.74298	5.89239	0.620575	-1.13554	Macaque	RBC	0	0	0
Macaque;MacaqueCD73S2:TTAGGACGTCTAGTGTx	3.23373	5.80889	2.85878	-10.2584	Macaque	BC7	0	0	0
Macaque;MacaqueCD73S1:ATCTGCCCATTAACCGx	3.91771	8.36959	5.8552	-3.10241	Macaque	RBC	4.07568	0	0
Macaque;MacaqueCD73S3:AGCCTAATCACATAGCx	3.3541	5.81346	3.51705	-9.8594	Macaque	BC7	0	0	0
Macaque;MacaqueCD73S2:TCAATCTCACCCTATCx	3.29253	6.02596	3.58698	-10.1584	Macaque	BC7	0	0	0
Macaque;MacaqueCD73S1:ATGTGTGCAAGCCGTCx	3.33638	5.92366	2.70442	-10.0852	Macaque	BC7	0	0	0
Macaque;MacaqueCD73S3:GGCCGATAGAGCCTAGx	3.27398	5.45894	3.60151	-10.0412	Macaque	BC7	0	0	0
Macaque;MacaqueCD73S1:ACACCCTGTTCCACTCx	0.347103	-11.6061	8.095	9.2297	Macaque	BC5A	0	0	0
Macaque;MacaqueCD73S2:AAGTCTGAGCCGATTTx	3.26557	5.91985	3.39992	-10.4866	Macaque	BC7	0	0	0
Macaque;MacaqueCD73S2:GTAGGCCTCGCATGGCx	3.40655	5.88627	2.97879	-10.5139	Macaque	BC7	0	1.74189	0
Macaque;MacaqueCD73S2:GGCTCGATCCACGTGGx	2.82453	5.5334	4.00545	-10.5134	Macaque	BC7	0	0	0
Macaque;MacaquePeripheryMixedS1:TTGACTTTCACATGCAx	3.22528	5.6369	2.84115	-9.74246	Macaque	BC7	0	1.96765	0
Macaque;MacaquePeripheryMixedS1:CTAACTTCAGAAGCACx	3.37645	5.88131	2.83221	-9.969	Macaque	BC7	0	0	0
Macaque;MacaqueCD73S2:TACGGTACAGCTGTGCx	3.04034	5.72583	2.90438	-10.0308	Macaque	BC7	0	1.84718	1.84718
Macaque;MacaqueCD73S2:CATATGGCAGATGGGTx	3.4439	5.81574	3.41781	-9.60964	Macaque	BC7	0	0	0
Macaque;MacaqueCD73S3:TGACTTTAGCTCTCGGx	0.0479379	-7.84684	-1.41221	-1.37193	Macaque	BC1A	0	0	4.31321
Macaque;MacaqueCD73S1:AGCGGTCGTACCGGCTx	3.43976	5.98615	3.72412	-10.3236	Macaque	BC7	0	0	0
Macaque;MacaqueCD73S1:CTCAGAATCACAATGCx	3.48986	5.93551	2.72254	-9.74892	Macaque	BC7	0	0	0
Macaque;MacaqueCD73S2:TAAACCGTCCACGCAGx	3.54872	5.86777	3.08234	-10.0321	Macaque	BC7	0	0	0
Macaque;MacaqueCD73S1:CGATCGGTCCTGTACCx	3.06496	5.74503	3.83765	-10.4046	Macaque	BC7	0	0	0
Macaque;MacaquePeripheryMixedS1:TGGTTAGCAGCTCGCAx	3.19013	5.66973	3.81941	-9.42643	Macaque	BC7	0	2.34677	0
Macaque;MacaqueCD73DP2S2:TGACAACTCACTTACTx	3.41062	5.66107	3.66139	-9.80718	Macaque	BC7	0	1.87003	0
Macaque;MacaqueCD73S3:TAAGAGAGTATAATGGx	0.0456668	-7.94456	-1.48576	-1.25368	Macaque	BC1A	0	0	4.02392
Macaque;MacaqueCD73DP2S2:ATTGGACCACAGACAGx	3.45162	5.90691	2.57439	-9.94282	Macaque	BC7	0	0	0
Macaque;MacaqueCD73S2:CGCTTCAGTGTATGGGx	3.42283	5.90697	2.93063	-10.0295	Macaque	BC7	0	1.8129	0
Macaque;MacaqueCD73DP2S1:GAACATCCAGCGATCCx	3.06633	5.7133	3.63267	-9.85422	Macaque	BC7	0	2.03283	0
Macaque;MacaqueCD73S3:GATCGATTCCGCATAAx	3.37396	5.20188	3.16403	-9.80622	Macaque	BC7	0	0	0
Macaque;MacaquePeripheryMixedS1:TTGCGTCTCCCTAACCx	3.47462	5.6109	2.71523	-9.92631	Macaque	BC7	0	0	0
Macaque;MacaqueCD73S2:CAGCCGAGTCTGATCAx	3.29586	5.97125	3.05175	-10.3436	Macaque	BC7	0	0	0
Macaque;MacaqueCD73S3:TATTACCTCACGCGGTx	3.32891	5.3129	4.05376	-9.31271	Macaque	BC7	0	0	0
Macaque;MacaqueCD73S2:GAGTCCGTCTGTCCGTx	3.24855	5.84904	3.12475	-10.6642	Macaque	BC7	0	0	1.78101
Macaque;MacaqueCD73S1:CTACACCGTTGAGTTCx	3.09757	5.78564	3.5282	-10.4058	Macaque	BC7	0	0	0
Macaque;MacaqueCD73S2:CATTCGCTCTCGATGAx	2.72862	5.54417	4.22318	-9.57033	Macaque	BC7	0	0	0
Macaque;MacaqueCD73DP2S2:TCAATCTAGAGCCTAGx	3.83059	8.74138	6.94888	-3.45257	Macaque	RBC	4.87152	0	0
Macaque;MacaqueCD73S1:CTAATGGTCGCCTGAGx	3.43625	5.97106	2.65561	-10.2239	Macaque	BC7	0	0	0
Macaque;MacaqueCD73S2:CTTTGCGGTAGGGACTx	3.48128	5.83809	3.64346	-9.67898	Macaque	BC7	0	0	0
Macaque;MacaqueCD73S3:GAATAAGGTCAGAATAx	3.18065	5.58221	3.95752	-9.4868	Macaque	BC7	0	0	0
Macaque;MacaqueCD73S3:GCATGATGTACCAGTTx	3.2326	5.67363	3.07855	-9.78067	Macaque	BC7	0	0	0
Macaque;MacaqueCD73S2:CACCACTAGGATATACx	3.44	5.82405	3.21887	-10.3531	Macaque	BC7	0	0	0
Macaque;MacaqueCD73S2:ACATGGTTCCACGACGx	3.30186	5.91082	3.0301	-9.69903	Macaque	BC7	0	2.80457	0
Macaque;MacaqueCD73S1:ACGAGCCGTAAGGGAAx	3.30398	5.93878	3.11718	-10.3784	Macaque	BC7	0	0	0
Macaque;MacaqueCD73S1:CGGACACTCGCTGATAx	3.48133	5.90607	2.73874	-10.0402	Macaque	BC7	0	1.79636	0
Macaque;MacaqueCD73S3:TCAGCTCGTAAGTAGTx	3.91917	5.3769	2.17544	-6.42861	Macaque	BC8/9	0	0	0
Macaque;MacaqueCD73DP2S1:GAATGAAAGCTCCCAGx	3.3168	5.60861	3.34906	-9.60228	Macaque	BC7	0	0	0
Macaque;MacaqueCD73S1:TTCTCCTCAGCTGTGCx	3.3767	5.9187	2.63749	-10.3939	Macaque	BC7	0	1.63721	0
Macaque;MacaqueCD73S1:TGTGGTAAGTGGGTTGx	3.3832	5.8601	3.39869	-10.1202	Macaque	BC7	0	0	0
Macaque;MacaqueCD73DP2S1:CAGATCATCCGTTGTCx	3.08202	5.55694	4.10204	-9.68749	Macaque	BC7	0	0	0
Macaque;MacaqueCD73DP2S1:CTAAGACTCGCGGATCx	4.0317	9.23066	6.67306	-3.19325	Macaque	RBC	4.79863	0	0
Macaque;MacaqueCD73DP2S1:TATGCCCCACACGCTGx	3.12563	5.55517	3.92982	-9.70508	Macaque	BC7	0	0	0
Macaque;MacaqueCD73S1:AGAGCGAGTCAATGTCx	3.08494	5.8019	4.17225	-9.97747	Macaque	BC7	0	0	0
Macaque;MacaqueCD73S1:ACTTGTTGTTGGTTTGx	2.94654	5.60799	3.99587	-10.0695	Macaque	BC7	2.29702	0	0
Macaque;MacaqueCD73S1:TGGTTAGGTGACTCATx	3.08996	5.58895	3.31439	-10.4802	Macaque	BC7	0	0	0
Macaque;MacaqueCD73S1:ACACCGGTCAGCTCTCx	2.88113	5.68643	2.63613	-10.1207	Macaque	BC7	0	0	0
Macaque;MacaquePeripheryMixedS1:CCCATACTCTTTCCTCx	3.35297	5.75126	2.85094	-9.18279	Macaque	BC7	0	0	0
Macaque;MacaqueCD73DP2S1:CACATTTAGCTAGGCAx	3.30072	5.6272	2.95028	-9.96717	Macaque	BC7	1.96501	1.96501	0
Macaque;MacaqueCD73S1:GGCGACTTCCATGAACx	3.26031	5.86481	2.92483	-10.116	Macaque	BC7	0	0	0
Macaque;MacaqueCD73S2:GCTCTGTCACCTTGTCx	3.46991	5.96194	3.26897	-10.3629	Macaque	BC7	0	0	0
Macaque;MacaqueCD73DP2S1:CGGACGTAGACTCGGAx	3.22195	5.56896	3.96315	-9.48223	Macaque	BC7	0	2.20437	0
Macaque;MacaqueCD73DP2S2:CTCGGGACATCCTTGCx	3.96628	8.57462	6.16307	-3.22165	Macaque	RBC	4.4328	0	0
Macaque;MacaqueCD73S2:TGAGGGATCATGTCCCx	3.39539	5.99553	3.2237	-10.4151	Macaque	BC7	0	0	0
Macaque;MacaqueCD73S1:TAGTTGGTCACTTACTx	3.09147	5.43142	3.35149	-10.2797	Macaque	BC7	0	0	0
Macaque;MacaqueCD73S3:CCTTTCTTCTGATTCTx	3.4166	5.93092	2.66226	-9.53767	Macaque	BC7	1.95557	0	0
Macaque;MacaqueCD73S2:CTCTACGAGATCACGGx	3.8779	6.92921	1.02628	-3.65934	Macaque	RBC	0	1.85259	0
Macaque;MacaqueCD73S2:ATTGGTGTCGCCAGCAx	3.19487	5.98454	3.11713	-10.2461	Macaque	BC7	0	0	0
Macaque;MacaqueCD73S3:ATCATCTTCGCACTCTx	4.12976	4.6803	0.981271	-5.61669	Macaque	BC8/9	0	0	1.91206
Macaque;MacaqueCD73S1:ACTGTCCGTCTCCATCx	4.05612	4.73572	1.16726	-5.95548	Macaque	BC8/9	0	0	0
Macaque;MacaqueCD73S3:GTCATTTTCTTCGGTCx	3.81322	4.51239	0.821125	-5.52306	Macaque	BC8/9	0	0	0
Macaque;MacaqueCD73S1:ACTTGTTGTAACGTTCx	4.14557	4.84084	1.51032	-3.38588	Macaque	BC8/9	0	2.53805	0
Macaque;MacaqueCD73S3:TACTTGTTCCAAGTACx	3.80286	4.58249	1.34727	-5.14203	Macaque	BC8/9	1.87609	0	0
Macaque;MacaqueCD73S1:TAGACCACAAGCTGAGx	3.63318	4.97956	1.82849	-3.42546	Macaque	BC8/9	0	2.21885	0
Macaque;MacaqueCD73S1:AGGCCACTCCTTAATCx	3.28757	4.9165	1.31581	-6.56248	Macaque	BC8/9	0	0	0
Macaque;MacaqueCD73S3:GGTGCGTGTCTGGAGAx	3.83075	4.52966	0.647298	-5.66477	Macaque	BC8/9	0	0	0
Macaque;MacaqueCD73DP2S2:CATCCACAGAGTCTGGx	4.00257	8.43941	5.48219	-3.72595	Macaque	RBC	4.2826	2.09714	0
Macaque;MacaqueCD73S2:ACTATCTTCGCCGTGAx	3.88479	4.57778	0.946753	-5.64714	Macaque	BC8/9	0	0	0
Macaque;MacaqueCD73S2:CTAACTTAGTTATCGCx	3.78719	4.67878	1.07438	-5.88603	Macaque	BC8/9	0	0	0
Macaque;MacaqueCD73DP2S2:CTCGTACGTCATATGCx	3.77583	4.57175	0.739044	-5.56596	Macaque	BC8/9	0	0	0
Macaque;MacaqueCD73DP2S1:CCCTCCTGTTCCGGCAx	3.72773	4.41512	1.85145	-5.76647	Macaque	BC8/9	0	0	0
Macaque;MacaqueCD73DP2S2:TGACTAGCAGCCAATTx	3.86215	4.65907	1.53763	-2.68604	Macaque	BC8/9	0	0	0
Macaque;MacaqueCD73S3:CATTCGCCAACAACCTx	3.8441	4.66009	0.832894	-5.41522	Macaque	BC8/9	0	0	0
Macaque;MacaqueCD73S1:AACCATGAGCTACCGCx	4.05891	4.71499	1.06001	-5.35332	Macaque	BC8/9	0	0	0
Macaque;MacaqueCD73S3:GGGATGAAGACAGACCx	3.75118	4.65648	0.534867	-5.68899	Macaque	BC8/9	0	0	0
Macaque;MacaqueCD73S1:CGATGGCAGATGTTAGx	4.10631	4.75427	0.613274	-5.54809	Macaque	BC8/9	0	0	0
Macaque;MacaquePeripheryMixedS1:GATTCAGTCGGAATCTx	3.75509	4.43808	0.565353	-5.68558	Macaque	BC8/9	2.10091	0	0
Macaque;MacaqueCD73DP2S2:TCATTACCATTGGCGCx	3.63764	4.51937	2.48649	-5.98524	Macaque	BC8/9	0	0	0
Macaque;MacaqueCD73S2:GAATGAAGTTAAAGTGx	3.7532	4.51006	1.39149	-6.14739	Macaque	BC8/9	0	0	0
Macaque;MacaqueCD73S2:AACTCTTCATTAACCGx	3.95485	4.64315	1.08293	-5.378	Macaque	BC8/9	1.63156	1.63156	0
Macaque;MacaqueCD73S2:TTCTCAATCATGCAACx	4.15106	4.81871	1.54539	-3.1838	Macaque	BC8/9	0	1.65821	0
Macaque;MacaquePeripheryMixedS1:CGGCTAGTCAGTGTTGx	3.86904	4.62282	0.935249	-5.85712	Macaque	BC8/9	0	0	0
Macaque;MacaquePeripheryMixedS1:CTAACTTCAAGTCTGTx	3.94897	4.65956	1.66666	-3.12355	Macaque	BC8/9	0	0	0
Macaque;MacaqueCD73S3:TCACAAGCATGGTCATx	3.84048	4.61758	1.36118	-5.00205	Macaque	BC8/9	0	0	0
Macaque;MacaqueCD73DP2S2:ATCGAGTCACTTAAGCx	3.9846	4.68956	1.16538	-5.87114	Macaque	BC8/9	0	0	0
Macaque;MacaqueCD73S2:CAGCTAATCTATGTGGx	3.95968	4.91216	2.10189	-6.34451	Macaque	BC8/9	1.75482	0	0
Macaque;MacaqueCD73S2:TCGAGGCTCGTCGTTCx	4.02418	8.00557	5.59426	-3.34611	Macaque	RBC	4.18383	1.17191	0
Macaque;MacaqueCD73S1:AAAGTAGCATAGGATAx	3.73659	4.5465	2.19698	-5.99762	Macaque	BC8/9	0	0	0
Macaque;MacaqueCD73DP2S1:CACAGTATCCTTTACAx	3.80051	4.5315	2.69687	-5.89502	Macaque	BC8/9	0	0	0
Macaque;MacaqueCD73S1:TGACAACTCTCAACTTx	3.32051	7.32966	5.62536	3.8687	Macaque	BC5C	3.73386	0	0
Macaque;MacaqueCD73S2:TCAGCAAAGGCTCTTAx	4.01802	4.78274	0.646185	-5.97039	Macaque	BC8/9	0	0	0
Macaque;MacaqueCD73S2:TTCTCAATCTTGGGTAx	4.10463	4.70853	1.11871	-5.30844	Macaque	BC8/9	0	0	0
Macaque;MacaqueCD73S2:GTAGGCCAGTGCGATGx	3.51875	4.86802	1.81472	-3.70441	Macaque	BC8/9	0	0	0
Macaque;MacaqueCD73DP2S2:GATGAAAAGTACGCCCx	3.85168	4.50195	0.662137	-5.76726	Macaque	BC8/9	0	0	0
Macaque;MacaqueCD73DP2S1:TCATTTGCACCAGCACx	3.97622	4.5233	1.04555	-5.49966	Macaque	BC8/9	0	1.96343	0
Macaque;MacaqueCD73S2:GGTGAAGTCGCGTTTCx	4.14656	4.73382	0.5554	-5.59912	Macaque	BC8/9	0	1.73724	0
Macaque;MacaquePeripheryMixedS1:TTAACTCTCTACCTGCx	3.80304	9.58792	7.59992	-2.72869	Macaque	RBC	4.72133	0	0
Macaque;MacaqueCD73DP2S2:ACTGTCCGTTCGCGACx	3.57565	4.46265	2.05019	-6.2013	Macaque	BC8/9	0	0	0
Macaque;MacaqueCD73S2:AGTGAGGAGATAGCATx	4.02906	4.46787	1.51073	-6.07661	Macaque	BC8/9	0	0	0
Macaque;MacaqueCD73S3:AGTGGGAAGGAACTGCx	3.82706	4.63585	1.28871	-5.35222	Macaque	BC8/9	0	0	0
Macaque;MacaquePeripheryMixedS1:CCCAATCGTTCAGGCCx	3.99811	4.60268	1.35042	-5.31985	Macaque	BC8/9	0	0	0
Macaque;MacaqueCD73DP2S2:TAAGTGCCATTGGCGCx	4.09925	8.52345	6.17031	-2.93871	Macaque	RBC	4.8604	0	0
Macaque;MacaqueCD73DP2S2:AAGGTTCAGAAGGGTAx	3.92334	4.63152	1.80479	-3.0578	Macaque	BC8/9	0	0	0
Macaque;MacaqueCD73S3:GCACATAAGTACGACGx	3.93606	4.63911	1.1645	-6.10131	Macaque	BC8/9	0	0	0
Macaque;MacaqueCD73S1:CTGATAGAGTCAAGCGx	3.58345	4.81121	1.51783	-2.79849	Macaque	BC8/9	0	2.30187	0
Macaque;MacaqueCD73S2:GTAGTCAGTTCGTCTCx	3.52962	4.61384	1.91249	-6.16571	Macaque	BC8/9	0	0	0
Macaque;MacaqueCD73S2:ATTCTACAGTTAACGAx	4.04131	4.58328	1.47217	-2.72637	Macaque	BC8/9	0	0	0
Macaque;MacaqueCD73S3:CTAGTGACAGCTGCACx	3.97903	5.14508	1.58826	-3.35862	Macaque	BC8/9	0	0	0
Macaque;MacaqueCD73DP2S2:CACAGTAGTGATAAACx	3.60129	5.00611	2.0904	-6.12188	Macaque	BC8/9	0	0	0
Macaque;MacaqueCD73S2:TACGGTACAGTCAGCCx	3.93769	4.70779	1.01722	-5.27131	Macaque	BC8/9	0	0	0
Macaque;MacaqueCD73S3:GCTTCCAGTTCGCGACx	3.76372	4.4749	0.638833	-5.61628	Macaque	BC8/9	0	0	0
Macaque;MacaqueCD73DP2S2:ATTGGACTCACGGTTAx	3.77709	4.5505	0.592909	-5.53854	Macaque	BC8/9	0	0	0
Macaque;MacaqueCD73S2:CTACGTCTCTTAGAGCx	3.79301	4.52672	1.42226	-5.13158	Macaque	BC8/9	0	0	0
Macaque;MacaqueCD73S1:TACAGTGGTGTTTGGTx	3.84608	4.56845	0.609324	-5.42183	Macaque	BC8/9	0	0	0
Macaque;MacaqueCD73DP2S1:CACCTTGCACCCTATCx	4.04236	4.79036	0.710982	-5.60544	Macaque	BC8/9	0	0	0
Macaque;MacaqueCD73DP2S2:GTCACAAGTCGGCTCAx	3.63738	4.57231	2.82546	-5.86279	Macaque	BC8/9	0	0	0
Macaque;MacaqueCD73S2:ACGCCGAAGCTGTCTAx	4.0974	4.77973	0.841013	-5.35784	Macaque	BC8/9	0	1.6072	0
Macaque;MacaqueCD73DP2S1:TGGTTAGCATCGGACCx	3.98752	4.57301	0.442182	-5.83086	Macaque	BC8/9	0	0	0
Macaque;MacaqueCD73DP2S1:TTAGGACGTGAAGGCTx	3.79761	4.54365	2.86503	-5.91924	Macaque	BC8/9	2.26237	0	0
Macaque;MacaqueCD73S2:AGCAGCCGTACCCAATx	3.86098	4.54629	0.861026	-5.54946	Macaque	BC8/9	0	0	0
Macaque;MacaqueCD73DP2S2:CTAATGGCATCTATGGx	3.69464	4.64676	1.59194	-2.85709	Macaque	BC8/9	0	0	0
Macaque;MacaqueCD73DP2S2:CCTTCCCGTCTAGGTTx	3.72563	4.47295	2.10877	-6.01802	Macaque	BC8/9	0	0	1.99022
Macaque;MacaqueCD73S1:CATTATCCATCTATGGx	4.14751	4.90636	0.958472	-5.58375	Macaque	BC8/9	0	0	0
Macaque;MacaqueCD73S2:CCTAGCTTCAAGATCCx	3.66134	4.55397	1.6474	-6.03226	Macaque	BC8/9	0	0	0
Macaque;MacaquePeripheryMixedS1:AGTAGTCAGTACGCCCx	3.81067	4.47237	1.85774	-6.1285	Macaque	BC8/9	0	0	0
Macaque;MacaqueCD73DP2S2:GATCAGTTCAGGTTCAx	3.6656	4.56501	2.60127	-5.70808	Macaque	BC8/9	0	0	0
Macaque;MacaqueCD73DP2S1:GACGGCTAGACGCACAx	3.58459	4.68435	2.08602	-5.9967	Macaque	BC8/9	0	0	0
Macaque;MacaqueCD73S3:CAGCCGAAGTTGAGTAx	3.9285	4.58983	0.571807	-5.81156	Macaque	BC8/9	0	0	0
Macaque;MacaqueCD73S3:GATCGCGGTCAAAGATx	3.7033	4.44103	1.79616	-6.13972	Macaque	BC8/9	0	0	0
Macaque;MacaqueCD73S3:TATCAGGAGGACAGAAx	4.0203	4.76923	1.82771	-3.26488	Macaque	BC8/9	0	2.04739	0
Macaque;MacaqueCD73S3:TTTGGTTAGCGTAATAx	3.77904	4.70253	0.549298	-5.6878	Macaque	BC8/9	2.19865	0	0
Macaque;MacaqueCD73S2:GTTAAGCCATTAGCCAx	4.09963	4.69603	1.69171	-3.2063	Macaque	BC8/9	0	0	0
Macaque;MacaqueCD73S1:CTCGAGGCAAGTAGTAx	4.79616	7.45559	-1.89976	-8.84315	Macaque	BC6	2.82329	1.0916	0
Macaque;MacaqueCD73S1:ACGCAGCAGGAGTAGAx	3.71246	4.66789	1.93861	-3.33563	Macaque	BC8/9	0	0	0
Macaque;MacaqueCD73S2:TACTTACTCCTCGCATx	3.67433	4.82779	1.51293	-2.62604	Macaque	BC8/9	0	0	0
Macaque;MacaqueCD73DP2S1:TGGACGCCAGCTGTGCx	3.61344	4.58217	0.339488	-5.83072	Macaque	BC8/9	0	0	0
Macaque;MacaqueCD73S3:TGCTACCAGTCTTGCAx	4.0152	4.68038	1.32472	-6.14195	Macaque	BC8/9	0	0	0
Macaque;MacaqueCD73DP2S1:CACACTCCAGGCGATAx	3.86383	4.61664	0.64488	-5.82758	Macaque	BC8/9	0	0	0
Macaque;MacaqueCD73S1:TTGGAACGTTCAACCAx	3.67136	4.59149	2.60354	-5.98463	Macaque	BC8/9	0	0	0
Macaque;MacaqueCD73S3:CGAACATCACGACGAAx	3.76469	4.57413	2.08112	-6.11872	Macaque	BC8/9	0	0	0
Macaque;MacaqueCD73S2:GTACTCCTCACGCGGTx	3.85648	4.74006	0.822373	-5.79099	Macaque	BC8/9	0	0	0
Macaque;MacaqueCD73S1:TCTGAGATCTCCAGGGx	4.02637	4.70428	1.021	-5.64901	Macaque	BC8/9	0	0	0
Macaque;MacaqueCD73DP2S2:TCGGTAACACGGTAAGx	3.74082	4.52542	2.19956	-5.53203	Macaque	BC8/9	2.787	0	0
Macaque;MacaqueCD73DP2S1:TATTACCAGGTGATATx	3.93227	4.51828	1.72351	-3.09433	Macaque	BC8/9	0	0	0
Macaque;MacaqueCD73DP2S1:CATGACAGTTCAACCAx	3.73079	4.635	2.59825	-5.82101	Macaque	BC8/9	0	0	0
Macaque;MacaqueCD73DP2S1:TGCTGCTCACCTTGTCx	3.84702	4.50909	1.26101	-5.54618	Macaque	BC8/9	0	0	1.8965
Macaque;MacaqueCD73S1:GGGATGACATCACAACx	3.84789	4.65631	2.21914	-6.05559	Macaque	BC8/9	0	0	0
Macaque;MacaqueCD73DP2S2:CGCCAAGGTCAACTGTx	3.61581	4.7873	0.485004	-5.79633	Macaque	BC8/9	0	0	0
Macaque;MacaqueCD73DP2S1:AAGTCTGAGAAGGACAx	3.78285	4.55275	0.504139	-5.71618	Macaque	BC8/9	0	0	0
Macaque;MacaqueCD73DP2S2:CTAATGGAGCTACCGCx	3.85532	4.63822	1.74911	-3.14861	Macaque	BC8/9	0	0	0
Macaque;MacaqueCD73S1:ATCGAGTAGATATGGTx	4.00454	4.7083	1.25946	-5.99746	Macaque	BC8/9	0	2.22104	0
Macaque;MacaqueCD73DP2S1:AACGTTGGTCAGATAAx	3.395	4.80862	2.22222	-6.09212	Macaque	BC8/9	0	0	0
Macaque;MacaqueCD73S3:CTCGAAACAGCGATCCx	3.60278	4.60596	0.695512	-5.69828	Macaque	BC8/9	0	0	0
Macaque;MacaqueCD73S3:GGTATTGTCATGTAGCx	3.73731	4.4214	1.84154	-3.34182	Macaque	BC8/9	0	0	0
Macaque;MacaqueCD73S2:TCTTTCCTCAGTTAGCx	3.63402	4.59059	1.49371	-6.24258	Macaque	BC8/9	0	0	0
Macaque;MacaqueCD73S1:GGCCGATAGCTAGCCCx	4.10451	4.81544	1.56846	-3.23246	Macaque	BC8/9	0	2.32401	0
Macaque;MacaqueCD73S3:AACTTTCGTCGAACAGx	3.9103	4.52028	1.58252	-2.80828	Macaque	BC8/9	0	0	0
Macaque;MacaqueCD73DP2S2:GTGTTAGTCAGAGGTGx	3.70177	4.58699	1.43488	-5.42991	Macaque	BC8/9	0	0	0
Macaque;MacaqueCD73S1:CTTACCGGTGTGACGAx	3.83401	4.60762	1.53183	-6.18577	Macaque	BC8/9	0	0	0
Macaque;MacaqueCD73S1:TGGTTCCCAACGATCTx	3.88301	4.56795	2.22263	-5.90544	Macaque	BC8/9	0	2.12781	0
Macaque;MacaqueCD73S1:CAAGAAACACCCAGTGx	4.01044	4.75189	1.54502	-2.84743	Macaque	BC8/9	0	0	0
Macaque;MacaqueCD73S3:GTTCATTGTATATGAGx	4.02636	8.27008	4.22792	-4.48587	Macaque	BC8/9	4.401	1.50439	0
Macaque;MacaqueCD73DP2S2:TGGTTAGTCTGCCCTAx	3.7486	4.61816	0.440708	-5.81239	Macaque	BC8/9	1.97778	0	0
Macaque;MacaqueCD73DP2S2:GACGTTATCGGATGTTx	3.75134	4.53469	1.74454	-2.96875	Macaque	BC8/9	0	2.22766	0
Macaque;MacaqueCD73S3:GGTGCGTCATTGGGCCx	4.04545	4.57483	0.988963	-5.42104	Macaque	BC8/9	0	0	0
Macaque;MacaquePeripheryMixedS1:GGGCATCTCGTCCGTTx	3.99585	4.6475	1.44163	-2.75839	Macaque	BC8/9	0	0	0
Macaque;MacaquePeripheryMixedS1:TTATGCTAGCGATCCCx	4.06065	4.99524	1.02624	-1.94679	Macaque	RBC	3.06884	0	0
Macaque;MacaqueCD73S2:GCTGGGTGTACGACCCx	3.98509	4.72357	1.38202	-2.62679	Macaque	BC8/9	0	0	0
Macaque;MacaqueCD73DP2S1:CCATTCGAGCTAAGATx	3.80234	4.5604	1.14528	-5.867	Macaque	BC8/9	0	0	0
Macaque;MacaqueCD73DP2S2:CACAGTACAATGCCATx	3.73283	4.70149	1.65389	-5.84791	Macaque	BC8/9	0	0	0
Macaque;MacaqueCD73DP2S2:GCAATCAAGATGCCAGx	3.4136	4.75362	2.24456	-6.03702	Macaque	BC8/9	0	0	0
Macaque;MacaquePeripheryMixedS1:CATATTCTCTTTCCTCx	3.85687	4.54234	1.06898	-5.47989	Macaque	BC8/9	0	0	0
Macaque;MacaqueCD73DP2S1:AGCTCCTTCCACGTTCx	3.8743	4.50979	0.973409	-5.85203	Macaque	BC8/9	0	1.70557	0
Macaque;MacaqueCD73DP2S2:CTAGTGAGTCATCCCTx	3.6817	4.63955	0.842842	-6.03859	Macaque	BC8/9	0	0	0
Macaque;MacaqueCD73DP2S1:CTTACCGAGACTAGGCx	3.6693	4.61942	2.47288	-6.00993	Macaque	BC8/9	0	0	0
Macaque;MacaqueCD73DP2S2:CACTCCAAGACGCAACx	3.78768	4.68699	1.82724	-5.82863	Macaque	BC8/9	0	0	0
Macaque;MacaqueCD73S1:TTTCCTCTCAGAGACGx	3.95769	4.6504	0.82918	-5.48434	Macaque	BC8/9	0	0	0
Macaque;MacaqueCD73S2:CTACACCGTCGAAAGCx	3.78668	4.63585	1.72855	-5.91141	Macaque	BC8/9	0	0	0
Macaque;MacaqueCD73DP2S2:GAACATCTCTTGTACTx	3.68373	4.45104	2.08877	-5.64064	Macaque	BC8/9	0	0	0
Macaque;MacaqueCD73S3:TCATTACTCTGATACGx	3.82874	4.46641	1.25462	-5.89983	Macaque	BC8/9	0	0	0
Macaque;MacaqueCD73S2:TGGACGCTCACCCGAGx	4.1375	4.76363	1.51485	-3.28154	Macaque	BC8/9	0	2.3979	0
Macaque;MacaquePeripheryMixedS1:TGCTGCTGTGCTCTTCx	0.226068	-7.88211	-1.34189	-1.54195	Macaque	BC1A	0	0	3.32571
Macaque;MacaqueCD73S2:TGTGGTACACATGGGAx	3.58537	4.72003	1.60512	-2.77472	Macaque	BC8/9	0	2.3571	0
Macaque;MacaqueCD73S2:CTCGTCACATGGTCATx	3.9825	4.83547	1.17489	-5.94226	Macaque	BC8/9	0	1.5345	0
Macaque;MacaqueCD73S3:CTTAACTAGAATTGTGx	3.88766	4.56412	0.154937	-5.58702	Macaque	BC8/9	0	0	0
Macaque;MacaqueCD73DP2S2:ATTGGACAGATCGATAx	3.36131	4.82629	2.40742	-5.94466	Macaque	BC8/9	0	0	0
Macaque;MacaqueCD73S1:CGTAGGCAGGTGCTAGx	3.97184	4.60953	0.643181	-5.37688	Macaque	BC8/9	0	0	0
Macaque;MacaqueCD73S3:CAGAGAGTCCACGACGx	-1.32036	-11.7233	-9.93515	2.31753	Macaque	BC3A	0	0	4.01249
Macaque;MacaqueCD73S3:AAAGATGAGCAAATCAx	3.91113	4.536	0.927197	-5.69097	Macaque	BC8/9	0	0	0
Macaque;MacaqueCD73S1:CATATGGTCGCCGTGAx	3.6041	4.7841	1.80966	-3.35193	Macaque	BC8/9	0	0	0
Macaque;MacaqueCD73DP2S2:AACTCCCCAGCTGCACx	3.88322	4.53719	1.59632	-2.76086	Macaque	BC8/9	0	0	0
Macaque;MacaqueCD73DP2S1:AGATCTGAGATCGATAx	3.80558	4.61949	2.56217	-6.01286	Macaque	BC8/9	0	0	0
Macaque;MacaqueCD73S2:CTTGGCTAGATACACAx	3.64415	4.56454	0.912237	-5.72559	Macaque	BC8/9	0	1.94471	1.94471
Macaque;MacaqueCD73DP2S1:AGATTGCCATAGACTCx	3.75129	4.58926	1.32657	-5.96273	Macaque	BC8/9	0	0	0
Macaque;MacaqueCD73DP2S2:GACAGAGAGGATGGTCx	3.54611	4.55772	1.73188	-6.31685	Macaque	BC8/9	0	0	0
Macaque;MacaqueCD73DP2S1:TTCTACAGTTAAGGGCx	3.98508	4.78574	1.37148	-3.18074	Macaque	BC8/9	0	0	0
Macaque;MacaqueCD73DP2S1:CCTAGCTGTCTTTCATx	3.57114	4.59951	1.29836	-5.96458	Macaque	BC8/9	0	0	0
Macaque;MacaqueCD73S3:CCGTTCAGTGAGTATAx	3.8645	4.49695	2.6349	-5.86716	Macaque	BC8/9	0	0	0
Macaque;MacaqueCD73S2:GAATAAGCATTACGACx	3.69287	4.62464	1.02225	-6.14949	Macaque	BC8/9	0	0	0
Macaque;MacaqueCD73S3:ACATGGTAGAAACGAGx	3.89024	4.57759	1.10195	-5.74562	Macaque	BC8/9	0	0	0
Macaque;MacaqueCD73S1:CTCGGAGAGGAGTTTAx	4.1058	4.84488	1.54575	-3.32664	Macaque	BC8/9	0	0	0
Macaque;MacaqueCD73DP2S2:TTCCCAGGTGAAATCAx	3.70721	4.50083	1.40974	-6.13647	Macaque	BC8/9	2.23807	0	0
Macaque;MacaqueCD73DP2S1:CTTCTCTCATGATCCAx	3.46407	4.37472	1.77747	-5.93353	Macaque	BC8/9	0	0	0
Macaque;MacaqueCD73S2:GACTAACAGCTAAGATx	3.93765	4.61209	1.58089	-6.11396	Macaque	BC8/9	0	0	0
Macaque;MacaqueCD73S3:TTCTTAGAGATGCCAGx	3.77367	4.56902	0.582447	-5.89983	Macaque	BC8/9	0	0	0
Macaque;MacaqueCD73S3:ACATACGGTCGCGTGTx	3.70854	4.54368	1.66184	-3.42863	Macaque	BC8/9	0	0	0
Macaque;MacaquePeripheryMixedS1:CGCTGGAAGAAGATTCx	3.52932	4.59576	1.97479	-5.99207	Macaque	BC8/9	0	0	0
Macaque;MacaqueCD73S3:TCTTCGGGTCCGACGTx	3.70106	4.61921	0.409729	-5.60225	Macaque	BC8/9	0	0	0
Macaque;MacaqueCD73S2:GCACATAGTATCTGCAx	4.06921	4.68491	0.704671	-5.60393	Macaque	BC8/9	0	0	0
Macaque;MacaqueCD73DP2S1:ATCATGGGTTTGACTGx	3.89713	4.62074	2.43757	-5.75829	Macaque	BC8/9	0	0	0
Macaque;MacaqueCD73S1:TGCGTGGCAATGCCATx	3.69684	4.49715	1.99658	-3.36888	Macaque	BC8/9	0	2.3571	0
Macaque;MacaqueCD73S2:CGGGTCATCCCAAGATx	4.048	4.7985	0.671045	-5.48234	Macaque	BC8/9	0	0	0
Macaque;MacaqueCD73DP2S2:AGAGCTTCACCGAATTx	3.59746	4.5469	0.764461	-6.19442	Macaque	BC8/9	0	0	0
Macaque;MacaqueCD73DP2S2:GGGCACTCAGTAAGATx	3.5572	4.67995	0.574604	-6.23557	Macaque	BC8/9	0	0	0
Macaque;MacaquePeripheryMixedS1:TCAGCAAAGATGGCGTx	3.85702	4.53553	1.136	-5.50411	Macaque	BC8/9	0	0	0
Macaque;MacaqueCD73S2:ATCCGAAGTCGCGGTTx	4.08436	4.83434	1.68606	-3.21409	Macaque	BC8/9	2.21739	0	0
Macaque;MacaqueCD73S1:ACGATGTTCAGCACATx	3.44987	4.63144	1.83531	-3.94005	Macaque	BC8/9	0	0	0
Macaque;MacaquePeripheryMixedS1:AAAGATGCAGCTGTTAx	3.74551	4.66383	0.725682	-5.69448	Macaque	BC8/9	0	0	0
Macaque;MacaqueCD73S3:TCTATTGTCCGAATGTx	3.97537	4.54246	0.958191	-6.01203	Macaque	BC8/9	0	2.01573	0
Macaque;MacaquePeripheryMixedS1:GGTGCGTTCCACTCCAx	4.00047	4.51853	1.49013	-3.48558	Macaque	BC8/9	0	0	0
Macaque;MacaqueCD73S3:CGCGTTTAGAGTACATx	3.76345	4.51527	1.84645	-3.37697	Macaque	BC8/9	0	0	0
Macaque;MacaqueCD73DP2S1:ATTGGTGCAAACAACAx	3.67971	4.72417	2.26838	-6.20931	Macaque	BC8/9	1.97296	0	0
Macaque;MacaqueCD73S2:GGACAAGTCATGCAACx	4.07976	4.77227	1.40096	-3.17944	Macaque	BC8/9	0	0	0
Macaque;MacaqueCD73S2:GGGTTGCCAATACGCTx	3.87441	4.62939	1.97068	-6.06155	Macaque	BC8/9	1.78389	0	0
Macaque;MacaqueCD73DP2S1:GTATCTTTCTTGTACTx	3.68571	4.62248	1.56838	-6.01086	Macaque	BC8/9	0	0	0
Macaque;MacaqueCD73DP2S1:CAGTAACTCGTCACGGx	3.73853	4.6252	1.31314	-5.6777	Macaque	BC8/9	2.12391	0	0
Macaque;MacaqueCD73S2:ACGTCAAAGACTAGATx	4.16922	4.71681	0.526484	-5.6305	Macaque	BC8/9	0	0	0
Macaque;MacaqueCD73DP2S1:GTCAAGTCAGATTGCTx	3.91128	4.53612	0.808954	-5.62398	Macaque	BC8/9	0	0	0
Macaque;MacaqueCD73S3:TCAGCAATCTAACCGAx	0.0942417	-7.98395	-1.34808	-1.72275	Macaque	BC1A	1.59928	0	4.16187
Macaque;MacaqueCD73DP2S1:AGCCTAAAGTACATGAx	3.81495	4.62035	1.18912	-5.66199	Macaque	BC8/9	1.85714	0	0
Macaque;MacaqueCD73S1:ACCCACTGTAGCGCTCx	4.11439	4.72851	0.706254	-5.65139	Macaque	BC8/9	0	0	0
Macaque;MacaqueCD73S3:GTGCGGTGTGACGCCTx	3.67346	4.61737	0.397935	-6.08036	Macaque	BC8/9	0	0	0
Macaque;MacaqueCD73DP2S2:GTCACGGTCAGTCAGTx	3.79817	4.58347	1.67566	-6.00797	Macaque	BC8/9	0	0	0
Macaque;MacaqueCD73DP2S1:ACGGGCTCAAGTAGTAx	3.45925	4.71517	2.37993	-5.99312	Macaque	BC8/9	0	0	0
Macaque;MacaquePeripheryMixedS1:CAACCAAAGCAATCTCx	3.87836	4.62479	1.66135	-2.98541	Macaque	BC8/9	0	0	0
Macaque;MacaqueCD73S3:ATCTACTCACGAAAGCx	3.92017	4.52409	1.38263	-5.67553	Macaque	BC8/9	2.13107	0	0
Macaque;MacaqueCD73DP2S1:GTCACAATCTTGCATTx	3.68284	4.54934	1.65874	-6.18462	Macaque	BC8/9	2.01123	0	0
Macaque;MacaqueCD73S1:TTCTACAAGGTAGCTGx	4.05054	4.74787	1.93775	-3.35717	Macaque	BC8/9	0	0	0
Macaque;MacaqueCD73S3:TTGAACGGTCGGCATCx	3.5356	4.63272	1.3239	-5.83065	Macaque	BC8/9	2.33489	0	0
Macaque;MacaqueCD73S3:AAGGAGCAGCAGCCTCx	3.72509	4.63148	1.70509	-3.13345	Macaque	BC8/9	0	0	0
Macaque;MacaqueCD73S3:TGGCTGGAGGTAGCTGx	3.6635	4.56161	0.698418	-5.68136	Macaque	BC8/9	0	0	0
Macaque;MacaqueCD73S3:CGCCAAGCAATGAAACx	3.957	4.64968	0.374345	-5.65271	Macaque	BC8/9	0	0	0
Macaque;MacaqueCD73S1:CAAGGCCGTCGGATCCx	3.9966	4.63598	1.04167	-5.94	Macaque	BC8/9	0	0	0
Macaque;MacaqueCD73DP2S1:ATTGGTGTCTCTAGGAx	3.55407	4.59137	0.872248	-6.09424	Macaque	BC8/9	0	0	0
Macaque;MacaqueCD73DP2S2:TGACTTTTCCGAAGAGx	3.54258	4.72675	1.88444	-6.09656	Macaque	BC8/9	2.09152	0	0
Macaque;MacaqueCD73S3:CAGTCCTAGAGTGACCx	3.99453	6.84932	1.00982	-3.99099	Macaque	RBC	1.54486	0	0
Macaque;MacaqueCD73S3:ACATCAGCACTGTCGGx	3.63474	4.52371	1.36322	-6.0085	Macaque	BC8/9	0	0	0
Macaque;MacaqueCD73S3:TGGTTAGAGGCACATGx	3.74615	4.53244	1.7741	-3.30455	Macaque	BC8/9	0	0	0
Macaque;MacaqueCD73DP2S1:AGAGCGAGTGTTGAGGx	3.74255	4.59816	2.67915	-5.94658	Macaque	BC8/9	0	0	0
Macaque;MacaqueCD73S3:GCTGCTTCATGGGAACx	3.55772	4.60693	2.43752	-6.022	Macaque	BC8/9	0	0	0
Macaque;MacaqueCD73DP2S1:TCACAAGTCTTCGAGAx	3.63878	5.17113	1.40258	-2.66387	Macaque	BC8/9	0	0	0
Macaque;MacaqueCD73S3:TGAGGGAAGTCGTACTx	3.76372	4.84339	1.54287	-3.26906	Macaque	BC8/9	0	2.37636	0
Macaque;MacaqueCD73S3:CCTACCAAGAAGGTGAx	3.91219	4.53443	0.222181	-5.71841	Macaque	BC8/9	0	0	0
Macaque;MacaqueCD73DP2S1:ATTGGTGCACCAGATTx	3.81537	4.67882	1.24801	-6.08231	Macaque	BC8/9	0	2.09714	0
Macaque;MacaqueCD73S3:TGAGAGGAGATCGATAx	3.54181	4.62848	1.85143	-6.06818	Macaque	BC8/9	2.25776	2.25776	0
Macaque;MacaqueCD73S3:CTTACCGCACGTCTCTx	4.00317	4.63745	0.374428	-5.50392	Macaque	BC8/9	0	0	0
Macaque;MacaqueCD73S3:GTCTTCGAGTATCGAAx	0.151989	-7.93117	-1.38293	-1.44458	Macaque	BC1A	0	0	3.93636
Macaque;MacaqueCD73S2:CAGGTGCGTTTCGCTCx	3.66405	4.54989	1.53947	-6.3035	Macaque	BC8/9	0	0	0
Macaque;MacaqueCD73S2:CTCATTAAGGCGATACx	1.00978	-7.68962	-1.93209	-1.60459	Macaque	BC1A	0	0	5.19627
Macaque;MacaquePeripheryMixedS1:GACGTTATCCACGACGx	1.30524	-7.38997	-2.48952	-1.2025	Macaque	BC1A	0	0	5.32968
Macaque;MacaqueCD73S2:CGGTTAACAGTTAACCx	0.387243	-7.95188	-1.89251	-1.23739	Macaque	BC1A	0	0	5.58321
Macaque;MacaqueCD73S3:TCAGGTACAATGTAAGx	-0.0914016	-7.8721	5.09883	4.07303	Macaque	RBC	3.56849	0	4.39954
Macaque;MacaqueCD73S2:CCTTCGATCACAGTACx	0.684726	-7.72514	-2.07205	-1.86221	Macaque	BC1A	1.80905	0	3.73378
Macaque;MacaqueCD73S2:ATCCACCCAGACACTTx	0.996574	-7.56589	-2.08787	-1.62997	Macaque	BC1A	0	0	4.68746
Macaque;MacaqueCD73S1:CTGAAACGTTACGACTx	0.89858	-7.70262	-2.51804	-1.42332	Macaque	BC1A	1.95245	0	5.35945
Macaque;MacaqueCD73S2:AACTCAGTCTCGAGTAx	1.00891	-7.66326	-2.28874	-1.7589	Macaque	BC1A	0	0	5.29425
Macaque;MacaqueCD73S2:TGAGAGGGTATGGTTCx	0.947041	-7.68806	-2.54744	-1.33537	Macaque	BC1A	0	0	4.40571
Macaque;MacaqueCD73S2:GCGCAGTAGGCCATAGx	1.06695	-7.66802	-2.06211	-1.4678	Macaque	BC1A	0	0	5.49347
Macaque;MacaqueCD73S1:TGGTTCCTCTTGAGGTx	0.624128	-7.86447	-1.71748	-1.38373	Macaque	BC1A	0	0	4.9887
Macaque;MacaqueCD73S1:GACGTGCAGCTAACTCx	1.29223	-7.58225	-2.78016	-1.15773	Macaque	BC1A	0	0	5.4003
Macaque;MacaquePeripheryMixedS1:GCTGCTTAGTCCGTATx	1.17153	-7.51487	-2.5293	-1.13621	Macaque	BC1A	0	0	4.54815
Macaque;MacaqueCD73S3:TCAGGTATCCTTTCTCx	0.844047	-7.71611	-2.25498	-1.24848	Macaque	BC1A	0	0	5.04754
Macaque;MacaqueCD73S3:GACAGAGTCATCTGTTx	-0.102116	-7.97368	-3.84727	1.88519	Macaque	RBC	4.44265	0	4.39445
Macaque;MacaqueCD73S2:TAAGCGTTCACCGGGTx	0.681129	-7.78356	-2.13855	-1.65538	Macaque	BC1A	0	0	5.00249
Macaque;MacaqueCD73S2:CTCGAAACATAAGACAx	0.568065	-7.81424	-1.841	-1.3225	Macaque	BC1A	0	0	4.8512
Macaque;MacaqueCD73S1:GACGTGCGTACCCAATx	0.397421	-7.85288	-1.67723	-1.38263	Macaque	BC1A	0	0	4.01652
Macaque;MacaqueCD73S2:TAGCCGGTCCGCATAAx	0.947112	-7.69077	-2.51383	-1.7094	Macaque	BC1A	0	0	4.99483
Macaque;MacaqueCD73S2:GTACGTAGTCGTGGCTx	1.00252	-7.52535	-2.93819	-1.73785	Macaque	BC1A	2.07673	0	5.28012
Macaque;MacaqueCD73S2:CCTTACGAGAATAGGGx	1.05131	-7.53174	-2.83577	-1.22179	Macaque	BC1A	0	0	5.46047
Macaque;MacaqueCD73S2:GGTGTTATCATGTCCCx	0.808328	-7.74	-2.17009	-1.12283	Macaque	BC1A	1.75601	0	5.03862
Macaque;MacaquePeripheryMixedS1:GGAACTTCATCACGATx	1.05031	-7.28449	-2.5495	-0.680758	Macaque	BC1A	0	0	4.69834
Macaque;MacaqueCD73S2:GACGTGCAGGATGCGTx	0.87386	-7.82415	-1.79174	-1.2544	Macaque	BC1A	0	0	5.38907
Macaque;MacaqueCD73S1:GACCAATCAGTACACTx	0.788602	-7.66962	-2.3762	-1.51331	Macaque	BC1A	1.88173	0	5.2184
Macaque;MacaqueCD73S2:GCTCCTATCTGTTGAGx	0.547302	-7.88464	-1.50508	-1.17387	Macaque	BC1A	1.24426	0	5.33999
Macaque;MacaqueCD73S1:AACCATGGTATGGTTCx	0.651666	-7.8374	-1.69294	-1.29232	Macaque	BC1A	0	0	5.05518
Macaque;MacaqueCD73S2:GTTCTCGGTGTTGGGAx	1.07508	-7.71389	-1.92026	-1.77073	Macaque	BC1A	0	0	4.70371
Macaque;MacaqueCD73S2:GACTGCGAGGAGTCTGx	0.696692	-7.7737	-1.82069	-1.23567	Macaque	BC1A	0	0	5.37325
Macaque;MacaquePeripheryMixedS1:AAGGCAGGTCCATGATx	0.990585	-7.45879	-2.18527	-1.57588	Macaque	BC1A	0	0	4.492
Macaque;MacaqueCD73S1:ATCTACTCAAACTGCTx	0.794809	-7.78367	-2.24759	-1.81702	Macaque	BC1A	0	0	4.93563
Macaque;MacaqueCD73S3:GCATGATCAAACTGCTx	0.502379	-7.86432	-1.55914	-1.31251	Macaque	BC1A	0	0	4.86228
Macaque;MacaqueCD73S1:CTAAGACCAATCCAACx	0.988675	-7.70286	-2.43275	-1.63136	Macaque	BC1A	2.01742	0	5.76965
Macaque;MacaqueCD73S1:ACAGCTATCGCCATAAx	1.08673	-7.75856	-2.2424	-1.61404	Macaque	BC1A	1.88267	0	5.05617
Macaque;MacaqueCD73S2:CTGAAGTTCAGCTGGCx	0.973376	-7.55616	-1.94639	-1.69798	Macaque	BC1A	0	0	4.61559
Macaque;MacaqueCD73S1:CGTTGGGCAGGATTGGx	0.726956	-7.78902	-2.01923	-1.10872	Macaque	BC1A	1.7216	0	4.96562
Macaque;MacaqueCD73S2:GCGGGTTGTGGCTCCAx	0.784748	-7.7527	-1.99466	-1.47659	Macaque	BC1A	0	0	5.34935
Macaque;MacaqueCD73S2:GGAACTTCAATAGCGGx	0.884176	-7.72418	-2.2654	-1.23847	Macaque	BC1A	0	0	5.32268
Macaque;MacaqueCD73S1:GTGTTAGGTCCAGTTAx	0.763539	-7.77967	-2.71203	-2.08467	Macaque	BC1A	0	0	5.30829
Macaque;MacaquePeripheryMixedS1:TTCTACAGTAAGTAGTx	1.08386	-7.54754	-2.36198	-1.45543	Macaque	BC1A	0	0	4.33098
Macaque;MacaqueCD73S2:TTCTTAGTCCTAGAACx	1.05005	-7.59568	-2.07506	-1.53973	Macaque	BC1A	0	0	5.56291
Macaque;MacaqueCD73S1:AGAGCGACAGTCGATTx	1.00921	-7.63002	-2.03553	-1.17262	Macaque	BC1A	0	0	5.4626
Macaque;MacaqueCD73S1:AGTGGGATCTCGCTTGx	0.892901	-7.63899	-2.15252	-1.00558	Macaque	BC1A	0	0	4.78971
Macaque;MacaqueCD73S2:GGACAGAGTCCGTGACx	0.814539	-7.71389	-1.79573	-1.61326	Macaque	BC1A	0	0	4.52792
Macaque;MacaqueCD73S2:TAAGAGACACAGGCCTx	0.682699	-7.78107	-2.29379	-1.01149	Macaque	BC1A	0	0	5.23095
Macaque;MacaqueCD73S1:ACCCACTGTCCGACGTx	0.906051	-7.65699	-2.13433	-1.6868	Macaque	BC1A	0	0	5.36998
Macaque;MacaqueCD73S1:CCCAATCGTTAAAGACx	0.860205	-7.84711	-1.89236	-1.69632	Macaque	BC1A	0	0	5.16371
Macaque;MacaqueCD73S2:AGATTGCCATCACCCTx	0.789289	-7.76635	-2.05804	-1.22767	Macaque	BC1A	0	0	5.50565
Macaque;MacaquePeripheryMixedS1:AGATCTGGTCTGCCAGx	1.20685	-7.5438	-2.55714	-0.846052	Macaque	BC1A	0	0	5.37413
Macaque;MacaquePeripheryMixedS1:AACTGGTTCATCGCTCx	0.673406	-7.71941	-1.9195	-1.27581	Macaque	BC1A	1.74656	0	4.78224
Macaque;MacaqueCD73S2:CTGTTTATCCGAACGCx	0.921356	-7.56754	-1.80304	-1.49926	Macaque	BC1A	0	0	5.48692
Macaque;MacaqueCD73S2:GGCTGGTCACAGACAGx	0.750928	-7.80121	-1.96151	-1.4612	Macaque	BC1A	0	0	5.02594
Macaque;MacaqueCD73S1:AGAGTGGGTTGACGTTx	0.936319	-7.71113	-2.50067	-1.66843	Macaque	BC1A	0	0	4.84648
Macaque;MacaqueCD73S1:CAGAATCGTAACGCGAx	0.791461	-7.79979	-1.98029	-1.51614	Macaque	BC1A	0	0	5.99729
Macaque;MacaqueCD73S2:AGTCTTTCACTGTGTAx	0.787984	-7.8101	-2.099	-1.02633	Macaque	BC1A	0	0	5.13742
Macaque;MacaqueCD73S2:CGGTTAATCAATCTCTx	0.840068	-7.76172	-2.30656	-1.63556	Macaque	BC1A	1.67988	0	4.74047
Macaque;MacaqueCD73S2:CACACTCTCTGTCTCGx	0.923729	-7.68537	-1.97209	-1.53468	Macaque	BC1A	0	0	4.93965
Macaque;MacaqueCD73S1:TCTCATACATGGAATAx	1.25186	-5.43998	-9.47379	-4.53114	Macaque	BC2	0	0	4.60151
Macaque;MacaqueCD73S2:TGCCAAACATTGAGCTx	0.647017	-7.72807	-1.73037	-1.32773	Macaque	BC1A	1.63888	0	5.04037
Macaque;MacaquePeripheryMixedS1:TGAGAGGGTCCCGACAx	0.99443	-7.39475	-2.32158	-1.54652	Macaque	BC1A	2.16722	0	4.54124
Macaque;MacaqueCD73S1:GTTAAGCGTGTTTGGTx	0.644976	-7.81095	-1.93581	-1.19476	Macaque	BC1A	1.77978	0	5.12735
Macaque;MacaqueCD73S1:CTCAGAACAGCTTCGGx	0.643011	-7.78659	-1.77819	-1.36529	Macaque	BC1A	0	0	5.16362
Macaque;MacaqueCD73S2:CAACTAGTCCATTCTAx	1.02196	-7.73374	-2.09325	-1.68084	Macaque	BC1A	0	0	4.50706
Macaque;MacaqueCD73S2:CGGTTAAAGGCTAGACx	0.834821	-7.70254	-2.45883	-1.31786	Macaque	BC1A	0	0	4.44186
Macaque;MacaqueCD73S1:ACGGGCTAGTCTCCTCx	1.03713	-7.59365	-1.96228	-1.51796	Macaque	BC1A	0	0	4.97696
Macaque;MacaquePeripheryMixedS1:CTCGAGGCACAGGTTTx	1.24385	-7.43145	-2.72484	-1.41469	Macaque	BC1A	0	0	5.16166
Macaque;MacaqueCD73S2:ATCCGAAGTCTAGTCAx	1.0766	-7.60198	-2.24804	-1.29302	Macaque	BC1A	0	0	5.58758
Macaque;MacaqueCD73S2:GCTTCCATCTTAACCTx	0.942245	-7.76223	-1.76149	-1.45965	Macaque	BC1A	0	0	5.5044
Macaque;MacaqueCD73S2:GTTCATTTCATTGCGAx	0.772301	-7.7381	-1.86146	-1.74831	Macaque	BC1A	2.31863	0	5.19103
Macaque;MacaquePeripheryMixedS1:GCTGCGATCATCATTCx	0.89379	-7.61802	-2.31775	-1.21475	Macaque	BC1A	0	0	4.69157
Macaque;MacaqueCD73S1:AGGGTGAAGAACAATCx	0.87934	-7.6892	-2.0708	-1.28018	Macaque	BC1A	0	0	4.79331
Macaque;MacaquePeripheryMixedS1:TGTATTCCATGGGAACx	1.2515	-7.3913	-3.18986	-2.10557	Macaque	BC1A	0	0	4.75309
Macaque;MacaqueCD73S2:CGGACGTTCGCAAACTx	1.23089	-7.63405	-2.53659	-1.92559	Macaque	BC1A	0	0	5.48879
Macaque;MacaqueCD73S2:GCCAAATAGTTGAGATx	0.660252	-7.75131	-1.90105	-1.10083	Macaque	BC1A	0	0	5.45343
Macaque;MacaquePeripheryMixedS1:AGTAGTCCATCCGTGGx	1.3211	-7.39952	-3.10208	-1.78123	Macaque	BC1A	0	0	4.69771
Macaque;MacaqueCD73S2:TCAGGTACATGGGACAx	0.709416	-7.81102	-2.22923	-1.45591	Macaque	BC1A	2.30592	0	5.77358
Macaque;MacaqueCD73S1:GTGAAGGAGGCCCGTTx	0.75227	-7.75134	-1.88356	-1.07769	Macaque	BC1A	0	0	5.19381
Macaque;MacaqueCD73S1:CAAGTTGTCTCTGAGAx	-0.238707	-8.71327	-4.23923	3.10236	Macaque	BC4	1.54457	0	5.04864
Macaque;MacaqueCD73S1:CATGACAGTAGTAGTAx	0.712396	-7.74983	-2.05502	-1.72342	Macaque	BC1A	0	0	4.19923
Macaque;MacaqueCD73S2:TACGGGCGTATAGTAGx	-0.0511762	-7.93513	6.01408	-2.31175	Macaque	RBC	4.20247	0	3.76891
Macaque;MacaqueCD73S1:CATGACATCGTTACAGx	0.872752	-7.65345	-2.23522	-1.19699	Macaque	BC1A	0	0	5.19107
Macaque;MacaqueCD73S1:CCTTCCCGTTCGAATCx	0.741414	-7.76439	-2.25969	-1.90988	Macaque	BC1A	0	0	5.14351
Macaque;MacaqueCD73S3:GTAACTGCACCTCGTTx	-0.000893888	-7.94639	-1.40105	-1.37944	Macaque	BC1A	0	0	3.21619
Macaque;MacaqueCD73S2:CCTTCCCGTCTAGTGTx	0.70015	-7.7834	-1.77318	-1.25463	Macaque	BC1A	0	0	4.84581
Macaque;MacaquePeripheryMixedS1:CAGCATAGTTCCGGCAx	1.11776	-7.56064	-2.40403	-0.952543	Macaque	BC1A	0	0	4.92358
Macaque;MacaqueCD73S2:GACGCGTAGTGTACTCx	0.998387	-7.48917	-1.75637	-1.58302	Macaque	BC1A	3.23671	0	4.59309
Macaque;MacaquePeripheryMixedS1:ACACCAAAGCCGTCGTx	0.902794	-7.5978	-3.01341	-0.883791	Macaque	BC1A	2.33574	0	5.2836
Macaque;MacaqueCD73S1:GCGCAGTGTTGTACACx	0.4893	-7.90332	-2.0718	-1.42029	Macaque	BC1A	0	0	4.59843
Macaque;MacaqueCD73S1:GAAACTCTCTCTAAGGx	0.623413	-7.8129	-2.03709	-1.25306	Macaque	BC1A	0	0	4.94799
Macaque;MacaqueCD73S1:GGTGTTATCCCTCTTTx	0.730881	-7.86614	-1.9551	-1.09865	Macaque	BC1A	0	0	5.12986
Macaque;MacaqueCD73S1:TTGTAGGTCAAACCACx	1.12575	-5.99703	-8.08605	-2.38907	Macaque	BC1B	0	0	5.07982
Macaque;MacaqueCD73S2:TCGCGAGAGTGGTAATx	0.840879	-7.8001	-1.8496	-1.29329	Macaque	BC1A	0	0	5.29985
Macaque;MacaqueCD73S2:CAAGAAAGTATATGGAx	0.963461	-7.59015	-1.98397	-1.23064	Macaque	BC1A	0	0	5.12853
Macaque;MacaqueCD73S1:TCGGGACGTCGCATATx	0.792484	-7.7463	-1.85302	-1.40266	Macaque	BC1A	0	0	4.87421
Macaque;MacaqueCD73S2:ACACTGAGTCCATCCTx	1.09479	-7.42367	-2.62584	-1.67444	Macaque	BC1A	0	0	5.23043
Macaque;MacaqueCD73S1:CTACACCAGCGGCTTCx	1.28207	-7.51969	-3.11569	-1.50143	Macaque	BC1A	0	0	5.37476
Macaque;MacaqueCD73S1:ACTGAGTCAGTATAAGx	0.818232	-7.72671	-2.28156	-1.95447	Macaque	BC1A	0	0	4.63361
Macaque;MacaqueCD73S1:TAGGCATAGGGCATGTx	0.841669	-7.73899	-2.32333	-1.23963	Macaque	BC1A	0	0	5.34782
Macaque;MacaqueCD73S2:AGGGTGACAGACGTAGx	1.19348	-7.43276	-2.54797	-1.42901	Macaque	BC1A	0	0	5.18467
Macaque;MacaqueCD73S2:CTTGGCTGTGAGGGAGx	1.28814	-7.55432	-3.33454	-1.26682	Macaque	BC1A	0	0	4.90153
Macaque;MacaqueCD73S2:AAACGGGCAGCGATCCx	0.645265	-7.77861	-1.77774	-1.37266	Macaque	BC1A	0	0	5.39893
Macaque;MacaquePeripheryMixedS1:GGACAAGGTTGTGGCCx	1.02055	-7.49385	-3.10261	-1.01947	Macaque	BC1A	0	0	4.53646
Macaque;MacaqueCD73S2:CAGCATATCAATACCGx	0.812833	-7.76259	-2.62616	-1.92878	Macaque	BC1A	0	0	5.06159
Macaque;MacaqueCD73S1:GATCGATGTCCAACTAx	0.871584	-7.73553	-2.15228	-1.68664	Macaque	BC1A	1.64796	0	4.96757
Macaque;MacaqueCD73S3:CTCGAAATCTCCTATAx	0.526025	-7.8814	-1.93546	-1.20048	Macaque	BC1A	0	0	4.55682
Macaque;MacaqueCD73S1:TTTCCTCCACATTCGAx	0.993873	-7.69881	-2.33415	-1.71459	Macaque	BC1A	0	0	4.89373
Macaque;MacaqueCD73S3:TGCTGCTCATAGGATAx	0.835472	-7.65169	-1.6651	-1.36272	Macaque	BC1A	1.86402	0	4.88121
Macaque;MacaqueCD73S1:ATTGGACGTTCGGGCTx	0.724958	-7.89497	-2.01911	-1.75208	Macaque	BC1A	0	0	4.532
Macaque;MacaqueCD73S3:GCATGCGAGTCAATAGx	1.24	-6.881	-2.64113	-1.6279	Macaque	BC1A	2.19156	0	3.88557
Macaque;MacaqueCD73S1:AAAGCAAGTTATGTGCx	0.759556	-7.7701	-1.81789	-1.40318	Macaque	BC1A	0	0	5.38347
Macaque;MacaqueCD73S2:GCTTCCACACATGGGAx	0.849635	-7.62793	-2.63273	-0.94946	Macaque	BC1A	0	0	4.90095
Macaque;MacaqueCD73S2:GTATCTTAGGCTAGCAx	1.12856	-7.68346	-2.24087	-1.34929	Macaque	BC1A	0	0	5.50225
Macaque;MacaquePeripheryMixedS1:ACGGCCACAATCTACGx	1.0017	-7.54568	-2.72204	-1.49205	Macaque	BC1A	0	0	4.46403
Macaque;MacaqueCD73S3:TCCACACTCTTTCCTCx	0.983787	-7.6328	-2.11601	-1.04041	Macaque	BC1A	0	0	4.86193
Macaque;MacaqueCD73S1:GTGCATAGTCCAGTGCx	0.724893	-7.91187	-1.82819	-1.32745	Macaque	BC1A	2.18523	0	5.65297
Macaque;MacaqueCD73S1:GCGACCATCAGTGCATx	0.997058	-7.60315	-2.24236	-1.66086	Macaque	BC1A	0	0	5.07641
Macaque;MacaqueCD73S2:CTCAGAACATCCAACAx	0.988058	-7.63408	-1.79509	-1.55164	Macaque	BC1A	0	0	5.44301
Macaque;MacaqueCD73S2:CTTACCGTCACCCTCAx	1.10122	-7.62811	-2.30122	-1.61811	Macaque	BC1A	0	0	5.56871
Macaque;MacaqueCD73S1:TAGTGGTAGGCCCGTTx	1.26008	-7.4029	-3.37707	-2.12581	Macaque	BC1A	0	0	4.98246
Macaque;MacaqueCD73S1:GATGAGGCACAACGCCx	0.108924	-8.13844	-2.4754	-0.101295	Macaque	BC1A	1.36623	0	4.41613
Macaque;MacaqueCD73S2:GGACAAGTCCCTAATTx	0.639846	-7.76883	-1.69034	-1.44183	Macaque	BC1A	0	0	5.41769
Macaque;MacaqueCD73S1:TAAGAGAAGGAGTACCx	1.12965	-7.41956	-2.97953	-1.58837	Macaque	BC1A	2.69159	0	5.07006
Macaque;MacaqueCD73S2:CTCATTAGTAAGGATTx	1.06658	-7.67655	-2.2901	-1.58019	Macaque	BC1A	0	0	5.05341
Macaque;MacaqueCD73S1:GGAGCAAAGCCGTCGTx	0.697961	-7.7684	-2.11139	-1.45251	Macaque	BC1A	0	0	4.97157
Macaque;MacaqueCD73S2:CTACACCGTTAAGTAGx	0.894277	-7.73416	-1.97091	-1.14985	Macaque	BC1A	0	0	5.32703
Macaque;MacaqueCD73S2:GTACGTAGTACACCGCx	0.859614	-7.66534	-2.20465	-1.54022	Macaque	BC1A	0	0	5.28569
Macaque;MacaqueCD73S2:GTCGGGTCACTAAGTCx	0.84386	-7.68717	-2.24124	-1.53503	Macaque	BC1A	0	0	4.782
Macaque;MacaqueCD73S3:GATCGATTCAGAGGTGx	0.832506	-7.71155	-1.70817	-1.65641	Macaque	BC1A	1.76438	0	3.993
Macaque;MacaquePeripheryMixedS1:AGGGAGTCATCGGACCx	1.00297	-7.50363	-2.19839	-1.23749	Macaque	BC1A	0	0	4.62674
Macaque;MacaqueCD73S2:CTGAAACTCTCGAGTAx	-0.607358	-8.66374	-1.80801	-0.881132	Macaque	BC1A	2.98911	0	4.40504
Macaque;MacaquePeripheryMixedS1:AGAGTGGTCTTGGGTAx	1.25335	-7.20947	-2.58062	-1.34523	Macaque	BC1A	0	0	4.99579
Macaque;MacaqueCD73S1:ACGGGCTTCAGTCCCTx	1.04838	-7.40947	-1.81137	-1.62572	Macaque	BC1A	2.29141	0	5.18614
Macaque;MacaqueCD73S1:CAAGAAAAGTAGCCGAx	1.01131	-7.67295	-2.11261	-1.28119	Macaque	BC1A	0	0	5.42321
Macaque;MacaqueCD73S1:TAAGAGATCAGGCAAGx	1.12344	-7.60159	-2.12395	-1.67363	Macaque	BC1A	0	0	4.41658
Macaque;MacaqueCD73S3:CCCAATCGTTCCACTCx	0.950994	-7.57327	-2.18801	-1.35855	Macaque	BC1A	2.07308	0	4.15172
Macaque;MacaqueCD73S2:CGTGTCTGTGCCTTGGx	0.644179	-7.80506	-1.58816	-1.32585	Macaque	BC1A	1.43557	0	5.73139
Macaque;MacaquePeripheryMixedS1:GTGTGCGAGCGTCAAGx	0.998954	-7.35356	-1.10301	-0.641643	Macaque	RBC	0	0	4.82559
Macaque;MacaqueCD73S1:CTTACCGTCCGAATGTx	0.794271	-7.66501	-1.76125	-1.55177	Macaque	BC1A	0	0	5.43301
Macaque;MacaqueCD73S1:TTCGGTCTCAGTACGTx	1.36279	-7.4147	-3.11066	-1.78432	Macaque	BC1A	0	0	5.2097
Macaque;MacaqueCD73S2:AAACCTGGTATTCGTGx	0.850091	-7.66018	-2.34136	-1.94542	Macaque	BC1A	2.9793	0	4.59552
Macaque;MacaqueCD73S1:TCACAAGCAAGCCATTx	1.05539	-7.58835	-2.08549	-1.57264	Macaque	BC1A	2.35883	0	5.3553
Macaque;MacaqueCD73S2:CCTAGCTTCCAAGCCGx	0.803343	-5.58813	-8.14368	-2.67584	Macaque	BC1B	2.15769	0	5.29796
Macaque;MacaqueCD73S2:ACGGGCTAGATAGTCAx	1.03619	-7.76128	-2.272	-1.43485	Macaque	BC1A	0	0	5.55779
Macaque;MacaqueCD73S2:CTACATTCACGCGAAAx	0.841357	-7.68746	-1.7698	-1.18507	Macaque	BC1A	0	0	4.95075
Macaque;MacaqueCD73S1:TATCTCAGTCGCTTTCx	1.12003	-7.62861	-1.89101	-1.6395	Macaque	BC1A	0	0	5.35334
Macaque;MacaqueCD73S1:GTCTCGTCACTGAAGGx	0.920355	-7.57194	-2.31768	-1.53576	Macaque	BC1A	1.85669	0	4.83037
Macaque;MacaquePeripheryMixedS1:CGATGTATCACCCTCAx	1.00084	-7.60792	-2.26108	-1.10071	Macaque	BC1A	0	0	4.81018
Macaque;MacaqueCD73S1:CCGTTCACACCAGGCTx	1.16655	-7.64894	-2.76317	-2.16753	Macaque	BC1A	0	0	5.40149
Macaque;MacaqueCD73S2:TATCTCAAGGATGGAAx	0.961277	-7.67972	-2.57327	-1.20561	Macaque	BC1A	0	0	5.37476
Macaque;MacaqueCD73S3:TCGAGGCAGTGCTGCCx	0.452992	-7.8731	-1.59316	-1.24946	Macaque	BC1A	1.60339	0	4.75467
Macaque;MacaqueCD73S2:GCTCTGTAGCTCCTCTx	0.694705	-7.81378	-2.07159	-1.4291	Macaque	BC1A	0	0	4.78059
Macaque;MacaqueCD73S1:CCTTCGACAGTAAGATx	0.678954	-7.79262	-1.90425	-1.39244	Macaque	BC1A	0	0	5.26428
Macaque;MacaqueCD73S2:AATCCAGCAACACCCGx	0.890093	-7.77674	-2.2138	-1.66947	Macaque	BC1A	0	0	5.09972
Macaque;MacaquePeripheryMixedS1:ATCATGGGTACTCTCCx	0.880243	-5.67506	-7.81744	-2.38597	Macaque	BC1B	0	0	4.72255
Macaque;MacaqueCD73S3:GATCTAGCAAACTGCTx	0.271702	-7.74712	-1.50474	-1.44202	Macaque	BC1A	4.35173	0	4.69931
Macaque;MacaquePeripheryMixedS1:GAGCAGAGTAACGACGx	1.07542	-7.59481	-2.40676	-1.41804	Macaque	BC1A	0	0	4.41935
Macaque;MacaqueCD73S3:CCCATACAGCTCAACTx	1.24841	-7.06664	-2.96985	-1.59531	Macaque	BC1A	0	0	4.59229
Macaque;MacaqueCD73S2:ACGGCCAAGTCTCGGCx	1.04213	-7.62939	-2.09586	-1.84165	Macaque	BC1A	0	0	5.55627
Macaque;MacaquePeripheryMixedS1:CCGGGATAGTGGAGTCx	1.09732	-7.44287	-2.19272	-1.61668	Macaque	BC1A	2.17756	0	4.55279
Macaque;MacaquePeripheryMixedS1:AAGACCTCAGCCAATTx	0.897455	-7.51115	-2.34091	-1.52756	Macaque	BC1A	0	0	4.93365
Macaque;MacaqueCD73S2:TAAGAGACAAACAACAx	1.06666	-7.7134	-2.136	-1.75153	Macaque	BC1A	0	0	5.16391
Macaque;MacaqueCD73S1:TATTACCGTCTGATTGx	0.965917	-7.62281	-2.17393	-1.87057	Macaque	BC1A	2.97606	0	5.32649
Macaque;MacaqueCD73S1:GAACGGACATGGGACAx	0.82885	-7.77711	-2.17719	-1.04358	Macaque	BC1A	0	0	5.26608
Macaque;MacaqueCD73S2:TTAACTCAGACCACGAx	1.3625	-7.55764	-2.7712	-1.26737	Macaque	BC1A	0	0	5.78922
Macaque;MacaqueCD73S1:TCAACGAAGGGTCTCCx	0.99164	-7.48409	-2.19511	-1.81448	Macaque	BC1A	0	0	4.4121
Macaque;MacaqueCD73S2:GCGCCAAAGTGGACGTx	0.813613	-7.75449	-2.11175	-1.23267	Macaque	BC1A	2.39291	0	5.49987
Macaque;MacaquePeripheryMixedS1:GTCCTCACAATGTTGCx	0.869006	-7.40828	-2.11922	-1.55596	Macaque	BC1A	3.1894	0	4.82933
Macaque;MacaqueCD73S2:GTGCATATCTACTCATx	0.839466	-7.74292	-2.25873	-1.13721	Macaque	BC1A	0	0	5.1652
Macaque;MacaqueCD73S2:AACTCCCAGAATGTTGx	1.11399	-7.34498	-2.88897	-1.85961	Macaque	BC1A	0	0	5.50289
Macaque;MacaquePeripheryMixedS1:CGACCTTAGGCTACGAx	1.10562	-7.51615	-2.64364	-1.94666	Macaque	BC1A	0	0	4.96509
Macaque;MacaqueCD73S2:AGGCCACTCCTGCCATx	1.03526	-7.71428	-2.39603	-1.0199	Macaque	BC1A	0	0	5.30448
Macaque;MacaqueCD73S3:GCTCTGTCAGATCGGAx	-0.251277	-8.66425	-4.19156	3.2258	Macaque	BC4	0	0	5.29505
Macaque;MacaquePeripheryMixedS1:ACTGAGTAGCGATGACx	1.00074	-7.43424	-2.26448	-1.66269	Macaque	BC1A	0	0	3.98042
Macaque;MacaqueCD73S2:TGACGGCCACCTCGGAx	0.806133	-7.59958	-2.01038	-1.34981	Macaque	BC1A	1.55923	0	5.56109
Macaque;MacaqueCD73S2:CCGTGGAGTTGGTAAAx	0.943392	-7.66814	-1.90802	-1.60841	Macaque	BC1A	0	0	5.26579
Macaque;MacaqueCD73S1:CCTATTAAGAATCTCCx	0.680999	-7.76075	-2.21804	-1.74605	Macaque	BC1A	0	0	5.19743
Macaque;MacaqueCD73S2:GTAGGCCTCCTATGTTx	0.86724	-7.72081	-2.45704	-0.912889	Macaque	BC1A	0	0	5.36092
Macaque;MacaqueCD73S2:GTGGGTCTCTGGTTCCx	0.980894	-7.6414	-2.26245	-1.68868	Macaque	BC1A	0	0	4.32745
Macaque;MacaquePeripheryMixedS1:GTGTGCGAGATCACGGx	1.20876	-7.21855	-2.48809	-1.15399	Macaque	BC1A	0	0	5.4064
Macaque;MacaquePeripheryMixedS1:CAGTCCTCAAGCCCACx	1.04684	-7.55014	-2.35145	-1.45105	Macaque	BC1A	0	0	4.84072
Macaque;MacaqueCD73S2:ACACCGGCACCAGGCTx	1.16918	-6.2973	-8.14573	-2.49584	Macaque	BC1B	0	0	5.04776
Macaque;MacaqueCD73S1:ACGGCCATCTGCTTGCx	0.794439	-7.72992	-2.09081	-1.16502	Macaque	BC1A	1.69787	0	4.83584
Macaque;MacaqueCD73S2:GTTCGGGTCAGTTTGGx	0.744504	-7.7774	-1.89672	-1.50584	Macaque	BC1A	0	0	5.648
Macaque;MacaqueCD73S2:TTTGGTTTCCTTGGTCx	0.81821	-7.71335	-2.83934	-1.28158	Macaque	BC1A	1.96343	0	5.80417
Macaque;MacaqueCD73S1:CATATGGGTTGGTGGAx	0.745037	-7.73399	-2.019	-1.84066	Macaque	BC1A	0	0	4.9215
Macaque;MacaqueCD73S2:TGACTAGTCCCATTATx	1.00522	-7.69363	-1.8988	-1.3509	Macaque	BC1A	0	0	5.31519
Macaque;MacaqueCD73S2:AGTGTCATCCGTTGTCx	0.824973	-7.76261	-1.75689	-1.44155	Macaque	BC1A	0	0	4.9383
Macaque;MacaqueCD73S1:CAGCGACGTCATATGCx	0.879421	-7.62305	-1.93019	-1.41776	Macaque	BC1A	0	0	4.98878
Macaque;MacaquePeripheryMixedS1:TGCGCAGAGCCAGGATx	1.46452	-6.41009	-7.67909	-2.40844	Macaque	BC1B	0	0	3.93379
Macaque;MacaqueCD73S1:ACATCAGTCGCTGATAx	1.19874	-7.55967	-2.12192	-1.66513	Macaque	BC1A	1.83468	0	5.16298
Macaque;MacaqueCD73S1:CAGATCACATATGGTCx	0.788002	-7.74421	-2.16683	-1.4318	Macaque	BC1A	0	0	5.27696
Macaque;MacaqueCD73S1:GGTGTTATCCGTCATCx	1.13528	-7.58075	-2.11407	-1.61398	Macaque	BC1A	0	0	4.78266
Macaque;MacaqueCD73S1:CAAGAAACACCTCGTTx	0.954623	-7.6448	-1.86694	-1.59073	Macaque	BC1A	0	0	5.22444
Macaque;MacaquePeripheryMixedS1:CAAGATCCAGCTCGCAx	1.12253	-7.41268	-2.78197	-0.991405	Macaque	BC1A	0	0	5.45601
Macaque;MacaqueCD73S1:CACACCTTCTTGTACTx	0.851472	-7.67636	-1.92669	-1.51558	Macaque	BC1A	0	0	4.83119
Macaque;MacaqueCD73S2:CAGGTGCGTGGTCCGTx	1.22949	-7.57771	-2.1863	-1.44858	Macaque	BC1A	0	0	5.00494
Macaque;MacaqueCD73S2:GGAATAAGTTTCCACCx	0.794211	-7.72502	-1.65939	-1.3841	Macaque	BC1A	0	0	4.72575
Macaque;MacaqueCD73S2:ACATGGTGTCCATCCTx	0.662313	-7.79672	-1.77802	-1.65909	Macaque	BC1A	0	0	4.93056
Macaque;MacaqueCD73S2:CATATGGCATACTCTTx	0.879027	-7.80152	-2.27773	-1.6368	Macaque	BC1A	1.87562	0	5.40265
Macaque;MacaqueCD73S2:AGCGGTCAGCCGTCGTx	1.00198	-7.66824	-1.83135	-1.52259	Macaque	BC1A	0	0	4.86352
Macaque;MacaquePeripheryMixedS1:GAACCTAGTTCCACGGx	-1.79048	-12.1123	-10.3873	2.41379	Macaque	BC3A	0	0	4.05174
Macaque;MacaquePeripheryMixedS1:CGAACATCAAGTTGTCx	-1.51816	-11.9849	-11.092	1.89261	Macaque	BC3A	2.41396	0	4.52832
Macaque;MacaqueCD73S1:TTGGCAACAATAAGCAx	-2.11794	-12.0947	-10.4962	3.0622	Macaque	BC3A	0	0	4.72703
Macaque;MacaqueCD73S2:CAAGTTGTCCCATTATx	-2.11382	-12.2716	-10.9324	3.15191	Macaque	BC3A	0	0	4.74812
Macaque;MacaqueCD73S3:TTAGGCATCTACCTGCx	-1.80485	-12.1183	-10.513	2.59151	Macaque	BC3A	0	0	4.66102
Macaque;MacaqueCD73S2:TTTACTGGTCACTTCCx	-1.98146	-12.2705	-11.0399	3.01153	Macaque	BC3A	0	0	4.30528
Macaque;MacaqueCD73S2:CTCAGAACACAGGCCTx	-1.93724	-12.1477	-10.6518	2.24618	Macaque	BC3A	0	0	4.2879
Macaque;MacaqueCD73S3:GACTACATCCCGACTTx	-1.70603	-12.0593	-10.3408	2.70187	Macaque	BC3A	0	0	3.91509
Macaque;MacaqueCD73S1:GTATCTTAGACGCAACx	-1.90005	-12.2553	-10.7521	3.27463	Macaque	BC3A	0	0	4.86042
Macaque;MacaqueCD73S1:GACGCGTTCGGCTACGx	-1.88328	-12.1901	-10.2296	2.95186	Macaque	BC3A	0	0	3.88246
Macaque;MacaqueCD73S2:ACGCCGACAGGGTACAx	-2.0033	-12.1272	-11.2724	2.6845	Macaque	BC3A	2.31615	0	5.10872
Macaque;MacaqueCD73S1:AGTAGTCAGCCTTGATx	-1.81421	-12.1228	-10.9337	2.52492	Macaque	BC3A	0	0	4.47583
Macaque;MacaqueCD73S1:GTTCATTGTTCACCTCx	-2.27405	-12.6336	-11.5298	3.75888	Macaque	BC3A	0	0	4.68227
Macaque;MacaqueCD73S1:ATGTGTGCACACCGCAx	-2.00681	-12.2742	-10.7678	2.99642	Macaque	BC3A	2.07673	0	4.59206
Macaque;MacaqueCD73S2:GCGACCATCTTGCAAGx	-1.91419	-12.0622	-10.3021	2.70043	Macaque	BC3A	0	0	5.16943
Macaque;MacaqueCD73S2:ATGTGTGCACTGTCGGx	-1.78029	-12.077	-9.90611	2.91819	Macaque	BC3A	0	0	5.0118
Macaque;MacaqueCD73S2:AAAGATGAGTTCGATCx	-1.99327	-12.261	-10.5588	2.64641	Macaque	BC3A	1.63821	0	5.16552
Macaque;MacaqueCD73S3:CTACCCAGTCGAACAGx	-1.06619	-11.7848	-9.85	2.62571	Macaque	BC3A	4.17165	0	3.54359
Macaque;MacaqueCD73S1:CTAAGACCACGGTAAGx	-2.10523	-12.2999	-10.3119	3.12939	Macaque	BC3A	0	0	4.4598
Macaque;MacaqueCD73S2:GCAGCCATCTATCCTAx	-1.8616	-12.1688	-10.4539	3.22589	Macaque	BC3A	1.69026	0	4.3892
Macaque;MacaqueCD73S2:CAAGAAACACCGGAAAx	-1.94132	-12.1472	-11.6355	2.94389	Macaque	BC3A	0	0	4.36897
Macaque;MacaqueCD73S3:ACGATGTAGTGGAGTCx	-1.84229	-12.2954	-11.3652	2.30857	Macaque	BC3A	0	0	4.26032
Macaque;MacaqueCD73S2:ATGTGTGGTCCAGTGCx	-1.91312	-12.1032	-10.3241	3.03196	Macaque	BC3A	0	0	4.52337
Macaque;MacaqueCD73S1:CCATTCGAGTTACCCAx	-1.99412	-12.2172	-10.3448	3.45644	Macaque	BC3A	0	0	4.06854
Macaque;MacaquePeripheryMixedS1:GTTCATTGTACGACCCx	-1.86508	-12.4142	-11.1365	3.0457	Macaque	BC3A	0	0	4.53895
Macaque;MacaquePeripheryMixedS1:GTCATTTTCAAACCGTx	-1.89303	-12.1573	-10.6196	2.42534	Macaque	BC3A	2.98375	0	4.48362
Macaque;MacaqueCD73S2:TGATTTCCAGACGCAAx	-1.93163	-12.0779	-10.8374	2.57942	Macaque	BC3A	0	0	3.69681
Macaque;MacaqueCD73S2:TGGGCGTCACGGATAGx	-1.92175	-12.2101	-10.5185	2.89452	Macaque	BC3A	0	0	4.75309
Macaque;MacaqueCD73S2:GATCGTAGTACTTAGCx	-1.94751	-12.2107	-11.3026	3.12056	Macaque	BC3A	0	0	4.7253
Macaque;MacaqueCD73S2:CATATTCCATCCGTGGx	-1.86049	-12.0915	-10.2287	3.17622	Macaque	BC3A	0	0	4.69581
Macaque;MacaquePeripheryMixedS1:GGCTCGAAGGTACTCTx	-1.84436	-12.231	-10.9101	2.36264	Macaque	BC3A	0	0	4.67951
Macaque;MacaqueCD73S2:GTGAAGGAGAGTAATCx	-1.87081	-12.137	-10.6099	2.58756	Macaque	BC3A	0	0	4.41153
Macaque;MacaqueCD73S1:CCTCTGATCGCATGGCx	-1.91177	-12.1923	-10.1372	2.99745	Macaque	BC3A	0	0	3.74238
Macaque;MacaqueCD73S1:AAGCCGCCAGGTGGATx	-1.90057	-12.0955	-10.7314	3.14411	Macaque	BC3A	0	0	4.20575
Macaque;MacaqueCD73S1:TCACAAGAGGTCATCTx	-1.93506	-12.1145	-10.9991	2.89886	Macaque	BC3A	0	0	5.16511
Macaque;MacaqueCD73S2:CCGTTCATCAGTCCCTx	-1.94238	-12.2075	-10.2115	2.41735	Macaque	BC3A	0	0	3.57746
Macaque;MacaqueCD73S1:AAGCCGCTCTTCGGTCx	-2.11235	-12.3116	-10.6266	2.57868	Macaque	BC3A	0	0	4.81464
Macaque;MacaqueCD73S1:GTCACGGTCGGCCGATx	-2.2178	-12.5755	-11.6171	3.00761	Macaque	BC3A	0	0	4.76456
Macaque;MacaqueCD73S2:ACGCAGCGTGTGGCTCx	-1.95939	-12.244	-11.5915	2.86449	Macaque	BC3A	0	0	5.09847
Macaque;MacaqueCD73S1:GACGTGCAGAGCAATTx	-2.03403	-12.3544	-10.6019	3.08277	Macaque	BC3A	0	0	5.08068
Macaque;MacaqueCD73S2:TTAACTCAGATACACAx	-2.03273	-12.2925	-11.6812	3.31696	Macaque	BC3A	0	0	3.77648
Macaque;MacaqueCD73S2:TTCGGTCGTTGAGTTCx	-1.89719	-12.1541	-10.7397	3.11157	Macaque	BC3A	0	0	4.55093
Macaque;MacaqueCD73S2:ACTGAACAGCGTGAACx	-2.28707	-12.6229	-11.0147	2.78494	Macaque	BC3A	0	0	4.82842
Macaque;MacaqueCD73S3:CCATGTCTCGGTCTAAx	-1.79667	-12.1403	-10.2141	2.86393	Macaque	BC3A	0	0	4.28967
Macaque;MacaqueCD73S1:GGTGAAGCAATGGAGCx	-2.05038	-12.395	-10.7279	3.00811	Macaque	BC3A	0	0	4.78676
Macaque;MacaqueCD73S1:GGCCGATAGTGACATAx	-2.20619	-12.7677	-11.9741	3.39605	Macaque	BC3A	0	0	3.56154
Macaque;MacaqueCD73S1:GCATGATAGGCAAAGAx	-1.84162	-12.0867	-10.2491	3.19561	Macaque	BC3A	0	0	4.81893
Macaque;MacaqueCD73S1:AACACGTAGTTAAGTGx	-2.14659	-12.3113	-11.0637	3.14055	Macaque	BC3A	1.93198	0	4.18867
Macaque;MacaqueCD73S1:GGGAATGGTAAGGGAAx	-2.08371	-12.3604	-11.0508	3.22671	Macaque	BC3A	0	0	5.20896
Macaque;MacaqueCD73S2:ATCACGATCGTAGGTTx	-2.00745	-12.1822	-10.9586	2.5947	Macaque	BC3A	1.6149	0	4.49538
Macaque;MacaqueCD73S3:CTCGTACCAATGGACGx	-1.29547	-11.7616	-9.9653	2.54106	Macaque	BC3A	0	1.69423	3.71314
Macaque;MacaqueCD73S2:TCGCGAGGTCTGATTGx	-2.10406	-12.4687	-11.2205	3.18377	Macaque	BC3A	0	0	4.97901
Macaque;MacaqueCD73S2:TTCCCAGCACTCGACGx	-2.01008	-12.4176	-10.9224	3.03181	Macaque	BC3A	0	0	3.9679
Macaque;MacaqueCD73S3:CCGTACTTCTAAGCCAx	-1.16337	-11.6567	-9.80142	2.435	Macaque	BC3A	4.47478	1.49762	4.3485
Macaque;MacaqueCD73S2:TACTTACCACCACGTGx	-1.94989	-12.3333	-11.1362	2.76464	Macaque	BC3A	0	0	4.7466
Macaque;MacaqueCD73S1:AACACGTTCGTCGTTCx	-2.09859	-12.5072	-10.8616	3.07641	Macaque	BC3A	0	0	4.09471
Macaque;MacaqueCD73S3:TCCACACAGTAAGTACx	-1.67843	-12.0335	-10.0029	2.42094	Macaque	BC3A	0	0	3.73968
Macaque;MacaqueCD73S2:CCTTCCCCAAGACGTGx	-1.91845	-12.1774	-10.2857	2.76279	Macaque	BC3A	0	0	4.16884
Macaque;MacaqueCD73S2:GGACAAGGTGGTTTCAx	-2.21943	-12.5513	-10.7387	3.17418	Macaque	BC3A	0	0	4.81988
Macaque;MacaqueCD73S2:GATGAGGTCTAACTGGx	-2.00306	-12.3631	-11.038	2.79126	Macaque	BC3A	0	0	4.7874
Macaque;MacaqueCD73S1:ACGGCCAGTTACGACTx	-2.19321	-12.5298	-11.5069	3.44942	Macaque	BC3A	0	0	4.91493
Macaque;MacaqueCD73S2:CATGGCGTCAAAGTAGx	-2.0661	-12.2592	-10.8997	2.84363	Macaque	BC3A	0	0	4.54931
Macaque;MacaqueCD73S2:GCGCCAACAAACCCATx	-1.82268	-12.1183	-10.8573	3.03963	Macaque	BC3A	0	0	3.87197
Macaque;MacaqueCD73S1:GTGTGCGAGGCTCATTx	-1.98597	-12.2725	-10.987	2.80747	Macaque	BC3A	0	0	4.6508
Macaque;MacaqueCD73S2:ATCCACCTCACAAACCx	-1.85491	-12.1863	-10.4997	3.14939	Macaque	BC3A	0	0	4.63326
Macaque;MacaqueCD73S2:AAGGTTCAGCTCAACTx	-1.8506	-12.0663	-10.3298	3.29197	Macaque	BC3A	0	0	4.86906
Macaque;MacaqueCD73S1:ACATGGTGTCTTTCATx	-12.2178	2.83122	-12.2107	4.26443	Macaque	BC3A	0	0	0
Macaque;MacaqueCD73S1:GTCTCGTTCATACGGTx	-1.84976	-11.9839	-9.79328	2.94918	Macaque	BC3A	0	0	3.92645
Macaque;MacaqueCD73S1:GGCCGATTCAGCGACCx	-1.94935	-12.1855	-10.5011	3.26094	Macaque	BC3A	0	0	4.12325
Macaque;MacaqueCD73S1:CCTAGCTCACGACTCGx	-1.92637	-12.1406	-10.1889	2.96655	Macaque	BC3A	0	0	3.29188
Macaque;MacaquePeripheryMixedS1:CAGAGAGTCTCGATGAx	-2.11337	-12.3675	-11.2855	2.70892	Macaque	BC3A	0	0	4.8614
Macaque;MacaqueCD73S2:GGCGTGTAGGATGTATx	-2.00722	-12.2732	-10.581	3.35756	Macaque	BC3A	0	0	4.5757
Macaque;MacaqueCD73S3:GGGAATGCACCTATCCx	-1.75193	-12.0343	-10.2292	2.38641	Macaque	BC3A	0	0	4.50353
Macaque;MacaqueCD73S1:AGCTTGATCTGTCAAGx	-1.78228	-11.9536	-10.5027	3.29818	Macaque	BC3A	0	0	4.45578
Macaque;MacaquePeripheryMixedS1:GTGCAGCGTGCGAAACx	-1.826	-12.1186	-10.3771	3.28692	Macaque	BC3A	0	0	4.41286
Macaque;MacaqueCD73S2:AGCAGCCAGGATGGTCx	-1.54683	-12.0817	-10.2908	2.62184	Macaque	BC3A	1.99624	0	4.50046
Macaque;MacaqueCD73S2:AAAGTAGTCTTGTCATx	-2.04481	-12.3333	-10.684	3.07114	Macaque	BC3A	0	0	4.95635
Macaque;MacaqueCD73S2:ACGGGTCGTAAGCACGx	-1.94304	-12.2317	-10.4932	2.95413	Macaque	BC3A	0	0	3.92251
Macaque;MacaquePeripheryMixedS1:CCGGTAGAGAGCTTCTx	-1.86288	-12.1353	-10.2163	2.43085	Macaque	BC3A	0	0	4.32751
Macaque;MacaqueCD73S1:AGATTGCAGCACCGCTx	-2.1837	-12.4816	-10.6553	3.03829	Macaque	BC3A	0	0	4.51952
Macaque;MacaqueCD73S1:AATCGGTAGCAACGGTx	-1.83673	-12.1553	-10.7909	2.93574	Macaque	BC3A	0	0	4.45191
Macaque;MacaqueCD73S2:CCTACCAAGCCATCGCx	-1.81043	-12.0472	-10.131	2.82114	Macaque	BC3A	0	0	4.58554
Macaque;MacaqueCD73S3:TACACGAGTTTCCACCx	-1.96382	-12.2587	-10.652	2.45719	Macaque	BC3A	0	0	4.95656
Macaque;MacaqueCD73S1:CGGCTAGCAGTAAGATx	-1.97341	-12.2176	-11.1162	3.14558	Macaque	BC3A	0	0	5.55276
Macaque;MacaqueCD73S2:CAGCAGCTCCCTCTTTx	-1.78009	-12.2332	-10.2245	2.64134	Macaque	BC3A	0	0	4.20958
Macaque;MacaqueCD73S3:AGTGAGGAGTGGAGTCx	-1.72046	-11.9939	-10.1733	2.56418	Macaque	BC3A	0	0	4.94854
Macaque;MacaqueCD73S2:TCTCATAGTATAATGGx	-2.0771	-12.4555	-11.2743	3.41088	Macaque	BC3A	0	0	4.97303
Macaque;MacaqueCD73S2:CTAAGACCACGGTTTAx	-1.94896	-12.1643	-10.2151	2.94991	Macaque	BC3A	0	0	3.89858
Macaque;MacaqueCD73S1:TAAGTGCGTTTGTTGGx	-2.13281	-12.3787	-10.8163	2.73285	Macaque	BC3A	0	0	3.38543
Macaque;MacaqueCD73S2:AGTGGGACAAGCGATGx	-1.74951	-12.2933	-11.0834	2.96438	Macaque	BC3A	2.14228	2.14228	4.42732
Macaque;MacaqueCD73S3:AAGGCAGAGACAATACx	-1.79964	-12.2269	-10.9797	2.77762	Macaque	BC3A	0	0	4.9574
Macaque;MacaqueCD73S3:AAGCCGCGTCACAAGGx	-1.6555	-12.07	-10.8236	2.66234	Macaque	BC3A	0	0	4.42783
Macaque;MacaqueCD73S1:AACCATGGTTCCAACAx	-2.00221	-12.4202	-10.7173	3.31934	Macaque	BC3A	0	0	4.5539
Macaque;MacaqueCD73S2:AAGTCTGCACCATGTAx	-1.89846	-12.152	-10.827	2.50319	Macaque	BC3A	0	0	4.12766
Macaque;MacaqueCD73S1:TACAGTGGTGCCTTGGx	-2.27015	-12.4354	-10.7931	3.58027	Macaque	BC3A	0	0	3.92329
Macaque;MacaqueCD73S1:GTACTTTGTTCTGGTAx	-1.9898	-12.143	-10.9321	3.03417	Macaque	BC3A	0	0	5.13621
Macaque;MacaqueCD73S1:GCAATCAAGAGGGCTTx	-1.93153	-12.3019	-11.4168	2.53607	Macaque	BC3A	0	0	3.88817
Macaque;MacaqueCD73S1:GTCATTTGTCTAGCGCx	-1.89998	-12.1966	-10.6685	3.10851	Macaque	BC3A	0	0	5.18516
Macaque;MacaqueCD73S3:CATTATCCAATCCGATx	-1.73783	-12.0723	-10.727	2.27574	Macaque	BC3A	1.88836	0	3.69535
Macaque;MacaqueCD73S1:TCAGGATGTCGCGGTTx	-2.25421	-12.666	-10.306	3.04801	Macaque	BC3A	0	0	5.09551
Macaque;MacaqueCD73S2:GTGGGTCAGTCCATACx	-2.04703	-12.217	-10.227	3.22548	Macaque	BC3A	0	0	4.58826
Macaque;MacaqueCD73S2:CCATGTCAGAGCCCAAx	-1.81197	-12.0293	-10.8961	3.72338	Macaque	BC3A	0	0	4.248
Macaque;MacaqueCD73S2:GATCGCGGTCGAGTTTx	-2.0233	-12.1278	-10.6875	2.62442	Macaque	BC3A	0	0	4.09928
Macaque;MacaqueCD73S2:CTAGAGTAGTGAACGCx	-1.81518	-12.1516	-10.4846	3.2847	Macaque	BC3A	0	0	4.71056
Macaque;MacaqueCD73DP2S1:TATTACCGTTGTACACx	-1.9767	-12.3686	-10.7349	2.31437	Macaque	BC3A	0	0	4.10197
Macaque;MacaqueCD73S2:ATCATCTTCTCGGACGx	0.605518	-5.31113	-2.26718	-9.20203	Macaque	BC6	2.72492	1.21665	3.60108
Macaque;MacaqueCD73S3:GGCTCGAGTTACAGAAx	-2.01714	-12.3961	-11.3773	2.58985	Macaque	BC3A	0	0	4.036
Macaque;MacaqueCD73S3:CATCAGAGTTGTACACx	-1.2279	-11.7342	-10.0186	2.47936	Macaque	BC3A	4.10064	0	3.33187
Macaque;MacaquePeripheryMixedS1:ATGAGGGTCCTCAATTx	-1.88876	-12.1702	-10.6013	2.55641	Macaque	BC3A	0	0	4.10377
Macaque;MacaqueCD73S1:TGATTTCTCATGCAACx	-1.92234	-12.1781	-10.3979	2.87924	Macaque	BC3A	1.86586	0	4.01845
Macaque;MacaqueCD73S1:CAAGTTGGTTTGTTGGx	-2.17402	-12.5232	-11.1808	3.29556	Macaque	BC3A	0	0	4.56481
Macaque;MacaqueCD73S1:ATGCGATTCACCTTATx	-2.0621	-12.2842	-10.4259	2.82594	Macaque	BC3A	0	0	4.48293
Macaque;MacaqueCD73S1:GTCCTCAGTTGTACACx	-2.14367	-12.5177	-11.3221	3.72284	Macaque	BC3A	0	0	4.43615
Macaque;MacaqueCD73S2:CAGGTGCGTCTAAAGAx	-1.84193	-12.0583	-10.1276	3.15246	Macaque	BC3A	1.61426	0	4.40039
Macaque;MacaqueCD73S2:TAAGCGTTCCGATATGx	-2.06954	-12.2703	-10.562	2.9174	Macaque	BC3A	0	0	5.11922
Macaque;MacaqueCD73S1:TGGACGCAGCTGTCTAx	-2.00402	-12.2629	-11.0077	3.34526	Macaque	BC3A	0	0	4.65297
Macaque;MacaqueCD73S2:ACATGGTCATCCAACAx	-2.10345	-12.3912	-11.4849	2.73934	Macaque	BC3A	0	0	4.85696
Macaque;MacaqueCD73S1:GACGTGCGTTGACGTTx	-1.78277	-12.0759	-10.4918	3.12143	Macaque	BC3A	0	0	5.5144
Macaque;MacaqueCD73S1:TCGGGACAGATCCTGTx	-2.14202	-12.3567	-11.5557	2.73863	Macaque	BC3A	0	0	4.81625
Macaque;MacaqueCD73S1:GGACAGACATAGGATAx	-2.04513	-12.2618	-11.0533	2.68734	Macaque	BC3A	0	0	4.98715
Macaque;MacaqueCD73S2:GGCAATTTCTCGTATTx	-1.91357	-12.1928	-10.3925	3.39277	Macaque	BC3A	0	0	4.38211
Macaque;MacaqueCD73S3:AAGGTTCGTTAGATGAx	-1.39125	-11.869	-9.98276	2.50007	Macaque	BC3A	3.90719	0	4.44523
Macaque;MacaqueCD73S2:CATGGCGCATACAGCTx	-1.85019	-12.1546	-10.2698	2.76418	Macaque	BC3A	0	0	4.26739
Macaque;MacaqueCD73S1:CGAATGTCATGCCACGx	-1.89109	-12.2194	-10.9591	2.52248	Macaque	BC3A	0	0	4.82759
Macaque;MacaquePeripheryMixedS1:ATCGAGTGTCGAGATGx	-1.49438	-12.0213	-11.1223	1.83586	Macaque	BC3A	2.38169	0	3.02754
Macaque;MacaqueCD73S2:ACATCAGTCAGTGTTGx	-1.92667	-12.1763	-10.4387	3.0647	Macaque	BC3A	1.67001	0	4.64912
Macaque;MacaqueCD73S3:AAGGCAGCATGCCTAAx	-1.71452	-12.2129	-10.3827	2.38178	Macaque	BC3A	0	0	4.28714
Macaque;MacaqueCD73S1:CACAAACTCCTCGCATx	-1.99765	-12.2957	-10.7873	2.72151	Macaque	BC3A	0	0	3.78373
Macaque;MacaqueCD73S1:TCACGAACATGTCGATx	-11.8343	1.81587	-12.18	4.17713	Macaque	BC3A	0	0	4.08563
Macaque;MacaqueCD73S1:CATGGCGTCCAGTATGx	-1.87941	-12.1065	-10.7988	3.82647	Macaque	BC3A	0	0	4.95088
Macaque;MacaqueCD73S3:TCTTTCCAGTGGCACAx	-1.78134	-12.159	-11.2432	2.54983	Macaque	BC3A	0	0	4.27622
Macaque;MacaqueCD73S1:AGGTCATAGACTCGGAx	-2.35645	-12.7653	-11.8068	2.8869	Macaque	BC3A	2.60038	0	4.48053
Macaque;MacaqueCD73S1:CGTCAGGCACTTACGAx	-1.90508	-12.2337	-10.8807	3.1186	Macaque	BC3A	0	0	4.19093
Macaque;MacaqueCD73S1:GCCAAATAGAATTGTGx	-1.89296	-12.212	-11.3034	3.36731	Macaque	BC3A	0	0	5.09105
Macaque;MacaquePeripheryMixedS1:CAGCTAAGTTTCCACCx	-1.89132	-12.2017	-10.2597	2.79208	Macaque	BC3A	0	0	4.94472
Macaque;MacaqueCD73S3:ATCATCTCAAGCCGTCx	-1.78771	-12.2788	-10.6231	2.43491	Macaque	BC3A	0	0	5.06634
Macaque;MacaqueCD73S1:TTTCCTCGTCGTTGTAx	-2.01841	-12.2878	-10.1727	2.79569	Macaque	BC3A	0	0	4.01809
Macaque;MacaqueCD73S1:GACGTGCCATGACGGAx	-1.90687	-12.2126	-10.679	3.42562	Macaque	BC3A	0	0	4.77034
Macaque;MacaqueCD73S1:CCCAATCCATACGCTAx	-2.00349	-12.2655	-10.557	2.55121	Macaque	BC3A	0	0	4.44217
Macaque;MacaqueCD73S2:GACCAATCAAACCCATx	-1.77706	-12.0711	-10.254	3.0496	Macaque	BC3A	1.65683	0	5.27895
Macaque;MacaqueCD73S1:TCTCATATCGAATCCAx	-2.38317	-12.7961	-11.8375	3.89468	Macaque	BC3A	0	0	4.99418
Macaque;MacaqueCD73S1:CTTGGCTAGTGAACGCx	-2.10125	-12.3903	-11.083	2.70782	Macaque	BC3A	0	0	4.31653
Macaque;MacaqueCD73S3:GTACGTAGTTGGAGGTx	-1.82792	-12.1908	-10.6341	2.94193	Macaque	BC3A	0	0	3.06248
Macaque;MacaqueCD73S1:GAAGCAGCAAGTAGTAx	-1.99265	-12.232	-10.8656	3.18054	Macaque	BC3A	0	0	4.36287
Macaque;MacaqueCD73S1:AACTCAGCAGGTCTCGx	-2.00845	-12.2687	-11.4789	3.17478	Macaque	BC3A	0	0	4.28613
Macaque;MacaquePeripheryMixedS1:TCAACGAGTCTGATCAx	-1.85765	-12.1645	-10.9437	2.74512	Macaque	BC3A	0	0	4.78738
Macaque;MacaqueCD73S3:ATTTCTGCACATGGGAx	-1.70176	-12.0323	-10.4882	2.45621	Macaque	BC3A	0	0	3.8587
Macaque;MacaqueCD73S2:GCACTCTAGCGATATAx	-1.98887	-12.1872	-10.5091	3.27486	Macaque	BC3A	0	0	4.31848
Macaque;MacaqueCD73S2:CATTATCCATGACATCx	-1.88953	-12.1426	-10.4031	2.96991	Macaque	BC3A	0	0	4.51876
Macaque;MacaqueCD73S1:GCATGTACAATAAGCAx	-2.3551	-12.7409	-11.5563	2.67876	Macaque	BC3A	0	0	4.54405
Macaque;MacaqueCD73S1:TCTCTAAGTCAAAGCGx	-1.893	-12.1542	-10.2718	3.21024	Macaque	BC3A	0	0	5.02257
Macaque;MacaqueCD73S1:CCCAATCAGACACGACx	-1.87061	-12.1014	-10.1602	2.90462	Macaque	BC3A	0	0	3.97442
Macaque;MacaqueCD73S1:AAGCCGCTCCGGGTGTx	-2.13229	-12.3042	-10.6471	2.64808	Macaque	BC3A	0	0	5.15461
Macaque;MacaqueCD73S1:GAACATCCACGCATCGx	-2.04076	-12.302	-10.6629	3.44924	Macaque	BC3A	0	0	4.52345
Macaque;MacaqueCD73S1:CGGACGTCAAGTCTGTx	-1.96858	-12.2421	-10.8749	3.39294	Macaque	BC3A	0	0	4.7387
Macaque;MacaqueCD73S1:AGGTCATGTAGAAGGAx	-1.92573	-12.1576	-10.7268	2.91015	Macaque	BC3A	0	0	4.21197
Macaque;MacaqueCD73S3:CGTTGGGTCAACCAACx	-1.77501	-12.203	-11.3739	2.31653	Macaque	BC3A	0	0	4.24597
Macaque;MacaqueCD73S1:AGGTCCGAGTGCCAGAx	-1.50136	-10.2539	-9.74457	2.73506	Macaque	BC3A	0	0	4.87982
Macaque;MacaqueCD73S1:CCATTCGTCCTCAATTx	-2.07935	-12.2818	-11.4993	3.60872	Macaque	BC3A	0	0	4.78868
Macaque;MacaqueCD73S3:CGAGCCACATACGCTAx	-1.87353	-12.2125	-10.3575	2.83748	Macaque	BC3A	0	0	3.90922
Macaque;MacaqueCD73S1:GATGCTACAAAGAATCx	-1.92956	-12.186	-10.3119	2.97135	Macaque	BC3A	0	0	3.97326
Macaque;MacaqueCD73S3:GACCAATTCGATAGAAx	-1.17827	-11.6388	-9.93822	2.16608	Macaque	BC3A	4.55227	0	4.30397
Macaque;MacaqueCD73S2:GGATTACAGAATAGGGx	-2.08632	-12.3389	-11.4128	3.36933	Macaque	BC3A	0	0	4.46191
Macaque;MacaqueCD73S3:TAAGAGATCACAGGCCx	-1.83225	-12.1656	-10.4689	3.17836	Macaque	BC3A	0	0	4.14831
Macaque;MacaqueCD73S3:AAGGTTCAGTAACCCTx	-1.99121	-12.3689	-11.6104	2.60159	Macaque	BC3A	0	0	3.76983
Macaque;MacaqueCD73S1:CAGTAACCAGTAAGCGx	-2.1234	-12.0545	-10.5079	2.6387	Macaque	BC3A	0	0	4.76937
Macaque;MacaquePeripheryMixedS1:CAACTAGCACCAGATTx	-1.60632	-12.0088	-10.4919	2.35826	Macaque	BC3A	0	0	3.48308
Macaque;MacaqueCD73S3:TATGCCCGTACGAAATx	-1.86007	-12.1914	-10.4549	2.42052	Macaque	BC3A	0	0	4.47807
Macaque;MacaqueCD73S1:GGGAGATCACTTACGAx	-1.95175	-12.3016	-11.1671	3.62618	Macaque	BC3A	0	0	4.35296
Macaque;MacaqueCD73S1:CTGGTCTGTAGCGATGx	-2.3878	-12.7489	-11.9749	3.4389	Macaque	BC3A	0	0	4.63513
Macaque;MacaquePeripheryMixedS1:ATTGGTGCACTCTGTCx	-1.78381	-12.0967	-9.98954	2.53376	Macaque	BC3A	0	0	4.66312
Macaque;MacaqueCD73S2:AGGGATGGTTACCAGTx	-1.99703	-12.1805	-10.6252	3.17598	Macaque	BC3A	0	0	4.70647
Macaque;MacaqueCD73S1:CACACCTAGTTACGGGx	-2.03991	-12.159	-11.2151	2.45637	Macaque	BC3A	0	0	4.75258
Macaque;MacaqueCD73S1:CGGACACGTCGATTGTx	-2.05895	-12.3297	-10.6504	3.0703	Macaque	BC3A	0	0	4.69941
Macaque;MacaqueCD73S2:CACTCCAAGGCCCTCAx	-2.42152	-12.7154	-11.5434	2.98179	Macaque	BC3A	0	0	4.08317
Macaque;MacaquePeripheryMixedS1:ACGGAGAGTTACTGACx	-1.87997	-12.2844	-10.6556	2.14884	Macaque	BC3A	0	0	4.42157
Macaque;MacaqueCD73S1:ATAAGAGAGATCTGCTx	-1.87785	-12.0612	-10.808	2.37075	Macaque	BC3A	0	0	4.27451
Macaque;MacaqueCD73S2:AACACGTAGAACTGTAx	-2.06227	-12.3436	-11.1692	2.95493	Macaque	BC3A	0	0	4.70131
Macaque;MacaqueCD73S1:TGAGAGGAGCCACCTGx	-2.36845	-12.6781	-10.818	3.55564	Macaque	BC3A	0	0	4.64699
Macaque;MacaqueCD73S1:TCGGTAAAGATATGGTx	-1.95334	-12.1676	-10.8817	2.92797	Macaque	BC3A	0	0	4.73107
Macaque;MacaqueCD73S1:CGGTTAAAGTCTCCTCx	-1.91893	-12.0937	-10.4352	2.77382	Macaque	BC3A	0	0	4.50205
Macaque;MacaqueCD73S1:GTACTCCCATTCACTTx	-2.14112	-12.3878	-10.8442	3.22412	Macaque	BC3A	0	0	4.43994
Macaque;MacaqueCD73S1:GCTCTGTTCGTCTGAAx	-2.36783	-12.7681	-11.8145	3.46227	Macaque	BC3A	2.63572	0	4.51823
Macaque;MacaqueCD73S1:TGGTTCCGTGCAACTTx	-1.96162	-12.267	-10.4277	2.98528	Macaque	BC3A	0	0	4.87572
Macaque;MacaqueCD73S1:CTCGAGGGTGTTTGGTx	-2.16107	-12.2216	-11.2882	2.93619	Macaque	BC3A	0	0	4.82108
Macaque;MacaqueCD73S2:GTAACTGGTCAGAAGCx	-2.10093	-12.3503	-10.8841	2.75647	Macaque	BC3A	0	0	4.07136
Macaque;MacaqueCD73S2:GGCTGGTAGCGAAGGGx	-2.0633	-12.3605	-11.1234	3.11194	Macaque	BC3A	0	0	4.8444
Macaque;MacaquePeripheryMixedS1:TGAGCATGTCGGCACTx	-2.25392	-12.6887	-11.7768	2.74101	Macaque	BC3A	0	0	4.84193
Macaque;MacaqueCD73S3:GGTATTGAGTGGGTTGx	-1.51657	-11.6912	-10.2716	2.3773	Macaque	BC3A	2.05983	0	4.5729
Macaque;MacaqueCD73S1:TGACTTTAGTGTGAATx	-1.96151	-12.1891	-10.5965	3.34765	Macaque	BC3A	0	0	4.57677
Macaque;MacaquePeripheryMixedS1:CCACTACAGCTCCTTCx	-1.71571	-12.0683	-10.7651	2.41535	Macaque	BC3A	0	0	4.16619
Macaque;MacaqueCD73S2:TGTCCCACACCTATCCx	-1.93264	-12.0837	-10.1452	3.14438	Macaque	BC3A	0	0	4.52782
Macaque;MacaqueCD73S3:GTCTCGTCACAACTGTx	-1.78832	-12.254	-10.7677	2.27906	Macaque	BC3A	1.95193	0	4.37638
Macaque;MacaqueCD73S2:TTTGTCAGTAGTAGTAx	-12.258	3.19199	-12.2107	4.26123	Macaque	BC3A	0	0	0
Macaque;MacaqueCD73S2:GGTGCGTTCTGCTGCTx	-1.94452	-12.1401	-10.0043	2.48673	Macaque	BC3A	1.60243	0	4.64528
Macaque;MacaqueCD73S2:GCTGCAGCAATGGAGCx	-2.11243	-12.1338	-11.0679	2.67706	Macaque	BC3A	0	0	4.9599
Macaque;MacaqueCD73S2:ATCGAGTGTCGCATATx	-2.00525	-12.1385	-10.4788	2.30753	Macaque	BC3A	0	0	4.44052
Macaque;MacaqueCD73S1:GGCGACTAGGATGGTCx	-1.85246	-12.2889	-10.8722	3.05076	Macaque	BC3A	0	0	4.0601
Macaque;MacaqueCD73S3:CACACCTCATTCGACAx	-1.6789	-12.0509	-11.0495	2.0531	Macaque	BC3A	0	0	4.36386
Macaque;MacaqueCD73S2:GTTCGGGTCCCAGGTGx	-2.00536	-12.2722	-11.0045	2.67869	Macaque	BC3A	0	0	4.79696
Macaque;MacaqueCD73S1:GCGCCAAAGATAGCATx	0.999723	-5.36685	-9.08363	-5.489	Macaque	BC2	0	0	4.64371
Macaque;MacaqueCD73S1:TGTGTTTCATGGATGGx	1.36788	-5.32852	-10.2472	-5.47686	Macaque	BC2	0	0	4.79416
Macaque;MacaqueCD73S2:AGCGTATTCAGTCCCTx	1.15918	-5.39947	-9.24282	-5.95433	Macaque	BC2	0	0	4.56817
Macaque;MacaqueCD73DP2S1:CACAGGCGTTCTGGTAx	1.00305	-5.50476	-9.36606	-6.25542	Macaque	BC2	0	0	4.27909
Macaque;MacaqueCD73S1:GACGTTATCCCGGATGx	1.31787	-5.22757	-9.87589	-4.77483	Macaque	BC2	0	0	5.00249
Macaque;MacaqueCD73S2:GCGCAACAGGAGTTGCx	1.2889	-5.40501	-10.2707	-4.99262	Macaque	BC2	0	0	4.54908
Macaque;MacaqueCD73S2:CTCTAATAGACAATACx	0.835851	-5.21113	-8.77959	-5.81241	Macaque	BC2	0	0	4.73022
Macaque;MacaquePeripheryMixedS1:GGATTACAGTAGTGCGx	0.986418	-5.39498	-10.1609	-5.84421	Macaque	BC2	0	0	4.99247
Macaque;MacaquePeripheryMixedS1:AGCCTAAGTTCCATGAx	0.667229	-5.61834	-8.55128	-5.9739	Macaque	BC2	0	0	4.48926
Macaque;MacaqueCD73S1:GCATGATCAGCTGTGCx	1.12932	-5.26665	-9.34687	-6.21515	Macaque	BC2	0	0	4.22383
Macaque;MacaqueCD73S1:ATGTGTGTCTGCAGTAx	1.05923	-5.29086	-9.19388	-5.12878	Macaque	BC2	0	0	3.87738
Macaque;MacaqueCD73S2:ACGCCAGCAATCTGCAx	1.15928	-5.22724	-9.08636	-5.55449	Macaque	BC2	0	0	5.21139
Macaque;MacaqueCD73S2:CGCCAAGAGCCGCCTAx	1.00782	-5.3576	-9.5572	-5.61131	Macaque	BC2	0	0	4.5446
Macaque;MacaqueCD73S2:CCGGTAGGTCAGCTATx	0.742455	-5.3068	-9.23752	-6.39894	Macaque	BC2	0	0	5.01233
Macaque;MacaqueCD73S2:GTGTGCGTCACAACGTx	0.771305	-5.48814	-9.39283	-5.80825	Macaque	BC2	0	0	4.76889
Macaque;MacaqueCD73S2:AGTGAGGCAGCATACTx	0.567056	-5.23168	-9.00656	-6.12171	Macaque	BC2	0	0	5.06976
Macaque;MacaqueCD73S2:ATCCACCGTGCACGAAx	0.822695	-5.44872	-9.2166	-6.22522	Macaque	BC2	0	0	4.471
Macaque;MacaqueCD73S1:AGCGGTCGTGAGCGATx	1.18364	-5.29692	-9.21797	-5.58484	Macaque	BC2	0	0	4.08707
Macaque;MacaqueCD73S2:GTGCAGCGTTTAGCTGx	0.723135	-5.33218	-9.42595	-6.15513	Macaque	BC2	0	0	5.23303
Macaque;MacaqueCD73S1:TATTACCGTCAATACCx	0.776026	-5.27203	-9.18546	-6.36698	Macaque	BC2	0	0	4.32091
Macaque;MacaqueCD73S2:ACCCACTAGTGTGGCAx	0.802656	-5.28147	-9.10081	-5.70663	Macaque	BC2	0	0	4.58175
Macaque;MacaqueCD73S1:AGGTCATCAGATCTGTx	0.624307	-5.29836	-8.99668	-6.19576	Macaque	BC2	0	0	5.22322
Macaque;MacaqueCD73S1:CATGGCGGTCATCGGCx	1.35594	-5.40574	-9.6436	-4.64072	Macaque	BC2	0	0	4.83451
Macaque;MacaquePeripheryMixedS1:TGAGCATAGATCGATAx	0.789712	-5.29812	-9.73925	-6.03647	Macaque	BC2	0	0	3.6531
Macaque;MacaquePeripheryMixedS1:GGAGCAAAGCGCCTTGx	1.31616	-5.12463	-9.83598	-6.16731	Macaque	BC2	0	0	3.63137
Macaque;MacaqueCD73S1:CTAGAGTAGTATGACAx	0.607634	-5.19989	-9.29446	-5.97319	Macaque	BC2	0	0	4.59068
Macaque;MacaquePeripheryMixedS1:AGGTCCGAGGCTAGACx	1.02431	-5.36455	-9.97731	-5.98435	Macaque	BC2	0	0	5.2836
Macaque;MacaqueCD73S2:CATCGAAGTCCCTACTx	0.918854	-5.21888	-9.22949	-5.84442	Macaque	BC2	0	0	4.70221
Macaque;MacaqueCD73S1:GAGGTGAAGTATCGAAx	0.811578	-5.3497	-9.31393	-5.39617	Macaque	BC2	0	0	3.86512
Macaque;MacaqueCD73S2:ACTTACTGTCAAAGATx	0.758343	-5.2905	-9.56301	-6.20068	Macaque	BC2	0	0	5.07069
Macaque;MacaqueCD73S1:CGGTTAACAGCTGCTGx	0.981593	-5.3115	-8.64119	-4.85185	Macaque	BC2	1.9101	0	4.93512
Macaque;MacaquePeripheryMixedS1:GGAAAGCGTAAACACAx	1.40255	-5.43038	-9.90614	-6.12756	Macaque	BC2	0	0	4.71619
Macaque;MacaqueCD73S1:AGCTTGATCAGCTCTCx	0.817557	-5.43868	-9.02772	-5.99179	Macaque	BC2	0	0	5.33859
Macaque;MacaqueCD73S2:TTAGTTCGTCCGCTGAx	1.0648	-5.50952	-8.96698	-5.61415	Macaque	BC2	0	0	4.89615
Macaque;MacaqueCD73S1:ATCTGCCGTTACGACTx	0.970407	-5.39441	-9.0415	-5.90937	Macaque	BC2	0	0	4.56633
Macaque;MacaqueCD73S2:CGTGTAAGTCACTGGCx	0.857706	-5.27512	-9.8634	-5.93277	Macaque	BC2	0	0	4.76115
Macaque;MacaqueCD73S1:TGGCTGGGTGCTAGCCx	0.915621	-5.19333	-9.74107	-5.4969	Macaque	BC2	0	0	5.47445
Macaque;MacaqueCD73S2:AACTCCCTCCACGAATx	1.00404	-5.29323	-9.49311	-5.36052	Macaque	BC2	0	0	4.15652
Macaque;MacaqueCD73S1:TTCCCAGGTACCGAGAx	0.86629	-5.38124	-8.75734	-5.64904	Macaque	BC2	0	0	5.49023
Macaque;MacaqueCD73S3:TACGGGCCAGTAAGCGx	1.19704	-5.38468	-10.1414	-5.71458	Macaque	BC2	0	0	4.85033
Macaque;MacaqueCD73S2:AGAATAGGTCGACTATx	0.877008	-5.33203	-9.63272	-5.31657	Macaque	BC2	0	0	4.84006
Macaque;MacaqueCD73S2:GTGTGCGCAAAGGAAGx	0.849041	-5.32662	-8.62215	-5.98554	Macaque	BC2	0	0	5.13322
Macaque;MacaqueCD73S2:AAACCTGCATTAGGCTx	0.70622	-5.26496	-9.22489	-6.098	Macaque	BC2	0	0	4.06411
Macaque;MacaquePeripheryMixedS1:GAGGTGAAGTCACGCCx	1.26663	-5.5153	-10.0131	-6.04071	Macaque	BC2	0	0	4.68842
Macaque;MacaqueCD73S2:GCACTCTCATTCGACAx	1.48863	-5.35026	-9.76161	-5.63881	Macaque	BC2	0	0	4.14186
Macaque;MacaqueCD73S2:ACATACGAGGATGTATx	0.633289	-5.29604	-9.27418	-5.93046	Macaque	BC2	1.92896	0	4.42308
Macaque;MacaquePeripheryMixedS1:AAACGGGAGACCCACCx	1.05192	-5.43741	-9.3841	-6.30192	Macaque	BC2	0	0	4.79778
Macaque;MacaqueCD73S1:GTATCTTCATTTGCCCx	0.749348	-5.25796	-9.17879	-6.36088	Macaque	BC2	0	0	5.71794
Macaque;MacaqueCD73S2:AGCTCTCAGATGAGAGx	0.796364	-5.3101	-9.43222	-6.39838	Macaque	BC2	0	0	5.20055
Macaque;MacaqueCD73S2:CGTCAGGTCGTCTGAAx	0.879286	-5.40946	-9.19247	-5.65278	Macaque	BC2	0	0	5.19514
Macaque;MacaqueCD73S2:CAGATCAGTCTCTTTAx	1.14259	-5.1708	-9.15604	-5.80739	Macaque	BC2	0	0	4.42721
Macaque;MacaqueCD73S3:CTTAACTTCTCAACTTx	0.585335	-5.20091	-10.0886	-5.33055	Macaque	BC2	0	0	4.53462
Macaque;MacaqueCD73S1:GACACGCCATGCAATCx	0.870147	-5.50311	-8.78644	-5.42015	Macaque	BC2	0	0	4.80889
Macaque;MacaquePeripheryMixedS1:CGAGCCAGTGGCAAACx	0.896229	-5.18016	-9.5223	-6.03555	Macaque	BC2	0	0	4.8392
Macaque;MacaqueCD73S2:ACACCCTTCTCTTATGx	0.780674	-5.16003	-9.00313	-5.96176	Macaque	BC2	1.8917	0	4.99313
Macaque;MacaqueCD73S1:TCTCTAAGTACGACCCx	0.577746	-5.31667	-8.55735	-5.98208	Macaque	BC2	0	0	4.93703
Macaque;MacaqueCD73S2:CGTCCATGTGAGGGTTx	0.764904	-5.30479	-9.29355	-5.22026	Macaque	BC2	0	0	5.20479
Macaque;MacaqueCD73S1:CAGCAGCGTCAATACCx	0.238372	-8.072	-8.42486	-5.6594	Macaque	BC2	1.13224	0	5.41109
Macaque;MacaqueCD73S1:CAACCTCTCTATCCTAx	0.642792	-5.18313	-8.96956	-6.33838	Macaque	BC2	1.5791	0	5.20389
Macaque;MacaqueCD73S1:TCACGAACACCGAATTx	0.759161	-5.22642	-9.09541	-5.94203	Macaque	BC2	0	0	5.12821
Macaque;MacaqueCD73S2:ACACCGGGTTCCACGGx	0.971998	-5.2499	-9.21554	-5.49532	Macaque	BC2	0	0	5.46177
Macaque;MacaqueCD73S2:AGGCCGTAGAGGGATAx	0.647197	-5.31769	-8.89932	-6.38765	Macaque	BC2	0	0	4.88837
Macaque;MacaquePeripheryMixedS1:AAAGCAATCCTCAACCx	1.05046	-5.37341	-9.44385	-5.87035	Macaque	BC2	0	0	5.01162
Macaque;MacaqueCD73S1:CCGTTCACAATAGCGGx	0.689666	-5.26738	-9.35308	-5.70922	Macaque	BC2	0	0	4.86806
Macaque;MacaqueCD73S2:CGTTCTGCATGACGGAx	0.921126	-5.32813	-9.42522	-5.82113	Macaque	BC2	0	0	5.11784
Macaque;MacaqueCD73S2:CGCTTCAAGTAGCGGTx	0.771005	-5.27348	-9.1133	-6.25956	Macaque	BC2	0	0	4.98311
Macaque;MacaqueCD73S3:CATGCCTTCGTTTAGGx	0.625724	-5.27138	-9.54738	-6.11822	Macaque	BC2	0	0	4.09269
Macaque;MacaqueCD73S1:GCCTCTAAGAGAACAGx	0.731438	-5.26378	-9.39426	-5.93307	Macaque	BC2	0	0	4.78628
Macaque;MacaqueCD73S2:TAGACCACAGGACCCTx	1.35037	-5.35835	-9.70653	-5.65753	Macaque	BC2	0	0	4.35193
Macaque;MacaqueCD73S1:AACCGCGCAGCTATTGx	0.749813	-5.35862	-9.53438	-6.19358	Macaque	BC2	0	0	5.09977
Macaque;MacaqueCD73S1:CTCGGGAAGACACTAAx	1.34415	-5.32244	-9.44683	-5.28158	Macaque	BC2	0	0	4.14369
Macaque;MacaqueCD73S2:CGTTCTGTCTCGTATTx	1.47291	-5.24774	-9.24965	-5.46857	Macaque	BC2	2.18173	0	5.67634
Macaque;MacaqueCD73S3:ATCCACCTCGCCAGCAx	0.987033	-5.38624	-9.73737	-6.17542	Macaque	BC2	1.88646	0	4.37379
Macaque;MacaqueCD73S2:GGATGTTCAAGACGTGx	0.892362	-5.3658	-9.03205	-5.76319	Macaque	BC2	0	0	5.0359
Macaque;MacaqueCD73S1:GACCAATAGTCGCCGTx	1.05949	-5.09591	-9.64806	-6.10718	Macaque	BC2	1.79259	0	4.66443
Macaque;MacaqueCD73S1:TTGGCAATCTCTGAGAx	0.609889	-5.28291	-8.89566	-6.31068	Macaque	BC2	0	0	4.37026
Macaque;MacaqueCD73S2:CCTATTATCACTTCATx	0.766767	-5.25499	-8.86665	-6.00622	Macaque	BC2	0	0	5.09874
Macaque;MacaqueCD73S1:GAATGAATCAGGCAAGx	0.86451	-5.31362	-9.3462	-5.25176	Macaque	BC2	0	0	4.7843
Macaque;MacaqueCD73S3:GTTCATTTCCGAGCCAx	-1.28352	-11.783	-10.2557	2.2123	Macaque	BC3A	2.58248	0	4.0617
Macaque;MacaqueCD73S1:CCTTACGGTTAAGAACx	0.868972	-5.32056	-9.1939	-6.09791	Macaque	BC2	1.96818	0	4.91609
Macaque;MacaqueCD73S1:GATCGATCACCCATGGx	0.886292	-5.2766	-9.47097	-5.95914	Macaque	BC2	0	0	3.14468
Macaque;MacaqueCD73S2:TCAGCTCTCCTAGAACx	0.899744	-5.31129	-9.14141	-5.68673	Macaque	BC2	0	0	4.87873
Macaque;MacaqueCD73S2:ACGCCGACAGGTGGATx	0.845741	-5.28342	-8.91264	-5.72755	Macaque	BC2	0	0	4.7595
Macaque;MacaqueCD73S2:GTACGTACACAGCCCAx	0.826143	-5.32537	-9.16792	-6.1818	Macaque	BC2	0	0	4.35971
Macaque;MacaqueCD73S2:AAGTCTGGTCATGCATx	0.598025	-5.23356	-9.06284	-6.39429	Macaque	BC2	0	0	4.23608
Macaque;MacaqueCD73S2:AGTAGTCGTATGGTTCx	0.792689	-5.24299	-9.31974	-6.32871	Macaque	BC2	0	0	5.36615
Macaque;MacaqueCD73S2:GAACCTAAGGTGCTTTx	0.707679	-5.32803	-9.24215	-6.10167	Macaque	BC2	0	0	4.31766
Macaque;MacaqueCD73S3:CTTAACTTCATGCTCCx	0.699397	-5.31943	-9.45539	-6.11583	Macaque	BC2	0	0	4.99363
Macaque;MacaqueCD73S1:GCTCTGTGTCTAAACCx	1.23344	-5.40907	-9.87475	-5.78801	Macaque	BC2	0	0	4.77518
Macaque;MacaquePeripheryMixedS1:CTTGGCTAGAGCCTAGx	1.48226	-5.27626	-10.3403	-5.34589	Macaque	BC2	0	0	4.11679
Macaque;MacaqueCD73S2:GTGTGCGGTTACGGAGx	0.681899	-5.21132	-9.55524	-6.24762	Macaque	BC2	0	0	4.1908
Macaque;MacaqueCD73S2:CGGACACTCAGAGCTTx	1.01011	-5.28529	-9.2789	-6.01015	Macaque	BC2	0	0	5.30101
Macaque;MacaqueCD73S1:GATCGATGTTCAGCGCx	0.784685	-5.26125	-9.19823	-5.91346	Macaque	BC2	0	0	5.07391
Macaque;MacaquePeripheryMixedS1:CAGGTGCGTCTTCGTCx	0.729198	-5.2258	-9.21224	-6.27725	Macaque	BC2	0	0	4.6743
Macaque;MacaqueCD73S1:TAAGAGATCTCTGCTGx	0.844727	-5.28122	-8.81741	-5.75713	Macaque	BC2	0	0	5.50351
Macaque;MacaquePeripheryMixedS1:GCTGCGAGTGACTCATx	0.932655	-5.56027	-9.18154	-5.46403	Macaque	BC2	0	0	5.18135
Macaque;MacaqueCD73S3:ACGGGTCGTGGTCCGTx	4.71119	7.38973	-8.74214	-6.15616	Macaque	BC2	2.23211	0	4.1494
Macaque;MacaqueCD73DP2S1:CACACCTAGTGAATTGx	1.32636	-5.30761	-10.1251	-5.3516	Macaque	BC2	0	0	5.22674
Macaque;MacaqueCD73S1:AGATCTGCACACCGCAx	0.791917	-5.3118	-8.90922	-6.01501	Macaque	BC2	0	0	5.02095
Macaque;MacaqueCD73S3:TCTTTCCTCTTCGAGAx	0.487965	-5.28884	-8.87804	-5.46538	Macaque	BC2	1.51123	0	4.767
Macaque;MacaqueCD73S1:CAGGTGCTCTTGCATTx	0.789971	-5.19588	-9.30517	-6.21195	Macaque	BC2	0	0	4.71685
Macaque;MacaquePeripheryMixedS1:GGGCACTTCCGAGCCAx	1.24228	-5.19022	-9.77765	-5.9414	Macaque	BC2	0	0	4.77684
Macaque;MacaqueCD73S2:TGCTGCTAGTCACGCCx	0.88698	-5.32048	-9.95102	-5.67732	Macaque	BC2	0	0	4.73582
Macaque;MacaqueCD73S2:CTTTGCGGTCCGTCAGx	0.833076	-5.21521	-9.16777	-5.86183	Macaque	BC2	0	0	4.75472
Macaque;MacaqueCD73S1:CAAGATCGTCGCATATx	0.943506	-5.26432	-9.1443	-6.01818	Macaque	BC2	0	0	4.81086
Macaque;MacaqueCD73S2:TGAAAGACATGAGCGAx	1.72791	-5.58731	-9.90116	-5.20308	Macaque	BC2	0	0	4.94085
Macaque;MacaqueCD73S2:TATCTCAAGAAGGACAx	0.799277	-5.37054	-9.27751	-5.9759	Macaque	BC2	0	0	4.65131
Macaque;MacaquePeripheryMixedS1:ATCATCTAGCTCAACTx	1.12079	-5.37245	-9.48226	-5.94901	Macaque	BC2	0	0	4.22708
Macaque;MacaqueCD73S1:AGGGAGTAGCGTGTCCx	1.37626	-5.30145	-9.36324	-6.29147	Macaque	BC2	0	0	4.65104
Macaque;MacaqueCD73S2:GTGTGCGAGCGCCTCAx	1.16586	-5.34618	-9.72167	-5.90327	Macaque	BC2	0	0	5.07222
Macaque;MacaqueCD73S3:GATGAGGAGGGATACCx	0.772022	-5.50692	-8.40917	-5.14488	Macaque	BC2	0	0	5.21584
Macaque;MacaqueCD73S2:GTCCTCACACGTAAGGx	1.0737	-5.11215	-9.21996	-6.09021	Macaque	BC2	1.9924	0	5.28486
Macaque;MacaqueCD73S1:GTTCATTTCAGAAATGx	0.717393	-5.26235	-8.93705	-6.09163	Macaque	BC2	0	0	4.97832
Macaque;MacaqueCD73S2:TGATTTCAGACCCACCx	1.09893	-5.3258	-9.29461	-6.10914	Macaque	BC2	0	0	4.75238
Macaque;MacaqueCD73S1:ATTGGACAGGCTAGCAx	1.12055	-5.17429	-9.27662	-5.38134	Macaque	BC2	0	0	4.83701
Macaque;MacaqueCD73S1:TCCCGATCATCGTCGGx	0.770552	-5.23175	-9.03079	-6.02655	Macaque	BC2	0	0	5.28999
Macaque;MacaqueCD73S1:TACGGTAAGAGCTGGTx	0.960696	-5.27357	-9.42327	-5.65709	Macaque	BC2	0	0	5.24594
Macaque;MacaquePeripheryMixedS1:TATCAGGGTTCAGACTx	1.17301	-5.34006	-9.55971	-5.9135	Macaque	BC2	0	0	3.35759
Macaque;MacaquePeripheryMixedS1:ACCAGTACACCAGGCTx	0.963407	-5.47921	-10.1881	-5.71167	Macaque	BC2	2.86776	0	4.83216
Macaque;MacaqueCD73S1:ACTTTCAAGTCGCCGTx	1.01612	-5.31186	-9.49084	-6.19657	Macaque	BC2	0	0	4.84876
Macaque;MacaqueCD73S2:CCATTCGCAAGTTCTGx	0.67398	-5.28957	-9.05356	-6.01625	Macaque	BC2	1.94164	0	4.43772
Macaque;MacaqueCD73S1:ATTGGACGTAAGAGAGx	0.875477	-5.26769	-9.29111	-6.2284	Macaque	BC2	0	0	4.48982
Macaque;MacaqueCD73S1:CGTGTAATCGGAATCTx	1.11592	-5.33483	-9.28705	-5.45216	Macaque	BC2	0	0	4.36718
Macaque;MacaqueCD73S1:CTCGAGGCACTCGACGx	0.846693	-5.23505	-9.71218	-5.23299	Macaque	BC2	2.08286	0	5.28709
Macaque;MacaqueCD73DP2S1:ACGGCCAGTACTCAACx	0.833337	-5.37738	-9.11937	-6.13524	Macaque	BC2	0	0	4.48317
Macaque;MacaqueCD73S3:GCTGCAGAGGAGTTGCx	4.52052	7.49696	-8.54937	-6.15968	Macaque	BC2	4.54789	0	4.4279
Macaque;MacaqueCD73S1:AGTAGTCGTACTTAGCx	0.964549	-5.25897	-9.12833	-5.97652	Macaque	BC2	0	0	5.57144
Macaque;MacaqueCD73S1:TTGCGTCGTGAGCGATx	1.19437	-5.34397	-9.19029	-5.55443	Macaque	BC2	0	0	5.35981
Macaque;MacaquePeripheryMixedS1:CAGAGAGGTCCGAACCx	1.17853	-5.71321	-10.1523	-5.10875	Macaque	BC2	0	0	3.88069
Macaque;MacaqueCD73S1:ATCATGGAGCCAGGATx	1.08404	-5.32781	-9.92135	-5.21812	Macaque	BC2	0	0	4.57439
Macaque;MacaquePeripheryMixedS1:AAAGATGAGCTGCCCAx	0.990754	-5.3376	-9.01199	-5.54345	Macaque	BC2	0	0	5.39604
Macaque;MacaqueCD73S1:TGCGTGGGTCTCTCGTx	1.08295	-5.1666	-9.26581	-5.84657	Macaque	BC2	1.75363	0	5.00423
Macaque;MacaqueCD73S2:AGTGTCAAGAGACGAAx	1.0226	-5.23346	-9.4097	-5.90111	Macaque	BC2	1.72425	0	4.93626
Macaque;MacaqueCD73S2:CTGATAGCAGTCTTCCx	0.991235	-5.35384	-9.34457	-4.79589	Macaque	BC2	0	0	5.21518
Macaque;MacaqueCD73S1:GACCAATTCTGGCGTGx	1.36111	-5.28531	-9.81443	-5.69907	Macaque	BC2	0	0	5.13945
Macaque;MacaqueCD73S1:AACCATGGTGTTCTTTx	0.746729	-5.4145	-9.35433	-6.36531	Macaque	BC2	0	0	5.04801
Macaque;MacaqueCD73S1:TTTGGTTGTGTGGTTTx	0.898902	-5.36128	-9.52358	-5.95008	Macaque	BC2	0	0	4.85483
Macaque;MacaqueCD73S1:CTTAACTTCCCACTTGx	0.784329	-5.32317	-8.95131	-5.75972	Macaque	BC2	0	0	4.21405
Macaque;MacaqueCD73S2:AGTGAGGGTCTTTCATx	0.954436	-5.24869	-9.32652	-5.867	Macaque	BC2	0	0	5.24065
Macaque;MacaqueCD73S2:ACCGTAATCTGACCTCx	0.829507	-5.28097	-9.08567	-6.17181	Macaque	BC2	0	0	4.69301
Macaque;MacaqueCD73S1:CCTTACGGTCAGGACAx	0.989663	-5.28059	-8.89093	-5.28097	Macaque	BC2	2.75587	0	4.31313
Macaque;MacaqueCD73S1:ACGGCCAGTCAACTGTx	0.809938	-5.27753	-8.76523	-5.93976	Macaque	BC2	0	0	4.75485
Macaque;MacaqueCD73S1:AACTTTCAGAAGGCCTx	1.20443	-5.37476	-9.33299	-4.49568	Macaque	BC2	0	0	5.15425
Macaque;MacaqueCD73S1:CCTAAAGGTAGCACGAx	0.711252	-5.27956	-8.93724	-5.68697	Macaque	BC2	0	0	4.97429
Macaque;MacaqueCD73S2:CGGTTAATCTCCAGGGx	0.82221	-5.43014	-9.4286	-5.69314	Macaque	BC2	0	0	4.94138
Macaque;MacaqueCD73S2:CGTCTACGTGGTGTAGx	0.6897	-5.27101	-9.353	-6.13438	Macaque	BC2	0	0	4.24393
Macaque;MacaqueCD73S2:CGCGGTAGTTAAGACAx	0.890915	-5.28549	-9.20067	-6.20876	Macaque	BC2	0	0	5.36121
Macaque;MacaqueCD73S2:GGATTACTCGACGGAAx	0.907666	-5.37471	-9.4292	-5.9317	Macaque	BC2	0	0	3.83847
Macaque;MacaqueCD73S1:CGAGAAGAGATACACAx	0.896361	-5.08527	-9.17032	-5.94938	Macaque	BC2	4.45867	0	4.23842
Macaque;MacaqueCD73S3:ATGTGTGGTCAAACTCx	1.43335	-5.29151	-10.39	-5.15829	Macaque	BC2	0	0	4.41613
Macaque;MacaqueCD73S3:ACGGGTCTCTTTCCTCx	0.695172	-5.32933	-8.9134	-6.14713	Macaque	BC2	0	0	4.59175
Macaque;MacaqueCD73S2:CAAGGCCTCCTTTACAx	1.01255	-5.32744	-9.56356	-6.09728	Macaque	BC2	2.12911	0	4.31848
Macaque;MacaqueCD73S2:CATATTCCATCGGGTCx	0.664298	-5.24758	-9.06883	-6.1238	Macaque	BC2	0	0	4.07683
Macaque;MacaquePeripheryMixedS1:CCGTACTCATCTCGCTx	0.72515	-5.20951	-9.41581	-5.86785	Macaque	BC2	0	0	3.54001
Macaque;MacaquePeripheryMixedS1:GCGAGAATCCAAACTGx	0.891277	-5.39449	-9.86281	-6.14479	Macaque	BC2	0	0	4.67074
Macaque;MacaqueCD73S1:ATTCTACAGCGATAGCx	0.982316	-5.31886	-9.43466	-6.06475	Macaque	BC2	0	0	4.46722
Macaque;MacaqueCD73S1:GTGGGTCGTCAGCTATx	0.742501	-5.30885	-9.32639	-6.1944	Macaque	BC2	0	0	4.82985
Macaque;MacaquePeripheryMixedS1:GGTGCGTTCATGCAACx	1.47053	-6.09334	-7.67526	-2.40075	Macaque	BC1A	0	0	3.96575
Macaque;MacaqueCD73S1:TCGCGTTAGTTTAGGAx	0.815944	-5.32519	-9.51097	-6.17745	Macaque	BC2	0	0	5.21114
Macaque;MacaqueCD73S1:TCTCATACATTGTGCAx	0.986218	-5.2927	-8.98836	-6.24561	Macaque	BC2	0	0	4.60826
Macaque;MacaqueCD73S2:CGGACACAGGATGTATx	0.830321	-5.42299	-9.35195	-6.24777	Macaque	BC2	0	0	5.47195
Macaque;MacaqueCD73S2:GACTGCGGTCCGTCAGx	0.770168	-5.30194	-8.89421	-6.13927	Macaque	BC2	1.60466	0	5.27725
Macaque;MacaqueCD73S2:TATCTCACATGACATCx	0.773168	-5.21779	-9.02966	-6.23109	Macaque	BC2	0	0	5.18264
Macaque;MacaqueCD73S3:CCGTGGATCTTACCTAx	1.32617	-5.34767	-9.97339	-5.89659	Macaque	BC2	2.16653	0	5.14175
Macaque;MacaqueCD73S3:TATGCCCTCCGTCATCx	0.785195	-5.32401	-9.64548	-6.23905	Macaque	BC2	0	0	5.01708
Macaque;MacaqueCD73S3:TATCAGGAGAACAATCx	1.00144	-5.16498	-9.32037	-5.70746	Macaque	BC2	2.08163	0	4.95125
Macaque;MacaqueCD73S1:ATGCGATCAAGGCTCCx	1.65697	-5.33896	-9.80733	-4.22314	Macaque	BC2	0	0	5.21189
Macaque;MacaqueCD73S1:GGAATAAAGCAATCTCx	0.806097	-5.35118	-9.60381	-6.11012	Macaque	BC2	0	0	5.19608
Macaque;MacaqueCD73S1:CTCACACCAGTAAGATx	1.33957	-5.30552	-9.61796	-5.93143	Macaque	BC2	0	0	4.58499
Macaque;MacaquePeripheryMixedS1:GACACGCTCTTGTACTx	1.01404	-5.24719	-9.45132	-6.17197	Macaque	BC2	0	0	4.67155
Macaque;MacaqueCD73S2:TATCTCATCGTTACAGx	0.7119	-5.25542	-8.8914	-5.88281	Macaque	BC2	0	0	4.7521
Macaque;MacaquePeripheryMixedS1:TGTCCCACACCAACCGx	0.824935	-5.21941	-9.46186	-5.54009	Macaque	BC2	0	0	4.69464
Macaque;MacaqueCD73S1:GTGTTAGTCATCTGTTx	1.05429	-5.95182	-7.67742	-2.40147	Macaque	BC1A	0	0	4.89566
Macaque;MacaqueCD73S1:AAACCTGAGTTGAGATx	0.663131	-5.29721	-9.07813	-6.14596	Macaque	BC2	0	0	4.39069
Macaque;MacaqueCD73S2:AGGGATGTCGCACTCTx	0.805198	-5.2499	-9.20081	-6.18673	Macaque	BC2	1.88409	0	5.159
Macaque;MacaqueCD73S1:CGACTTCTCTTGACGAx	0.601075	-5.37203	-8.55613	-6.00874	Macaque	BC2	2.20868	0	5.1268
Macaque;MacaquePeripheryMixedS1:CAACCAAGTAGCCTATx	1.08812	-5.37299	-9.47113	-6.16795	Macaque	BC2	0	0	4.87042
Macaque;MacaqueCD73S1:CAGAGAGGTAAATACGx	1.14247	-5.21758	-9.42205	-5.3291	Macaque	BC2	0	0	4.87063
Macaque;MacaquePeripheryMixedS1:CCACCTAGTACCCAATx	0.958349	-5.24968	-9.25463	-6.40631	Macaque	BC2	0	0	3.95777
Macaque;MacaqueCD73S3:CAAGGCCAGAGCTTCTx	1.12995	-5.29173	-10.0194	-6.19541	Macaque	BC2	2.14493	0	2.77776
Macaque;MacaqueCD73S1:CCTTACGAGGGCACTAx	0.718315	-5.25317	-8.83803	-5.83236	Macaque	BC2	0	0	5.29291
Macaque;MacaqueCD73S3:TCATTTGGTTTGGCGCx	4.98543	7.47771	-8.98218	-6.34714	Macaque	BC2	0	0	4.01044
Macaque;MacaqueCD73S2:ACGAGCCTCAGAGGTGx	0.797319	-5.30427	-9.1731	-6.09579	Macaque	BC2	0	0	5.23985
Macaque;MacaqueCD73S3:TAGTTGGTCCAATGGTx	1.05978	-5.3608	-9.4907	-6.17563	Macaque	BC2	2.26779	0	4.36846
Macaque;MacaqueCD73S1:CTCTAATAGCGCTCCAx	1.10723	-5.17408	-9.43094	-6.14183	Macaque	BC2	0	0	5.18394
Macaque;MacaqueCD73S2:TCGAGGCAGTGAACGCx	0.687191	-5.21985	-9.64385	-6.22501	Macaque	BC2	0	0	4.564
Macaque;MacaquePeripheryMixedS1:GCACATACATATACGCx	0.996649	-5.48838	-9.94376	-6.15524	Macaque	BC2	0	0	4.37281
Macaque;MacaqueCD73S1:CTGATCCTCTGTCAAGx	0.903112	-5.30322	-9.38196	-6.21761	Macaque	BC2	0	0	5.17863
Macaque;MacaqueCD73S2:CCTAAAGCAGGGTTAGx	1.2441	-5.24866	-9.78089	-5.55829	Macaque	BC2	0	0	4.89257
Macaque;MacaqueCD73S2:CCTCAGTCATAGGATAx	0.794378	-5.33208	-9.24634	-6.1906	Macaque	BC2	0	0	4.76291
Macaque;MacaquePeripheryMixedS1:ACTTTCATCTGACCTCx	0.908574	-5.20125	-9.10801	-6.30494	Macaque	BC2	0	0	5.48093
Macaque;MacaqueCD73S3:CCTCTGACATTAACCGx	1.34334	-5.51613	-10.2103	-5.34928	Macaque	BC2	0	0	4.44582
Macaque;MacaqueCD73S3:TGTGTTTCAAGCCATTx	1.28024	-6.2886	-8.84967	-2.47965	Macaque	BC1B	2.18874	0	3.70425
Macaque;MacaquePeripheryMixedS1:CGGGTCATCTTCATGTx	1.47744	-5.43617	-10.273	-5.02903	Macaque	BC2	0	0	4.2345
Macaque;MacaqueCD73S1:TGCCCATGTAGCTCCGx	1.22239	-5.29755	-9.33153	-6.20761	Macaque	BC2	0	0	5.25755
Macaque;MacaqueCD73S2:TGTGTTTTCTAAGCCAx	0.903509	-5.27749	-9.1122	-5.93757	Macaque	BC2	0	0	5.057
Macaque;MacaqueCD73S1:TGGTTAGCATGCCTTCx	1.07674	-5.23259	-9.16416	-5.18037	Macaque	BC2	2.01011	0	5.09131
Macaque;MacaqueCD73S2:GCATGCGCAAGTACCTx	0.775517	-5.31183	-9.16255	-5.4788	Macaque	BC2	0	0	4.13518
Macaque;MacaquePeripheryMixedS1:CGATGGCCAAACGCGAx	0.943366	-5.42466	-9.18705	-5.75446	Macaque	BC2	0	0	4.63152
Macaque;MacaqueCD73S2:CTCGGGACAGACGTAGx	1.35097	-5.28088	-9.42482	-4.91054	Macaque	BC2	0	0	5.34749
Macaque;MacaqueCD73S1:CGAGCCATCCTGCTTGx	-0.386317	-8.90075	-3.98298	3.69505	Macaque	BC4	0	0	5.65218
Macaque;MacaqueCD73S2:ATTCTACCAGGGAGAGx	-0.200273	-8.05868	-4.08292	2.11009	Macaque	RBC	4.45161	1.71953	5.28838
Macaque;MacaqueCD73S3:CTGAAGTCAGGGTATGx	0.481282	-8.25366	-4.25924	3.96866	Macaque	BC4	0	0	4.85469
Macaque;MacaqueCD73S3:TTTGGTTAGGCCATAGx	-0.290321	-9.00067	-4.41031	4.10132	Macaque	BC4	1.98262	0	5.39436
Macaque;MacaqueCD73S3:GTCATTTAGAGATGAGx	-0.082473	-9.15268	-3.25583	3.06681	Macaque	BC4	0	0	5.12848
Macaque;MacaqueCD73S2:GGACAGACACATAACCx	-0.408682	-8.84846	-4.43752	3.67939	Macaque	BC4	1.59613	0	5.69051
Macaque;MacaqueCD73S1:GTTCTCGGTAGCCTATx	-0.190883	-8.70874	-4.59254	3.65129	Macaque	BC4	0	0	5.66515
Macaque;MacaqueCD73S1:GGGAGATAGTTTGCGTx	-0.304215	-8.96173	-4.57674	3.56611	Macaque	BC4	0	0	5.98568
Macaque;MacaqueCD73S3:ACGGAGATCAACCATGx	-0.131856	-8.90309	-4.74154	4.11776	Macaque	BC4	0	0	5.46378
Macaque;MacaqueCD73S3:AGCGTATAGCCGTCGTx	-0.387764	-8.42716	-4.7539	4.00353	Macaque	BC4	0	0	4.0972
Macaque;MacaqueCD73DP2S1:GATCAGTCAAGCGAGTx	-0.316421	-8.30785	-4.86553	3.81391	Macaque	BC4	0	0	4.73575
Macaque;MacaquePeripheryMixedS1:CTAGTGATCTGCTTGCx	-0.140926	-9.01861	-4.21034	3.30259	Macaque	BC4	0	0	4.76302
Macaque;MacaqueCD73S1:GACACGCAGCTGATAAx	-0.41589	-8.66484	-4.67505	3.64012	Macaque	BC4	1.48587	0	5.48196
Macaque;MacaqueCD73S2:CCTACACGTTCTGGTAx	-0.34674	-8.88964	-3.78904	3.25445	Macaque	BC4	0	0	5.50648
Macaque;MacaqueCD73DP2S1:CAGCCGATCATCACCCx	-0.0845329	-9.13747	-4.26781	4.05815	Macaque	BC4	0	0	5.39535
Macaque;MacaqueCD73S3:ATAAGAGTCGTGGACCx	-0.106339	-9.05659	-4.36347	4.08873	Macaque	BC4	2.12132	0	4.94521
Macaque;MacaqueCD73S1:TATGCCCTCACTTCATx	-0.385522	-8.83275	-4.6597	3.71911	Macaque	BC4	0	0	5.72548
Macaque;MacaqueCD73S3:AAGACCTAGCTCCTTCx	-0.282721	-8.74924	-4.71716	3.69118	Macaque	BC4	0	0	4.49614
Macaque;MacaqueCD73S3:AACTCCCAGCGATAGCx	-0.249758	-8.90611	-4.18424	4.0268	Macaque	BC4	0	0	4.97277
Macaque;MacaquePeripheryMixedS1:ACACCAACATTGAGCTx	-0.206117	-8.7737	-4.27068	3.64298	Macaque	BC4	0	0	5.14304
Macaque;MacaqueCD73S1:CGCTGGACAACACCCGx	-0.3256	-8.89668	-4.43562	3.77272	Macaque	BC4	0	0	5.44881
Macaque;MacaqueCD73DP2S1:TAGTGGTGTCTAACGTx	-0.196606	-9.05471	-4.00694	3.90806	Macaque	BC4	0	0	5.61576
Macaque;MacaqueCD73S3:ATCTACTGTGTCGCTGx	-0.4541	-8.64629	-4.64358	3.90554	Macaque	BC4	0	0	4.83994
Macaque;MacaqueCD73S1:CCACCTAGTATAATGGx	-0.231885	-8.92018	-4.37556	3.67131	Macaque	BC4	0	0	5.57655
Macaque;MacaqueCD73S3:CTTGGCTGTGAAATCAx	-0.217523	-9.141	-4.24257	4.22389	Macaque	BC4	0	0	4.97764
Macaque;MacaqueCD73S2:GTCACGGGTAGTAGTAx	-0.370284	-8.68012	-4.18202	3.50559	Macaque	BC4	0	0	5.43131
Macaque;MacaqueCD73S2:CGACCTTAGTGTCTCAx	-0.29175	-8.83426	-4.02964	3.55196	Macaque	BC4	0	0	5.3654
Macaque;MacaqueCD73S1:TGACTTTCAAGTTCTGx	-0.252141	-9.20725	-4.12195	2.96553	Macaque	BC4	0	0	5.74526
Macaque;MacaqueCD73S3:GACTAACAGTGGGATCx	-0.185991	-8.93826	-4.76643	4.1063	Macaque	BC4	0	0	5.12463
Macaque;MacaqueCD73S3:TTAGTTCGTAGGACACx	-0.258496	-8.75952	-4.61412	3.82428	Macaque	BC4	1.93705	0	4.62448
Macaque;MacaqueCD73S1:AGTAGTCTCCGGGTGTx	-0.178546	-9.12829	-3.03712	4.8773	Macaque	BC3B	0	0	5.5429
Macaque;MacaqueCD73S3:ACTGATGTCAGGTTCAx	-0.38813	-8.32395	-4.77598	3.68289	Macaque	RBC	4.05661	1.51482	4.57278
Macaque;MacaqueCD73S3:CTCAGAAAGCATGGCAx	-0.172692	-9.01023	-4.81796	4.01962	Macaque	BC4	0	0	5.21287
Macaque;MacaqueCD73S2:ATAAGAGGTTAGATGAx	-0.365375	-8.77838	-4.48109	3.70344	Macaque	BC4	0	0	5.54794
Macaque;MacaquePeripheryMixedS1:AGGTCATGTCGCGAAAx	-0.178597	-9.05873	-4.40277	4.14004	Macaque	BC4	0	0	5.15867
Macaque;MacaqueCD73S2:GCGCAACGTAGTAGTAx	-0.407921	-8.43528	-4.58944	3.41236	Macaque	BC4	3.70312	0	5.21302
Macaque;MacaqueCD73S1:CCTACACTCAGTTTGGx	-0.244784	-8.66565	-4.62562	3.92483	Macaque	BC4	0	0	5.45266
Macaque;MacaqueCD73S1:TTAGGCAGTGTAACGGx	-0.278793	-8.94558	-3.98769	3.3828	Macaque	BC4	0	0	5.53718
Macaque;MacaqueCD73S1:TGATTTCAGGCCCTTGx	-0.360162	-8.81055	-4.65798	3.76344	Macaque	BC4	0	0	5.61131
Macaque;MacaqueCD73S1:ATCTACTGTCCAACTAx	-0.217221	-9.19885	-4.74939	4.13673	Macaque	BC4	0	0	5.71768
Macaque;MacaqueCD73S1:CACCACTTCGCCAAATx	-0.378168	-8.96622	-4.04649	3.29745	Macaque	BC4	0	0	5.58643
Macaque;MacaqueCD73S2:CCTACCATCCATGAACx	-0.304856	-8.85175	-4.80326	4.09301	Macaque	BC4	0	0	5.19135
Macaque;MacaqueCD73S1:CATATTCTCGAATGGGx	-0.235297	-8.94701	-4.57533	3.72165	Macaque	BC4	0	0	5.66624
Macaque;MacaqueCD73DP2S1:TTTGTCATCCACGTTCx	-1.76753	-9.53532	-2.19512	7.81256	Macaque	BC3B	2.87063	0	5.47907
Macaque;MacaqueCD73S2:TGCGCAGAGGTACTCTx	-0.424327	-8.85758	-4.27947	3.93176	Macaque	BC4	1.68953	0	4.92672
Macaque;MacaqueCD73S3:GGGATGATCAGGCAAGx	-0.0908589	-9.05569	-4.27487	4.05751	Macaque	BC4	2.16996	0	4.94623
Macaque;MacaqueCD73S1:CGGGTCATCCCATTATx	-0.0153593	-9.23809	-4.58274	3.95415	Macaque	BC4	0	0	6.04579
Macaque;MacaqueCD73S1:CACAAACTCGCGATCGx	-0.26875	-8.91401	-4.50634	3.53839	Macaque	BC4	0	0	5.35278
Macaque;MacaqueCD73S3:CATTATCAGTGCTGCCx	-0.207835	-8.70182	-4.18764	3.69188	Macaque	BC4	0	0	5.26684
Macaque;MacaquePeripheryMixedS1:GGGATGAAGGATCGCAx	-0.240544	-8.95087	-4.40699	4.12715	Macaque	BC4	0	0	5.078
Macaque;MacaquePeripheryMixedS1:AGTTGGTCATACAGCTx	-0.299314	-8.74397	-4.73919	4.17735	Macaque	BC4	2.06043	0	5.59145
Macaque;MacaqueCD73S2:TAGACCATCATACGGTx	-0.388051	-9.01506	-4.63124	3.04588	Macaque	BC4	1.76961	0	5.84836
Macaque;MacaqueCD73S3:CAGGTGCCAGCTTCGGx	-0.237759	-8.81119	-2.84224	3.6734	Macaque	BC4	3.05025	0	3.87012
Macaque;MacaquePeripheryMixedS1:CGGACTGTCTTTCCTCx	-0.273328	-8.62436	-4.67602	4.08784	Macaque	BC4	0	0	5.13619
Macaque;MacaqueCD73S1:GCTTGAAGTAGTAGTAx	-0.26377	-8.92692	-4.61071	4.18781	Macaque	BC4	0	0	4.83105
Macaque;MacaqueCD73S1:CATGGCGGTCAAAGCGx	-0.404779	-8.7739	-4.62696	3.95143	Macaque	BC4	0	0	5.58468
Macaque;MacaqueCD73S3:CTACATTTCTGTACGAx	-0.292424	-8.78153	-4.58442	3.82623	Macaque	BC4	0	0	5.11197
Macaque;MacaqueCD73S1:GGAGCAAAGCGTTTACx	-0.304378	-8.82784	-4.90081	4.1381	Macaque	BC4	1.66791	0	5.80569
Macaque;MacaqueCD73S1:CTACATTTCGGACAAGx	-0.181044	-8.94763	-4.16	3.6179	Macaque	BC4	0	0	5.47686
Macaque;MacaqueCD73S2:AACTCAGGTAGCGATGx	-0.343392	-8.92644	-4.2035	3.28921	Macaque	BC4	2.45236	0	5.54431
Macaque;MacaqueCD73DP2S1:ATCCGAACATGCCTTCx	-0.229858	-8.9948	-3.81858	4.03309	Macaque	BC4	0	0	4.94626
Macaque;MacaquePeripheryMixedS1:AATCGGTTCGCTAGCGx	-0.0165594	-9.06456	-4.39012	4.05589	Macaque	BC4	2.04212	0	5.24065
Macaque;MacaqueCD73S3:TGCGTGGGTACTTGACx	-0.113873	-8.24789	-2.35181	1.39494	Macaque	RBC	0	0	4.20386
Macaque;MacaqueCD73S2:ATTATCCTCAAACGGGx	-0.332166	-9.05814	-3.89546	3.87029	Macaque	BC4	0	0	5.43127
Macaque;MacaqueCD73S1:CGGGTCAGTTCGAATCx	-0.255134	-8.98666	-4.63858	4.10774	Macaque	BC4	0	0	5.58952
Macaque;MacaqueCD73S2:CGCGTTTTCTCTGCTGx	-0.37743	-8.73195	-4.72183	4.06059	Macaque	BC4	0	0	5.61138
Macaque;MacaqueCD73S1:GCCAAATTCCTAGTGAx	-0.256382	-8.88453	-4.24215	3.17815	Macaque	BC4	0	0	5.48509
Macaque;MacaquePeripheryMixedS1:CTCTGGTTCTATGTGGx	-0.101922	-8.85724	-4.75262	4.00708	Macaque	BC4	0	0	4.7781
Macaque;MacaqueCD73S2:GTAACGTTCGCGATCGx	-0.220149	-9.17261	-4.13484	3.65391	Macaque	BC4	0	0	5.02655
Macaque;MacaqueCD73S3:CGATCGGTCCCATTTAx	-1.579	-9.44589	-1.99557	8.04987	Macaque	BC3B	2.31327	0	4.98852
Macaque;MacaquePeripheryMixedS1:TGCGCAGTCACGATGTx	-0.132637	-8.93584	-4.05545	4.10341	Macaque	BC4	0	0	4.85391
Macaque;MacaqueCD73S1:CTAATGGAGTCGTACTx	-0.299338	-8.87848	-4.12045	2.88281	Macaque	BC4	2.07734	0	5.58486
Macaque;MacaqueCD73S1:TATCAGGTCATCACCCx	-0.238325	-8.83322	-4.79984	4.10944	Macaque	BC4	0	0	5.00843
Macaque;MacaqueCD73S2:CACCACTAGGTGCACAx	-0.253544	-8.99218	-4.62621	4.13849	Macaque	BC4	0	0	4.8643
Macaque;MacaqueCD73S1:CTCTAATTCACGAAGGx	-0.394033	-8.78968	-4.7265	4.13764	Macaque	BC4	0	0	5.10872
Macaque;MacaqueCD73S2:GGGATGAGTTAGATGAx	-0.273955	-9.02208	-4.70912	3.83683	Macaque	BC4	0	1.76398	5.64001
Macaque;MacaqueCD73S1:CTGCCTAAGACATAACx	-0.252185	-8.65585	-4.66588	3.82229	Macaque	BC4	1.76598	0	5.70888
Macaque;MacaqueCD73S2:GTAGGCCCAAGAAGAGx	-0.38374	-8.96308	-4.54751	3.51346	Macaque	BC4	0	0	6.0722
Macaque;MacaqueCD73S3:GGTATTGAGGAATCGCx	-0.337856	-8.26784	-4.2585	3.1608	Macaque	RBC	3.50547	0	4.49778
Macaque;MacaqueCD73S1:CACATAGCAGTGGAGTx	-0.382954	-8.94568	-4.6336	3.66527	Macaque	BC4	0	0	5.62683
Macaque;MacaqueCD73S1:CTTAACTCATAGTAAGx	-13.7329	4.29877	-3.91814	-2.20815	Macaque	BC1A	0	0	4.0462
Macaque;MacaqueCD73S3:ACGCCGAAGCCAGTTTx	-0.175604	-9.10472	-4.27226	3.83688	Macaque	BC4	0	0	5.02012
Macaque;MacaqueCD73S1:GCACTCTCATAAGACAx	-0.477921	-8.66925	-4.59854	3.56154	Macaque	BC4	0	0	5.79911
Macaque;MacaqueCD73S3:GTGTTAGGTGCTCTTCx	-0.167564	-8.91929	-4.29748	3.8116	Macaque	BC4	0	0	4.74822
Macaque;MacaqueCD73S1:GCGCGATTCTTTACACx	-0.308436	-9.00176	-4.24561	3.54459	Macaque	BC4	0	0	5.66256
Macaque;MacaqueCD73S3:GTACTCCCAGCGATCCx	-0.17149	-9.04203	-4.43911	4.08281	Macaque	BC4	0	0	5.01104
Macaque;MacaqueCD73S1:AACCGCGCATTTCACTx	-0.283054	-8.71585	-4.84163	4.05718	Macaque	BC4	1.55864	0	5.25942
Macaque;MacaqueCD73DP2S1:GCATACACAGCGTCCAx	-0.349165	-8.91084	-4.69457	4.20301	Macaque	BC4	0	0	5.24731
Macaque;MacaqueCD73S1:TTCTCAACACAGATTCx	-0.170017	-9.09585	-4.37305	3.41579	Macaque	BC4	1.88788	0	5.46564
Macaque;MacaqueCD73S2:GCTGCAGAGTAGCCGAx	-0.299696	-8.85038	-4.50193	3.72122	Macaque	BC4	0	0	5.67083
Macaque;MacaqueCD73S1:AAAGTAGTCCTGTAGAx	-0.284655	-9.05728	-4.43077	3.35219	Macaque	BC4	0	0	5.62979
Macaque;MacaqueCD73S3:AACTCCCTCAACCAACx	-0.189642	-8.99582	-4.6077	3.72648	Macaque	BC4	0	0	5.41296
Macaque;MacaqueCD73DP2S2:TAGGCATAGACTCGGAx	-1.4724	-9.39624	-3.9891	3.23057	Macaque	BC4	1.88173	0	4.61677
Macaque;MacaqueCD73S2:AGTAGTCTCTTCCTTCx	-0.33381	-8.7519	-4.21279	3.41643	Macaque	BC4	0	0	5.51251
Macaque;MacaqueCD73S1:GAACATCGTAAGTTCCx	-0.32687	-8.83974	-3.97682	2.94424	Macaque	BC4	1.86586	0	5.25829
Macaque;MacaqueCD73S2:GGCTCGAGTGGAAAGAx	-0.325909	-8.99245	-4.39709	3.43718	Macaque	BC4	0	0	5.50481
Macaque;MacaqueCD73S3:CGCTATCCAATAGCGGx	-0.365093	-8.85365	-4.57727	3.92088	Macaque	BC4	0	0	4.94216
Macaque;MacaqueCD73S1:AGCAGCCAGCAGCGTAx	-0.283703	-9.02844	-4.29578	3.55478	Macaque	BC4	0	0	5.59461
Macaque;MacaqueCD73S3:TCAACGATCAACACACx	-0.29797	-8.82861	-4.4668	4.01369	Macaque	BC4	0	0	4.8499
Macaque;MacaqueCD73S2:GGGCATCGTCTTCGTCx	-0.383775	-8.75409	-4.53799	3.63166	Macaque	BC4	0	0	5.45815
Macaque;MacaqueCD73S2:CAACCTCAGAACAACTx	-0.437153	-9.10259	-4.22959	3.65084	Macaque	BC4	0	0	5.63929
Macaque;MacaqueCD73S1:TTAGTTCGTAGCACGAx	-0.349621	-8.80303	-4.41535	3.66912	Macaque	BC4	1.71634	0	5.52954
Macaque;MacaqueCD73S3:ACGAGCCGTTATCCGAx	-0.223529	-9.05138	-4.71613	4.1109	Macaque	BC4	2.11874	0	4.9423
Macaque;MacaqueCD73S2:CTGCTGTCACAGACTTx	-0.276766	-8.77916	-4.56646	3.8824	Macaque	BC4	1.58401	0	5.63465
Macaque;MacaquePeripheryMixedS1:AACCGCGGTCTCTCGTx	-0.070796	-9.19557	-4.60054	4.04289	Macaque	BC4	1.8294	0	4.75413
Macaque;MacaqueCD73DP2S1:GTACTTTTCCCGACTTx	-0.235296	-8.97284	-4.10337	4.06585	Macaque	BC4	2.63332	0	4.64784
Macaque;MacaqueCD73S1:CATATGGTCCCTGACTx	-0.143601	-9.04661	-4.12961	3.35149	Macaque	BC4	0	0	5.55831
Macaque;MacaqueCD73S1:CTGAAGTTCAGTTAGCx	-0.361373	-9.07275	-4.36977	4.03111	Macaque	BC4	0	0	5.47076
Macaque;MacaqueCD73S3:GCTCCTATCCTGTACCx	-0.291462	-8.8884	-4.57517	3.68548	Macaque	BC4	0	0	5.3581
Macaque;MacaqueCD73S2:CTAGCCTGTGCAACTTx	-0.282109	-8.71326	-4.49243	3.80625	Macaque	BC4	0	0	5.59623
Macaque;MacaqueCD73S1:AAGTCTGTCTAACTCTx	-0.290264	-9.04722	-4.41589	3.17919	Macaque	BC4	1.99295	0	5.72091
Macaque;MacaqueCD73S3:CAGATCATCCGAATGTx	-0.291325	-8.81119	-4.55586	3.74422	Macaque	BC4	0	0	5.54582
Macaque;MacaqueCD73S1:ACACCAATCACAAACCx	-0.298559	-8.89177	-4.6442	4.00453	Macaque	BC4	0	0	5.48185
Macaque;MacaqueCD73S1:CATCAGAAGAGAACAGx	-0.378966	-8.72909	-4.71641	4.08052	Macaque	BC4	3.50653	0	5.249
Macaque;MacaqueCD73S3:CTCAGAAGTTCCGTCTx	-0.107835	-8.7821	-4.32063	4.11875	Macaque	BC4	0	0	5.30264
Macaque;MacaqueCD73S1:GGTGCGTGTCAAGCGAx	-0.370494	-9.22458	-4.14957	3.27207	Macaque	BC4	0	0	5.89832
Macaque;MacaqueCD73S3:TTAGGCAAGGCCATAGx	-0.37444	-8.77047	-4.54899	4.11876	Macaque	BC4	0	0	5.19651
Macaque;MacaqueCD73S2:ACGATACCAGCTGGCTx	-0.352442	-8.64317	-4.6683	4.15803	Macaque	BC4	0	0	5.40368
Macaque;MacaqueCD73S2:CCTAGCTAGGCCCTCAx	-0.32854	-8.71841	-4.01204	3.8224	Macaque	BC4	0	0	5.2929
Macaque;MacaqueCD73S2:GGACAAGTCCTGCAGGx	-0.370517	-8.83239	-4.28548	3.57758	Macaque	BC4	0	0	5.67616
Macaque;MacaqueCD73S1:CCCAATCAGGCAGTCAx	-0.335545	-8.90708	-4.575	4.16877	Macaque	BC4	0	0	5.441
Macaque;MacaqueCD73S1:CACAGTAAGGACTGGTx	-0.426913	-8.87232	-4.53277	3.3218	Macaque	BC4	0	0	5.80081
Macaque;MacaqueCD73S1:GAAACTCCATCCGCGAx	-0.183795	-9.13194	-4.70008	3.91521	Macaque	BC4	0	0	5.72412
Macaque;MacaqueCD73S2:AACCGCGGTCATGCCGx	-0.170227	-9.08459	-4.20531	3.61887	Macaque	BC4	0	0	5.33435
Macaque;MacaqueCD73S3:CAGCTAATCCGGCACAx	-0.0944875	-9.0645	-4.16156	4.07014	Macaque	BC4	0	0	5.38694
Macaque;MacaqueCD73S1:GACTACACATTCCTCGx	-0.251931	-9.02673	-4.23413	2.64064	Macaque	BC4	0	0	5.60183
Macaque;MacaqueCD73S1:CAAGTTGAGATCGGGTx	-0.283877	-8.70259	-4.70028	4.10381	Macaque	BC4	0	0	5.23455
Macaque;MacaqueCD73S1:CGGTTAAAGCATCATCx	-0.165357	-9.13717	-4.62625	3.77015	Macaque	BC4	0	0	5.45488
Macaque;MacaquePeripheryMixedS1:GGAACTTCATTCCTCGx	-0.18747	-8.88111	-3.54621	2.91657	Macaque	BC4	0	0	5.50019
Macaque;MacaqueCD73S1:CGCGGTAAGTATGACAx	-0.375543	-8.84563	-4.79129	4.081	Macaque	BC4	0	0	5.43193
Macaque;MacaquePeripheryMixedS1:ACGAGGAGTCACCTAAx	-0.143543	-9.03779	-3.1046	3.59564	Macaque	BC4	0	0	4.79466
Macaque;MacaqueCD73DP2S1:TACCTTAAGAATTGTGx	-0.205264	-8.9239	-4.36694	3.8463	Macaque	BC4	0	0	5.56651
Macaque;MacaqueCD73DP2S1:TGCGGGTAGAAGGTTTx	-0.118375	-9.00899	-4.35611	4.07822	Macaque	BC4	0	0	4.89824
Macaque;MacaqueCD73S1:TTCCCAGGTTAAGTAGx	-0.153708	-9.32707	-3.07584	2.84473	Macaque	BC4	0	0	5.98493
Macaque;MacaqueCD73S1:GACGTGCCAGCTGCTGx	-0.272309	-8.97719	-4.50415	3.96891	Macaque	BC4	0	0	5.67765
Macaque;MacaqueCD73S3:GAAGCAGAGAGGGATAx	-0.240213	-8.76724	-4.57061	3.94152	Macaque	BC4	0	0	5.20488
Macaque;MacaqueCD73S1:CGTAGGCAGTACATGAx	-0.375712	-8.98096	-4.42927	3.99466	Macaque	BC4	0	0	5.57079
Macaque;MacaqueCD73S1:TGATTTCCAATGGAGCx	-0.232884	-9.09333	-4.26568	2.92222	Macaque	BC4	0	0	5.98186
Macaque;MacaqueCD73S2:CGCTATCAGACTGGGTx	-0.440483	-8.71521	-4.55967	3.87005	Macaque	BC4	0	0	5.43836
Macaque;MacaqueCD73S2:AACGTTGGTGCGCTTGx	-0.310558	-8.68552	-4.63961	3.74491	Macaque	BC4	0	0	5.30663
Macaque;MacaqueCD73S3:CGGCTAGTCTTGTACTx	-0.251455	-8.32351	-4.86701	3.61304	Macaque	BC4	3.04786	0	4.66691
Macaque;MacaqueCD73S2:TCAATCTGTAACGACGx	-0.359564	-8.87156	-4.44298	2.93196	Macaque	BC4	0	0	5.59493
Macaque;MacaqueCD73S2:CTAGCCTCACATAACCx	-0.379547	-8.70697	-4.45283	3.86629	Macaque	BC4	0	0	5.62144
Macaque;MacaqueCD73S3:TTTGCGCCAGCATACTx	-0.286279	-8.8022	-4.66548	4.14794	Macaque	BC4	0	0	5.02782
Macaque;MacaqueCD73S3:GTCGTAACATCCCATCx	-0.0136555	-8.9988	-4.34712	4.21579	Macaque	BC4	2.19368	0	5.21639
Macaque;MacaqueCD73S1:CGCTATCGTTTAGGAAx	-0.367738	-8.73732	-4.61756	3.92414	Macaque	BC4	0	0	5.54468
Macaque;MacaqueCD73S1:GGTATTGAGAGTCTGGx	-0.0757002	-8.9864	-3.28696	2.98425	Macaque	BC4	0	0	5.87172
Macaque;MacaqueCD73S3:TGAAAGACAAGCTGTTx	-0.128667	-9.13012	-4.28651	3.87033	Macaque	BC4	0	0	4.35296
Macaque;MacaqueCD73S3:GTTCATTTCACCTCGTx	-0.244653	-9.03644	-4.84804	4.02264	Macaque	BC4	0	0	5.17414
Macaque;MacaqueCD73S1:TACACGAAGTAGTGCGx	-0.268092	-8.91185	-4.63139	4.1349	Macaque	BC4	0	0	5.58163
Macaque;MacaqueCD73S1:CCTACACGTATTACCGx	-0.330782	-9.24787	-4.00213	3.7462	Macaque	BC4	0	0	5.66597
Macaque;MacaqueCD73S2:GATCGCGCAAGGGTCAx	-0.339233	-8.74197	-4.5813	3.69201	Macaque	BC4	1.64021	0	5.88176
Macaque;MacaqueCD73S1:CTAATGGCAAGTTGTCx	-0.350591	-8.77324	-4.53047	3.91721	Macaque	BC4	0	0	5.30291
Macaque;MacaqueCD73S2:ACGAGCCCAGACTCGCx	-0.269059	-8.70089	-4.07771	3.10716	Macaque	BC4	2.54596	0	5.37767
Macaque;MacaqueCD73S1:ACATGGTCATTAACCGx	-0.281437	-9.08574	-4.28253	3.42431	Macaque	BC4	0	0	5.67233
Macaque;MacaqueCD73S1:GTAGGCCAGCACCGTCx	-0.227053	-8.86704	-4.54118	4.22405	Macaque	BC4	0	0	5.19502
Macaque;MacaquePeripheryMixedS1:GACGTTAAGGAGTAGAx	-0.213616	-9.07101	-4.37012	4.0325	Macaque	BC4	0	0	4.66384
Macaque;MacaqueCD73S2:CCCAGTTGTTCAGACTx	-0.431166	-8.70006	-4.16983	3.22679	Macaque	BC4	0	0	5.62944
Macaque;MacaqueCD73S1:CTCGGGAAGTGCCATTx	-0.261451	-8.97753	-3.92671	3.77299	Macaque	BC4	1.94471	0	5.19711
Macaque;MacaqueCD73S2:AAGGAGCAGTGCCATTx	-0.256373	-8.96185	-3.99379	3.99408	Macaque	BC4	1.82896	0	5.84646
Macaque;MacaqueCD73S1:AACTTTCCACACCGCAx	-0.117033	-9.17271	-3.44869	3.60261	Macaque	BC4	0	0	5.73986
Macaque;MacaqueCD73S2:GCTGCAGCACCCATTCx	-0.133278	-9.24713	-3.88476	2.88927	Macaque	BC4	0	0	5.71282
Macaque;MacaqueCD73S3:TGACGGCTCCGAATGTx	-0.146003	-8.94566	-4.06033	3.83921	Macaque	BC4	0	0	4.72432
Macaque;MacaqueCD73S3:TTCCCAGAGTTACGGGx	-0.0631333	-8.06237	-4.64368	3.50101	Macaque	RBC	4.52043	1.56579	4.74139
Macaque;MacaqueCD73DP2S1:TTCTTAGGTTCCCTTGx	-0.221908	-8.83781	-4.28228	3.38798	Macaque	BC4	0	0	5.51873
Macaque;MacaqueCD73DP2S2:TTCGGTCGTTATGCGTx	-0.155434	-8.89921	-4.53819	3.94265	Macaque	BC4	0	0	4.97999
Macaque;MacaquePeripheryMixedS1:TTTGTCACACACCGACx	-0.188742	-8.94619	-4.65362	4.09088	Macaque	BC4	0	0	4.90783
Macaque;MacaqueCD73DP2S2:CGACTTCGTTTCGCTCx	-0.31479	-8.8298	-4.61419	4.02131	Macaque	BC4	0	0	5.2795
Macaque;MacaqueCD73DP2S2:ACTTACTTCCAGAAGGx	-0.290175	-8.752	-4.26849	3.99475	Macaque	BC4	0	0	5.01347
Macaque;MacaqueCD73DP2S1:ATTGGTGTCATGCTCCx	-0.12618	-9.12599	-3.9418	3.82855	Macaque	BC4	2.09339	0	5.36771
Macaque;MacaqueCD73S3:CAACCAACAAGGTTTCx	-0.297725	-8.89694	-4.28779	3.69931	Macaque	BC4	1.92695	0	5.20908
Macaque;MacaqueCD73S1:ATTACTCCAAACGCGAx	-0.273209	-8.71491	-4.69738	3.79825	Macaque	BC4	0	0	5.13728
Macaque;MacaqueCD73S2:TCCCGATTCGGCGGTTx	-0.119028	-9.17369	-3.97294	3.70022	Macaque	BC4	0	0	5.18973
Macaque;MacaqueCD73S3:GAACATCAGTGAATTGx	-0.291472	-8.93433	-4.41413	3.58064	Macaque	BC4	0	0	5.10751
Macaque;MacaqueCD73S2:TACTCATGTGTGGTTTx	-0.36459	-8.83257	-4.59878	3.84014	Macaque	BC4	0	0	5.14222
Macaque;MacaqueCD73S3:AAAGATGGTCGCATCGx	-0.270643	-8.32309	-4.80818	3.86996	Macaque	BC4	3.59074	0	4.10995
Macaque;MacaqueCD73S2:GCAGCCAAGCACAGGTx	-0.2433	-9.06606	-3.11487	3.67692	Macaque	BC4	1.91354	0	5.19344
Macaque;MacaqueCD73S1:TAAGAGAGTAAGTAGTx	-0.339039	-8.88756	-4.43094	3.66194	Macaque	BC4	0	0	5.46461
Macaque;MacaqueCD73S1:GGGTTGCCACGTGAGAx	-0.419348	-8.99901	-4.24728	3.15414	Macaque	BC4	0	0	5.03689
Macaque;MacaqueCD73S2:CACATTTGTCGTTGTAx	-0.362415	-8.91186	-4.64791	3.84162	Macaque	BC4	0	0	5.89065
Macaque;MacaqueCD73S1:GGGTCTGCACTCGACGx	-0.259357	-8.91154	-3.39723	3.63175	Macaque	BC4	0	0	5.56696
Macaque;MacaquePeripheryMixedS1:AGTGTCATCAAACGGGx	-0.080771	-8.97561	-4.78073	3.81814	Macaque	BC4	0	0	5.1456
Macaque;MacaqueCD73DP2S1:TGCGTGGTCAGGCGAAx	-0.183011	-8.95106	-4.49766	4.12943	Macaque	BC4	0	0	5.30674
Macaque;MacaqueCD73S2:CATCAGAAGGAGTACCx	-0.368878	-8.75594	-4.69275	4.04658	Macaque	BC4	0	0	5.198
Macaque;MacaquePeripheryMixedS1:GACGGCTCAGCTCCGAx	-0.228812	-9.0458	-4.25095	4.05255	Macaque	BC4	0	0	5.23721
Macaque;MacaqueCD73S3:ATCATCTGTCGAACAGx	-0.1414	-8.88678	-4.32659	3.7838	Macaque	BC4	0	0	5.11603
Macaque;MacaqueCD73S2:CACTCCACAACACCTAx	-0.390609	-8.79797	-4.78115	3.95409	Macaque	BC4	2.41257	0	5.31935
Macaque;MacaquePeripheryMixedS1:TGTGTTTGTTGGTAAAx	0.0879568	-9.38653	-3.16512	3.25775	Macaque	BC4	0	0	4.99675
Macaque;MacaqueCD73S1:TTTACTGCATCCGCGAx	-0.173553	-9.09388	-4.31356	3.99458	Macaque	BC4	0	0	5.59545
Macaque;MacaqueCD73S3:CCTCTGACATTGCGGCx	-0.223211	-8.51292	-4.67394	3.30671	Macaque	BC4	2.2803	0	5.04112
Macaque;MacaqueCD73S1:TGCCAAACAAGCTGGAx	-0.150733	-9.08827	-4.468	3.67525	Macaque	BC4	0	0	5.36559
Macaque;MacaqueCD73S3:AGGTCCGAGTGGTAATx	-0.163904	-9.01637	-4.1226	3.9231	Macaque	BC4	0	0	5.19842
Macaque;MacaquePeripheryMixedS1:GACCTGGGTTTGTTGGx	-0.382047	-8.81579	-4.66124	3.91608	Macaque	BC4	0	0	5.26428
Macaque;MacaquePeripheryMixedS1:CGACCTTAGCCGCCTAx	-0.332966	-8.85544	-4.78239	3.82091	Macaque	BC4	0	0	4.98263
Macaque;MacaqueCD73S3:CTAGCCTTCCTGCCATx	-0.351859	-8.70894	-4.5097	4.0678	Macaque	BC4	0	0	5.15568
Macaque;MacaqueCD73S2:GGACGTCAGAAGAAGCx	-0.287359	-8.86466	-4.54211	4.07632	Macaque	BC4	0	0	5.49675
Macaque;MacaquePeripheryMixedS1:TGGTTCCGTTCGTGATx	-0.185789	-8.77386	-4.46693	3.80485	Macaque	BC4	2.06643	0	5.19468
Macaque;MacaqueCD73S2:CCTTACGCAAGGACACx	-0.321816	-8.62199	-4.76398	3.90007	Macaque	BC4	0	0	5.09283
Macaque;MacaqueCD73S1:ACACCCTAGAGATGAGx	-0.149341	-8.36736	-2.46726	1.42644	Macaque	RBC	1.58002	0	4.85372
Macaque;MacaqueCD73S2:TATCAGGTCTGTCTATx	-0.274383	-9.04842	-4.05858	3.95721	Macaque	BC4	0	0	5.82924
Macaque;MacaqueCD73S3:TAAACCGAGTGCCATTx	-1.26496	-9.15929	-1.57657	7.96164	Macaque	BC3B	1.94522	0	4.57392
Macaque;MacaqueCD73S1:TGAGCATGTTTAAGCCx	-1.65978	-9.71607	-1.79708	7.80188	Macaque	BC3B	2.42939	0	5.82138
Macaque;MacaqueCD73DP2S1:GTCACAAAGTAGGCCAx	-1.5741	-9.44668	-1.67876	8.28139	Macaque	BC3B	2.64115	0	5.46183
Macaque;MacaqueCD73S3:CATGCCTTCGTAGGAGx	-1.9947	-9.69011	-1.93339	8.16934	Macaque	BC3B	0	0	5.0672
Macaque;MacaquePeripheryMixedS1:AGCTTGAGTCCGCTGAx	-1.56702	-9.35192	-1.81997	7.93362	Macaque	BC3B	2.68648	0	4.9258
Macaque;MacaqueCD73S1:CCGTACTTCCGTCAAAx	-1.58755	-9.75178	-2.08093	8.12112	Macaque	BC3B	0	0	5.56637
Macaque;MacaqueCD73S2:ATGAGGGAGTGCTGCCx	-1.94459	-9.65004	-2.4179	7.55636	Macaque	BC3B	0	0	6.0433
Macaque;MacaqueCD73S1:AGAGCGACACCGGAAAx	-1.78565	-9.56372	-2.19665	7.90383	Macaque	BC3B	2.65027	0	5.38498
Macaque;MacaqueCD73S1:CTGATCCAGGAGCGAGx	-1.57642	-9.64586	-1.84609	7.76259	Macaque	BC3B	1.73801	0	5.42022
Macaque;MacaqueCD73S1:GGGCATCTCATATCGGx	-1.83752	-9.53722	-1.85781	7.8364	Macaque	BC3B	0	0	5.51609
Macaque;MacaqueCD73S3:TCGCGAGTCTGGAGCCx	-1.88124	-9.59885	-2.33953	7.77944	Macaque	BC3B	0	0	5.43216
Macaque;MacaqueCD73S2:GCGCAGTGTTTGACACx	-1.87271	-9.70034	-1.90586	7.79452	Macaque	BC3B	0	0	5.76433
Macaque;MacaquePeripheryMixedS1:GGGTTGCAGATACACAx	-1.90506	-9.65247	-2.30889	8.1193	Macaque	BC3B	0	0	5.29617
Macaque;MacaqueCD73S2:CGCGGTATCTCGCATCx	-1.55566	-9.67794	-1.48782	8.12843	Macaque	BC3B	2.81902	0	5.32732
Macaque;MacaqueCD73S1:GTTCATTAGGTGCTAGx	-1.52165	-9.73299	-2.35489	8.21006	Macaque	BC3B	0	0	5.52083
Macaque;MacaqueCD73S3:CTGCGGAAGGACTGGTx	-1.64658	-9.55369	-1.96254	7.32355	Macaque	BC3B	2.88435	0	5.08434
Macaque;MacaqueCD73S2:TAAGCGTGTCGAAAGCx	-1.60813	-9.74687	-2.03109	8.02666	Macaque	BC3B	0	0	5.72772
Macaque;MacaqueCD73S1:ACAGCTAAGTCTCCTCx	-1.95419	-9.71574	-2.17586	8.04874	Macaque	BC3B	0	0	5.91852
Macaque;MacaqueCD73S3:ATAACGCGTTCCACAAx	-1.61847	-9.70603	-2.24364	7.54751	Macaque	BC3B	0	0	5.07112
Macaque;MacaqueCD73S3:CAGCAGCGTCTCCCTAx	-0.248645	-8.20115	6.011	-2.40699	Macaque	RBC	4.71385	0	4.6867
Macaque;MacaqueCD73S3:AACTCCCCAATCTGCAx	-1.64754	-9.42428	-1.99892	7.39281	Macaque	BC3B	0	0	4.91173
Macaque;MacaqueCD73S3:GGGACCTAGACAGACCx	-1.54543	-9.44637	-1.84389	7.98511	Macaque	BC3B	1.99734	0	5.11563
Macaque;MacaqueCD73S2:CATCGGGAGCCTATGTx	-1.58399	-9.6977	-1.80356	8.06741	Macaque	BC3B	0	0	5.23234
Macaque;MacaqueCD73S2:TTAGGACGTTACCGATx	-1.60057	-9.7407	-2.10207	8.18086	Macaque	BC3B	0	0	5.37888
Macaque;MacaqueCD73S3:CAACCAACAGACGCAAx	-1.74053	-9.50843	-1.86228	8.03932	Macaque	BC3B	0	0	5.40155
Macaque;MacaqueCD73S3:CAAGTTGTCAACGGCCx	-1.70075	-9.51224	-2.32869	7.49856	Macaque	BC3B	2.15095	0	5.21075
Macaque;MacaqueCD73S2:ACCTTTAAGAGCCCAAx	-1.53801	-9.70187	-2.23731	6.79765	Macaque	BC3B	0	0	5.39158
Macaque;MacaqueCD73S2:CACAGGCCAAGAAAGGx	-1.44277	-9.72195	-1.48823	8.28359	Macaque	BC3B	0	0	5.65568
Macaque;MacaqueCD73S3:ACAGCCGGTTGTCGCGx	-1.4967	-9.42684	-1.76661	8.41332	Macaque	BC3B	0	0	4.83806
Macaque;MacaqueCD73S2:CACAGGCCACTAGTACx	-1.6966	-9.66322	-1.9263	8.05631	Macaque	BC3B	0	0	5.73747
Macaque;MacaqueCD73S3:TGCTACCTCTGATTCTx	-1.87744	-9.71796	-1.93391	8.21698	Macaque	BC3B	3.28678	0	5.08747
Macaque;MacaqueCD73S2:CTGATAGAGGTGCAACx	-1.40008	-9.52663	-1.78897	7.13126	Macaque	BC3B	1.54341	0	5.5118
Macaque;MacaqueCD73S1:CAAGTTGTCGTCCGTTx	-1.53121	-9.6691	-2.21203	8.08526	Macaque	BC3B	1.77325	1.77325	5.08987
Macaque;MacaqueCD73S1:AGCTCCTTCGGTTAACx	-1.91283	-9.65637	-2.267	7.32977	Macaque	BC3B	2.03514	0	5.07942
Macaque;MacaquePeripheryMixedS1:TACTCATAGTGTTTGCx	-1.74521	-9.44532	-2.18491	8.23371	Macaque	BC3B	2.2284	0	5.06522
Macaque;MacaqueCD73S2:GCGCGATTCACAAACCx	-1.83699	-9.71454	-2.33883	7.53	Macaque	BC3B	0	0	5.46047
Macaque;MacaquePeripheryMixedS1:CGCCAAGGTGACGGTAx	-1.61956	-9.36713	-2.18998	7.90395	Macaque	BC3B	2.87325	0	3.93346
Macaque;MacaqueCD73S3:GTACGTACAGATGGGTx	-2.00185	-9.59815	-2.13799	8.27914	Macaque	BC3B	0	0	4.2879
Macaque;MacaqueCD73S2:TGCGTGGCAGACGCAAx	-1.64755	-9.63175	-1.80138	7.94488	Macaque	BC3B	2.26122	0	5.77859
Macaque;MacaquePeripheryMixedS1:TTTCCTCCACGAGGTAx	-1.81028	-9.40984	-2.06968	8.07816	Macaque	BC3B	2.00453	0	4.5782
Macaque;MacaqueCD73S3:CATCAAGTCCCAGGTGx	-1.64119	-9.4756	-1.69458	8.26072	Macaque	BC3B	2.787	0	5.33096
Macaque;MacaqueCD73S3:TACCTTAAGAACAACTx	-1.58589	-9.42301	-1.60459	8.44646	Macaque	BC3B	0	0	4.68913
Macaque;MacaqueCD73S3:ACGTCAACAAAGCAATx	-0.537015	-8.46349	-2.05946	1.53687	Macaque	RBC	1.67563	0	4.05088
Macaque;MacaqueCD73DP2S2:GTGTTAGTCTGCGGCAx	-1.48582	-9.40907	-2.13563	7.74952	Macaque	BC3B	0	0	5.54799
Macaque;MacaqueCD73S1:ACGAGCCGTTCAGGCCx	-1.93508	-9.69235	-1.94046	8.07958	Macaque	BC3B	2.04153	0	5.56985
Macaque;MacaqueCD73S1:GGCGACTAGAGTGAGAx	-1.83978	-9.56306	-2.01174	7.41556	Macaque	BC3B	0	0	5.61543
Macaque;MacaqueCD73S3:TCGCGAGCACTCGACGx	-1.17089	-9.2862	-1.49756	7.52899	Macaque	BC3B	3.55574	1.65855	4.29427
Macaque;MacaqueCD73S1:GACCTGGTCGTGGACCx	-1.67014	-9.7715	-1.99583	7.94709	Macaque	BC3B	2.16176	0	5.13639
Macaque;MacaqueCD73S2:CACCAGGGTGTGAATAx	-1.51619	-9.69451	-1.56389	8.20952	Macaque	BC3B	1.8369	0	5.6921
Macaque;MacaqueCD73S2:GCAGCCAAGCTGTTCAx	-1.64125	-9.68599	-2.04425	7.78513	Macaque	BC3B	0	0	4.93932
Macaque;MacaqueCD73S3:CCGTTCACAATCGAAAx	-2.00533	-9.64338	-1.88419	7.91981	Macaque	BC3B	2.93015	0	4.27558
Macaque;MacaqueCD73S3:TCCCGATGTGGTACAGx	-1.66718	-9.37131	-1.86927	8.15255	Macaque	BC3B	0	0	5.50899
Macaque;MacaqueCD73S3:TACGGTAGTACCTACAx	-0.583473	-8.56337	-1.57544	7.71241	Macaque	BC3B	1.61072	0	4.72897
Macaque;MacaquePeripheryMixedS1:TGCTACCTCAGCGACCx	-1.76284	-9.47495	-1.85598	8.0011	Macaque	BC3B	2.53966	0	5.0665
Macaque;MacaqueCD73S2:AGGTCATCATTGCGGCx	-1.72085	-9.57796	-2.18294	7.52832	Macaque	BC3B	0	0	5.38853
Macaque;MacaqueCD73S3:ACACCCTCAAGTTCTGx	-1.60885	-9.49862	-1.82113	8.04707	Macaque	BC3B	1.9165	0	5.58974
Macaque;MacaqueCD73S3:TGCGTGGAGCTCCTCTx	-1.46142	-9.35774	-1.81184	8.12585	Macaque	BC3B	2.79634	0	5.04243
Macaque;MacaqueCD73S2:GCATGTAAGTACGATAx	-1.53731	-9.60809	-1.7801	7.74898	Macaque	BC3B	1.90863	0	5.94041
Macaque;MacaquePeripheryMixedS1:CTAGCCTTCGTCCAGGx	-1.95354	-9.55076	-2.72627	7.73079	Macaque	BC3B	0	0	4.69854
Macaque;MacaqueCD73S2:TCGCGAGTCGGTTCGGx	-2.13699	-9.7101	-2.60459	7.24757	Macaque	BC3B	2.46507	0	5.87555
Macaque;MacaqueCD73S1:TCGTACCGTTTGACACx	-1.627	-9.56821	-2.22502	6.83194	Macaque	BC3B	1.77937	0	5.31306
Macaque;MacaquePeripheryMixedS1:GCCAAATTCTTGACGAx	-1.49686	-9.41666	-2.6403	7.25415	Macaque	BC3B	0	0	4.54602
Macaque;MacaqueCD73S2:TGGTTAGTCTTGAGACx	-1.56692	-9.66884	-1.79212	7.28578	Macaque	BC3B	0	0	5.40519
Macaque;MacaqueCD73S1:ACGAGGACACTGAAGGx	-1.61867	-9.65465	-2.1366	8.04803	Macaque	BC3B	2.05507	0	5.35672
Macaque;MacaqueCD73S1:GCGGGTTCATCCGTGGx	-1.62301	-9.83646	-2.36996	8.02546	Macaque	BC3B	0	0	5.66932
Macaque;MacaquePeripheryMixedS1:ACATCAGCAAGAAGAGx	-1.54171	-9.36939	-1.664	8.32837	Macaque	BC3B	2.74786	0	4.76961
Macaque;MacaqueCD73S3:GCTTCCACAAGCGAGTx	-1.57819	-9.456	-1.83838	7.73125	Macaque	BC3B	2.10343	0	4.38373
Macaque;MacaquePeripheryMixedS1:GACCTGGAGCCATCGCx	-1.60875	-9.37572	-1.80295	7.98223	Macaque	BC3B	0	0	4.7579
Macaque;MacaqueCD73S1:CACTCCACATCCCATCx	-1.48343	-9.63885	-2.2405	8.49659	Macaque	BC3B	1.59707	0	5.32693
Macaque;MacaqueCD73S3:TTTGCGCGTACCCAATx	-1.48885	-9.53249	-2.15691	7.21768	Macaque	BC3B	2.83171	0	5.17456
Macaque;MacaqueCD73S1:CAAGGCCGTGGGTCAAx	-1.58066	-9.61904	-1.94096	8.03762	Macaque	BC3B	1.77692	0	5.31012
Macaque;MacaquePeripheryMixedS1:CAAGATCCAAGTAGTAx	-1.57209	-9.26394	-2.23144	8.0861	Macaque	BC3B	3.17391	0	5.29568
Macaque;MacaqueCD73S1:ACACCAAAGTACATGAx	-1.46453	-9.78796	-2.07823	7.21409	Macaque	BC3B	0	0	5.79792
Macaque;MacaqueCD73S1:GGGTTGCAGGCCCTTGx	-1.75919	-9.64621	-2.30594	7.30099	Macaque	BC3B	0	0	5.69073
Macaque;MacaquePeripheryMixedS1:GAACCTATCGGACAAGx	-1.82278	-9.52493	-2.45128	8.26814	Macaque	BC3B	2.93015	0	4.75573
Macaque;MacaqueCD73S1:ACTGTCCGTAGCGCAAx	-1.47082	-9.64177	-1.90225	8.23158	Macaque	BC3B	0	0	5.04566
Macaque;MacaqueCD73S1:GGTGAAGTCCTAAGTGx	-1.71928	-9.76791	-2.62346	7.99492	Macaque	BC3B	2.10596	0	5.87081
Macaque;MacaqueCD73S2:CTGAAACGTCGGCATCx	-1.60452	-9.69026	-2.34009	7.40432	Macaque	BC3B	0	0	5.3667
Macaque;MacaqueCD73S2:AGCTCCTCAATCAGAAx	-1.77752	-9.72659	-1.84179	7.86514	Macaque	BC3B	2.63152	0	5.75867
Macaque;MacaqueCD73S3:TTTGTCATCACTATTCx	-1.52273	-9.51195	-2.15317	8.19032	Macaque	BC3B	0	0	5.53021
Macaque;MacaqueCD73S2:TAGTGGTGTGAAAGAGx	-1.65312	-9.66296	-2.06103	8.15318	Macaque	BC3B	2.06763	0	5.43329
Macaque;MacaqueCD73S2:TTAACTCCACATCCAAx	-0.243052	-8.93788	-4.31611	3.44256	Macaque	BC4	0	0	5.95302
Macaque;MacaqueCD73S2:GGACATTAGTGGTAATx	-1.55251	-9.76766	-1.8732	8.15123	Macaque	BC3B	0	0	5.85573
Macaque;MacaqueCD73S3:GTTACAGTCCACTCCAx	-1.46619	-9.46693	-1.85494	8.3006	Macaque	BC3B	2.69095	0	5.02521
Macaque;MacaqueCD73S1:TGGGCGTAGCGTTTACx	-1.85781	-9.6914	-2.08429	8.05254	Macaque	BC3B	0	0	5.13508
Macaque;MacaqueCD73S3:CAAGGCCCATCCCATCx	-1.63407	-9.51553	-2.34455	7.40349	Macaque	BC3B	2.0392	0	5.37019
Macaque;MacaqueCD73S2:ACGGAGAGTAGCTGCCx	-0.20006	-8.99964	-4.69473	4.21266	Macaque	BC4	0	0	5.03753
Macaque;MacaqueCD73S1:TGCTACCGTCTAAACCx	-1.51557	-9.67507	-2.13119	8.49616	Macaque	BC3B	1.81119	0	5.91208
Macaque;MacaqueCD73S1:ACTGAGTTCCTTGGTCx	-1.66061	-9.57927	-1.5532	8.26175	Macaque	BC3B	1.82589	0	5.02415
Macaque;MacaqueCD73S3:TGTGTTTGTATCACCAx	-1.58608	-9.4945	-2.27782	8.20038	Macaque	BC3B	3.16953	0	4.92564
Macaque;MacaqueCD73S3:CACATAGGTCGCTTCTx	-1.74695	-9.49297	-2.13454	8.04351	Macaque	BC3B	0	0	5.23414
Macaque;MacaqueCD73S2:CACAGTACAAGTAGTAx	-1.68064	-9.54051	-2.17118	6.8905	Macaque	BC3B	0	0	5.22272
Macaque;MacaqueCD73S2:TCTGAGAGTCAGAATAx	-1.38889	-9.50855	-1.47425	8.14908	Macaque	BC3B	0	0	5.56179
Macaque;MacaqueCD73S2:CCTAGCTTCCGCGTTTx	-1.01893	-9.13202	-1.63133	7.20956	Macaque	BC3B	1.93553	0	5.28124
Macaque;MacaqueCD73S1:CGAGCCACAGGATCGAx	-1.39749	-9.65699	-1.55448	8.23379	Macaque	BC3B	0	0	5.28042
Macaque;MacaqueCD73S1:GGTGCGTTCGAACGGAx	-1.90201	-9.69806	-2.38326	7.88252	Macaque	BC3B	0	0	5.82712
Macaque;MacaqueCD73S2:TGCCCATTCTACCAGAx	-1.43034	-9.5189	-1.50518	8.22611	Macaque	BC3B	0	0	4.67246
Macaque;MacaqueCD73S1:TGAGGGAAGAGTCTGGx	-1.57238	-9.59958	-1.92529	7.96288	Macaque	BC3B	2.29622	0	5.52634
Macaque;MacaqueCD73S1:CTCGAGGAGATATGCAx	-1.68083	-9.6908	-2.39661	7.32921	Macaque	BC3B	0	0	5.81523
Macaque;MacaqueCD73S2:ACTGTCCTCGTATCAGx	-1.55875	-9.64409	-1.80857	8.09842	Macaque	BC3B	0	0	5.58768
Macaque;MacaqueCD73S3:AGCGGTCTCACCGGGTx	-1.62324	-9.50947	-1.79966	8.10923	Macaque	BC3B	2.66632	0	4.99894
Macaque;MacaqueCD73S1:GCTCTGTGTCGGCATCx	-1.66654	-9.78198	-1.96609	8.19209	Macaque	BC3B	2.77212	0	5.51494
Macaque;MacaqueCD73S2:GCTTGAACATGGGAACx	-2.05097	-9.64043	-2.43404	8.374	Macaque	BC3B	0	0	5.12419
Macaque;MacaqueCD73S3:TGAGAGGCATGCTAGTx	-1.99153	-9.6206	-2.06595	7.88817	Macaque	BC3B	0	0	5.15093
Macaque;MacaqueCD73S1:GAACGGAAGAATTGTGx	-1.46549	-9.74208	-1.80199	7.37971	Macaque	BC3B	0	0	5.66548
Macaque;MacaqueCD73S3:TAAGAGAAGCGTCAAGx	-1.90604	-9.59988	-1.84845	8.05891	Macaque	BC3B	0	0	4.84094
Macaque;MacaqueCD73S1:CAAGTTGAGGAGTAGAx	-1.36651	-9.55425	-2.76421	7.3242	Macaque	BC3B	2.56274	0	5.43134
Macaque;MacaqueCD73S1:CAGTCCTTCTCTGCTGx	-2.14773	-9.74441	-2.84067	8.02149	Macaque	BC3B	0	0	5.29505
Macaque;MacaqueCD73S2:TAGTGGTTCTCAAACGx	-1.76598	-9.761	-2.10796	7.73245	Macaque	BC3B	2.15296	0	5.3302
Macaque;MacaqueCD73S3:TCAGATGTCGGAAACGx	-2.11511	-9.63713	-2.28391	8.1672	Macaque	BC3B	0	0	5.5939
Macaque;MacaqueCD73S1:GAGTCCGAGCTTATCGx	-1.60494	-9.62247	-2.15317	8.0369	Macaque	BC3B	0	0	5.47023
Macaque;MacaqueCD73S1:CTGTTTATCCTGCCATx	-1.5471	-9.62635	-1.72516	8.37638	Macaque	BC3B	1.7063	0	4.97862
Macaque;MacaqueCD73DP2S1:TGTATTCGTTCAACCAx	-1.65263	-9.47993	-2.09181	8.34005	Macaque	BC3B	0	0	5.59761
Macaque;MacaqueCD73S3:TCTTTCCAGTCCGGTCx	-1.60001	-9.41952	-1.78137	7.96647	Macaque	BC3B	3.07947	0	5.15843
Macaque;MacaquePeripheryMixedS1:TGCACCTCACTTACGAx	-1.84091	-12.3299	-10.3795	3.1962	Macaque	BC3A	0	0	4.08563
Macaque;MacaqueCD73S1:CCACTACTCACCAGGCx	-1.56244	-9.65301	-1.80304	8.18327	Macaque	BC3B	2.66383	0	4.74044
Macaque;MacaqueCD73DP2S2:CGGAGTCGTAACGACGx	-1.91883	-9.54606	-2.0843	7.71087	Macaque	BC3B	2.10596	0	5.07349
Macaque;MacaqueCD73S3:GCCAAATGTGTTGAGGx	-1.68343	-9.44747	-2.02658	8.17744	Macaque	BC3B	0	0	5.64357
Macaque;MacaqueCD73S1:ACAGCTAGTACCCAATx	-1.6944	-9.79229	-2.20259	8.12959	Macaque	BC3B	2.64418	0	4.97529
Macaque;MacaqueCD73S3:GATTCAGAGGTTACCTx	-1.63223	-9.57725	-2.04203	7.62159	Macaque	BC3B	0	0	5.21386
Macaque;MacaqueCD73S2:GCAGCCAAGGCAAAGAx	-1.62378	-9.5684	-2.28061	8.14398	Macaque	BC3B	1.93603	0	6.27076
Macaque;MacaqueCD73S3:GTACGTATCAACCATGx	-1.55917	-9.46805	-1.93334	8.17006	Macaque	BC3B	0	0	5.2216
Macaque;MacaquePeripheryMixedS1:TTATGCTCACCTTGTCx	-1.5744	-9.49442	-2.29036	7.39173	Macaque	BC3B	2.72425	0	5.30047
Macaque;MacaqueCD73S1:TTGGCAAGTCGCGTGTx	-1.62617	-9.63958	-1.99572	8.24689	Macaque	BC3B	0	0	5.64295
Macaque;MacaqueCD73S1:GAGGTGAGTCACAAGGx	-1.67996	-9.60478	-2.48174	8.85826	Macaque	BC3B	1.88836	0	5.48963
Macaque;MacaquePeripheryMixedS1:GTACTTTAGGTGTGGTx	-1.57098	-9.60458	-2.03127	8.18917	Macaque	BC3B	2.31821	0	5.21575
Macaque;MacaqueCD73S3:CGGACACGTAAAGTCAx	-0.246314	-8.58293	-4.07566	3.72038	Macaque	BC4	2.62973	0	5.22289
Macaque;MacaqueCD73S3:TTCTCCTCAGCGAACAx	-1.60216	-9.51265	-1.68874	7.93127	Macaque	BC3B	2.13698	0	4.5866
Macaque;MacaqueCD73S3:AAAGCAAAGCTAAGATx	-0.474924	-9.14466	-2.06748	7.89249	Macaque	BC3B	0	0	4.95707
Macaque;MacaqueCD73S1:CTGCGGATCTAACGGTx	-0.224121	-9.05223	-4.57829	3.9936	Macaque	BC4	0	0	5.20849
Macaque;MacaqueCD73S2:GTACGTACATGATCCAx	-1.34352	-9.53566	-1.84119	8.13484	Macaque	BC3B	1.56161	0	5.37384
Macaque;MacaquePeripheryMixedS1:CACCTTGGTCATCCCTx	-1.52449	-9.53251	-1.58629	7.90458	Macaque	BC3B	0	0	5.0966
Macaque;MacaqueCD73S2:CAGCGACTCGTCCGTTx	-1.5506	-9.80514	-2.17108	7.59508	Macaque	BC3B	2.52	0	5.63835
Macaque;MacaqueCD73S3:CACCACTCATTCACTTx	-1.54987	-9.38542	-1.90117	8.16873	Macaque	BC3B	0	0	5.23599
Macaque;MacaqueCD73S1:ATCCGAACACCAGATTx	-1.46526	-9.77299	-1.6093	8.22733	Macaque	BC3B	2.60096	0	5.76567
Macaque;MacaqueCD73S2:AGACGTTGTGCTCTTCx	-1.51429	-9.65758	-1.61315	8.23486	Macaque	BC3B	2.21157	0	5.37735
Macaque;MacaqueCD73S3:GATCTAGCAATCCGATx	-1.60103	-9.43887	-1.66844	8.20549	Macaque	BC3B	0	0	5.36262
Macaque;MacaqueCD73S3:AACTGGTAGCCTTGATx	-0.338587	-8.27232	5.77484	-2.30065	Macaque	RBC	4.15696	0	4.23276
Macaque;MacaqueCD73S1:AAGGCAGAGAGTAATCx	-1.47584	-9.66283	-1.68892	8.10579	Macaque	BC3B	0	0	5.62141
Macaque;MacaqueCD73S1:AAGGTTCTCCCATTTAx	-1.51577	-9.67005	-1.84356	8.12664	Macaque	BC3B	1.74695	0	5.56659
Macaque;MacaqueCD73S2:TCTCTAATCCGATATGx	0.0576432	-9.49221	-3.9702	4.06582	Macaque	BC4	0	0	4.90696
Macaque;MacaqueCD73S3:TCGAGGCAGTCCCACGx	-1.55729	-9.30715	-2.00665	8.27297	Macaque	BC3B	2.19936	0	4.8622
Macaque;MacaqueCD73S1:TTCTACAAGGCGATACx	-1.6591	-9.67629	-2.15814	7.73899	Macaque	BC3B	0	0	5.52332
Macaque;MacaqueCD73S2:GCATGCGGTAGGCATGx	-1.47558	-9.60478	-1.82262	8.17921	Macaque	BC3B	1.66652	0	5.84208
Macaque;MacaqueCD73S3:GACTAACTCGCCCTTAx	-1.95786	-9.61248	-2.23874	8.31167	Macaque	BC3B	0	0	4.98792
Macaque;MacaqueCD73S2:ACGAGGAAGGGCACTAx	-1.80704	-9.66571	-2.07857	7.61196	Macaque	BC3B	0	0	5.66159
Macaque;MacaqueCD73DP2S2:CGTAGCGTCCGGCACAx	-1.57482	-9.44328	-2.27101	7.73052	Macaque	BC3B	0	0	6.19087
Macaque;MacaqueCD73S2:GTGTTAGGTCTCTTATx	-1.4827	-9.85103	-1.76673	7.75335	Macaque	BC3B	0	0	5.68082
Macaque;MacaquePeripheryMixedS1:ACCAGTAGTCAATGTCx	-1.57916	-9.5861	-2.25558	7.94407	Macaque	BC3B	2.82273	0	4.78475
Macaque;MacaquePeripheryMixedS1:ACGATGTAGCTCCCAGx	-1.62386	-9.44232	-1.85559	7.98211	Macaque	BC3B	0	0	4.87662
Macaque;MacaqueCD73S1:CAGCAGCTCACGAAGGx	-1.4391	-9.60709	-1.74235	7.96704	Macaque	BC3B	0	0	5.94317
Macaque;MacaqueCD73S3:CTTACCGCAGACAAATx	-1.50512	-9.431	-1.71605	8.15226	Macaque	BC3B	2.70256	0	5.08175
Macaque;MacaqueCD73S3:TGCACCTAGTCTTGCAx	-1.80431	-9.53746	-1.91473	7.65559	Macaque	BC3B	2.76512	0	4.84802
Macaque;MacaqueCD73S3:TATTACCGTTGGAGGTx	-1.67283	-9.52003	-1.89778	8.14597	Macaque	BC3B	0	0	4.97435
Macaque;MacaqueCD73S2:TTCGGTCCACATCCAAx	-1.42378	-9.60476	-1.72362	8.02381	Macaque	BC3B	2.20222	0	5.50685
Macaque;MacaqueCD73DP2S1:GGCGACTGTCAAAGATx	-1.68643	-9.48839	-2.5208	7.67699	Macaque	BC3B	0	0	5.58041
Macaque;MacaquePeripheryMixedS1:CCTAGCTGTCTCGTTCx	-1.52536	-9.6635	-1.73329	8.21785	Macaque	BC3B	1.90229	0	4.92602
Macaque;MacaqueCD73S3:CGACTTCAGAGCCTAGx	-1.53657	-9.49156	-2.02546	8.11238	Macaque	BC3B	2.83472	0	5.45263
Macaque;MacaqueCD73S2:CTCCTAGTCGCGTTTCx	-1.31251	-9.6016	-2.11203	7.05221	Macaque	BC3B	0	0	5.88959
Macaque;MacaqueCD73S2:AGCAGCCGTCGTTGTAx	-1.48743	-9.8249	-1.95168	7.83942	Macaque	BC3B	1.99295	0	5.53924
Macaque;MacaqueCD73S2:ATCATGGTCCGTAGTAx	-1.50742	-9.60385	-1.79449	8.07359	Macaque	BC3B	1.65375	0	6.10705
Macaque;MacaqueCD73S1:CGCTGGAGTGATAAACx	-1.72401	-9.55472	-1.84782	8.02194	Macaque	BC3B	0	0	5.44501
Macaque;MacaqueCD73S3:GGTGAAGCACATGACTx	-1.83601	-9.57771	-2.07958	8.15241	Macaque	BC3B	0	0	4.87077
Macaque;MacaqueCD73S1:TAGAGCTGTGGCAAACx	-1.75533	-9.77268	-1.83258	7.31677	Macaque	BC3B	3.0729	0	5.26428
Macaque;MacaqueCD73S3:CACACTCTCCCACTTGx	-1.50173	-9.68702	-1.9081	7.83309	Macaque	BC3B	3.26534	0	5.1043
Macaque;MacaqueCD73S2:CGAACATAGCGTTGCCx	-1.54854	-9.81881	-1.79558	7.55571	Macaque	BC3B	0	0	5.72681
Macaque;MacaqueCD73S2:TCGGTAACAAGTTAAGx	-1.76394	-9.71927	-1.79153	7.69585	Macaque	BC3B	1.92395	0	5.55416
Macaque;MacaqueCD73S3:GATGAGGAGGACCACAx	-1.95348	-9.56638	-2.1579	7.91091	Macaque	BC3B	0	0	4.69005
Macaque;MacaquePeripheryMixedS1:TCAGGTAGTCTAGCCGx	-2.25559	-9.85062	-2.54435	7.9933	Macaque	BC3B	0	0	4.37766
Macaque;MacaqueCD73S1:GTGCAGCTCAGTTGACx	-1.42464	-9.57833	-1.9773	8.04775	Macaque	BC3B	2.42908	0	5.15602
Macaque;MacaqueCD73S1:CATTCGCTCCTTTCTCx	-1.42238	-9.72693	-1.75654	8.30224	Macaque	BC3B	3.23946	0	5.26306
Macaque;MacaqueCD73S3:TGCCCTAAGCTAAACAx	-1.60229	-9.48652	-1.96523	7.60464	Macaque	BC3B	2.05983	0	5.64059
Macaque;MacaqueCD73S3:TAGACCACAGGAACGTx	-1.75309	-9.53232	-1.9728	8.16455	Macaque	BC3B	2.76791	0	4.79084
Macaque;MacaqueCD73S3:CAAGAAAAGACCCACCx	-1.92318	-9.59977	-1.94651	8.09072	Macaque	BC3B	3.14937	0	4.84802
Macaque;MacaqueCD73S2:CTCATTAGTAGAGTGCx	-1.61936	-9.65119	-1.85553	7.84355	Macaque	BC3B	1.98046	0	5.20476
Macaque;MacaqueCD73S3:CGATGTATCACAAACCx	-1.38077	-9.47058	-1.92817	7.97806	Macaque	BC3B	3.19912	0	4.63357
Macaque;MacaqueCD73S3:GCGAGAACATCGGTTAx	-2.04258	-9.79051	-2.12464	8.07418	Macaque	BC3B	2.84306	0	5.27309
Macaque;MacaquePeripheryMixedS1:GGAACTTGTCCAGTATx	-1.54641	-9.33232	-1.7183	7.68743	Macaque	BC3B	0	0	5.09099
Macaque;MacaquePeripheryMixedS1:GTTCATTAGCGAGAAAx	-2.18572	-9.73441	-2.10493	8.2054	Macaque	BC3B	0	0	5.05087
Macaque;MacaqueCD73S1:TGGGCGTCAGTCAGCCx	-1.63634	-9.73301	-2.05316	7.90382	Macaque	BC3B	2.08286	0	5.35575
Macaque;MacaqueCD73S2:AAATGCCGTTTGTTTCx	-1.41475	-9.58766	-2.01651	8.31411	Macaque	BC3B	0	0	5.97011
Macaque;MacaquePeripheryMixedS1:TCACAAGCACAGATTCx	-1.03006	-9.30186	-2.66186	7.09748	Macaque	BC3B	0	0	5.05539
Macaque;MacaqueCD73S1:CGCGGTACATAGGATAx	-1.5291	-9.64623	-1.74574	8.15534	Macaque	BC3B	0	0	5.4354
Macaque;MacaqueCD73S1:TGGGCGTGTGAACCTTx	-1.24653	-9.32773	-1.92957	8.06641	Macaque	BC3B	3.77648	0	5.53223
Macaque;MacaqueCD73DP2S2:TGCCAAATCTGATTCTx	-1.73239	-9.57272	-2.56907	6.62969	Macaque	BC3B	0	0	5.34511
Macaque;MacaqueCD73S2:CAGTCCTCAGTAACGGx	-1.42153	-9.5994	-2.04811	8.37951	Macaque	BC3B	0	0	5.32193
Macaque;MacaqueCD73S2:GCCAAATGTACCGAGAx	-1.80124	-9.66926	-1.89075	7.26527	Macaque	BC3B	3.22195	0	5.41929
Macaque;MacaqueCD73S2:TTTGTCAAGATCTGAAx	-1.62172	-9.69949	-2.18242	8.02476	Macaque	BC3B	0	0	5.20849
Macaque;MacaqueCD73S3:CAGTAACAGGAGTACCx	-1.62119	-9.50989	-2.33436	7.5301	Macaque	BC3B	2.69609	0	5.4637
Macaque;MacaqueCD73S3:AGTGTCACACGGACAAx	-0.3729	-8.63559	-1.623	7.05279	Macaque	BC3B	1.89074	0	5.34281
Macaque;MacaqueCD73S1:AACCATGTCGTCTGCTx	-1.72561	-9.74846	-2.69489	7.17255	Macaque	BC3B	0	0	6.05689
Macaque;MacaquePeripheryMixedS1:GGTATTGAGTCAAGGCx	-1.2914	-9.44024	-2.77049	7.27706	Macaque	BC3B	2.2803	0	5.47248
Macaque;MacaquePeripheryMixedS1:CACATAGTCCACGCAGx	-1.69257	-9.41483	-1.80144	8.31897	Macaque	BC3B	2.63212	0	4.96239
Macaque;MacaqueCD73S1:GGGCACTAGTGCCATTx	-1.39212	-9.5839	-1.63343	8.08011	Macaque	BC3B	1.56609	0	5.83454
Macaque;MacaqueCD73S3:CTAAGACAGTACATGAx	-1.69064	-9.39158	-1.89051	7.82805	Macaque	BC3B	2.19226	0	4.85427
Macaque;MacaqueCD73S2:GACCAATTCCGATATGx	-2.00513	-9.70882	-2.6942	7.79759	Macaque	BC3B	0	0	5.89116
Macaque;MacaqueCD73S3:CGTCCATGTAGCGCTCx	-2.05058	-9.62841	-3.19946	7.91745	Macaque	BC3B	2.35883	0	5.26046
Macaque;MacaqueCD73S2:AGCTTGACAAGAAGAGx	-1.63283	-9.57579	-2.2566	8.1714	Macaque	BC3B	0	0	5.62392
Macaque;MacaqueCD73S2:CGTTAGACAGATGGGTx	-1.45484	-9.58449	-1.89358	7.29035	Macaque	BC3B	0	0	5.41342
Macaque;MacaqueCD73S3:AGGTCATAGAGGTTGCx	-1.72268	-9.54155	-2.01362	8.26901	Macaque	BC3B	0	0	5.33139
Macaque;MacaqueCD73S1:AACCGCGCAGTAAGCGx	5.01836	7.59731	-1.96872	-9.1564	Macaque	BC6	2.42047	1.81247	0
Macaque;MacaqueCD73S1:AGCATACGTACGAAATx	5.09148	7.62218	-2.33902	-9.59141	Macaque	BC6	3.55244	1.6558	0
Macaque;MacaqueCD73S1:AGGGAGTGTCTAGTGTx	5.09176	7.56197	-1.95703	-9.62452	Macaque	BC6	3.10761	1.84718	1.84718
Macaque;MacaqueCD73S1:AGTCTTTTCTCCAACCx	4.97733	7.48612	-1.7434	-9.33189	Macaque	BC6	2.8351	1.61104	0
Macaque;MacaqueCD73S1:CAAGTTGCAAGGGTCAx	5.10319	7.62237	-1.84389	-9.62624	Macaque	BC6	2.99902	1.75206	0
Macaque;MacaqueCD73S1:CAAGTTGCAGCAGTTTx	5.06951	7.56903	-2.0975	-9.45452	Macaque	BC6	0	2.12197	0
Macaque;MacaqueCD73S1:CAGCGACTCGGCGGTTx	5.24084	7.69918	-2.17041	-9.47687	Macaque	BC6	2.88754	0	0
Macaque;MacaqueCD73S1:CAGCCGAAGCCTATGTx	5.05316	7.63357	-1.79037	-10.0712	Macaque	BC6	2.61083	1.64932	0
Macaque;MacaqueCD73S1:CATCGAATCGAGAACGx	5.53972	7.56688	-0.769612	-9.47072	Macaque	BC6	0	2.29622	0
Macaque;MacaqueCD73S1:CCACGGACACAGGTTTx	5.58663	7.7072	-1.87898	-9.93906	Macaque	BC6	2.33069	0	0
Macaque;MacaqueCD73S1:CGCGTTTCATCCAACAx	4.99976	7.58661	-2.09983	-9.2615	Macaque	BC6	0	2.3043	0
Macaque;MacaqueCD73S1:CGCGTTTAGAAGCCCAx	5.54241	7.63287	-2.02952	-9.5698	Macaque	BC6	2.73295	0	0
Macaque;MacaqueCD73S1:CGGACTGGTTATTCTCx	5.12098	7.56955	-2.31289	-9.47587	Macaque	BC6	3.33807	2.05299	0
Macaque;MacaqueCD73S1:CGGACACGTCTAAACCx	5.21948	7.55422	-2.1394	-9.57091	Macaque	BC6	2.52105	0	1.5715
Macaque;MacaqueCD73S1:CTAGAGTCAAGCGCTCx	5.22796	7.60727	-1.64075	-9.80459	Macaque	BC6	2.98197	1.97992	0
Macaque;MacaqueCD73S1:CTCGAGGAGGCCGAATx	5.33319	7.64631	-1.60984	-9.07221	Macaque	BC6	1.65786	3.10191	0
Macaque;MacaqueCD73S1:CTCGAAATCCAGAAGGx	5.11649	7.56437	-1.9682	-9.57831	Macaque	BC6	2.69975	1.72728	0
Macaque;MacaqueCD73S1:CTCTGGTTCGTGACATx	5.555	7.68957	-1.82427	-10.0062	Macaque	BC6	2.02139	2.646	0
Macaque;MacaqueCD73S1:CTCGTCAAGGGTCTCCx	5.42176	7.65842	-2.0708	-9.35592	Macaque	BC6	2.61591	2.61591	0
Macaque;MacaqueCD73S1:CTGATCCGTCACACGCx	5.4223	7.67764	-1.91046	-9.57219	Macaque	BC6	2.73317	0	0
Macaque;MacaqueCD73S1:GAATAAGCAGCTATTGx	5.08085	7.65544	-2.18118	-9.25921	Macaque	BC6	3.44792	0	0
Macaque;MacaqueCD73S1:GACGGCTCATATACCGx	5.07199	7.61181	-2.02094	-9.61872	Macaque	BC6	1.85033	2.46163	0
Macaque;MacaqueCD73S1:GACGGCTGTTATCCGAx	5.05148	7.58372	-1.66065	-9.47964	Macaque	BC6	1.56609	2.51476	0
Macaque;MacaqueCD73S1:GCACATAGTTCATGGTx	5.00121	7.61634	-2.18271	-9.35105	Macaque	BC6	1.56669	2.51546	0
Macaque;MacaqueCD73S1:GATGAAAGTCTGGTCGx	5.0337	7.53376	-2.19151	-9.51275	Macaque	BC6	3.17391	2.15566	1.57211
Macaque;MacaqueCD73S1:GCATGTACAATACGCTx	5.26554	7.59561	-1.81265	-9.999	Macaque	BC6	3.22041	0	0
Macaque;MacaqueCD73S1:GCGACCAGTGCTCTTCx	5.33033	7.62453	-1.95506	-9.52848	Macaque	BC6	1.7141	2.68478	0
Macaque;MacaqueCD73S1:GCGCAGTTCCTATGTTx	5.06488	7.59416	-2.01358	-9.18583	Macaque	BC6	2.93858	2.46244	0
Macaque;MacaqueCD73S1:GCTGCTTGTTCAACCAx	5.02364	7.60076	-1.95283	-9.31184	Macaque	BC6	3.08225	2.60153	0
Macaque;MacaqueCD73S1:GCTGCTTTCACCTCGTx	5.12081	7.5893	-2.28058	-9.47951	Macaque	BC6	3.89339	1.61072	0
Macaque;MacaqueCD73S1:GGGCACTAGACATAACx	5.00731	7.5895	-2.04864	-9.26952	Macaque	BC6	2.67665	2.05004	0
Macaque;MacaqueCD73S1:GGGAGATTCCAGTATGx	5.29722	7.81868	-2.17565	-9.78126	Macaque	BC6	2.78154	2.40658	0
Macaque;MacaqueCD73S1:GTAACGTTCCTCCTAGx	5.0228	7.58032	-2.09486	-9.38562	Macaque	BC6	2.87168	1.46634	0
Macaque;MacaqueCD73S1:GTCACAAAGCCAGAACx	5.15018	7.6756	-2.01414	-9.57574	Macaque	BC6	2.62378	0	0
Macaque;MacaqueCD73S1:GTCTCGTTCTCGCTTGx	5.32366	7.73944	-1.51717	-10.0671	Macaque	BC6	2.87273	1.88126	0
Macaque;MacaqueCD73S1:GTGTTAGCAGGTCCACx	5.22274	7.67916	-1.8391	-9.79731	Macaque	BC6	2.61944	1.65683	0
Macaque;MacaqueCD73S1:TACAGTGAGATGTGGCx	5.08186	7.57355	-2.10466	-9.52183	Macaque	BC6	2.92263	1.68594	1.68594
Macaque;MacaqueCD73S1:TACACGAGTGCACTTAx	5.1477	7.63333	-2.0125	-9.71926	Macaque	BC6	2.79022	1.57302	0
Macaque;MacaqueCD73S1:TACTTGTTCCAAAGTCx	5.172	7.58613	-2.18581	-9.41383	Macaque	BC6	0	2.06793	0
Macaque;MacaqueCD73S1:TCGCGTTCATCGATTGx	5.15368	7.58723	-1.93243	-9.43809	Macaque	BC6	2.25394	2.62378	0
Macaque;MacaqueCD73S2:AACTCAGAGCGCCTCAx	5.04549	7.60988	-2.16047	-9.43581	Macaque	BC6	2.52986	2.16346	0
Macaque;MacaqueCD73S2:AAGTCTGCACACCGACx	3.66794	4.73927	2.34043	-6.44859	Macaque	BC8/9	0	2.15296	0
Macaque;MacaqueCD73S2:ACGATGTCATGACGGAx	5.08097	7.54805	-2.17711	-9.48339	Macaque	BC6	2.40734	1.47434	1.47434
Macaque;MacaqueCD73S2:ACCCACTGTAAATGTGx	5.10686	7.59797	-2.08203	-9.45168	Macaque	BC6	3.84845	1.51123	0
Macaque;MacaqueCD73S2:ACCGTAAAGCCCAGCTx	4.89906	7.55835	-2.10911	-9.78904	Macaque	BC6	2.25394	0	0
Macaque;MacaqueCD73S2:ACGGCCACAGTAACGGx	5.3455	7.64108	-1.16397	-9.65711	Macaque	BC6	1.9165	0	0
Macaque;MacaqueCD73S2:ACGGCCACAGTTTACGx	5.19033	7.52966	-1.84599	-9.61846	Macaque	BC6	2.27168	1.67669	0
Macaque;MacaqueCD73S2:ACGTCAAGTATTAGCCx	5.13419	7.55194	-1.95259	-9.59273	Macaque	BC6	3.15151	1.55362	1.55362
Macaque;MacaqueCD73S2:AGAGTGGCACCATGTAx	5.05017	7.60534	-2.28828	-9.44267	Macaque	BC6	1.56639	2.51511	0
Macaque;MacaqueCD73S2:AGCAGCCCATCTCCCAx	5.83322	7.81577	-1.59884	-10.0726	Macaque	BC6	3.13034	0	0
Macaque;MacaqueCD73S2:ATAAGAGGTTCGTCTCx	5.50997	7.75603	-1.96357	-9.7564	Macaque	BC6	2.57367	1.95401	0
Macaque;MacaqueCD73S2:CAACCAATCCGCGCAAx	5.21792	7.60179	-1.82916	-10.0801	Macaque	BC6	2.90532	0	0
Macaque;MacaqueCD73S2:CACACAAAGTGCTGCCx	5.51423	7.59987	-1.87166	-9.80428	Macaque	BC6	2.78486	0	0
Macaque;MacaqueCD73S2:CACATTTGTTACGACTx	5.00715	7.62186	-2.02097	-9.54095	Macaque	BC6	3.65493	1.74189	0
Macaque;MacaqueCD73S2:CAGATCATCTTCGAGAx	5.10016	7.59198	-1.94774	-9.01268	Macaque	BC6	3.8303	2.07126	0
Macaque;MacaqueCD73S2:CAGCCGATCTCTTATGx	5.02889	7.55221	-2.27946	-9.38281	Macaque	BC6	2.12879	2.12879	0
Macaque;MacaqueCD73S2:CAGAGAGCATTGGTACx	5.25521	7.60184	-2.02126	-9.86942	Macaque	BC6	0	0	0
Macaque;MacaqueCD73S2:CCACCTAGTTAGGGTGx	5.44359	7.59422	-1.68808	-9.94767	Macaque	BC6	0	0	0
Macaque;MacaqueCD73S2:CATGCCTAGTCGATAAx	4.96132	7.57631	-2.32776	-9.4589	Macaque	BC6	2.87247	1.6429	0
Macaque;MacaqueCD73S2:CCTAGCTAGATGCCAGx	4.93954	7.65886	-2.0919	-9.28788	Macaque	BC6	3.21275	2.55906	0
Macaque;MacaqueCD73S2:CCTCTGACATAGTAAGx	4.9213	7.50735	-2.18416	-9.28553	Macaque	BC6	3.07131	1.37082	0
Macaque;MacaqueCD73S2:CGACTTCCACGAAAGCx	5.64842	7.74521	-1.74327	-10.243	Macaque	BC6	2.73228	0	0
Macaque;MacaqueCD73S2:CGAGAAGAGACATAACx	4.98607	7.69497	-2.18403	-9.48588	Macaque	BC6	2.9155	1.50221	0
Macaque;MacaqueCD73S2:CGAACATGTCGACTATx	5.12054	7.55561	-1.98987	-9.50521	Macaque	BC6	2.61258	1.42517	0
Macaque;MacaqueCD73S2:CGATGGCAGGTGCACAx	5.06344	7.53983	-2.09	-9.60391	Macaque	BC6	3.0798	2.4316	0
Macaque;MacaqueCD73S2:CGATTGAAGGGTGTTGx	5.0895	7.5937	-1.84734	-9.32483	Macaque	BC6	3.44371	1.95453	0
Macaque;MacaqueCD73S2:CTCATTAAGGCATGTGx	5.01236	7.5713	-1.82554	-9.29078	Macaque	BC6	2.92714	2.45139	0
Macaque;MacaqueCD73S2:CTCGGAGGTTACAGAAx	5.35196	7.63579	-1.97239	-9.76004	Macaque	BC6	3.97846	0	2.13896
Macaque;MacaqueCD73S2:CTGCTGTAGACAATACx	5.45077	7.70194	-1.19928	-9.46285	Macaque	BC6	3.46074	0	2.16448
Macaque;MacaqueCD73S2:GAACATCCAAAGCAATx	5.14551	7.56451	-2.00022	-9.62049	Macaque	BC6	2.76966	2.50266	0
Macaque;MacaqueCD73S2:GAAACTCAGTAACCCTx	4.98548	7.5933	-2.2176	-9.32897	Macaque	BC6	3.17255	0	0
Macaque;MacaqueCD73S2:GACACGCAGCGCTCCAx	5.00784	7.57585	-1.92734	-9.35301	Macaque	BC6	3.70425	0	0
Macaque;MacaqueCD73S2:GAGGTGAAGCCACCTGx	5.79741	7.77069	-1.63455	-9.99233	Macaque	BC6	2.13173	2.76373	0
Macaque;MacaqueCD73S2:GACGGCTGTAAGTTCCx	5.59915	7.63541	-1.75528	-10.0463	Macaque	BC6	3.13034	0	0
Macaque;MacaqueCD73S2:GATGAAATCGGTTCGGx	5.11599	7.62945	-2.0238	-9.31029	Macaque	BC6	2.16312	0	0
Macaque;MacaqueCD73S2:GATCTAGTCTGACCTCx	5.38919	7.65098	-1.85736	-9.67308	Macaque	BC6	0	2.85378	0
Macaque;MacaqueCD73S2:GCACATATCCGCATAAx	5.96375	7.85962	-1.48944	-9.39815	Macaque	BC6	4.38546	0	2.51163
Macaque;MacaqueCD73S2:GCATGCGGTTGGTGGAx	5.22943	7.63135	-1.92979	-9.76844	Macaque	BC6	3.08211	0	0
Macaque;MacaqueCD73S2:GCGCCAATCAGCCTAAx	5.11442	7.53356	-1.56142	-9.84548	Macaque	BC6	1.69206	1.69206	0
Macaque;MacaqueCD73S2:GCTGCAGGTGCTTCTCx	5.06474	7.53139	-2.26192	-9.47003	Macaque	BC6	2.33111	2.33111	0
Macaque;MacaqueCD73S2:GGGAATGTCCAGATCAx	5.09833	7.57073	-2.2078	-9.3982	Macaque	BC6	2.26045	2.90003	0
Macaque;MacaqueCD73S2:GTCTCGTTCAGTGCATx	5.19505	7.67366	-1.86708	-9.80712	Macaque	BC6	2.60539	2.87444	0
Macaque;MacaqueCD73S2:GTTAAGCAGGACTGGTx	5.11252	7.58387	-1.47445	-9.68868	Macaque	BC6	3.72832	1.80437	0
Macaque;MacaqueCD73S2:TACAGTGTCGCCAGCAx	5.09854	7.64868	-2.26273	-9.59418	Macaque	BC6	3.05873	1.62138	0
Macaque;MacaqueCD73S2:TACTTGTCACAGGTTTx	5.06752	7.55097	-1.85455	-9.34764	Macaque	BC6	3.62424	3.04009	0
Macaque;MacaqueCD73S2:TAGGCATCATACTACGx	5.05702	7.61944	-2.08428	-9.9424	Macaque	BC6	3.78738	1.67036	0
Macaque;MacaqueCD73S2:TACTTACCAGGAATGCx	5.02196	7.59242	-2.22631	-9.22449	Macaque	BC6	3.12409	2.10977	0
Macaque;MacaqueCD73S2:TATTACCTCATACGGTx	5.25227	7.62018	-1.61327	-10.1496	Macaque	BC6	3.34168	2.05625	0
Macaque;MacaqueCD73S2:TCAGATGCAGCTTCGGx	5.57556	7.71013	-2.0361	-9.75202	Macaque	BC6	3.89653	2.83774	0
Macaque;MacaqueCD73S2:TCAGCAAAGCCCGAAAx	5.15202	7.55642	-1.64018	-9.45616	Macaque	BC6	1.8316	1.8316	0
Macaque;MacaqueCD73S2:TGACTAGCAGTTTACGx	5.28502	7.63885	-1.87418	-9.8566	Macaque	BC6	0	0	0
Macaque;MacaqueCD73S2:TGCCCTAAGCGATCCCx	5.13401	7.61746	-1.48567	-9.64378	Macaque	BC6	1.73686	0	0
Macaque;MacaqueCD73S2:TGCCCATGTACCAGTTx	5.21683	7.64256	-1.9718	-9.54789	Macaque	BC6	0	0	0
Macaque;MacaqueCD73S2:TGCTACCGTTGAACTCx	5.02154	7.4955	-2.15017	-9.26827	Macaque	BC6	0	1.4995	0
Macaque;MacaqueCD73S2:TGTATTCCACCAGTTAx	5.173	7.68026	-1.40887	-9.49989	Macaque	BC6	3.08463	0	2.23471
Macaque;MacaqueCD73S2:TTAGTTCTCTTAGCCCx	5.03655	7.61472	-2.03839	-9.50481	Macaque	BC6	3.03129	2.18488	0
Macaque;MacaqueCD73S2:TTCTCCTTCTGTCTCGx	5.56154	7.70729	-1.82857	-9.57017	Macaque	BC6	0	2.9127	2.27246
Macaque;MacaqueCD73S2:TTCTCAATCTCAAGTGx	4.91693	7.56297	0.600596	-3.48303	Macaque	RBC	1.84403	0	0
Macaque;MacaqueCD73S2:TTGAACGGTTCAACCAx	5.14951	7.61239	-1.98485	-9.6697	Macaque	BC6	0	2.27637	2.27637
Macaque;MacaqueCD73S3:ACGATACGTTCACCTCx	5.61558	7.71273	-1.76164	-9.78652	Macaque	BC6	2.03399	0	0
Macaque;MacaqueCD73S3:AGGGATGCATCATCCCx	5.19747	7.56908	-1.97862	-9.90964	Macaque	BC6	2.60501	1.98316	0
Macaque;MacaqueCD73S3:ATCATGGTCCTCTAGCx	5.82067	7.6454	-1.36906	-10.1024	Macaque	BC6	0	0	0
Macaque;MacaqueCD73S3:ATAGACCCACATGTGTx	5.38008	7.64019	-2.21908	-9.7301	Macaque	BC6	3.10151	0	0
Macaque;MacaqueCD73S3:ATCCACCGTCGCATCGx	5.20492	7.5712	-1.96835	-9.4503	Macaque	BC6	0	0	0
Macaque;MacaqueCD73S3:ATGCGATCATTGAGCTx	5.62751	7.65009	-1.46992	-10.3382	Macaque	BC6	2.14228	0	0
Macaque;MacaqueCD73S3:CCACCTAAGTGGAGAAx	5.39188	7.47003	-1.6125	-10.3067	Macaque	BC6	3.14228	2.12651	0
Macaque;MacaqueCD73S3:CCCAATCAGCCACGTCx	5.15237	7.53323	-2.01996	-9.65584	Macaque	BC6	2.51319	0	0
Macaque;MacaqueCD73S3:CCTCTGAGTGATGCCCx	0.727268	-5.43297	-1.74556	-1.24888	Macaque	BC1A	0	0	4.22322
Macaque;MacaqueCD73S3:CGTAGCGCATTGCGGCx	5.36564	7.44313	-1.84437	-10.1403	Macaque	BC6	1.99624	1.99624	0
Macaque;MacaqueCD73S3:GAACATCGTTCGGGCTx	5.51844	7.62601	-1.53463	-10.0336	Macaque	BC6	3.10897	2.09589	0
Macaque;MacaqueCD73S3:GATGCTATCCTAGTGAx	5.16758	7.526	-1.63562	-9.14683	Macaque	BC6	2.61905	0	0
Macaque;MacaqueCD73S3:GCTTGAAAGCGTAATAx	5.33631	7.60942	-1.85847	-10.0368	Macaque	BC6	0	0	0
Macaque;MacaqueCD73S3:GTAGGCCGTTGGGACAx	5.26132	7.52162	-1.81525	-10.2543	Macaque	BC6	2.70256	0	0
Macaque;MacaqueCD73S3:GTATTCTCAGTGACAGx	5.4608	7.63366	-1.64443	-10.0825	Macaque	BC6	2.1085	2.1085	0
Macaque;MacaqueCD73S3:TAAGAGAAGGATCGCAx	0.739684	-5.60408	-2.64274	-1.16252	Macaque	BC1A	2.80117	0	4.05528
Macaque;MacaqueCD73S3:TACACGATCCTATTCAx	5.29796	7.73845	-1.84008	-9.89118	Macaque	BC6	1.83071	0	0
Macaque;MacaqueCD73S3:TCTCATACACTGTGTAx	5.41084	7.60326	-1.58505	-9.83071	Macaque	BC6	0	0	0
Macaque;MacaqueCD73S3:TCTCATAGTACCCAATx	5.07057	7.53122	-2.20252	-9.41312	Macaque	BC6	2.76652	0	0
Macaque;MacaqueCD73S3:TGCCCATGTAAACACAx	5.20863	7.52275	-1.33969	-9.48997	Macaque	BC6	2.56643	1.94728	0
Macaque;MacaqueCD73S3:TTATGCTCACACGCTGx	4.61569	7.4535	5.48055	-2.73908	Macaque	RBC	3.68474	0	2.5377
Macaque;MacaqueCD73DP2S1:ACAGCCGCAATCCAACx	4.93954	7.79077	-0.973002	-9.48813	Macaque	BC6	4.62879	1.36017	0
Macaque;MacaqueCD73DP2S1:ATGCGATTCTCCAGGGx	5.63399	7.70424	-1.34066	-9.61203	Macaque	BC6	2.02881	3.03568	0
Macaque;MacaqueCD73DP2S1:ATTATCCCACCGAAAGx	5.1094	7.65894	-1.52069	-9.34279	Macaque	BC6	3.50117	0	0
Macaque;MacaqueCD73DP2S1:CAGAGAGTCATATCGGx	5.02089	7.55575	-1.74688	-9.47575	Macaque	BC6	2.95655	0	0
Macaque;MacaqueCD73DP2S1:CAGGTGCTCTCAACTTx	5.46586	7.65737	-1.20091	-9.95287	Macaque	BC6	2.69867	2.07065	0
Macaque;MacaqueCD73DP2S1:CATTATCAGTCGTACTx	5.36227	7.65683	-1.73787	-9.68244	Macaque	BC6	3.13296	1.86956	0
Macaque;MacaqueCD73DP2S1:CCCAGTTCATGCAACTx	4.92046	7.85645	6.13464	-3.38849	Macaque	BC6	5.03039	1.35268	0
Macaque;MacaqueCD73DP2S1:CCATTCGTCATCTGCCx	5.32553	7.49755	-1.32919	-9.77643	Macaque	BC6	2.85506	0	0
Macaque;MacaqueCD73DP2S1:CCTTCGACACTCGACGx	5.47855	7.6162	-2.07293	-9.8892	Macaque	BC6	1.8608	1.8608	1.8608
Macaque;MacaqueCD73DP2S1:CGGTTAATCGGAGGTAx	5.36232	7.50131	-1.30839	-9.64835	Macaque	BC6	2.5609	0	0
Macaque;MacaqueCD73DP2S1:CGGACTGCAAAGGAAGx	5.65939	7.71284	-1.04488	-9.88505	Macaque	BC6	2.24257	0	0
Macaque;MacaqueCD73DP2S1:GCGACCATCAGTTCGAx	5.46549	7.62439	-1.83722	-9.85108	Macaque	BC6	3.56771	0	0
Macaque;MacaqueCD73DP2S1:GTGCTTCTCACCGTAAx	5.25949	7.7346	-1.83251	-9.79333	Macaque	BC6	3.36768	0	0
Macaque;MacaqueCD73DP2S1:TACGGTACAGCATGAGx	5.16559	7.56637	-1.78306	-9.52305	Macaque	BC6	2.85404	0	1.86448
Macaque;MacaqueCD73DP2S1:TCGTAGATCATCGGATx	5.40915	7.59986	-1.36928	-10.1736	Macaque	BC6	2.89774	1.90375	0
Macaque;MacaqueCD73DP2S1:TTAACTCGTTGCCTCTx	5.17958	7.55598	-1.75282	-9.49615	Macaque	BC6	2.69117	1.71972	0
Macaque;MacaqueCD73DP2S2:AACTCTTCAGCCAGAAx	4.87331	7.48969	0.488833	-0.870976	Macaque	RBC	1.46098	0	0
Macaque;MacaqueCD73DP2S2:AGTGGGACATCCCATCx	5.78393	7.77492	-1.21496	-10.136	Macaque	BC6	2.83623	0	0
Macaque;MacaqueCD73DP2S2:CATATGGGTTTGACTGx	5.19066	7.52484	-1.90428	-9.65659	Macaque	BC6	3.20044	0	0
Macaque;MacaqueCD73DP2S2:CTCACACCACCAGCACx	5.00466	7.55492	-2.1111	-9.40826	Macaque	BC6	2.909	0	1.67422
Macaque;MacaqueCD73DP2S2:CTAGTGACAATCTACGx	4.89995	7.73907	-0.827439	-9.40709	Macaque	BC6	4.52702	1.42421	0
Macaque;MacaqueCD73DP2S2:CTTAGGAGTTCGTCTCx	5.21152	7.49604	-2.00575	-9.64987	Macaque	BC6	3.27141	0	0
Macaque;MacaqueCD73DP2S2:CTTACCGGTTCGTTGAx	5.67942	7.69829	-1.29542	-10.1247	Macaque	BC6	0	0	0
Macaque;MacaqueCD73DP2S2:GACTGCGTCCTCTAGCx	5.04208	7.60961	-0.587785	-8.80705	Macaque	BC6	2.74037	1.53108	0
Macaque;MacaqueCD73DP2S2:GATCGTACACTAGTACx	5.45987	7.64642	-1.55955	-9.88827	Macaque	BC6	0	0	0
Macaque;MacaqueCD73DP2S2:GCATGATCAACTTGACx	5.7983	7.75911	-1.6372	-9.49416	Macaque	BC6	2.07734	0	0
Macaque;MacaqueCD73DP2S2:GCTGCTTAGAGTAATCx	5.28353	7.49173	-1.85227	-9.75312	Macaque	BC6	1.84269	0	0
Macaque;MacaqueCD73DP2S2:TTTACTGGTACTCAACx	5.3692	7.6107	-1.75688	-9.62332	Macaque	BC6	3.47301	0	0
Macaque;MacaqueCD73DP2S2:TTTGGTTTCCTCTAGCx	5.59934	7.67161	-1.2206	-10.164	Macaque	BC6	3.36836	2.0804	0
Macaque;MacaquePeripheryMixedS1:AAATGCCGTAGCTGCCx	5.37055	7.65694	-1.79769	-10.0546	Macaque	BC6	2.04446	0	0
Macaque;MacaquePeripheryMixedS1:ACACCAATCGTTACGAx	5.16653	7.54548	-2.03366	-9.49775	Macaque	BC6	0	0	0
Macaque;MacaquePeripheryMixedS1:ACGATGTAGCTGTTCAx	5.38777	7.62113	-1.92388	-9.79001	Macaque	BC6	3.3363	0	0
Macaque;MacaquePeripheryMixedS1:AGCCTAAAGTATCGAAx	5.35897	7.52968	-2.06526	-9.51387	Macaque	BC6	1.94113	0	0
Macaque;MacaquePeripheryMixedS1:AGCAGCCCAGATGGCAx	5.26632	7.73032	-1.78312	-9.77256	Macaque	BC6	4.07926	0	0
Macaque;MacaquePeripheryMixedS1:ATAAGAGAGCTCCCAGx	5.55053	7.61308	-1.49892	-10.1852	Macaque	BC6	0	0	0
Macaque;MacaquePeripheryMixedS1:CAGCTAACACATCTTTx	5.09321	7.56996	-2.15034	-9.55598	Macaque	BC6	3.53571	0	0
Macaque;MacaquePeripheryMixedS1:CATCGGGTCAATACCGx	5.40149	7.47939	-1.67935	-9.678	Macaque	BC6	1.89027	0	0
Macaque;MacaquePeripheryMixedS1:CGACTTCCATGCCACGx	5.40424	7.5542	-1.69674	-9.33655	Macaque	BC6	2.60501	0	0
Macaque;MacaquePeripheryMixedS1:GGACAAGGTGTGACGAx	5.07291	7.45481	-1.98841	-9.55592	Macaque	BC6	1.99899	0	0
Macaque;MacaquePeripheryMixedS1:GTATCTTCAGCTTAACx	5.26223	7.44717	-2.02713	-9.63895	Macaque	BC6	3.62323	0	0
Macaque;MacaquePeripheryMixedS1:TAGACCATCAAACGGGx	5.492	7.63001	-1.91699	-9.98564	Macaque	BC6	2.09965	0	0
Macaque;MacaquePeripheryMixedS1:TATCAGGGTAGCTTGTx	5.37976	7.61286	-1.47859	-9.52633	Macaque	BC6	2.01516	0	0
Macaque;MacaquePeripheryMixedS1:TATCAGGAGGTGGGTTx	5.49549	7.66658	-1.91533	-9.89826	Macaque	BC6	2.73026	0	0
Macaque;MacaquePeripheryMixedS1:TCTCATACAGGTCCACx	5.23851	7.49843	-1.65282	-9.9395	Macaque	BC6	0	0	0
Macaque;MacaquePeripheryMixedS1:TTAGTTCAGCAACGGTx	5.69281	7.65845	-1.48232	-10.2062	Macaque	BC6	3.59538	2.28822	0
Macaque;MacaqueCD73DP2S1:ACGGAGAGTTAGAACAx	0.264895	-11.4539	7.95193	9.9453	Macaque	BC5A	2.63873	2.0146	0
Macaque;MacaqueCD73S2:ATTTCTGTCATGCTCCx	1.18893	-11.592	7.77916	10.7036	Macaque	BC5A	4.20544	0	0
Macaque;MacaqueCD73S3:CACAAACAGTACACCTx	0.35709	-11.3779	7.09853	9.60207	Macaque	BC5A	4.06728	0	1.99844
Macaque;MacaqueCD73DP2S2:CAGATCACAAGGTTTCx	0.258121	-11.3499	8.37414	9.41536	Macaque	BC5A	4.62758	0	0
Macaque;MacaqueCD73S3:GCTTCCATCCCATTATx	0.275696	-11.4857	7.74501	9.72122	Macaque	BC5A	4.00076	0	0
Macaque;MacaqueCD73S1:CATTATCGTGGTTTCAx	1.0811	-11.7179	7.99261	10.9257	Macaque	BC5A	3.5316	0	0
Macaque;MacaqueCD73DP2S1:CTTCTCTAGCGTAGTGx	0.475819	-11.4802	5.10687	8.89848	Macaque	BC5D	3.40141	0	0
Macaque;MacaqueCD73DP2S2:GCAAACTTCAGGCCCAx	0.337718	-11.533	8.47574	9.66887	Macaque	BC5A	3.41057	0	0
Macaque;MacaqueCD73DP2S1:GGGTTGCCACGGTAAGx	0.390866	-11.4394	7.08043	10.2757	Macaque	BC5A	4.27558	0	2.0909
Macaque;MacaqueCD73DP2S1:TTAGGACGTTAAAGTGx	0.681377	-11.4608	7.61479	10.3705	Macaque	BC5A	2.83548	0	0
Macaque;MacaqueCD73S3:CGATGTAAGAGGGATAx	0.515721	-11.4028	6.51427	9.36418	Macaque	BC5D	2.17065	0	0
Macaque;MacaqueCD73DP2S2:TCATTACCACGCCAGTx	0.412918	-11.5034	8.40131	9.88138	Macaque	BC5A	3.77517	1.95818	0
Macaque;MacaqueCD73DP2S1:TCGTAGAGTGCGGTAAx	0.700219	-11.4923	7.52914	9.80124	Macaque	BC5A	3.84293	0	0
Macaque;MacaqueCD73DP2S1:GATCGTAGTTTGGGCCx	0.364945	-11.3779	7.97684	9.971	Macaque	BC5A	3.81215	0	0
Macaque;MacaqueCD73S2:TCATTACTCAGAGACGx	0.69794	-11.789	8.52409	10.613	Macaque	BC5A	3.36985	0	0
Macaque;MacaqueCD73S1:CAGTCCTAGGGCTTGAx	0.594814	-11.8879	8.05599	9.94981	Macaque	BC5A	3.4153	0	0
Macaque;MacaqueCD73S1:GGTGAAGGTACATCCAx	0.417865	-11.739	7.83817	10.7525	Macaque	BC5A	3.1293	0	0
Macaque;MacaqueCD73DP2S2:CCTTACGTCGCTAGCGx	0.531473	-11.3692	6.47844	9.52299	Macaque	BC5D	2.90206	0	0
Macaque;MacaqueCD73S1:TTAACTCGTCAGTGGAx	0.671557	-11.7988	8.54732	10.5408	Macaque	BC5A	3.21009	0	0
Macaque;MacaqueCD73S2:GCATGCGTCTTCTGGCx	0.56756	-11.6811	7.7046	10.1214	Macaque	BC5A	4.12275	0	0
Macaque;MacaqueCD73DP2S2:GGGTCTGAGGAATGGAx	0.447218	-11.3986	7.63211	9.41312	Macaque	BC5A	4.27838	0	0
Macaque;MacaqueCD73S2:GGGAGATGTCGGCTCAx	0.401719	-11.732	8.28333	10.5591	Macaque	BC5A	3.93281	0	0
Macaque;MacaqueCD73S3:GGACGTCTCGCCGTGAx	0.402657	-11.3796	6.81299	9.50375	Macaque	BC5D	3.24378	0	0
Macaque;MacaqueCD73S3:CCTCAGTGTAAGTGGCx	0.519949	-11.446	7.25817	9.3862	Macaque	BC5A	3.9431	0	0
Macaque;MacaqueCD73S3:CTGAAACCAAGTACCTx	0.398281	-11.4786	3.6809	8.6483	Macaque	BC5D	4.05112	0	0
Macaque;MacaqueCD73S1:TACGGGCGTTGTACACx	0.738964	-11.7654	8.312	10.7639	Macaque	BC5A	4.01631	0	0
Macaque;MacaqueCD73S3:AACTGGTAGCTCCCAGx	0.281789	-11.5018	6.26041	9.34964	Macaque	BC5D	3.60781	0	0
Macaque;MacaquePeripheryMixedS1:CATTCGCTCGTAGGTTx	0.391603	-11.3314	7.4683	10.4093	Macaque	BC5A	4.37567	0	0
Macaque;MacaqueCD73S1:CGGGTCATCAGTTAGCx	0.693287	-11.8782	8.32638	10.3959	Macaque	BC5A	3.85813	0	0
Macaque;MacaqueCD73S3:CTACACCGTCACTGGCx	0.480304	-11.6087	7.84793	9.66075	Macaque	BC5A	3.78174	0	0
Macaque;MacaqueCD73DP2S2:GGCCGATTCTGGTGTAx	0.806674	-11.481	7.0351	10.3488	Macaque	BC5A	0	0	0
Macaque;MacaqueCD73DP2S2:CGTTCTGTCTTAACCTx	0.380269	-11.4008	8.42391	10.0403	Macaque	BC5A	3.9617	0	0
Macaque;MacaqueCD73DP2S1:GACGCGTAGCTAGTCTx	0.258506	-11.4205	7.54461	9.69091	Macaque	BC5A	3.18699	0	0
Macaque;MacaqueCD73DP2S1:CTCGAAAGTCTAGAGGx	0.625614	-11.5342	7.67251	9.87367	Macaque	BC5A	3.80722	0	0
Macaque;MacaqueCD73S2:GCGCGATGTAGCTGCCx	0.975562	-11.6652	6.93741	10.1113	Macaque	BC5A	3.34629	0	2.06043
Macaque;MacaqueCD73DP2S1:CGCGGTACACAGCCCAx	0.887756	-11.5286	7.60822	10.0633	Macaque	BC5A	3.53612	0	0
Macaque;MacaqueCD73S2:TGCGGGTAGGAATTACx	0.355153	-11.6306	8.38682	10.5617	Macaque	BC5A	3.41958	0	0
Macaque;MacaqueCD73S3:GTGCTTCCACAACGCCx	0.511234	-11.3686	6.31534	8.94144	Macaque	BC5D	2.69159	0	0
Macaque;MacaqueCD73S1:CCTCAGTTCCTAGAACx	0.818519	-11.568	6.92392	9.6663	Macaque	BC5A	3.46148	0	0
Macaque;MacaquePeripheryMixedS1:GCGCGATGTATGAATGx	0.313162	-11.478	8.30709	9.86702	Macaque	BC5A	3.88869	0	0
Macaque;MacaqueCD73DP2S1:TGGCTGGCATCGGTTAx	0.397665	-11.4563	7.78855	9.90528	Macaque	BC5A	3.71916	0	0
Macaque;MacaqueCD73S1:ACAGCTAGTCAACTGTx	0.578731	-11.7334	8.42946	10.4094	Macaque	BC5A	3.8306	1.79343	0
Macaque;MacaquePeripheryMixedS1:TTTACTGTCTACCTGCx	0.391927	-11.5551	7.34126	9.51554	Macaque	BC5A	3.99543	1.93553	0
Macaque;MacaqueCD73S2:ATGGGAGGTGTGGTTTx	0.581699	-11.6983	8.36432	10.9286	Macaque	BC5A	3.19818	0	0
Macaque;MacaqueCD73S2:AGTTGGTTCGGTTCGGx	0.614596	-11.7668	8.05001	10.2346	Macaque	BC5A	3.64716	0	0
Macaque;MacaqueCD73S1:CGGGTCATCTTCATGTx	-0.879499	-9.07012	-2.02916	-0.525996	Macaque	RBC	3.12513	0	5.20596
Macaque;MacaqueCD73DP2S1:CGGACTGAGTGAATTGx	0.976692	-11.5143	7.30712	10.2796	Macaque	BC5A	3.98214	0	0
Macaque;MacaqueCD73S1:CGCTTCAAGTATCGAAx	0.596207	-11.8114	7.84353	9.77281	Macaque	BC5A	4.31848	0	0
Macaque;MacaqueCD73DP2S1:GGAACTTCACGGTGTCx	0.635998	-11.5934	7.69851	10.1075	Macaque	BC5A	4.1823	0	0
Macaque;MacaqueCD73S3:TAAACCGCAATCCGATx	0.400147	-11.4311	6.40374	9.21954	Macaque	BC5B	3.02381	0	0
Macaque;MacaqueCD73DP2S1:GCTTGAACACGTTGGCx	0.485786	-11.4163	7.1807	9.96351	Macaque	BC5A	3.80712	0	0
Macaque;MacaqueCD73DP2S1:GTCTCGTGTGTGACCCx	0.407536	-11.4698	8.24291	10.6122	Macaque	BC5A	3.84666	0	0
Macaque;MacaqueCD73DP2S1:TTCGGTCAGGTACTCTx	0.439041	-11.4758	8.30363	10.3724	Macaque	BC5A	3.42916	0	0
Macaque;MacaqueCD73S3:CCAGCGAGTCATATCGx	0.458072	-11.6118	5.39639	8.96809	Macaque	BC5D	2.87011	0	0
Macaque;MacaqueCD73S2:GGGAATGTCGGATGGAx	1.16207	-11.591	8.14121	10.8378	Macaque	BC5A	4.07664	2.22766	0
Macaque;MacaqueCD73DP2S1:GTGTTAGAGAGCTATAx	0.339382	-11.4594	7.53299	9.58796	Macaque	BC5A	4.30706	0	0
Macaque;MacaqueCD73S1:CGACTTCCAATCACACx	0.595041	-11.65	5.1648	9.08194	Macaque	BC5D	3.55988	1.662	0
Macaque;MacaquePeripheryMixedS1:CTGAAACGTCGTGGCTx	0.290375	-11.5229	6.78966	9.59478	Macaque	BC5D	2.13173	0	0
Macaque;MacaquePeripheryMixedS1:TATCTCATCGTCCAGGx	0.54477	-11.6008	4.39214	8.92435	Macaque	BC5D	4.2946	2.49514	0
Macaque;MacaqueCD73S2:CATCAAGGTAATCACCx	0.424914	-11.6845	8.84378	10.5558	Macaque	BC5A	3.62306	0	0
Macaque;MacaqueCD73DP2S2:GTATCTTAGGCATGGTx	0.436544	-11.4724	7.37428	10.0555	Macaque	BC5A	4.30397	0	0
Macaque;MacaqueCD73S2:CGACTTCCAGACGCAAx	0.756862	-11.8489	7.81758	10.0796	Macaque	BC5A	3.95803	0	0
Macaque;MacaquePeripheryMixedS1:CCTTACGCACGACGAAx	0.353459	-11.5162	6.48485	8.84807	Macaque	BC5D	3.80968	0	0
Macaque;MacaquePeripheryMixedS1:CGTCAGGAGTGTCCCGx	0.47063	-11.4658	6.64527	9.41742	Macaque	BC5D	4.23618	0	0
Macaque;MacaqueCD73S3:GAGCAGATCGCGATCGx	0.473721	-11.446	8.37333	9.74571	Macaque	BC5A	3.54833	0	2.24483
Macaque;MacaqueCD73S3:TGCACCTTCTTAGAGCx	0.431866	-11.4667	8.20798	10.1689	Macaque	BC5A	3.75691	0	0
Macaque;MacaqueCD73S3:AAAGTAGAGTGTTGAAx	0.376244	-11.342	7.65528	9.76426	Macaque	BC5A	3.44152	0	2.14693
Macaque;MacaqueCD73S1:CCTAGCTCAACGATGGx	0.683503	-11.7016	8.35675	10.0889	Macaque	BC5A	3.63086	1.83248	0
Macaque;MacaqueCD73DP2S1:GTCAAGTAGATGGGTCx	0.545511	-11.5187	6.87957	10.4444	Macaque	BC5A	3.77606	0	0
Macaque;MacaqueCD73DP2S2:CACCTTGCAGGGTTAGx	1.00943	-11.6534	7.3586	9.73669	Macaque	BC5A	4.10479	0	0
Macaque;MacaqueCD73DP2S2:GCCTCTATCTTATCTGx	0.542444	-11.6407	6.7784	9.49201	Macaque	BC5A	0	0	0
Macaque;MacaqueCD73S2:TACGGGCCACGGACAAx	0.548542	-11.7133	8.52995	10.1634	Macaque	BC5A	3.20952	1.93756	0
Macaque;MacaqueCD73DP2S2:ATCATGGCAATGTTGCx	0.769789	-11.5668	7.65565	10.0348	Macaque	BC5A	3.41412	0	0
Macaque;MacaqueCD73S2:CTAGTGAAGATACACAx	0.952036	-11.5155	8.00041	10.2522	Macaque	BC5A	3.59538	0	0
Macaque;MacaquePeripheryMixedS1:CATATGGGTGCACGAAx	0.444949	-11.5296	8.35957	9.77002	Macaque	BC5A	3.59797	0	0
Macaque;MacaqueCD73DP2S1:GGAAAGCAGCCGGTAAx	0.452763	-11.3734	7.32644	10.2407	Macaque	BC5A	3.89811	0	0
Macaque;MacaqueCD73DP2S2:ACACCAACATCGTCGGx	0.377362	-11.4378	7.38306	9.77232	Macaque	BC5A	3.89608	0	0
Macaque;MacaqueCD73S1:ATCTGCCCAAGCGAGTx	0.890782	-11.8278	8.6138	10.6768	Macaque	BC5A	4.2956	2.94938	0
Macaque;MacaquePeripheryMixedS1:GCATACACAAGACGTGx	0.355422	-11.5925	6.38241	9.29199	Macaque	BC5D	3.973	0	0
Macaque;MacaqueCD73DP2S2:ACCCACTAGTTTAGGAx	0.8157	-11.6589	8.0599	9.75926	Macaque	BC5A	3.0729	0	0
Macaque;MacaquePeripheryMixedS1:ACATACGCACGCTTTCx	0.620953	-11.4952	7.63211	9.98824	Macaque	BC5A	3.13296	0	0
Macaque;MacaqueCD73S3:CGTTGGGCAGACGCCTx	0.374844	-11.5382	8.49984	9.96262	Macaque	BC5A	3.61969	0	0
Macaque;MacaqueCD73DP2S2:AACTCCCAGTACCGGAx	0.324858	-11.5519	8.21545	9.85098	Macaque	BC5A	3.13349	1.87003	0
Macaque;MacaqueCD73DP2S2:CACAAACAGCGTGAACx	0.407354	-11.5625	8.16989	9.90147	Macaque	BC5A	4.38373	2.10343	0
Macaque;MacaqueCD73S3:AGTCTTTAGTATCGAAx	0.378745	-11.4597	6.61976	9.31035	Macaque	BC5D	2.74718	0	0
Macaque;MacaqueCD73S1:CGGCTAGAGGACATTAx	0.647924	-11.7139	8.48206	10.4336	Macaque	BC5A	0	0	0
Macaque;MacaqueCD73DP2S2:CCGGTAGCACACCGCAx	0.577766	-11.5488	7.07214	9.71952	Macaque	BC5A	3.97113	0	0
Macaque;MacaqueCD73DP2S2:GCATACAGTAAACACAx	0.456983	-11.514	8.44179	9.63991	Macaque	BC5A	3.83348	0	0
Macaque;MacaqueCD73DP2S1:TGCACCTCATCCGGGTx	0.34593	-11.4225	7.90322	10.1684	Macaque	BC5A	3.13928	0	0
Macaque;MacaqueCD73S3:TATGCCCAGAGCAATTx	0.579911	-11.6151	5.76821	9.36981	Macaque	BC5D	2.11296	0	2.11296
Macaque;MacaqueCD73DP2S1:TCAGATGTCCAAACACx	0.502133	-11.5204	7.62515	9.85686	Macaque	BC5A	4.47799	1.91749	0
Macaque;MacaqueCD73DP2S1:GACGTGCAGCCACGCTx	0.344995	-11.4038	7.10183	9.32822	Macaque	BC5A	4.20864	0	0
Macaque;MacaquePeripheryMixedS1:AAGGTTCTCTGGGCCAx	0.382097	-11.4421	7.83604	10.4703	Macaque	BC5A	3.17318	0	0
Macaque;MacaqueCD73DP2S1:AATCCAGGTACCGCTGx	0.643049	-11.4835	7.11117	9.79255	Macaque	BC5A	4.45488	0	0
Macaque;MacaqueCD73S2:ACGCCAGAGCTATGCTx	0.639715	-11.8307	7.83621	10.7991	Macaque	BC5A	2.98256	0	1.98046
Macaque;MacaqueCD73S2:AATCCAGGTGCGGTAAx	0.647065	-11.8839	8.38665	10.6751	Macaque	BC5A	4.70234	0	0
Macaque;MacaqueCD73DP2S1:CCAGCGAAGACGCAACx	0.474837	-11.3887	7.3776	10.7124	Macaque	BC5A	4.37988	0	0
Macaque;MacaqueCD73DP2S2:ACCCACTAGAGGACGGx	0.42625	-11.4266	7.71004	10.765	Macaque	BC5A	4.77	0	0
Macaque;MacaqueCD73DP2S2:TAAGCGTAGCTAGCCCx	0.373718	-11.489	7.9874	9.46331	Macaque	BC5A	3.77294	0	0
Macaque;MacaqueCD73DP2S1:CTCAGAAGTTTAGCTGx	0.510757	-11.5846	7.53554	10.0058	Macaque	BC5A	4.13276	0	0
Macaque;MacaqueCD73S2:AAGTCTGGTTCGTGATx	0.847253	-11.6754	7.92206	10.6076	Macaque	BC5A	3.54326	0	0
Macaque;MacaqueCD73S1:CTTAACTGTGTGACCCx	0.647852	-11.8181	8.4755	9.98398	Macaque	BC5A	3.94933	1.59238	0
Macaque;MacaqueCD73DP2S1:GGGAGATCAGATTGCTx	0.703638	-11.6697	4.1185	8.4534	Macaque	BC5D	3.48418	2.18593	0
Macaque;MacaqueCD73S3:ACTTGTTTCAACACTGx	0.644762	-11.446	7.63516	10.3457	Macaque	BC5A	3.21734	0	0
Macaque;MacaqueCD73DP2S1:CACCAGGAGGCCCTTGx	0.369091	-11.5071	8.18756	9.60473	Macaque	BC5A	4.27022	0	0
Macaque;MacaqueCD73S3:ATCTGCCCACGTTGGCx	0.498976	-11.4629	8.04843	9.66266	Macaque	BC5A	3.84229	0	0
Macaque;MacaqueCD73DP2S2:CCACTACTCGAATGCTx	0.306216	-11.4685	8.47094	9.93626	Macaque	BC5A	3.84966	0	0
Macaque;MacaqueCD73S1:GCAAACTAGCTTTGGTx	0.875642	-11.7387	7.14739	10.0027	Macaque	BC5A	3.12132	0	0
Macaque;MacaquePeripheryMixedS1:TCGCGTTGTTGTTTGGx	0.6009	-11.4787	6.44495	9.16094	Macaque	BC5D	3.7575	0	0
Macaque;MacaqueCD73S3:TCGGGACCAGTCAGCCx	0.422033	-11.4015	6.35372	9.69467	Macaque	BC5D	3.80268	0	0
Macaque;MacaqueCD73S2:ATTGGACTCCTTGGTCx	0.611324	-11.6835	7.38216	9.80247	Macaque	BC5A	3.95665	0	0
Macaque;MacaqueCD73S2:GCAGTTAAGGTAGCCAx	0.532999	-11.8769	8.54641	10.0841	Macaque	BC5A	3.37622	0	0
Macaque;MacaqueCD73DP2S1:GCATACATCTTGCCGTx	0.446341	-11.5941	7.65437	9.79562	Macaque	BC5A	3.66999	0	0
Macaque;MacaqueCD73DP2S2:ACTTTCACACGGTTTAx	0.242957	-11.4743	8.47103	9.50041	Macaque	BC5A	2.12618	0	0
Macaque;MacaqueCD73S2:ATCGAGTTCCGCGTTTx	0.650498	-11.7586	8.031	10.5202	Macaque	BC5A	2.35839	1.75561	0
Macaque;MacaqueCD73DP2S1:ACTGAGTTCAGCACATx	0.450499	-11.4368	7.63472	9.66443	Macaque	BC5A	4.02978	1.87562	0
Macaque;MacaqueCD73DP2S1:CTCAGAAGTCAACTGTx	0.603615	-11.4953	4.08514	8.51361	Macaque	BC5D	3.9679	0	0
Macaque;MacaqueCD73S1:GCTGGGTTCCCTAACCx	0.626765	-11.7998	7.69862	10.8147	Macaque	BC5A	4.16172	0	0
Macaque;MacaqueCD73S3:GAGGTGACACCTCGGAx	0.482252	-11.5308	5.87493	9.19423	Macaque	BC5D	3.70117	0	0
Macaque;MacaqueCD73DP2S2:CGCTTCATCACTGGGCx	0.575592	-11.6559	8.05688	10.1821	Macaque	BC5A	3.74878	0	0
Macaque;MacaqueCD73S1:AACCGCGGTATCAGTCx	0.867901	-11.6822	8.07419	10.6898	Macaque	BC5A	3.07947	0	0
Macaque;MacaqueCD73S1:CCATGTCGTCTAGCCGx	0.62689	-11.7968	8.30946	10.7025	Macaque	BC5A	3.49186	0	0
Macaque;MacaqueCD73S3:CGATGTACAGATCTGTx	0.369299	-11.4286	7.41656	9.45181	Macaque	BC5A	4.68472	0	0
Macaque;MacaqueCD73S1:TTGACTTTCACTCTTAx	0.727647	-11.7232	8.2602	10.5777	Macaque	BC5A	1.9335	0	0
Macaque;MacaqueCD73S1:GACCTGGTCTGGTATGx	0.780509	-11.7485	8.33297	10.7671	Macaque	BC5A	3.38076	0	0
Macaque;MacaqueCD73S3:AGGCCGTTCTCGGACGx	0.768629	-11.6899	8.02858	10.0687	Macaque	BC5A	3.93592	0	0
Macaque;MacaqueCD73S3:GTTCTCGGTTCTGTTTx	0.313229	-11.4065	8.44967	10.0762	Macaque	BC5A	4.22251	0	0
Macaque;MacaqueCD73DP2S2:AGAGCTTGTGCAACTTx	0.547229	-11.2571	7.30447	10.0161	Macaque	BC5A	3.18052	0	0
Macaque;MacaqueCD73DP2S2:TGAGCATAGTACTTGCx	0.457367	-11.4063	7.63064	9.90034	Macaque	BC5A	4.13155	1.96395	0
Macaque;MacaqueCD73DP2S2:TTTATGCAGCCACTATx	0.37317	-11.6019	7.63896	9.55662	Macaque	BC5A	3.92694	0	0
Macaque;MacaqueCD73S3:CTCTACGCACGTCAGCx	0.380069	-11.5496	8.15552	9.95072	Macaque	BC5A	3.71422	2.03746	0
Macaque;MacaqueCD73S3:TGATTTCGTCTCGTTCx	0.323999	-11.4616	7.21145	9.84961	Macaque	BC5A	3.38199	0	0
Macaque;MacaqueCD73S3:AGATTGCTCAACCATGx	3.83361	7.02573	4.67238	4.95239	Macaque	RBC	2.73969	0	0
Macaque;MacaqueCD73DP2S1:CTCCTAGGTCGCTTTCx	0.468656	-11.3909	7.36087	10.1786	Macaque	BC5A	3.66353	0	0
Macaque;MacaqueCD73DP2S1:CGTAGCGGTCTAGCGCx	0.728588	-11.5095	7.28695	10.5203	Macaque	BC5A	4.09575	0	0
Macaque;MacaqueCD73DP2S1:GTGCTTCTCTCGTATTx	0.337468	-11.4867	7.95386	9.64271	Macaque	BC5A	4.1655	0	0
Macaque;MacaqueCD73S1:GGGCATCAGTTCCACAx	1.04115	-11.5698	6.40783	9.66621	Macaque	BC5D	3.52326	0	0
Macaque;MacaqueCD73S2:CTGATAGGTCTCATCCx	0.683376	-11.8526	7.818	9.98666	Macaque	BC5A	1.82633	1.82633	0
Macaque;MacaqueCD73S2:CGCGGTATCTCGCTTGx	1.02573	-11.6681	7.48297	10.2578	Macaque	BC5A	4.08205	0	0
Macaque;MacaqueCD73DP2S1:TGGCTGGGTTCCATGAx	0.366478	-11.4862	7.99995	9.66507	Macaque	BC5A	4.1041	0	0
Macaque;MacaqueCD73DP2S1:CCGGGATAGAGTCGGTx	0.451485	-11.4496	7.66225	10.0428	Macaque	BC5A	3.60804	0	0
Macaque;MacaqueCD73S1:TCGTAGATCAGTACGTx	0.778433	-11.8558	7.87864	10.4714	Macaque	BC5A	3.52406	0	0
Macaque;MacaqueCD73S3:GCATACAAGTCAAGCGx	0.552266	-11.4832	7.34901	9.94521	Macaque	BC5A	4.03444	0	0
Macaque;MacaqueCD73DP2S1:AACTCCCAGACAAGCCx	0.483787	-11.5048	8.32237	10.5243	Macaque	BC5A	3.57915	0	0
Macaque;MacaquePeripheryMixedS1:TTGCCGTAGGCAAAGAx	0.769824	-11.6064	8.2528	10.181	Macaque	BC5A	4.06451	0	0
Macaque;MacaqueCD73S3:GCATGTATCGCCCTTAx	0.53013	-11.6476	7.85201	9.92557	Macaque	BC5A	3.17978	0	0
Macaque;MacaqueCD73DP2S2:ATCATCTCATCCCACTx	0.398021	-11.5234	7.43976	9.5107	Macaque	BC5A	3.9812	0	0
Macaque;MacaqueCD73DP2S1:CTTCTCTCATCGGTTAx	0.508943	-11.4662	7.92111	9.90335	Macaque	BC5A	3.27753	0	0
Macaque;MacaqueCD73S3:CTGCTGTAGGTGCTAGx	0.595255	-11.3726	6.45784	9.55541	Macaque	BC5D	3.79585	0	0
Macaque;MacaqueCD73S3:TTAACTCAGAGAACAGx	0.46813	-11.5817	7.22657	9.99376	Macaque	BC5A	3.95164	0	0
Macaque;MacaqueCD73S1:GTGCAGCAGCGATCCCx	0.63201	-11.8429	8.61888	10.362	Macaque	BC5A	4.14316	1.6917	0
Macaque;MacaqueCD73S1:TAGGCATCAACTTGACx	0.54709	-11.859	8.37285	10.2167	Macaque	BC5A	3.55056	0	0
Macaque;MacaqueCD73DP2S1:AAGGTTCTCGTACGGCx	0.714752	-11.6546	6.13967	9.09757	Macaque	BC5D	3.76394	0	0
Macaque;MacaqueCD73S2:CTGTGCTCATGTAGTCx	0.581699	-11.7795	8.11953	10.2275	Macaque	BC5A	3.50028	1.72085	0
Macaque;MacaqueCD73S3:TGCCCTAAGCACACAGx	0.61642	-11.4121	6.58428	9.2878	Macaque	BC5D	4.2256	0	0
Macaque;MacaqueCD73S3:TCCCGATAGTCACGCCx	0.483791	-11.5806	5.71222	8.89541	Macaque	BC5D	3.84357	0	0
Macaque;MacaqueCD73DP2S1:TCGCGAGAGCCTTGATx	0.419616	-11.6188	8.31176	9.54253	Macaque	BC5A	3.53396	1.87843	0
Macaque;MacaqueCD73S3:AAACGGGGTGGCAAACx	-1.27799	-9.44744	-1.19056	7.88257	Macaque	BC3B	3.01317	0	4.47828
Macaque;MacaqueCD73S1:GCTGCAGTCAATCTCTx	0.47297	-11.7694	8.05172	9.66591	Macaque	BC5A	4.12013	0	0
Macaque;MacaqueCD73S3:GACGCGTGTCAAGCGAx	0.559697	-11.2109	7.06677	9.9415	Macaque	BC5A	3.42054	2.38526	0
Macaque;MacaqueCD73S3:GCCTCTACACGGTTTAx	0.528441	-11.5912	8.05309	10.0479	Macaque	BC5A	3.05474	0	0
Macaque;MacaquePeripheryMixedS1:CTAGTGACAGATGAGCx	0.602158	-11.5943	7.6576	10.0434	Macaque	BC5A	3.67758	0	0
Macaque;MacaqueCD73S3:AAAGTAGGTCAGAATAx	0.354021	-11.4842	5.38878	9.13405	Macaque	BC5D	3.83256	0	0
Macaque;MacaqueCD73S3:CGAGAAGGTTATGTGCx	0.778066	-11.4462	7.84588	9.85263	Macaque	BC5A	2.78843	0	0
Macaque;MacaqueCD73DP2S2:TCAGCTCAGATGTGGCx	0.489867	-11.3646	8.09656	9.6352	Macaque	BC5A	3.29425	0	0
Macaque;MacaqueCD73S3:ATCTGCCGTTTGTTGGx	0.46242	-11.5564	5.95277	9.33145	Macaque	BC5D	4.43149	0	0
Macaque;MacaqueCD73S1:AGACGTTCAGCCTTGGx	0.593778	-11.8699	8.59183	10.4941	Macaque	BC5A	3.97186	0	0
Macaque;MacaqueCD73DP2S1:CTCGAAAGTCCTCTTGx	0.497814	-11.3391	7.90546	9.99996	Macaque	BC5A	3.61599	0	0
Macaque;MacaqueCD73S1:TATCAGGGTCAAAGCGx	0.622943	-11.742	8.55021	10.5323	Macaque	BC5A	3.73279	0	0
Macaque;MacaqueCD73S3:CAAGATCTCCCACTTGx	3.37805	7.44525	6.05761	7.54448	Macaque	BC5B	3.66703	0	0
Macaque;MacaqueCD73S3:CGAGCCAAGACGACGTx	0.308354	-11.4608	6.04194	8.5901	Macaque	BC5B	3.73671	0	0
Macaque;MacaqueCD73S3:GCAGCCACAAGACACGx	0.472101	-11.6858	6.18785	9.18811	Macaque	BC5D	3.94478	0	0
Macaque;MacaqueCD73S3:GATGAAATCAGGATCTx	0.476673	-11.4198	7.25451	10.0912	Macaque	BC5A	4.40717	0	0
Macaque;MacaqueCD73S2:TGAGCATGTAAGGGAAx	0.754924	-11.8079	7.50297	10.1627	Macaque	BC5A	3.94168	0	0
Macaque;MacaqueCD73S2:TAGCCGGAGGCCCTCAx	0.698526	-11.802	7.87324	9.76773	Macaque	BC5A	2.47597	0	0
Macaque;MacaqueCD73S3:CGGCTAGCACAGATTCx	0.658179	-11.4935	4.72286	8.74231	Macaque	BC5D	3.73528	0	0
Macaque;MacaqueCD73S3:CACAAACAGGAGTAGAx	0.710484	-11.5338	6.01161	9.22498	Macaque	BC5D	3.77676	0	0
Macaque;MacaquePeripheryMixedS1:CATGCCTCATTCTCATx	0.357676	-11.5528	7.42264	9.47668	Macaque	BC5A	3.79766	0	0
Macaque;MacaqueCD73DP2S2:CAAGATCAGCGCCTTGx	0.496418	-11.4947	7.43073	9.98874	Macaque	BC5A	4.5729	0	0
Macaque;MacaqueCD73DP2S1:TTAGGCAAGGTCGGATx	0.536988	-11.6617	5.75872	9.15784	Macaque	BC5D	3.90464	0	0
Macaque;MacaqueCD73S2:GGAGCAAGTAGCTCCGx	0.531542	-11.7662	8.53322	10.0972	Macaque	BC5A	4.4598	1.74891	0
Macaque;MacaqueCD73S3:ACGCCGAGTAAAGTCAx	0.45106	-11.4265	7.38903	10.5628	Macaque	BC5A	3.60839	2.30025	0
Macaque;MacaqueCD73S2:CACACCTCACAAGACGx	0.746521	-11.7866	8.37644	10.4307	Macaque	BC5A	4.30983	0	0
Macaque;MacaquePeripheryMixedS1:CAACCAAGTTGTGGCCx	0.458463	-11.4055	7.67554	9.97787	Macaque	BC5A	4.40601	0	0
Macaque;MacaqueCD73DP2S1:GGTGTTACAGACGCTCx	0.401485	-11.4657	8.06362	10.2298	Macaque	BC5A	3.49125	0	0
Macaque;MacaquePeripheryMixedS1:CACAGTAAGCAAATCAx	0.487061	-11.5335	7.38022	9.65168	Macaque	BC5A	4.29382	0	1.94883
Macaque;MacaqueCD73S1:GGCGACTGTCTTCTCGx	0.833768	-11.687	8.27171	10.3267	Macaque	BC5A	3.31128	0	0
Macaque;MacaqueCD73S1:CGTAGGCTCTTGAGACx	0.701873	-11.903	7.69059	10.3697	Macaque	BC5A	4.05917	1.99131	0
Macaque;MacaquePeripheryMixedS1:GGTATTGGTGTTTGGTx	0.437401	-11.4379	6.80258	9.28601	Macaque	BC5D	3.87605	0	0
Macaque;MacaquePeripheryMixedS1:AGTTGGTTCCTGCTTGx	0.491359	-11.4113	4.65267	8.56343	Macaque	BC5D	4.56414	0	0
Macaque;MacaqueCD73DP2S2:GCTTGAATCATGCATGx	0.416087	-11.4467	8.33347	9.81773	Macaque	BC5A	2.88648	0	0
Macaque;MacaqueCD73DP2S2:CGGACTGGTAGCGCTCx	0.543091	-11.4665	7.46244	9.91752	Macaque	BC5A	3.83911	0	2.63873
Macaque;MacaqueCD73DP2S1:TGGGCGTGTAGAGGAAx	0.573201	-11.479	7.3637	9.77777	Macaque	BC5A	4.24951	0	0
Macaque;MacaqueCD73DP2S1:GTAACGTAGGTAGCCAx	0.531998	-11.3864	7.60734	9.88545	Macaque	BC5A	2.97312	0	0
Macaque;MacaqueCD73DP2S1:GTGCTTCCAGATCGGAx	0.436632	-11.5618	7.32083	10.0768	Macaque	BC5A	0	0	0
Macaque;MacaqueCD73DP2S1:CGTGTCTCAAGTTCTGx	0.397661	-11.5561	7.28632	9.81939	Macaque	BC5A	4.39871	0	0
Macaque;MacaquePeripheryMixedS1:CACATAGAGCGATATAx	0.472322	-11.434	8.29854	10.0299	Macaque	BC5A	3.41554	0	0
Macaque;MacaqueCD73S1:CTGCTGTCAAGTTCTGx	0.66515	-11.7266	5.17025	9.05139	Macaque	BC5D	2.95327	0	0
Macaque;MacaqueCD73S3:CGTCCATAGCCCAACCx	-1.31488	-9.43613	-1.39034	7.56427	Macaque	BC3B	2.05063	0	4.75477
Macaque;MacaqueCD73DP2S2:CTGTGCTTCTATCGCCx	0.662009	-11.5284	7.02797	9.77152	Macaque	BC5A	3.59762	0	0
Macaque;MacaqueCD73S2:CACCACTGTCGGCATCx	3.26002	7.53555	5.48084	3.87848	Macaque	BC5C	4.6057	1.66896	0
Macaque;MacaqueCD73DP2S1:TTAGGACTCTCAAACGx	3.65189	7.38842	5.01073	4.61795	Macaque	RBC	4.123	0	0
Macaque;MacaqueCD73S1:GTAACGTAGCAGCGTAx	3.68184	8.11751	5.88389	-2.18623	Macaque	RBC	4.59961	1.82154	0
Macaque;MacaqueCD73DP2S2:TGACTAGTCAGTTCGAx	3.04839	7.76882	5.44943	4.17703	Macaque	BC5C	4.13336	0	0
Macaque;MacaqueCD73DP2S1:ATTTCTGAGTGGACGTx	2.89863	7.66966	5.72563	4.37476	Macaque	BC5C	4.44582	0	0
Macaque;MacaqueCD73S2:CTACGTCCAAAGCGGTx	3.27917	7.55823	5.51582	3.82081	Macaque	BC5C	4.71685	1.69242	0
Macaque;MacaqueCD73DP2S1:CACACAAGTGTGAATAx	3.14565	7.63418	0.613323	-0.756683	Macaque	RBC	4.39814	0	0
Macaque;MacaqueCD73DP2S1:TGCGCAGCACCAGGCTx	2.82381	7.86056	5.49739	4.37051	Macaque	BC5C	4.70251	0	0
Macaque;MacaqueCD73S1:TGACTTTCACCTCGGAx	2.82067	7.65072	6.41131	3.65351	Macaque	BC5C	2.32735	0	0
Macaque;MacaqueCD73DP2S2:AGACGTTGTATGCTTGx	2.9249	7.86985	5.35633	4.27779	Macaque	BC5C	4.50224	0	0
Macaque;MacaqueCD73DP2S1:GGTGTTAGTACTCGCGx	2.87978	7.77538	5.64545	4.57053	Macaque	BC5C	4.46403	2.0984	0
Macaque;MacaqueCD73S2:CGTCAGGAGAACAACTx	3.18447	7.46602	5.89625	3.87042	Macaque	BC5C	4.46093	0	0
Macaque;MacaqueCD73S2:GTGCAGCGTATTCGTGx	3.02274	7.63427	5.60349	4.2788	Macaque	BC5C	4.64642	0	0
Macaque;MacaqueCD73S2:CCCAATCAGAGATGAGx	2.93112	7.75519	5.95418	3.70035	Macaque	BC5C	4.28084	1.93756	0
Macaque;MacaqueCD73DP2S1:CGAGAAGCACATGACTx	3.02511	7.65192	5.32815	4.34814	Macaque	BC5C	4.93986	0	0
Macaque;MacaqueCD73DP2S1:CAACTAGGTATTCTCTx	2.78903	7.81093	5.60658	4.19273	Macaque	BC5C	4.82922	1.93299	0
Macaque;MacaqueCD73S3:GGTGTTATCTATGTGGx	3.81088	7.26122	4.82914	4.75589	Macaque	RBC	3.8813	1.60085	0
Macaque;MacaqueCD73S1:GGCGTGTTCGGAATCTx	3.20981	7.60764	5.82875	3.59908	Macaque	BC5C	4.62047	1.58247	0
Macaque;MacaqueCD73S1:ATCATCTGTCGCATATx	3.08525	7.73311	5.87189	3.74911	Macaque	BC5C	4.90032	0	0
Macaque;MacaqueCD73S3:CGTCCATTCCCATTATx	3.05847	7.82522	5.63039	4.0487	Macaque	BC5C	3.78164	0	0
Macaque;MacaqueCD73S1:AGATCTGCATGCCTTCx	3.08146	7.64029	6.05617	4.10332	Macaque	BC5C	4.20335	1.53937	0
Macaque;MacaqueCD73S3:GCTCCTATCTTGTTTGx	3.33273	7.48857	5.32724	3.96597	Macaque	BC5C	4.17786	0	0
Macaque;MacaqueCD73S1:GGGCATCGTCTAGCCGx	2.85999	7.78778	5.84714	3.78825	Macaque	BC5C	4.19573	0	0
Macaque;MacaqueCD73S1:TGATTTCGTATTAGCCx	2.99215	7.68945	6.46628	3.47836	Macaque	BC5C	4.50998	0	0
Macaque;MacaqueCD73DP2S2:TATCAGGAGAGACGAAx	3.10198	7.89496	5.36369	4.27363	Macaque	BC5C	4.81306	0	0
Macaque;MacaqueCD73S2:CCTCTGAGTTCACGGCx	3.01975	7.69316	5.89784	3.68542	Macaque	BC5C	4.15626	0	0
Macaque;MacaqueCD73S3:TTGTAGGAGGGCTTCCx	3.17048	7.37007	5.57711	4.45864	Macaque	BC5C	3.75342	0	0
Macaque;MacaqueCD73DP2S2:CGAGCACCAAGGACACx	2.72575	7.57292	6.25095	5.19728	Macaque	BC5C	5.10944	0	0
Macaque;MacaqueCD73S2:AGCGGTCTCGTCTGAAx	2.89344	7.78625	5.74768	3.5748	Macaque	BC5C	3.58709	0	0
Macaque;MacaqueCD73DP2S2:CAGCAGCAGATCTGCTx	3.23635	7.46714	0.562906	-0.86435	Macaque	RBC	4.42658	0	0
Macaque;MacaqueCD73S3:TGAGCCGCACAGAGGTx	2.89083	7.68099	5.56714	4.4576	Macaque	BC5C	4.78336	0	0
Macaque;MacaqueCD73S3:CACTCCACATCCTTGCx	2.90238	7.79498	6.08461	3.95962	Macaque	BC5C	3.84549	0	0
Macaque;MacaqueCD73S2:GCACTCTTCCTTTCTCx	2.98339	7.69339	5.93846	3.47725	Macaque	BC5C	4.2711	0	0
Macaque;MacaqueCD73S1:TGAAAGACACATCTTTx	3.00668	7.69872	5.87928	3.4733	Macaque	BC5C	4.40637	0	0
[truncated: 36,367 more rows]

## Sheet: Fig3df
Species Type	RBC	BC8/9	BC7	BC6	BC5D	BC5C	BC5B	BC5A	BC4	BC3B	BC3A	BC2	BC1B	BC1A	NM_OFF	NM_ON
Cow_1	200	0	0	0	0	0	0	0	0	0	0	0	0	0	0	0
Cow_10	10	0	1	157	0	0	0	0	1	0	0	0	0	0	0	0
Cow_11	10	0	0	0	1	5	140	0	0	1	0	0	0	0	0	0
Cow_12	6	0	0	0	0	0	0	0	0	0	0	21	117	0	0	0
Cow_13	0	0	0	0	0	0	0	0	0	0	0	0	0	116	0	0
Cow_14	0	0	0	0	0	0	0	0	0	0	111	0	0	0	0	0
Cow_15	1	0	0	0	0	0	0	0	0	0	0	57	1	0	0	0
Cow_16	1	50	0	0	0	0	0	0	0	0	0	0	0	0	0	0
Cow_2	2	0	198	0	0	0	0	0	0	0	0	0	0	0	0	0
Cow_3	4	0	0	0	0	0	0	0	6	190	0	0	0	0	0	0
Cow_4	10	0	1	0	0	186	2	1	0	0	0	0	0	0	0	0
Cow_5	4	192	0	4	0	0	0	0	0	0	0	0	0	0	0	0
Cow_6	9	0	0	0	0	0	0	0	187	3	0	0	0	1	0	0
Cow_7	9	0	0	0	2	0	0	189	0	0	0	0	0	0	0	0
Cow_8	6	193	0	1	0	0	0	0	0	0	0	0	0	0	0	0
Cow_9	9	0	0	0	183	0	3	4	0	1	0	0	0	0	0	0
Fer_1	200	0	0	0	0	0	0	0	0	0	0	0	0	0	0	0
Fer_10	0	0	0	0	7	0	2	25	0	0	0	0	0	0	0	0
Fer_11	1	0	29	0	0	0	0	0	0	0	0	0	0	0	0	0
Fer_12	26	0	0	0	0	0	2	0	0	0	0	0	0	2	0	0
Fer_2	1	0	0	0	0	0	0	0	183	2	0	0	0	14	0	0
Fer_3	4	0	0	0	1	0	0	0	0	194	1	0	0	0	0	0
Fer_4	3	1	0	0	0	0	0	0	0	0	0	132	6	0	0	0
Fer_5	11	1	39	80	0	0	3	0	0	0	0	0	0	0	0	0
Fer_6	9	115	4	0	0	0	0	0	0	0	0	0	0	2	0	0
Fer_7	1	0	0	0	0	0	0	0	0	0	76	0	0	0	0	0
Fer_8	1	0	0	0	0	0	0	0	0	0	0	1	27	27	0	0
Fer_9	0	42	0	1	0	0	1	0	0	0	0	0	0	0	0	0
Hum_BBGB	1	21	0	2	0	0	0	0	0	0	0	0	0	3	0	0
Hum_BBGB_2	2	267	13	8	1	0	3	0	1	0	0	0	0	6	0	0
Hum_DB1	2	2	0	5	0	0	1	0	0	0	0	302	56	15	0	0
Hum_DB2	2	0	0	0	0	0	2	0	316	60	1	0	0	19	0	0
Hum_DB3a	2	1	0	0	0	0	0	0	1	1	379	0	7	9	0	0
Hum_DB3b	3	1	1	0	0	0	3	2	56	323	0	0	1	10	0	0
Hum_DB4	7	6	3	0	57	1	116	206	0	2	1	0	0	1	0	0
Hum_DB4_2	5	1	0	1	70	1	62	10	0	2	0	0	0	0	0	0
Hum_DB5	11	7	0	1	0	301	71	1	1	1	0	0	0	6	0	0
Hum_DB6	5	4	2	204	0	2	0	0	0	0	0	2	7	7	0	0
Hum_FMB	2	4	1	1	0	1	1	0	7	0	0	6	11	366	0	0
Hum_IMB	2	45	347	2	0	0	2	0	0	0	0	0	0	2	0	0
Hum_OFFX	0	0	0	2	0	1	0	0	0	0	0	24	89	10	0	0
Hum_RB	392	2	0	2	0	0	3	1	0	0	0	0	0	0	0	0
Mac_BB/GB*	9	382	1	1	0	1	1	0	1	0	1	0	0	3	0	0
Mac_DB1	4	0	0	1	0	0	0	0	0	0	1	386	5	3	0	0
Mac_DB2	11	0	1	0	0	0	0	0	383	4	0	0	0	1	0	0
Mac_DB3a	0	0	2	1	1	0	0	0	0	0	396	0	0	0	0	0
Mac_DB3b	3	0	0	0	0	0	0	0	5	390	1	1	0	0	0	0
Mac_DB4	2	0	0	0	53	0	3	340	0	2	0	0	0	0	0	0
Mac_DB5*	22	0	1	0	0	372	4	0	1	0	0	0	0	0	0	0
Mac_DB6	5	1	0	353	0	0	2	0	0	0	0	0	0	4	0	0
Mac_FMB	7	0	0	0	0	0	0	0	2	0	0	1	5	385	0	0
Mac_IMB	9	2	381	0	0	1	0	1	0	0	2	1	0	3	0	0
Mac_OFFx	3	1	0	0	0	3	0	0	0	2	0	6	126	1	0	0
Mac_RB	398	0	0	0	0	0	0	0	0	0	0	0	0	2	0	0
Mar_BB/GB*	7	596	2	0	0	0	1	0	0	0	0	0	0	0	0	0
Mar_DB1	0	0	0	0	0	0	1	0	0	0	0	339	15	4	0	0
Mar_DB2	1	0	0	0	0	0	0	0	395	4	0	0	0	0	0	0
Mar_DB3a	0	0	0	0	0	0	0	0	1	0	397	0	2	0	0	0
Mar_DB3b	0	0	0	0	0	0	0	0	0	400	0	0	0	0	0	0
Mar_DB4	0	1	0	0	4	0	0	394	0	1	0	0	0	0	0	0
Mar_DB4_2	1	0	0	0	271	0	2	0	0	1	0	0	0	0	0	0
Mar_DB5*	2	0	0	0	0	392	5	1	0	0	0	0	0	0	0	0
Mar_DB6	2	0	0	163	0	0	1	0	1	0	0	0	0	0	0	0
Mar_FMB	0	0	0	0	0	0	0	0	1	0	0	0	0	399	0	0
Mar_IMB	2	2	393	0	0	0	0	2	0	0	0	0	0	1	0	0
Mar_RB	285	0	0	0	0	0	0	0	0	0	0	0	0	0	0	0
Mou_BC1A	3	2	13	3	0	2	5	1	36	16	20	1	2	96	0	0
Mou_BC1B	0	1	0	1	0	0	2	1	1	0	8	6	54	4	0	0
Mou_BC2	0	0	0	7	0	0	0	0	0	1	14	173	4	1	0	0
Mou_BC3A	0	0	0	0	0	0	0	0	1	1	196	0	2	0	0	0
Mou_BC3B	2	0	0	0	0	0	0	0	9	188	1	0	0	0	0	0
Mou_BC4	2	0	0	0	0	0	0	0	164	21	0	0	0	1	0	0
Mou_BC5A	5	0	1	1	4	0	1	182	0	2	2	1	0	1	0	0
Mou_BC5B	3	0	0	0	0	5	188	1	0	3	0	0	0	0	0	0
Mou_BC5C	3	1	1	2	0	105	45	10	2	5	4	0	1	1	0	0
Mou_BC5D	0	0	0	0	92	0	3	21	0	8	3	0	0	1	0	0
Mou_BC6	1	1	0	195	0	0	0	0	0	0	2	1	0	0	0	0
Mou_BC7	2	2	184	6	0	0	1	3	0	0	1	1	0	0	0	0
Mou_BC8	1	39	4	62	0	0	1	0	0	2	0	0	0	0	0	0
Mou_BC9	0	111	0	0	0	0	0	0	0	0	0	0	0	2	0	0
Mou_RBC	193	0	0	5	1	0	0	1	0	0	0	0	0	0	0	0
Opo_1	200	0	0	0	0	0	0	0	0	0	0	0	0	0	0	0
Opo_10	0	0	0	0	8	0	149	12	0	1	0	0	0	0	0	0
Opo_11	2	0	0	0	5	1	11	125	0	1	0	0	0	0	0	0
Opo_12	3	0	0	0	102	0	7	7	0	0	0	0	0	0	0	0
Opo_13	5	2	0	0	0	0	0	0	0	0	0	4	61	7	0	0
Opo_14	10	19	0	3	0	0	0	0	0	1	0	1	5	35	0	0
Opo_15	5	36	3	5	0	1	7	0	0	0	0	0	0	0	0	0
Opo_16	4	21	0	2	0	0	0	0	0	0	0	0	0	2	0	0
Opo_17	2	19	1	0	0	0	1	1	0	0	0	0	0	0	0	0
Opo_2	2	4	1	0	0	181	12	0	0	0	0	0	0	0	0	0
Opo_3	2	0	0	0	0	0	0	0	183	11	0	0	0	4	0	0
Opo_4	2	4	4	188	0	0	0	0	0	0	0	0	1	1	0	0
Opo_5	2	0	0	1	0	0	0	0	0	0	0	189	7	1	0	0
Opo_6	0	0	0	0	0	0	2	0	1	0	0	0	0	197	0	0
Opo_7	0	0	0	0	0	0	0	0	24	174	1	0	0	1	0	0
Opo_8	1	0	0	0	0	0	0	0	0	0	191	0	0	0	0	0
Opo_9	1	34	135	4	0	0	0	0	0	0	0	0	0	0	0	0
Per_1	196	0	0	0	0	0	0	1	0	1	0	0	0	2	0	0
Per_10	1	0	0	0	0	0	0	1	0	0	197	1	0	0	0	0
Per_11	0	0	0	0	122	0	32	7	0	1	1	0	0	1	0	0
Per_2	1	0	2	0	0	0	0	1	13	181	0	0	0	2	0	0
Per_3	1	0	1	1	0	1	1	3	173	7	0	0	1	11	0	0
Per_4	0	0	0	0	0	0	0	0	0	0	0	186	12	2	0	0
Per_5	3	1	2	1	2	0	7	178	1	3	1	0	0	1	0	0
Per_6	4	0	0	0	0	0	2	1	25	5	1	23	35	104	0	0
Per_7	3	2	192	0	0	0	0	1	0	0	0	0	0	2	0	0
Per_8	1	3	0	196	0	0	0	0	0	0	0	0	0	0	0	0
Per_9	5	33	1	2	3	70	83	1	0	2	0	0	0	0	0	0
Pig_1	200	0	0	0	0	0	0	0	0	0	0	0	0	0	0	0
Pig_10	12	160	0	11	0	0	0	0	0	0	0	0	0	0	0	0
Pig_11	3	0	0	0	0	1	0	0	168	1	0	0	0	0	0	0
Pig_12	18	0	0	1	1	112	38	0	0	1	0	0	0	0	0	0
Pig_13	8	0	0	0	50	0	6	102	0	2	0	0	0	0	0	0
Pig_14	106	0	0	0	0	0	3	0	11	37	2	1	1	2	0	0
Pig_15	0	0	0	1	0	0	0	0	0	0	138	0	0	0	0	0
Pig_16	5	77	2	0	0	1	0	0	0	0	0	0	0	6	0	0
Pig_17	26	0	0	0	0	0	0	0	0	0	0	2	28	0	0	0
Pig_18	0	1	0	47	0	0	0	0	0	0	0	1	0	0	0	0
Pig_2	200	0	0	0	0	0	0	0	0	0	0	0	0	0	0	0
Pig_3	0	0	0	0	0	0	0	0	1	0	0	0	0	199	0	0
Pig_4	47	142	1	2	0	0	2	0	0	0	0	0	0	6	0	0
Pig_5	9	0	180	0	0	0	0	0	1	4	0	0	1	5	0	0
Pig_6	4	0	0	1	0	0	0	0	3	192	0	0	0	0	0	0
Pig_7	0	0	0	1	0	1	0	0	0	0	0	190	8	0	0	0
Pig_8	6	0	0	0	0	0	0	0	0	0	0	44	150	0	0	0
Pig_9	53	0	0	0	0	0	0	0	0	1	0	1	1	144	0	0
Rha_1	0	0	0	0	0	0	0	0	195	2	0	0	0	3	0	0
Rha_10	1	0	1	0	0	0	0	0	0	0	1	189	4	4	0	0
Rha_11	1	0	0	0	1	17	181	0	0	0	0	0	0	0	0	0
Rha_12	199	0	0	1	0	0	0	0	0	0	0	0	0	0	0	0
Rha_13	2	0	0	195	0	0	0	0	0	0	0	2	0	1	0	0
Rha_14	1	197	0	1	0	0	0	0	0	0	0	0	0	1	0	0
Rha_15	3	0	0	0	0	0	0	0	0	0	0	3	173	2	0	0
Rha_16	0	0	0	0	99	0	16	2	0	1	0	0	0	0	0	0
Rha_17	1	15	0	48	0	0	0	0	0	0	0	0	0	1	0	0
Rha_18	0	0	0	0	0	0	0	0	3	0	0	0	0	13	0	0
Rha_2	0	0	0	0	0	0	0	0	19	181	0	0	0	0	0	0
Rha_3	0	0	0	0	0	0	0	0	0	0	2	0	0	198	0	0
Rha_4	0	0	0	0	0	0	0	0	0	1	199	0	0	0	0	0
Rha_5	1	2	194	0	0	0	0	1	1	0	0	0	0	1	0	0
Rha_6	1	1	0	0	0	0	5	186	2	3	2	0	0	0	0	0
Rha_7	0	0	0	0	0	180	16	0	1	1	0	0	1	1	0	0
Rha_8	0	0	0	0	0	0	0	0	20	180	0	0	0	0	0	0
Rha_9	1	1	1	0	1	0	0	194	0	1	0	0	0	1	0	0
She_1	200	0	0	0	0	0	0	0	0	0	0	0	0	0	0	0
She_10	19	0	0	0	0	0	0	0	181	0	0	0	0	0	0	0
She_11	19	0	0	0	3	0	1	177	0	0	0	0	0	0	0	0
She_12	1	0	0	1	0	0	0	0	0	0	0	174	1	0	0	0
She_13	14	0	0	0	146	0	12	2	0	2	0	0	0	0	0	0
She_14	0	0	0	0	0	0	0	0	0	0	79	0	0	0	0	0
She_2	0	0	0	0	0	0	0	0	0	0	0	1	0	199	0	0
She_3	30	0	0	0	0	169	1	0	0	0	0	0	0	0	0	0
She_4	7	189	1	0	0	0	0	1	0	0	0	1	0	1	0	0
She_5	23	0	0	1	0	0	0	0	0	0	0	52	123	1	0	0
She_6	19	0	0	0	0	0	0	0	0	180	0	0	0	1	0	0
She_7	15	0	185	0	0	0	0	0	0	0	0	0	0	0	0	0
She_8	10	0	0	189	0	0	1	0	0	0	0	0	0	0	0	0
She_9	0	0	0	0	1	21	178	0	0	0	0	0	0	0	0	0
Squ_1	0	0	0	0	0	0	0	0	13	187	0	0	0	0	0	0
Squ_10	0	1	0	0	23	0	0	175	0	0	1	0	0	0	0	0
Squ_11	3	0	131	0	0	0	0	1	2	0	0	0	1	0	0	0
Squ_12	1	114	0	0	0	0	0	0	0	0	0	0	0	0	0	0
Squ_13	0	0	0	0	0	0	0	0	0	0	0	1	77	0	0	0
Squ_14	2	0	0	66	0	0	1	0	1	0	1	0	0	0	0	0
Squ_15	0	4	0	21	0	0	0	0	0	0	0	0	0	0	0	0
Squ_2	1	0	0	0	0	0	0	0	194	1	0	0	0	4	0	0
Squ_3	0	0	0	0	0	79	121	0	0	0	0	0	0	0	0	0
Squ_4	0	0	0	0	0	194	6	0	0	0	0	0	0	0	0	0
Squ_5	0	0	0	0	0	0	0	0	1	0	199	0	0	0	0	0
Squ_6	0	0	1	0	0	0	0	0	0	0	0	0	0	199	0	0
Squ_7	0	0	0	0	187	0	4	2	0	7	0	0	0	0	0	0
Squ_8	0	0	0	0	0	0	0	0	0	0	0	199	1	0	0	0
Squ_9	200	0	0	0	0	0	0	0	0	0	0	0	0	0	0	0
Tre_0	0	0	0	0	0	199	1	0	0	0	0	0	0	0	0	0
Tre_1	1	0	199	0	0	0	0	0	0	0	0	0	0	0	0	0
Tre_10	32	1	6	2	1	0	17	3	41	46	1	2	5	22	0	0
Tre_11	14	89	1	2	0	0	2	0	12	26	2	0	0	2	0	0
Tre_12	0	96	0	4	0	0	0	0	0	1	0	0	0	0	0	0
Tre_13	42	13	1	0	0	0	2	0	16	1	0	0	2	9	0	0
Tre_14	22	2	2	2	0	0	7	3	5	6	1	0	1	3	0	0
Tre_15	36	0	0	0	0	0	0	0	0	0	0	0	0	0	0	0
Tre_2	5	0	0	0	0	0	0	0	1	0	0	0	0	194	0	0
Tre_3	0	0	1	0	5	0	0	194	0	0	0	0	0	0	0	0
Tre_4	0	0	0	0	0	4	196	0	0	0	0	0	0	0	0	0
Tre_5	0	0	0	0	0	0	0	0	0	0	0	197	2	1	0	0
Tre_6	0	0	0	0	193	0	6	0	0	0	1	0	0	0	0	0
Tre_7	2	0	0	197	0	0	0	0	0	0	0	0	0	1	0	0
Tre_8	0	0	0	0	0	0	0	0	0	0	3	2	195	0	0	0
Tre_9	1	196	1	1	0	0	0	0	0	0	0	0	0	1	0	0
Chi_BP-1	0	0	170	0	0	0	0	1	0	0	0	0	0	0	1	28
Chi_BP-10	0	5	162	0	1	0	0	3	0	0	0	0	0	0	25	4
Chi_BP-11	0	0	0	0	0	0	0	0	0	0	1	3	116	5	67	8
Chi_BP-12	0	0	0	0	0	0	0	0	0	0	196	0	0	0	3	1
Chi_BP-13	0	95	8	0	0	0	0	0	0	0	0	0	0	0	20	77
Chi_BP-14	18	0	2	0	0	0	0	1	0	0	0	0	0	0	0	179
Chi_BP-15	0	0	0	0	0	0	0	0	0	0	0	154	8	0	37	1
Chi_BP-16	0	1	0	0	0	2	0	0	0	0	0	13	1	4	179	0
Chi_BP-17	0	0	1	0	0	0	0	0	19	0	0	0	0	20	158	2
Chi_BP-18	0	4	1	14	0	0	0	1	0	0	0	0	0	0	5	175
Chi_BP-19	0	14	8	0	0	2	0	0	0	0	0	0	0	1	19	156
Chi_BP-2	0	0	1	0	1	0	0	0	1	0	1	7	1	7	181	0
Chi_BP-20	0	2	1	0	0	2	0	0	0	0	0	7	0	1	175	4
Chi_BP-21	0	156	4	0	1	4	0	0	0	0	0	0	0	0	5	16
Chi_BP-22	0	1	3	0	34	107	0	1	0	0	0	0	0	0	17	3
Chi_BP-3	0	0	6	0	1	0	0	186	0	0	0	0	0	0	6	1
Chi_BP-4	0	9	0	0	1	53	0	1	0	0	0	0	0	0	7	129
Chi_BP-5	0	1	1	0	0	0	0	0	2	0	0	0	0	80	115	1
Chi_BP-6	0	0	3	0	0	0	0	0	10	82	1	0	0	1	102	1
Chi_BP-7	0	0	0	0	0	1	0	0	119	6	0	0	0	6	67	1
Chi_BP-8	0	0	2	0	0	0	0	1	6	0	0	0	0	103	88	0
Chi_BP-9	0	1	0	0	169	7	0	13	0	0	0	0	0	0	8	2
Cow_17	198	0	0	0	0	0	0	0	0	0	0	0	0	0	0	2
Cow_101	0	0	1	149	0	0	0	1	1	0	0	0	0	0	5	12
Cow_111	2	0	0	0	4	141	1	0	0	0	0	0	0	0	1	8
Cow_121	0	0	0	0	0	0	0	0	0	0	0	0	126	3	3	12
Cow_131	0	0	1	0	0	0	0	0	0	0	0	0	0	107	1	7
Cow_141	0	0	0	0	0	0	0	0	0	0	111	0	0	0	0	0
Cow_151	0	0	0	0	0	0	0	0	0	0	0	57	0	0	2	0
Cow_161	0	3	27	0	0	0	0	1	0	0	0	0	0	0	18	2
Cow_21	0	0	200	0	0	0	0	0	0	0	0	0	0	0	0	0
Cow_31	0	0	0	0	0	0	0	0	20	166	0	0	0	0	3	11
Cow_41	4	0	2	0	0	184	0	1	0	0	0	0	0	0	0	9
Cow_51	0	182	1	3	0	0	0	0	0	0	0	0	0	0	0	14
Cow_61	0	0	1	0	0	0	0	0	167	14	1	0	0	0	7	10
Cow_71	1	0	0	0	0	0	0	186	0	1	0	0	0	0	2	10
Cow_81	3	189	2	0	0	0	0	0	0	0	0	0	0	0	3	3
Cow_91	0	2	0	0	184	0	0	0	0	2	0	0	0	0	1	11
Fer_13	190	0	0	0	0	1	0	0	0	0	0	0	0	0	0	9
Fer_101	0	0	0	0	8	1	0	25	0	0	0	0	0	0	0	0
Fer_111	0	0	29	0	1	0	0	0	0	0	0	0	0	0	0	0
Fer_121	2	0	0	0	0	2	0	0	0	0	0	0	0	0	1	25
Fer_21	0	0	0	0	0	0	0	0	176	15	0	0	0	4	5	0
Fer_31	0	0	0	0	0	0	0	0	7	180	0	0	0	0	11	2
Fer_41	0	0	0	0	0	0	0	0	0	0	0	109	9	0	23	1
Fer_51	0	15	16	94	0	0	0	0	0	0	0	0	0	0	6	3
Fer_61	0	119	2	0	0	0	0	0	0	0	0	0	0	0	8	1
Fer_71	0	0	0	0	0	0	0	0	0	0	76	0	0	0	0	1
Fer_81	0	0	0	0	0	0	0	0	0	0	0	0	18	29	9	0
Fer_91	0	2	39	0	1	0	0	1	0	0	0	0	0	0	0	1
Hum_BBGB1	0	22	3	1	0	0	0	0	0	0	0	0	0	0	1	0
Hum_BBGB_21	0	195	80	11	0	0	0	0	0	0	0	0	0	0	15	0
Hum_DB11	0	0	0	10	0	0	0	0	0	0	0	299	25	0	48	1
Hum_DB21	1	0	0	0	0	0	0	0	211	108	0	0	0	11	69	0
Hum_DB3a1	2	0	0	0	0	0	0	0	0	0	383	2	1	0	11	1
Hum_DB3b1	0	0	0	0	2	1	0	0	42	298	1	0	0	2	54	0
Hum_DB41	2	2	9	0	167	24	0	155	0	0	1	0	0	0	37	3
Hum_DB4_21	0	1	4	0	99	22	0	5	0	0	0	1	0	0	11	9
Hum_DB51	1	7	5	0	2	302	1	2	0	0	0	0	0	1	21	58
Hum_DB61	0	6	3	173	0	2	0	1	0	1	0	7	0	0	35	5
Hum_FMB1	1	2	0	0	0	1	0	0	8	0	2	3	11	289	83	0
Hum_IMB1	0	16	368	1	0	0	0	1	0	1	0	0	0	3	5	5
Hum_OFFX1	0	0	0	3	0	0	0	0	0	0	1	21	76	3	21	1
Hum_RB1	368	0	0	0	0	0	0	0	0	0	0	0	0	0	1	31
Liz_0	0	0	1	0	0	0	0	0	65	13	0	0	0	8	106	7
Liz_1	0	2	8	0	0	3	0	0	2	0	1	3	3	15	162	1
Liz_10	0	4	65	0	0	0	0	4	0	0	0	0	0	0	40	13
Liz_11	0	52	2	3	1	0	0	0	0	0	1	0	0	0	30	22
Liz_12	0	3	3	0	0	2	0	0	2	0	2	3	0	4	81	3
Liz_13	0	8	4	11	0	1	0	0	0	0	2	0	6	0	42	16
Liz_14	0	0	2	0	0	1	0	0	0	0	1	11	3	3	57	0
Liz_15	0	0	1	0	0	3	0	0	0	0	1	0	0	0	13	34
Liz_16	0	0	0	0	0	0	0	0	0	0	1	0	10	0	28	2
Liz_2	0	0	1	0	0	1	0	0	3	12	11	0	0	6	164	2
Liz_3	0	0	2	0	0	1	0	0	0	0	0	0	0	0	23	174
Liz_4	0	2	4	0	0	16	0	0	0	0	0	0	0	0	22	156
Liz_5	0	0	0	0	0	0	0	0	0	0	182	0	2	1	9	6
Liz_6	0	3	40	1	10	0	0	51	0	2	0	0	0	0	70	23
Liz_7	0	16	98	0	0	1	0	2	0	0	2	0	0	0	46	35
Liz_8	0	10	1	0	107	4	0	13	0	0	1	0	0	0	63	1
Liz_9	0	0	3	0	0	0	0	0	3	3	3	0	3	9	175	1
Mac_BB/GB*1	3	343	33	2	0	2	0	1	0	0	0	0	0	0	14	2
Mac_DB11	0	0	1	1	0	0	0	0	0	0	1	375	10	1	10	1
Mac_DB21	0	0	1	0	0	0	0	0	358	29	0	0	0	2	10	0
Mac_DB3a1	0	0	0	0	0	0	0	0	0	0	396	1	0	0	2	1
Mac_DB3b1	0	0	0	0	0	0	0	1	21	364	1	0	0	1	11	1
Mac_DB41	0	0	0	0	99	1	0	290	0	1	0	0	0	0	7	2
Mac_DB5*1	0	1	0	0	1	379	0	0	0	0	0	0	0	0	11	8
Mac_DB61	4	2	1	323	0	0	0	0	0	0	0	0	0	0	9	26
Mac_FMB1	0	0	1	0	0	1	0	0	1	0	2	0	4	380	11	0
Mac_IMB1	4	2	385	0	0	0	0	1	0	1	0	2	1	0	2	2
Mac_OFFx1	0	2	0	0	0	3	0	0	0	0	0	16	108	1	12	0
Mac_RB1	381	0	2	1	0	1	0	0	0	0	0	0	0	0	2	13
Mar_BB/GB*1	0	478	102	2	0	0	0	1	0	0	0	0	0	0	22	1
Mar_DB11	0	0	0	0	0	0	0	0	0	0	0	346	10	0	3	0
Mar_DB21	0	0	0	0	0	0	0	0	373	24	0	0	0	1	2	0
Mar_DB3a1	0	0	0	0	0	0	0	0	0	0	398	0	0	0	2	0
Mar_DB3b1	0	0	0	0	0	0	0	0	24	369	0	0	0	0	7	0
Mar_DB41	0	0	1	0	45	0	0	353	0	0	0	0	0	0	0	1
Mar_DB4_21	0	1	0	0	270	4	0	0	0	0	0	0	0	0	0	0
Mar_DB5*1	0	0	0	0	0	387	0	1	0	0	0	0	0	0	2	10
Mar_DB61	0	1	2	159	0	0	0	0	0	0	0	0	0	0	3	2
Mar_FMB1	0	0	0	0	0	0	0	0	1	0	0	0	3	386	10	0
Mar_IMB1	1	0	390	0	0	1	0	0	0	0	0	0	0	0	3	5
Mar_RB1	265	0	0	0	0	0	0	0	0	0	0	0	0	0	0	20
Mou_BC1A1	0	3	15	1	0	3	5	1	30	20	18	1	1	100	2	0
Mou_BC1B1	0	1	0	1	0	0	2	1	1	0	8	0	61	3	0	0
Mou_BC21	0	0	1	6	0	0	0	1	0	1	15	174	1	0	0	1
Mou_BC3A1	0	0	0	0	0	0	0	0	0	1	199	0	0	0	0	0
Mou_BC3B1	0	0	0	0	0	0	0	0	4	195	1	0	0	0	0	0
Mou_BC41	0	0	0	0	0	0	0	0	165	19	1	1	0	2	0	0
Mou_BC5A1	0	1	3	1	1	1	0	187	0	1	3	1	0	0	0	1
Mou_BC5B1	0	0	0	0	1	9	187	0	1	1	0	0	0	0	0	1
Mou_BC5C1	0	0	1	2	0	120	32	10	2	6	4	1	0	0	1	1
Mou_BC5D1	0	0	0	0	98	1	0	17	0	7	4	0	0	1	0	0
Mou_BC61	0	3	0	189	0	0	0	0	0	0	5	0	2	0	0	1
Mou_BC71	0	2	190	4	0	1	0	1	0	0	0	0	0	1	1	0
Mou_BC81	0	97	4	4	0	0	1	0	0	2	0	0	0	0	0	1
Mou_BC91	0	111	1	0	0	0	0	0	0	0	0	0	0	1	0	0
Mou_RBC1	186	0	1	4	0	0	0	2	0	0	1	0	0	0	0	6
Opo_18	200	0	0	0	0	0	0	0	0	0	0	0	0	0	0	0
Opo_101	0	1	1	0	88	59	1	15	0	0	0	0	0	0	4	1
Opo_111	2	2	5	0	7	1	0	120	0	0	0	0	0	0	6	2
Opo_121	0	0	0	0	115	0	0	3	0	0	0	0	0	0	0	1
Opo_131	0	0	0	2	0	0	0	1	0	0	12	4	43	1	15	1
Opo_141	0	2	22	0	0	0	0	0	0	1	0	1	9	2	36	1
Opo_151	0	48	1	0	0	1	0	0	0	0	0	0	0	0	3	4
Opo_161	0	27	2	0	0	0	0	0	0	0	0	0	0	0	0	0
Opo_171	1	2	12	0	0	0	0	2	0	0	0	0	0	0	7	0
Opo_21	0	0	0	0	0	194	0	1	0	0	0	0	1	0	1	3
Opo_31	0	0	0	0	0	1	0	0	129	25	0	2	0	33	10	0
Opo_41	1	8	9	179	0	0	0	0	0	0	0	0	0	0	1	2
Opo_51	2	1	0	0	0	0	0	0	0	0	0	192	1	0	4	0
Opo_61	0	0	1	0	0	0	0	0	7	0	0	0	6	152	32	2
Opo_71	0	0	0	0	0	0	0	0	8	178	0	0	0	0	14	0
Opo_81	0	0	0	0	0	0	0	0	0	0	190	0	0	0	1	1
Opo_91	0	14	155	2	0	0	0	0	0	0	0	0	0	0	2	1
Per_12	196	0	0	1	0	0	0	1	0	0	0	1	0	0	0	1
Per_101	0	0	0	0	0	0	0	1	0	0	197	0	0	0	0	2
Per_111	0	0	0	0	149	2	3	7	0	1	1	0	0	0	1	0
Per_21	0	0	1	0	0	0	0	1	4	194	0	0	0	0	0	0
Per_31	1	1	0	1	1	1	0	2	163	15	0	0	0	14	0	1
Per_41	0	0	0	0	0	0	0	0	0	0	0	189	10	1	0	0
Per_51	2	0	1	0	3	0	1	189	0	0	1	0	0	1	1	1
Per_61	0	0	0	0	0	0	1	2	18	4	1	45	37	88	1	3
Per_71	0	4	193	0	0	1	0	1	0	0	0	0	0	0	0	1
Per_81	0	6	1	192	0	0	0	0	0	0	0	0	0	0	0	1
Per_91	1	36	2	1	6	75	74	1	0	0	0	0	0	0	1	3
Pig_19	200	0	0	0	0	0	0	0	0	0	0	0	0	0	0	0
Pig_101	2	146	3	6	0	0	0	0	0	0	0	0	0	0	4	22
Pig_111	0	0	0	0	0	1	0	0	154	10	0	0	0	2	6	0
Pig_121	2	0	3	0	5	129	0	0	0	0	0	0	0	0	3	29
Pig_131	3	0	3	0	54	1	0	99	0	0	0	0	0	0	1	7
Pig_141	10	0	1	0	0	1	0	0	7	27	3	0	0	0	58	56
Pig_151	0	0	0	1	0	0	0	0	0	0	137	0	0	0	1	0
Pig_161	0	3	42	0	0	0	0	12	0	0	0	0	0	2	23	9
Pig_171	9	0	0	0	0	0	0	0	0	0	0	0	8	0	2	37
Pig_181	0	1	0	47	0	0	0	0	0	0	0	1	0	0	0	0
Pig_21	200	0	0	0	0	0	0	0	0	0	0	0	0	0	0	0
Pig_31	0	0	0	0	0	0	0	0	1	0	0	1	1	191	6	0
Pig_41	12	149	1	1	0	0	0	0	0	0	0	1	0	0	3	33
Pig_51	4	0	184	0	0	0	0	1	0	0	0	0	0	0	2	9
Pig_61	1	0	0	0	0	0	0	0	18	171	0	0	0	2	4	4
Pig_71	1	0	1	1	0	0	0	0	0	0	1	174	0	1	13	8
Pig_81	5	0	0	0	0	0	0	0	0	0	1	3	181	4	1	5
Pig_91	16	0	0	1	0	0	0	0	1	0	0	0	1	54	75	52
Rha_19	0	0	0	0	0	0	0	0	197	3	0	0	0	0	0	0
Rha_101	0	0	1	0	0	0	0	0	1	0	2	192	1	2	1	0
Rha_111	0	0	0	0	1	23	173	1	0	0	1	0	0	1	0	0
Rha_121	193	0	0	0	0	0	0	0	0	0	0	0	0	0	0	7
Rha_131	0	0	0	198	0	0	0	0	0	0	1	1	0	0	0	0
Rha_141	0	198	1	0	0	0	0	0	0	0	0	0	0	1	0	0
Rha_151	0	0	0	0	0	0	0	0	0	0	2	2	175	2	0	0
Rha_161	0	0	0	0	112	4	0	2	0	0	0	0	0	0	0	0
Rha_171	0	59	0	5	0	0	0	0	0	0	0	0	0	1	0	0
Rha_181	0	0	0	0	0	0	0	0	1	2	0	0	0	13	0	0
Rha_21	0	0	0	0	0	0	0	0	2	196	1	0	0	0	1	0
Rha_31	0	0	0	0	0	0	0	0	1	1	1	0	0	197	0	0
Rha_41	0	0	0	0	0	0	0	0	0	0	199	0	0	0	1	0
Rha_51	0	1	198	0	0	0	0	0	0	0	0	0	0	0	1	0
Rha_61	0	0	1	0	0	2	0	191	2	2	0	0	0	2	0	0
Rha_71	0	0	0	0	0	198	0	0	0	1	1	0	0	0	0	0
Rha_81	0	0	0	0	0	0	0	0	9	191	0	0	0	0	0	0
Rha_91	0	0	1	0	0	0	0	197	0	1	0	0	0	1	0	0
She_15	200	0	0	0	0	0	0	0	0	0	0	0	0	0	0	0
She_101	6	0	0	0	0	0	0	0	172	7	0	0	0	2	1	12
She_111	2	0	4	0	4	1	0	166	0	0	0	0	0	0	6	17
She_121	0	0	0	0	0	0	0	0	0	0	0	163	0	0	2	12
She_131	0	3	0	1	153	8	0	1	0	0	0	0	0	0	0	10
She_141	0	0	0	0	0	0	0	0	0	0	79	0	0	0	0	0
She_21	0	0	2	0	0	0	0	0	0	0	0	0	3	184	2	9
She_31	0	0	0	0	0	184	1	0	0	0	0	0	0	0	0	15
She_41	1	173	4	0	0	1	0	1	0	0	0	0	1	0	2	17
She_51	2	0	0	0	0	0	0	0	0	0	1	1	164	5	10	17
She_61	1	0	0	0	1	0	0	0	8	166	0	0	0	2	1	21
She_71	0	0	185	0	0	0	0	0	0	0	0	0	0	0	0	15
She_81	0	3	0	174	0	1	0	0	0	0	0	1	0	1	2	18
She_91	0	0	0	0	5	191	4	0	0	0	0	0	0	0	0	0
Squ_16	0	0	0	0	0	0	0	0	90	99	0	0	0	1	10	0
Squ_101	0	1	0	0	34	0	0	163	1	0	0	0	0	0	0	1
Squ_111	0	0	136	0	0	0	0	0	1	0	0	0	0	0	1	0
Squ_121	0	114	0	1	0	0	0	0	0	0	0	0	0	0	0	0
Squ_131	0	0	0	0	0	0	0	0	0	0	0	20	49	3	6	0
Squ_141	0	0	0	66	0	0	0	0	0	1	1	0	0	0	3	0
Squ_151	0	23	0	1	0	0	0	0	0	0	0	0	0	0	0	1
Squ_21	0	0	0	0	0	0	0	0	178	14	0	0	0	5	3	0
Squ_31	0	0	0	1	1	195	0	0	0	0	0	0	0	0	0	3
Squ_41	0	5	1	0	0	186	0	0	0	0	0	0	0	0	4	4
Squ_51	0	0	0	0	0	0	0	0	0	0	200	0	0	0	0	0
Squ_61	0	0	1	0	0	0	0	0	0	0	0	0	0	195	4	0
Squ_71	0	0	1	0	188	2	0	4	0	1	0	0	0	0	4	0
Squ_81	0	0	0	0	0	0	0	0	0	0	0	189	1	1	9	0
Squ_91	172	0	0	0	0	0	0	0	0	0	0	0	0	0	0	28
Tre_01	0	0	0	0	0	199	0	0	0	0	0	0	0	0	0	1
Tre_16	0	1	197	0	0	0	0	0	0	0	0	0	0	0	0	2
Tre_101	0	6	8	5	12	5	0	6	40	15	4	2	3	6	62	5
Tre_111	0	88	4	0	0	3	0	0	18	11	3	0	0	1	19	3
Tre_121	0	76	0	3	0	6	0	0	0	0	0	0	0	0	3	13
Tre_131	0	2	4	1	0	0	0	1	19	0	4	0	2	4	49	0
Tre_141	0	1	4	1	3	3	0	2	4	0	1	0	0	0	31	4
Tre_151	35	0	0	0	0	0	0	0	0	0	0	0	0	0	0	1
Tre_21	0	0	0	0	0	0	0	0	6	0	0	0	0	191	3	0
Tre_31	0	0	1	0	20	0	0	179	0	0	0	0	0	0	0	0
Tre_41	0	0	0	0	3	196	0	0	0	0	0	0	0	0	1	0
Tre_51	0	0	0	0	0	0	0	0	0	0	2	184	5	0	9	0
Tre_61	0	0	0	0	194	1	0	3	0	0	1	0	0	0	1	0
Tre_71	0	0	1	188	0	1	0	0	0	0	1	1	0	0	1	7
Tre_81	0	0	1	0	0	0	0	0	0	0	55	10	107	1	22	4
Tre_91	0	194	1	0	0	0	0	0	0	1	1	0	0	0	2	1
Zeb_1	0	7	26	0	3	4	0	1	0	0	0	0	0	0	135	24
Zeb_10	0	1	7	1	0	0	0	0	0	0	1	0	0	1	183	6
Zeb_11	0	0	22	0	0	1	0	0	1	0	0	1	0	0	162	13
Zeb_12	0	0	0	3	0	0	0	0	0	1	7	9	2	0	163	15
Zeb_13	0	0	11	0	0	0	0	7	0	0	0	0	0	1	168	13
Zeb_14	0	0	0	0	0	0	0	0	0	0	0	0	0	0	24	176
Zeb_15	0	8	5	0	0	3	0	0	0	0	2	0	0	0	173	9
Zeb_16	0	2	93	0	0	2	0	6	0	1	0	0	0	0	67	29
Zeb_17	1	7	5	0	0	2	0	0	1	0	0	0	0	0	69	115
Zeb_18	0	4	6	0	0	1	0	1	0	0	0	0	1	0	42	145
Zeb_19	0	60	2	0	0	6	0	0	0	0	0	0	0	0	78	54
Zeb_2	0	1	1	0	0	0	0	0	21	6	6	0	1	5	156	3
Zeb_20	0	1	1	0	0	0	0	0	0	0	1	0	0	0	183	14
Zeb_21	0	0	1	0	0	0	0	0	0	1	1	0	0	0	180	17
Zeb_22	0	11	12	0	1	0	0	2	2	1	7	1	2	1	139	21
Zeb_23	0	5	24	0	2	2	0	3	0	1	0	0	0	0	55	108
Zeb_3	0	1	16	0	1	1	0	0	0	1	0	0	0	0	175	5
Zeb_4	0	1	32	0	0	0	0	0	1	0	2	0	2	0	146	16
Zeb_5	0	0	0	0	0	0	0	0	0	0	188	0	0	0	12	0
Zeb_6	0	1	33	1	0	0	0	0	0	0	0	1	0	0	150	14
Zeb_7	0	8	110	1	2	0	0	6	0	0	0	0	1	0	39	33
Zeb_8	0	30	8	0	0	0	0	1	0	0	0	0	0	0	49	112
Zeb_9	0	63	13	0	0	0	0	1	0	0	0	0	0	0	60	63

## Sheet: Fig3e
Gene	OT	Avg Exp	Num Species
PRKCA	BC1A	-0.364798	3
LRRTM4	BC1A	-0.370216	1
UNC5D	BC1A	0.730775	10
SOX5	BC1A	-0.435066	1
PTPRM	BC1A	1.0004	11
KIRREL3	BC1A	-0.438337	0
PLXDC2	BC1A	-0.465465	9
USH2A	BC1A	-0.517705	0
PTPRK	BC1A	-0.296063	0
MAN1A	BC1A	0.810836	6
ADCY2	BC1A	-0.638846	4
ERBB4	BC1A	-0.282037	0
NXPH2	BC1A	-0.327222	0
PCDH10	BC1A	-0.221831	2
NKAIN3	BC1A	2.20925	7
PRKCA	BC1B	-0.359371	4
LRRTM4	BC1B	0.00633099	2
UNC5D	BC1B	0.75507	8
SOX5	BC1B	-0.515467	0
PTPRM	BC1B	-0.560174	2
KIRREL3	BC1B	-0.436643	0
PLXDC2	BC1B	0.0872087	9
USH2A	BC1B	-0.465547	0
PTPRK	BC1B	-0.280482	0
MAN1A	BC1B	-0.768527	1
ADCY2	BC1B	-0.691963	3
ERBB4	BC1B	-0.166884	2
NXPH2	BC1B	0.591099	6
PCDH10	BC1B	3	10
NKAIN3	BC1B	-0.488707	1
PRKCA	BC2	-0.428829	2
LRRTM4	BC2	0.0640083	3
UNC5D	BC2	0.410496	9
SOX5	BC2	-0.492784	1
PTPRM	BC2	-0.654621	0
KIRREL3	BC2	-0.440078	0
PLXDC2	BC2	-1	6
USH2A	BC2	-0.513309	0
PTPRK	BC2	-0.285072	0
MAN1A	BC2	-0.581961	2
ADCY2	BC2	-0.832396	1
ERBB4	BC2	-0.185744	3
NXPH2	BC2	3	10
PCDH10	BC2	-0.0607413	2
NKAIN3	BC2	2.28141	5
PRKCA	BC3A	-0.408731	3
LRRTM4	BC3A	-0.391548	1
UNC5D	BC3A	-0.787724	2
SOX5	BC3A	-0.510662	2
PTPRM	BC3A	-0.661396	0
KIRREL3	BC3A	-0.426754	0
PLXDC2	BC3A	-1	6
USH2A	BC3A	-0.32192	3
PTPRK	BC3A	-0.318865	0
MAN1A	BC3A	-0.570415	4
ADCY2	BC3A	-0.777585	2
ERBB4	BC3A	3	13
NXPH2	BC3A	-0.338956	0
PCDH10	BC3A	-0.567704	0
NKAIN3	BC3A	0.119443	2
PRKCA	BC3B	-0.390735	5
LRRTM4	BC3B	-0.386685	2
UNC5D	BC3B	-0.798059	2
SOX5	BC3B	-0.0104175	6
PTPRM	BC3B	-0.607784	2
KIRREL3	BC3B	0.705048	9
PLXDC2	BC3B	-0.617222	5
USH2A	BC3B	-0.0221314	3
PTPRK	BC3B	-0.282896	0
MAN1A	BC3B	0.797588	8
ADCY2	BC3B	2.38142	11
ERBB4	BC3B	-0.286774	1
NXPH2	BC3B	-0.341205	0
PCDH10	BC3B	-0.145552	3
NKAIN3	BC3B	-0.641579	0
PRKCA	BC4	-0.405496	3
LRRTM4	BC4	-0.366628	2
UNC5D	BC4	-0.774513	3
SOX5	BC4	0.00743053	6
PTPRM	BC4	1.72426	11
KIRREL3	BC4	-0.421931	0
PLXDC2	BC4	0.330662	8
USH2A	BC4	-0.444943	0
PTPRK	BC4	-0.291427	1
MAN1A	BC4	2.35124	11
ADCY2	BC4	0.844808	8
ERBB4	BC4	-0.282581	0
NXPH2	BC4	-0.315358	0
PCDH10	BC4	-0.00784826	3
NKAIN3	BC4	-0.465344	1
PRKCA	BC5A	0.0104413	10
LRRTM4	BC5A	-0.337723	1
UNC5D	BC5A	-0.810264	0
SOX5	BC5A	0.450748	6
PTPRM	BC5A	-0.678974	0
KIRREL3	BC5A	0.646112	8
PLXDC2	BC5A	0.408799	5
USH2A	BC5A	0.13104	3
PTPRK	BC5A	3	11
MAN1A	BC5A	0.172817	6
ADCY2	BC5A	1.36454	7
ERBB4	BC5A	-0.292672	0
NXPH2	BC5A	-0.346927	0
PCDH10	BC5A	-0.177704	1
NKAIN3	BC5A	-0.640012	0
PRKCA	BC5B	-0.069524	11
LRRTM4	BC5B	-0.344052	3
UNC5D	BC5B	-0.788263	0
SOX5	BC5B	-0.474219	1
PTPRM	BC5B	-0.601796	3
KIRREL3	BC5B	-0.309818	2
PLXDC2	BC5B	0.0441112	8
USH2A	BC5B	2.97595	6
PTPRK	BC5B	-0.240295	0
MAN1A	BC5B	0.374165	6
ADCY2	BC5B	0.241219	8
ERBB4	BC5B	-0.279742	0
NXPH2	BC5B	-0.334709	0
PCDH10	BC5B	-0.365091	0
NKAIN3	BC5B	-0.170576	1
PRKCA	BC5C	0.418362	11
LRRTM4	BC5C	-0.0897445	3
UNC5D	BC5C	-0.812772	0
SOX5	BC5C	-0.550503	0
PTPRM	BC5C	-0.67753	0
KIRREL3	BC5C	-0.410085	1
PLXDC2	BC5C	2.73958	10
USH2A	BC5C	-0.464645	0
PTPRK	BC5C	-0.303576	0
MAN1A	BC5C	1.03032	9
ADCY2	BC5C	0.626949	5
ERBB4	BC5C	-0.280023	1
NXPH2	BC5C	-0.343522	0
PCDH10	BC5C	0.459947	6
NKAIN3	BC5C	-0.463527	1
PRKCA	BC5D	-0.156262	10
LRRTM4	BC5D	-0.417559	1
UNC5D	BC5D	-0.8148	0
SOX5	BC5D	-0.173408	4
PTPRM	BC5D	-0.674604	0
KIRREL3	BC5D	3	11
PLXDC2	BC5D	-0.105739	4
USH2A	BC5D	1.43265	8
PTPRK	BC5D	-0.0813095	1
MAN1A	BC5D	0.177841	5
ADCY2	BC5D	-0.463626	4
ERBB4	BC5D	-0.288065	0
NXPH2	BC5D	-0.337058	0
PCDH10	BC5D	-0.505854	0
NKAIN3	BC5D	-0.608368	0
PRKCA	BC6	-0.372508	2
LRRTM4	BC6	-0.296592	1
UNC5D	BC6	1.15658	11
SOX5	BC6	-0.522683	1
PTPRM	BC6	2.05188	12
KIRREL3	BC6	-0.438392	0
PLXDC2	BC6	-0.548534	6
USH2A	BC6	-0.42643	1
PTPRK	BC6	-0.314877	0
MAN1A	BC6	-1	0
ADCY2	BC6	-0.765183	2
ERBB4	BC6	-0.274392	3
NXPH2	BC6	-0.305039	0
PCDH10	BC6	-0.408217	1
NKAIN3	BC6	-0.469698	0
PRKCA	BC7	-0.431874	2
LRRTM4	BC7	-0.118719	2
UNC5D	BC7	0.043982	10
SOX5	BC7	3	11
PTPRM	BC7	-0.656699	1
KIRREL3	BC7	-0.441648	0
PLXDC2	BC7	-0.383167	3
USH2A	BC7	-0.502833	0
PTPRK	BC7	-0.325835	0
MAN1A	BC7	-1	0
ADCY2	BC7	0.282058	5
ERBB4	BC7	-0.289609	0
NXPH2	BC7	-0.333235	0
PCDH10	BC7	-0.576589	0
NKAIN3	BC7	-0.518151	0
PRKCA	BC8/9	-0.412594	3
LRRTM4	BC8/9	-0.380176	1
UNC5D	BC8/9	2.43413	11
SOX5	BC8/9	0.37121	4
PTPRM	BC8/9	-0.0497277	5
KIRREL3	BC8/9	-0.383538	1
PLXDC2	BC8/9	-0.14796	5
USH2A	BC8/9	-0.470252	0
PTPRK	BC8/9	-0.249012	0
MAN1A	BC8/9	-1	0
ADCY2	BC8/9	-0.82342	2
ERBB4	BC8/9	-0.289249	0
NXPH2	BC8/9	-0.330217	0
PCDH10	BC8/9	-0.166141	2
NKAIN3	BC8/9	0.432874	1
PRKCA	RBC	3	13
LRRTM4	RBC	3	12
UNC5D	RBC	0.055361	10
SOX5	RBC	-0.414805	1
PTPRM	RBC	1.04676	11
KIRREL3	RBC	-0.396592	0
PLXDC2	RBC	1.07621	6
USH2A	RBC	-0.389921	0
PTPRK	RBC	-0.197691	0
MAN1A	RBC	-0.734237	1
ADCY2	RBC	-0.747969	2
ERBB4	RBC	-0.273945	1
NXPH2	RBC	-0.305484	0
PCDH10	RBC	-0.588139	1
NKAIN3	RBC	-0.577017	0

## Sheet: Fig3g
Species_Type	OT	mapping
Hum_Rod	o_Rod	99.5935
Mac_Rod	o_Rod	90.5376
Mar_Rod	o_Rod	99.5646
Tre_Rod	o_Rod	100
Mou_Rod	o_Rod	92.7481
Rha_Rod	o_Rod	49.2958
Per_Rod	o_Rod	93.7343
Squ_Rod	o_Rod	94.2857
She_Rod	o_Rod	98.768
Cow_Rod	o_Rod	99.5876
Pig_Rod	o_Rod	99.3976
Fer_Rod	o_Rod	100
Opo_Rod	o_Rod	99.3927
Hum_sCone	o_Rod	0.826446
Mar_sCone	o_Rod	0
Tre_sCone	o_Rod	0.460829
Mou_sCone	o_Rod	0.854701
Rha_sCone	o_Rod	2.0202
Squ_sCone	o_Rod	5.35714
She_sCone	o_Rod	0
Cow_sCone	o_Rod	1.38889
Pig_sCone	o_Rod	3.62903
Fer_sCone	o_Rod	0
Opo_sCone	o_Rod	0
Hum_mlCone	o_Rod	4.57143
Mac_mlCone	o_Rod	0
Mar_mlCone	o_Rod	0.83682
Tre_mlCone	o_Rod	0
Mou_mlCone	o_Rod	4.65116
Rha_mlCone	o_Rod	26.0081
Per_mlCone	o_Rod	0.615385
Squ_mlCone	o_Rod	1.23711
She_mlCone	o_Rod	0
Cow_mlCone	o_Rod	0
Pig_mlCone	o_Rod	0.401606
Fer_mlCone	o_Rod	0
Opo_mlCone	o_Rod	0.201207
Hum_Rod	o_sCone	0.406504
Mac_Rod	o_sCone	8.60215
Mar_Rod	o_sCone	0.435414
Tre_Rod	o_sCone	0
Mou_Rod	o_sCone	7.25191
Rha_Rod	o_sCone	4.82897
Per_Rod	o_sCone	3.7594
Squ_Rod	o_sCone	5.71429
She_Rod	o_sCone	1.02669
Cow_Rod	o_sCone	0.412371
Pig_Rod	o_sCone	0.60241
Fer_Rod	o_sCone	0
Opo_Rod	o_sCone	0.607287
Hum_sCone	o_sCone	96.6942
Mar_sCone	o_sCone	94.6903
Tre_sCone	o_sCone	96.3134
Mou_sCone	o_sCone	25.641
Rha_sCone	o_sCone	80.303
Squ_sCone	o_sCone	94.6429
She_sCone	o_sCone	75
Cow_sCone	o_sCone	81.9444
Pig_sCone	o_sCone	71.7742
Fer_sCone	o_sCone	71.4286
Opo_sCone	o_sCone	70.7692
Hum_mlCone	o_sCone	22.5714
Mac_mlCone	o_sCone	13.1524
Mar_mlCone	o_sCone	11.7155
Tre_mlCone	o_sCone	46.0526
Mou_mlCone	o_sCone	13.3721
Rha_mlCone	o_sCone	13.1048
Per_mlCone	o_sCone	20.3077
Squ_mlCone	o_sCone	81.8557
She_mlCone	o_sCone	15.625
Cow_mlCone	o_sCone	10.9091
Pig_mlCone	o_sCone	14.0562
Fer_mlCone	o_sCone	8.85312
Opo_mlCone	o_sCone	19.5171
Hum_Rod	o_mlCone	0
Mac_Rod	o_mlCone	0.860215
Mar_Rod	o_mlCone	0
Tre_Rod	o_mlCone	0
Mou_Rod	o_mlCone	0
Rha_Rod	o_mlCone	45.8753
Per_Rod	o_mlCone	2.50627
Squ_Rod	o_mlCone	0
She_Rod	o_mlCone	0.205339
Cow_Rod	o_mlCone	0
Pig_Rod	o_mlCone	0
Fer_Rod	o_mlCone	0
Opo_Rod	o_mlCone	0
Hum_sCone	o_mlCone	2.47934
Mar_sCone	o_mlCone	5.30973
Tre_sCone	o_mlCone	3.22581
Mou_sCone	o_mlCone	73.5043
Rha_sCone	o_mlCone	17.6768
Squ_sCone	o_mlCone	0
She_sCone	o_mlCone	25
Cow_sCone	o_mlCone	16.6667
Pig_sCone	o_mlCone	24.5968
Fer_sCone	o_mlCone	28.5714
Opo_sCone	o_mlCone	29.2308
Hum_mlCone	o_mlCone	72.8571
Mac_mlCone	o_mlCone	86.8476
Mar_mlCone	o_mlCone	87.4477
Tre_mlCone	o_mlCone	53.9474
Mou_mlCone	o_mlCone	81.9767
Rha_mlCone	o_mlCone	60.8871
Per_mlCone	o_mlCone	79.0769
Squ_mlCone	o_mlCone	16.9072
She_mlCone	o_mlCone	84.375
Cow_mlCone	o_mlCone	89.0909
Pig_mlCone	o_mlCone	85.5422
Fer_mlCone	o_mlCone	91.1469
Opo_mlCone	o_mlCone	80.2817

## Sheet: Fig3h
Species_Type	OT	mapping
Hum_H1	oHC1	72.5131
Mac_H1	oHC1	66.6667
Mar_H1	oHC1	66.805
Tre_H1	oHC1	73.2394
Mou_H	oHC1	79.2857
Rha_H	oHC1	44.7154
Per_Ha	oHC1	46.8254
Per_Hb	oHC1	47.6562
Squ_H	oHC1	73.6434
She_H1	oHC1	91.6667
Cow_H1	oHC1	99.389
Pig_H1	oHC1	96.9697
Opo_H1	oHC1	63.4409
Mac_H2	oHC1	41.1765
Mar_H2	oHC1	16.0256
She_H2	oHC1	34.4828
Cow_H2	oHC1	0
Opo_H2A	oHC1	6.56934
Opo_H2B	oHC1	6.66667
Hum_H1	oHC2	27.4869
Mac_H1	oHC2	33.3333
Mar_H1	oHC2	33.195
Tre_H1	oHC2	26.7606
Mou_H	oHC2	20.7143
Rha_H	oHC2	55.2846
Per_Ha	oHC2	53.1746
Per_Hb	oHC2	52.3438
Squ_H	oHC2	26.3566
She_H1	oHC2	8.33333
Cow_H1	oHC2	0.610998
Pig_H1	oHC2	3.0303
Opo_H1	oHC2	36.5591
Mac_H2	oHC2	58.8235
Mar_H2	oHC2	83.9744
She_H2	oHC2	65.5172
Cow_H2	oHC2	100
Opo_H2A	oHC2	93.4307
Opo_H2B	oHC2	93.3333
