# Supplementary material for: Evolution of neuronal cell classes and types in the vertebrate retina
Source: Nature. 2023 Dec 13;624(7991):415–24. doi: 10.1038/s41586-023-06638-9 (PMC10719112; doi:10.1038/s41586-023-06638-9)
Supplement: Supplementary file 10 — Source Data Fig. 4 [file 41586_2023_6638_MOESM10_ESM.xlsx]

## Sheet: Fig4ab
Cell	UMAP_1	UMAP_2	species	OT
MacaquePeriphery;MacaqueCD90S3:ACACCGGTCGCGATCGx	-3.4254	-4.26604	MacaquePeriphery	1
MacaquePeriphery;MacaqueCD90S6:TTCGGTCGTTCCATGAx	-3.87581	-5.7038	MacaquePeriphery	1
MacaquePeriphery;MacaqueCD90S9:TCTCATAAGTATCGAAx	-3.60658	-5.2906	MacaquePeriphery	1
MacaquePeriphery;MacaqueCD90S6:GCACTCTAGTAGCGGTx	-3.07824	-4.82487	MacaquePeriphery	1
MacaquePeriphery;MacaqueCD90S5:TCAGGTATCGTTTGCCx	-3.15918	-5.72106	MacaquePeriphery	1
MacaquePeriphery;MacaqueCD90S1:ATTTCTGTCAAACCGTx	-4.27555	-5.7841	MacaquePeriphery	1
MacaquePeriphery;MacaqueCD90S5:GAATGAACAGATTGCTx	-3.65174	-5.17639	MacaquePeriphery	1
MacaquePeriphery;MacaqueCD90S6:CAGAGAGGTCACACGCx	-3.12777	-4.61789	MacaquePeriphery	1
MacaquePeriphery;MacaqueCD90S9:TCAGCTCTCCTTTCGGx	-3.23348	-4.69604	MacaquePeriphery	1
MacaquePeriphery;MacaqueCD90S8:GGACATTGTAAGGGCTx	-3.87978	-5.98816	MacaquePeriphery	2
MacaquePeriphery;MacaqueCD90S9:CGACCTTGTACAAGTAx	3.55518	2.76747	MacaquePeriphery	3
MacaquePeriphery;MacaqueCD90S8:GGAACTTAGTATCTCGx	-3.88131	-6.47119	MacaquePeriphery	1
MacaquePeriphery;MacaqueCD90S9:ATTCTACAGAGTAAGGx	-3.83129	-5.06432	MacaquePeriphery	1
MacaquePeriphery;MacaqueCD90S3:GGCTGGTCAGATGAGCx	-3.14404	-4.30491	MacaquePeriphery	1
MacaquePeriphery;MacaqueCD90S7:TCGCGAGTCTGATTCTx	-3.38864	-5.43748	MacaquePeriphery	1
MacaquePeriphery;MacaqueCD90S7:GTCGTAAAGTTCGATCx	-3.32116	-5.3135	MacaquePeriphery	1
MacaquePeriphery;MacaqueCD90S4:CCTACACGTACATGTCx	-3.5626	-4.20227	MacaquePeriphery	1
MacaquePeriphery;MacaqueCD90S5:TTTCCTCGTATTAGCCx	-3.58321	-5.63843	MacaquePeriphery	1
MacaquePeriphery;MacaquePeripheryMixedS1:CTAATGGGTCCTCTTGx	-3.91111	-5.32462	MacaquePeriphery	1
MacaquePeriphery;MacaqueCD90S6:GCTGGGTGTAGCGCAAx	-3.31145	-5.59985	MacaquePeriphery	1
MacaquePeriphery;MacaqueCD90S4:GATCGTATCGTCCAGGx	-3.60286	-6.51048	MacaquePeriphery	1
MacaquePeriphery;MacaqueCD90S8:GGATGTTAGTCGAGTGx	-3.5477	-6.12178	MacaquePeriphery	1
MacaquePeriphery;MacaqueCD90S1:GATGCTACACACGCTGx	-3.66189	-4.6827	MacaquePeriphery	1
MacaquePeriphery;MacaqueCD90S3:CATGGCGAGCTTTGGTx	-3.63734	-4.82506	MacaquePeriphery	1
MacaquePeriphery;MacaqueCD90S6:TTGCGTCAGGTAAACTx	-2.30206	-5.80005	MacaquePeriphery	3
MacaquePeriphery;MacaqueCD90S8:ACGGCCAAGCTTTGGTx	-4.55075	-6.15189	MacaquePeriphery	2
MacaquePeriphery;MacaqueCD90S4:CTACATTTCTGCCAGGx	-3.74246	-5.60932	MacaquePeriphery	1
MacaquePeriphery;MacaqueCD90S1:TGACAACAGGTCGGATx	-3.75714	-5.29246	MacaquePeriphery	1
MacaquePeriphery;MacaqueCD90S3:CCAGCGAAGAAAGTGGx	-3.632	-6.16862	MacaquePeriphery	1
MacaquePeriphery;MacaqueCD90S4:CCTATTAGTGAGGGTTx	-3.59553	-5.00331	MacaquePeriphery	1
MacaquePeriphery;MacaqueCD90S1:TACAGTGCAACTTGACx	-3.6327	-5.4629	MacaquePeriphery	1
MacaquePeriphery;MacaqueCD90S5:CCAGCGACAGATGGGTx	-3.26958	-4.68584	MacaquePeriphery	1
MacaquePeriphery;MacaqueCD90S2:CTGCGGAGTCGCCATGx	-3.83133	-5.32438	MacaquePeriphery	1
MacaquePeriphery;MacaqueCD90S5:CGGACACAGTCAAGCGx	-3.84396	-4.6763	MacaquePeriphery	1
MacaquePeriphery;MacaquePeripheryMixedS1:TCTGAGAGTTAAAGTGx	-3.75609	-5.31125	MacaquePeriphery	1
MacaquePeriphery;MacaqueCD90S9:TGCGGGTAGCCAGTAGx	-3.66311	-4.21196	MacaquePeriphery	1
MacaquePeriphery;MacaqueCD90S9:AACTCTTGTTGCTCCTx	-3.69601	-7.24572	MacaquePeriphery	1
MacaquePeriphery;MacaqueCD90S1:TACGGGCAGGGAACGGx	-3.6404	-5.65363	MacaquePeriphery	1
MacaquePeriphery;MacaqueCD90S5:CGCTTCATCCCAGGTGx	-3.11219	-4.79772	MacaquePeriphery	1
MacaquePeriphery;MacaqueCD90S7:CAGCAGCGTGACGGTAx	-4.08464	-4.6679	MacaquePeriphery	1
MacaquePeriphery;MacaqueCD90S5:CTCACACCATCGATTGx	-3.54666	-5.29442	MacaquePeriphery	1
MacaquePeriphery;MacaqueCD90S1:ATTCTACCAGTCACTAx	-3.91242	-4.47756	MacaquePeriphery	1
MacaquePeriphery;MacaqueCD90S3:ATGGGAGAGGAGCGTTx	7.375	7.59453	MacaquePeriphery	2
MacaquePeriphery;MacaqueCD90S7:ACCCACTCAGGAACGTx	-3.65823	-5.93994	MacaquePeriphery	1
MacaquePeriphery;MacaqueCD90S8:ATGTGTGAGCCCAGCTx	-3.02563	-7.62144	MacaquePeriphery	1
MacaquePeriphery;MacaqueCD90S5:AGGCCACCAGATCTGTx	3.35232	2.91191	MacaquePeriphery	3
MacaquePeriphery;MacaqueCD90S2:ATTACTCCAGCAGTTTx	-3.53293	-5.15637	MacaquePeriphery	1
MacaquePeriphery;MacaqueCD90S7:ATGAGGGAGAGTAATCx	-3.88803	-4.52392	MacaquePeriphery	1
MacaquePeriphery;MacaqueCD90S6:CGCGGTACACGGACAAx	-3.22871	-4.47428	MacaquePeriphery	1
MacaquePeriphery;MacaqueCD90S1:TTCTCCTCAATGTAAGx	-3.80536	-6.34698	MacaquePeriphery	1
MacaquePeriphery;MacaqueCD90S7:TACTCGCGTATATCCGx	-3.37475	-4.84927	MacaquePeriphery	1
MacaquePeriphery;MacaqueCD90S9:CCACTACGTGATGATAx	-3.17785	-7.89432	MacaquePeriphery	4
MacaquePeriphery;MacaqueCD90S9:AGTAGTCAGGCTAGACx	-3.35761	-6.48701	MacaquePeriphery	1
MacaquePeriphery;MacaqueCD90S9:CTACATTTCTCAAGTGx	-3.25394	-6.85801	MacaquePeriphery	1
MacaquePeriphery;MacaqueCD90S4:CACACAAGTCCGCTGAx	-3.86223	-5.56059	MacaquePeriphery	1
MacaquePeriphery;MacaqueCD90S9:GGACATTGTTCGTCTCx	-3.09744	-5.32158	MacaquePeriphery	1
MacaquePeriphery;MacaqueCD90S8:GACGCGTAGGCGTACAx	-3.47804	-5.06496	MacaquePeriphery	1
MacaquePeriphery;MacaqueCD90S3:CCCAGTTAGGTCATCTx	-3.8004	-5.29434	MacaquePeriphery	1
MacaquePeriphery;MacaqueCD90S9:CTAAGACGTGGGTCAAx	-3.40153	-6.44387	MacaquePeriphery	1
MacaquePeriphery;MacaqueCD90S5:CACATTTCATGTTCCCx	-3.35533	-4.93313	MacaquePeriphery	1
MacaquePeriphery;MacaqueCD90S6:CTCGTCATCTGCGTAAx	-3.19612	-5.32608	MacaquePeriphery	1
MacaquePeriphery;MacaqueCD90S5:GAAACTCAGGACGAAAx	-2.60658	-8.63128	MacaquePeriphery	1
MacaquePeriphery;MacaqueCD90S5:TGGACGCAGCAATCTCx	-3.23568	-4.71251	MacaquePeriphery	1
MacaquePeriphery;MacaqueCD90S7:TAGACCAGTTCCGGCAx	-4.0415	-7.41249	MacaquePeriphery	1
MacaquePeriphery;MacaquePeripheryMixedS1:CAAGGCCAGGACACCAx	-3.20595	-5.46128	MacaquePeriphery	1
MacaquePeriphery;MacaqueCD90S8:ACGGGTCTCACAGTACx	-3.52554	-4.59679	MacaquePeriphery	1
MacaquePeriphery;MacaqueCD90S7:TTGGCAAAGTTTAGGAx	-3.71737	-4.92215	MacaquePeriphery	1
MacaquePeriphery;MacaquePeripheryMixedS1:ACACCAATCAGAAATGx	-3.38987	-5.36882	MacaquePeriphery	1
MacaquePeriphery;MacaquePeripheryMixedS1:CAGCAGCCAAGCTGAGx	-3.35344	-5.5708	MacaquePeriphery	1
MacaquePeriphery;MacaqueCD90S7:TCACAAGGTCGTCTTCx	-3.35745	-6.96217	MacaquePeriphery	4
MacaquePeriphery;MacaquePeripheryMixedS1:GTACTCCGTGAAATCAx	-4.25507	-5.31549	MacaquePeriphery	2
MacaquePeriphery;MacaqueCD90S6:AGACGTTTCAACCATGx	-3.53651	-5.04636	MacaquePeriphery	1
MacaquePeriphery;MacaqueCD73S3:GTTCATTAGTACGTTCx	-4.00483	-5.51463	MacaquePeriphery	1
MacaquePeriphery;MacaquePeripheryMixedS1:TCAGGTACATGATCCAx	-4.13947	-5.78464	MacaquePeriphery	1
MacaquePeriphery;MacaqueCD90S9:GGACATTAGTAGTGCGx	-3.19026	-4.36707	MacaquePeriphery	1
MacaquePeriphery;MacaqueCD90S8:GCGCCAACATGCGCACx	-3.13258	-6.76154	MacaquePeriphery	1
MacaquePeriphery;MacaqueCD90S8:GCATGTAAGGCATGGTx	-3.15666	-6.94042	MacaquePeriphery	1
MacaquePeriphery;MacaqueCD73DP2S1:AGTGAGGGTGAGTATAx	-3.73259	-7.84305	MacaquePeriphery	1
MacaquePeriphery;MacaqueCD90S9:GTCTCGTCATCACAACx	-3.97211	-5.05165	MacaquePeriphery	1
MacaquePeriphery;MacaqueCD90S7:ACATCAGCATCACAACx	-3.6535	-5.99172	MacaquePeriphery	1
MacaquePeriphery;MacaqueCD90S8:TAGCCGGCATGATCCAx	-3.27772	-5.60101	MacaquePeriphery	1
MacaquePeriphery;MacaqueCD90S6:ACGAGGAGTTTCCACCx	-3.55137	-4.85544	MacaquePeriphery	1
MacaquePeriphery;MacaqueCD90S6:ACGAGCCAGAATTCCCx	-3.12094	-4.36405	MacaquePeriphery	1
MacaquePeriphery;MacaqueCD90S9:AGAGCTTAGCTTCGCGx	-3.34711	-5.48913	MacaquePeriphery	1
MacaquePeriphery;MacaqueCD90S2:TAAGAGAGTATCTGCAx	-3.916	-6.50424	MacaquePeriphery	1
MacaquePeriphery;MacaqueCD90S6:GTACGTATCCCATTATx	-3.08931	-4.99766	MacaquePeriphery	1
MacaquePeriphery;MacaqueCD90S3:CAACTAGTCGTGGGAAx	-3.63842	-5.05933	MacaquePeriphery	1
MacaquePeriphery;MacaqueCD90S5:CAAGAAATCGTGGGAAx	-2.67156	-4.44658	MacaquePeriphery	1
MacaquePeriphery;MacaqueCD90S8:TTAGTTCGTTCAGACTx	-3.44065	-7.04541	MacaquePeriphery	1
MacaquePeriphery;MacaqueCD90S2:TTCTCCTGTCACACGCx	-3.64823	-5.71165	MacaquePeriphery	1
MacaquePeriphery;MacaqueCD90S3:ATTTCTGCACATGGGAx	-3.8494	-4.58549	MacaquePeriphery	1
MacaquePeriphery;MacaqueCD90S5:GACGTGCCACAAGTAAx	-6.75576	7.57273	MacaquePeriphery	3
MacaquePeriphery;MacaqueCD90S6:CTACACCAGATCCTGTx	-3.65019	-4.79567	MacaquePeriphery	1
MacaquePeriphery;MacaqueCD90S7:ACGGCCACAGCTGGCTx	-5.38157	0.374024	MacaquePeriphery	5
MacaquePeriphery;MacaqueCD90S7:GTCCTCAGTGTGCCTGx	-3.10004	-4.8365	MacaquePeriphery	1
MacaquePeriphery;MacaqueCD90S7:TTCTACAGTACGCTGCx	-4.02677	-6.03608	MacaquePeriphery	1
MacaquePeriphery;MacaqueCD90S8:CGTCCATAGTGTCCCGx	-3.7982	-5.02212	MacaquePeriphery	1
MacaquePeriphery;MacaqueCD90S5:CACAAACAGCCAGTTTx	-3.88853	-5.6299	MacaquePeriphery	1
MacaquePeriphery;MacaqueCD90S5:CAGCAGCCAATGGACGx	-3.68198	-5.33498	MacaquePeriphery	1
MacaquePeriphery;MacaqueCD90S3:GTGCGGTCAACACCTAx	-3.18488	2.43148	MacaquePeriphery	3
MacaquePeriphery;MacaqueCD90S7:TTCCCAGTCTGATTCTx	-3.6586	-4.68893	MacaquePeriphery	1
MacaquePeriphery;MacaqueCD90S8:GCGCAACGTAGAGTGCx	-3.66203	-4.57925	MacaquePeriphery	1
MacaquePeriphery;MacaqueCD90S8:GCAGCCACAATGAAACx	-3.1175	-4.86189	MacaquePeriphery	1
MacaquePeriphery;MacaqueCD90S6:TGGACGCCAGGCTGAAx	-3.38375	-5.37529	MacaquePeriphery	1
MacaquePeriphery;MacaqueCD90S1:ATGCGATCATGAACCTx	-3.47874	-5.89675	MacaquePeriphery	1
MacaquePeriphery;MacaqueCD90S6:AGTAGTCAGCGCTTATx	-3.76904	-4.24148	MacaquePeriphery	1
MacaquePeriphery;MacaqueCD90S5:GATGAGGAGTGGTAGCx	-3.75531	-4.86722	MacaquePeriphery	1
MacaquePeriphery;MacaqueCD90S7:CCTACCACATATGCTGx	-2.92958	-4.50214	MacaquePeriphery	1
MacaquePeriphery;MacaqueCD90S8:CTGTTTATCTTGCATTx	-3.37982	-6.03366	MacaquePeriphery	1
MacaquePeriphery;MacaqueCD90S4:ATGGGAGGTTGGGACAx	-3.95333	-5.43908	MacaquePeriphery	1
MacaquePeriphery;MacaqueCD90S2:AGCGTATAGGCCATAGx	-3.64813	-4.40378	MacaquePeriphery	1
MacaquePeriphery;MacaqueCD90S9:CTGCGGATCGGCGCTAx	-3.82368	-4.53491	MacaquePeriphery	1
MacaquePeriphery;MacaqueCD90S9:CAGAATCGTAAAGTCAx	-3.6412	-4.13408	MacaquePeriphery	1
MacaquePeriphery;MacaqueCD90S1:CAAGAAAGTCCAGTATx	-3.55066	-5.68183	MacaquePeriphery	1
MacaquePeriphery;MacaqueCD90S8:GATCGATTCAGAGACGx	-3.2237	-6.66655	MacaquePeriphery	1
MacaquePeriphery;MacaqueCD90S2:CTCATTATCGAGAGCAx	-3.67652	-4.71378	MacaquePeriphery	1
MacaquePeriphery;MacaqueCD90S7:TCACAAGGTGGTCCGTx	-3.53302	-5.48862	MacaquePeriphery	1
MacaquePeriphery;MacaqueCD90S7:ATCCGAATCATGCTCCx	-3.47941	-4.58773	MacaquePeriphery	1
MacaquePeriphery;MacaqueCD90S3:CTTACCGCAGTTCCCTx	-3.52248	-5.19636	MacaquePeriphery	1
MacaquePeriphery;MacaqueCD90S3:TGGTTAGGTCACTGGCx	-3.51731	-5.76373	MacaquePeriphery	1
MacaquePeriphery;MacaquePeripheryMixedS1:TAGTTGGGTAAGTTCCx	-3.31288	-5.6474	MacaquePeriphery	1
MacaquePeriphery;MacaqueCD90S3:GATCTAGTCAGTTCGAx	-3.62236	-6.03105	MacaquePeriphery	1
MacaquePeriphery;MacaqueCD90S6:CAGAGAGCAGATAATGx	-3.26822	-5.73303	MacaquePeriphery	1
MacaquePeriphery;MacaqueCD90S7:TGCCCTAAGCTACCGCx	-3.28817	-4.71052	MacaquePeriphery	1
MacaquePeriphery;MacaqueCD90S1:CTCGAAAAGTACGACGx	-3.11132	-4.96017	MacaquePeriphery	1
MacaquePeriphery;MacaqueCD90S2:TTGCGTCGTTTCGCTCx	-3.57648	-5.8937	MacaquePeriphery	1
MacaquePeriphery;MacaqueCD90S9:TAGCCGGGTTAGTGGGx	-3.48945	-4.3511	MacaquePeriphery	1
MacaquePeriphery;MacaqueCD90S8:TTTCCTCGTCCGTTAAx	-3.13342	-5.17746	MacaquePeriphery	1
MacaquePeriphery;MacaqueCD90S5:CTCTAATTCGTTTATCx	-3.57408	-4.78425	MacaquePeriphery	1
MacaquePeriphery;MacaqueCD90S9:GAATGAATCTTGTTTGx	-3.3781	-5.68569	MacaquePeriphery	1
MacaquePeriphery;MacaqueCD90S8:AAATGCCTCGCCTGAGx	-3.16326	-6.28292	MacaquePeriphery	1
MacaquePeriphery;MacaqueCD90S7:TGGTTCCAGACAAGCCx	-3.60062	-4.80735	MacaquePeriphery	1
MacaquePeriphery;MacaqueCD90S1:TGAGCCGTCGCCGTGAx	-3.54568	-5.80159	MacaquePeriphery	1
MacaquePeriphery;MacaqueCD90S8:CTGTTTAAGGGTTTCTx	-3.33968	-4.82787	MacaquePeriphery	1
MacaquePeriphery;MacaqueCD90S8:TCGGGACTCAATCACGx	-3.54264	-4.90121	MacaquePeriphery	1
MacaquePeriphery;MacaqueCD90S8:TTAGGCACAGTCGTGCx	-3.34256	-4.24027	MacaquePeriphery	1
MacaquePeriphery;MacaqueCD73DP2S2:GTGCATACAGCTCCGAx	-3.3237	-6.22273	MacaquePeriphery	1
MacaquePeriphery;MacaqueCD90S8:CTTCTCTGTCGACTGCx	-3.47739	-6.49825	MacaquePeriphery	1
MacaquePeriphery;MacaquePeripheryMixedS1:CACAGGCCACTTACGAx	-4.48936	-5.90588	MacaquePeriphery	2
MacaquePeriphery;MacaqueCD90S3:CCTTTCTTCAAACCACx	-3.30284	-4.80949	MacaquePeriphery	1
MacaquePeriphery;MacaqueCD90S8:TACGGGCAGGCAAAGAx	-3.36871	2.97967	MacaquePeriphery	6
MacaquePeriphery;MacaqueCD90S9:CTTCTCTTCATCTGCCx	-3.89354	-5.32671	MacaquePeriphery	1
MacaquePeriphery;MacaqueCD90S4:TGAGAGGTCAAACGGGx	-3.74221	-6.78545	MacaquePeriphery	1
MacaquePeriphery;MacaqueCD90S8:TGAGCCGAGGCATGGTx	-3.2569	-6.72237	MacaquePeriphery	1
MacaquePeriphery;MacaqueCD90S8:ACAGCTAGTGTGAATAx	-3.22176	-5.85609	MacaquePeriphery	1
MacaquePeriphery;MacaqueCD90S9:GGCCGATCAAAGGTGCx	-3.8381	-7.9011	MacaquePeriphery	4
MacaquePeriphery;MacaqueCD90S2:CCAATCCAGCCACGCTx	-3.74449	-6.12738	MacaquePeriphery	1
MacaquePeriphery;MacaqueCD90S8:TAAGAGAGTCCGTGACx	-3.58746	-5.03566	MacaquePeriphery	1
MacaquePeriphery;MacaqueCD90S3:TCATTTGTCCGCGTTTx	-3.83106	-5.42086	MacaquePeriphery	1
MacaquePeriphery;MacaqueCD90S9:GATCTAGTCTCTTGATx	-3.8486	-5.90307	MacaquePeriphery	1
MacaquePeriphery;MacaqueCD90S8:GTAGTCATCAATACCGx	-3.64932	-6.56468	MacaquePeriphery	1
MacaquePeriphery;MacaqueCD90S8:TTTATGCCACGAAGCAx	-0.896123	-5.01505	MacaquePeriphery	1
MacaquePeriphery;MacaqueCD90S3:GGGAATGAGAAGGGTAx	-3.8962	-6.33851	MacaquePeriphery	1
MacaquePeriphery;MacaqueCD90S7:GCACTCTGTTTGACACx	-3.51161	-4.35388	MacaquePeriphery	1
MacaquePeriphery;MacaqueCD90S8:TGACAACCACGGCCATx	-3.31671	-4.64982	MacaquePeriphery	1
MacaquePeriphery;MacaqueCD90S9:ATGCGATAGTGACATAx	-3.67113	-6.71162	MacaquePeriphery	1
MacaquePeriphery;MacaqueCD90S8:AGAGTGGAGCTGCCCAx	-3.62396	-7.65425	MacaquePeriphery	4
MacaquePeriphery;MacaqueCD90S3:ATCTACTTCCGGCACAx	-3.44833	-5.66548	MacaquePeriphery	1
MacaquePeriphery;MacaqueCD90S9:CAGTAACCACCAGGCTx	-3.664	-5.77884	MacaquePeriphery	1
MacaquePeriphery;MacaqueCD90S7:AAACGGGAGCGTTCCGx	-3.37905	-6.6981	MacaquePeriphery	1
MacaquePeriphery;MacaqueCD90S2:TTGCGTCGTCTCTCTGx	-3.91064	-4.01052	MacaquePeriphery	1
MacaquePeriphery;MacaqueCD90S3:AACTTTCAGTGCCAGAx	-4.0064	-5.79049	MacaquePeriphery	1
MacaquePeriphery;MacaqueCD90S8:AGTCTTTAGTACGTTCx	-3.68363	-6.29848	MacaquePeriphery	1
MacaquePeriphery;MacaquePeripheryMixedS1:ATAAGAGGTGACTCATx	-4.18619	-4.92454	MacaquePeriphery	1
MacaquePeriphery;MacaqueCD90S2:AGTCTTTCATACCATGx	-3.66558	-5.39717	MacaquePeriphery	1
MacaquePeriphery;MacaqueCD90S7:GAAGCAGCACGTAAGGx	-3.24208	-5.63724	MacaquePeriphery	1
MacaquePeriphery;MacaqueCD90S1:AGAGCGATCATACGGTx	-3.0278	-4.05229	MacaquePeriphery	1
MacaquePeriphery;MacaqueCD90S9:CACAAACTCGAATGGGx	-3.26638	-6.54384	MacaquePeriphery	4
MacaquePeriphery;MacaqueCD90S7:CACACAAGTGTTCTTTx	-3.5092	-7.86443	MacaquePeriphery	1
MacaquePeriphery;MacaqueCD90S9:GTACTCCTCGCCAAATx	-3.52335	-5.33056	MacaquePeriphery	1
MacaquePeriphery;MacaqueCD90S7:ACACCAAAGTTGTCGTx	-3.77292	-4.60467	MacaquePeriphery	1
MacaquePeriphery;MacaqueCD90S7:TTGGCAAAGAGTAATCx	-3.86227	-5.35144	MacaquePeriphery	1
MacaquePeriphery;MacaqueCD90S8:TCAACGATCGGCGGTTx	-3.19648	-5.86363	MacaquePeriphery	1
MacaquePeriphery;MacaqueCD90S8:TATCAGGAGACCGGATx	-3.64078	-4.88467	MacaquePeriphery	1
MacaquePeriphery;MacaqueCD90S7:GGACAAGTCTCTTATGx	-3.37174	-7.12084	MacaquePeriphery	1
MacaquePeriphery;MacaqueCD90S7:GTACTTTCATTAGCCAx	-3.71221	-4.29658	MacaquePeriphery	1
MacaquePeriphery;MacaqueCD90S4:CACCAGGTCTACTCATx	-3.33779	-4.51911	MacaquePeriphery	1
MacaquePeriphery;MacaqueCD90S6:AAACCTGAGTCAAGCGx	-3.51032	-5.58565	MacaquePeriphery	1
MacaquePeriphery;MacaqueCD90S6:AGCGTATGTTCGGGCTx	-3.21294	-5.13698	MacaquePeriphery	1
MacaquePeriphery;MacaqueCD90S9:TCTCTAAGTGGCCCTAx	-3.53177	-5.55598	MacaquePeriphery	1
MacaquePeriphery;MacaqueCD90S9:ACTGAACAGCGCCTTGx	-3.30938	-6.02049	MacaquePeriphery	1
MacaquePeriphery;MacaqueCD90S7:CTCGAGGAGCCCAGCTx	-3.00567	-6.41393	MacaquePeriphery	1
MacaquePeriphery;MacaqueCD90S4:CCGTGGACATATGGTCx	-4.00144	-5.09586	MacaquePeriphery	1
MacaquePeriphery;MacaqueCD90S7:GGCAATTGTCCGTCAGx	-3.64781	-4.45173	MacaquePeriphery	1
MacaquePeriphery;MacaqueCD90S7:CACAAACCACGAAATAx	4.66548	-0.761986	MacaquePeriphery	2
MacaquePeriphery;MacaqueCD90S7:GGTGTTAAGCTGAAATx	-2.90787	-6.70598	MacaquePeriphery	1
MacaquePeriphery;MacaqueCD73DP2S1:TGGGCGTCAGCCTATAx	-3.74372	-4.36662	MacaquePeriphery	1
MacaquePeriphery;MacaqueCD90S8:AGGGATGGTGAGGGAGx	-2.9361	-5.63627	MacaquePeriphery	1
MacaquePeriphery;MacaqueCD90S5:CGGGTCAAGTATCTCGx	-3.73046	-5.51044	MacaquePeriphery	1
MacaquePeriphery;MacaqueCD90S9:CAACCTCCACCATGTAx	-3.83715	-6.44335	MacaquePeriphery	1
MacaquePeriphery;MacaqueCD90S7:TGGCGCACAATGGATAx	-3.686	-6.44809	MacaquePeriphery	1
MacaquePeriphery;MacaqueCD90S5:TCAATCTGTCCTGCTTx	-3.83033	-4.16341	MacaquePeriphery	1
MacaquePeriphery;MacaqueCD90S9:AAGTCTGGTACATCCAx	-4.14637	-6.74591	MacaquePeriphery	1
MacaquePeriphery;MacaqueCD90S8:CGTGTAAAGCAAATCAx	0.958182	-2.57823	MacaquePeriphery	7
MacaquePeriphery;MacaqueCD90S7:CTTAGGAAGCGGATCAx	-3.11819	-5.20363	MacaquePeriphery	1
MacaquePeriphery;MacaqueCD90S9:GTCTTCGCATCGTCGGx	-3.71519	-4.31333	MacaquePeriphery	1
MacaquePeriphery;MacaqueCD90S2:CCTAAAGTCCCTCAGTx	-4.0735	-6.29378	MacaquePeriphery	1
MacaquePeriphery;MacaqueCD90S1:AAACGGGCAATAGCGGx	-3.57334	-9.60995	MacaquePeriphery	8
MacaquePeriphery;MacaqueCD90S1:ACATCAGTCAACACGTx	-3.31834	-10.6058	MacaquePeriphery	8
MacaquePeriphery;MacaqueCD90S1:ACTATCTCAGTTCCCTx	-3.58462	-9.99108	MacaquePeriphery	8
MacaquePeriphery;MacaqueCD90S1:ACTTACTAGTAGCGGTx	-3.5541	-10.8963	MacaquePeriphery	8
MacaquePeriphery;MacaqueCD90S1:AGTTGGTCAGCTGTTAx	-2.61972	-10.7853	MacaquePeriphery	8
MacaquePeriphery;MacaqueCD90S1:CAAGAAACAGACAAATx	-3.24459	-10.2358	MacaquePeriphery	8
MacaquePeriphery;MacaqueCD90S1:CACAGGCAGAACAACTx	-3.69837	-10.6476	MacaquePeriphery	8
MacaquePeriphery;MacaqueCD90S1:CACCTTGGTTAAGAACx	-3.58355	-9.59085	MacaquePeriphery	8
MacaquePeriphery;MacaqueCD90S1:CACTCCATCACCCGAGx	-5.54828	-7.30085	MacaquePeriphery	2
MacaquePeriphery;MacaqueCD90S1:CTAATGGAGTTCGATCx	-3.73016	-10.0354	MacaquePeriphery	8
MacaquePeriphery;MacaqueCD90S1:GGACAAGAGACTTGAAx	-0.150297	-9.07662	MacaquePeriphery	9
MacaquePeriphery;MacaqueCD90S1:GGGAATGCAGGACGTAx	-2.21041	-10.7233	MacaquePeriphery	8
MacaquePeriphery;MacaqueCD90S1:GTAACTGCATTGTGCAx	-3.76535	-9.85487	MacaquePeriphery	8
MacaquePeriphery;MacaqueCD90S1:GTATCTTGTGGCCCTAx	-3.75059	-10.1746	MacaquePeriphery	8
MacaquePeriphery;MacaqueCD90S1:TCATTACTCAACACTGx	-3.70957	-9.83407	MacaquePeriphery	8
MacaquePeriphery;MacaqueCD90S2:CACATTTGTTATCCGAx	-4.34442	-8.75267	MacaquePeriphery	8
MacaquePeriphery;MacaqueCD90S2:CGGAGCTGTAAGAGGAx	-3.58632	-9.73464	MacaquePeriphery	8
MacaquePeriphery;MacaqueCD90S2:CTCTACGGTACTCAACx	-3.71359	-9.92882	MacaquePeriphery	8
MacaquePeriphery;MacaqueCD90S2:GCATGTACAGCTGGCTx	-3.50732	-10.1785	MacaquePeriphery	8
MacaquePeriphery;MacaqueCD90S3:AGTAGTCTCTTGTATCx	-3.5487	-10.1641	MacaquePeriphery	8
MacaquePeriphery;MacaqueCD90S3:CACCACTAGAGAACAGx	-2.9526	-10.9089	MacaquePeriphery	8
MacaquePeriphery;MacaqueCD90S3:CAGAGAGGTCTAGTGTx	-1.07474	-10.8351	MacaquePeriphery	9
MacaquePeriphery;MacaqueCD90S3:CATTCGCGTGGCCCTAx	-3.79549	-10.2249	MacaquePeriphery	8
MacaquePeriphery;MacaqueCD90S3:GACGGCTCATCGTCGGx	-3.54065	-10.0893	MacaquePeriphery	8
MacaquePeriphery;MacaqueCD90S3:GATCAGTGTCTAAACCx	-2.48336	-9.07638	MacaquePeriphery	9
MacaquePeriphery;MacaqueCD90S3:GATCAGTAGATGGGTCx	-2.79408	-11.2703	MacaquePeriphery	8
MacaquePeriphery;MacaqueCD90S3:GCACATAAGGTGACCAx	-4.02483	-9.23384	MacaquePeriphery	8
MacaquePeriphery;MacaqueCD90S3:GCTCTGTCATACAGCTx	-3.71207	-10.6026	MacaquePeriphery	8
MacaquePeriphery;MacaqueCD90S3:GTCACAACACTTCTGCx	-3.76189	-9.71971	MacaquePeriphery	8
MacaquePeriphery;MacaqueCD90S3:TAGACCACAGCTGGCTx	-3.70365	-9.99236	MacaquePeriphery	8
MacaquePeriphery;MacaqueCD90S3:TGGCGCACATCTGGTAx	-3.62819	-10.8978	MacaquePeriphery	8
MacaquePeriphery;MacaqueCD90S4:ACACTGACAAAGGAAGx	-3.8197	-9.41077	MacaquePeriphery	8
MacaquePeriphery;MacaqueCD90S4:ACACCGGAGACTAAGTx	-3.73078	-10.541	MacaquePeriphery	8
MacaquePeriphery;MacaqueCD90S4:ACCGTAACACAACGCCx	-3.46378	-10.1896	MacaquePeriphery	8
MacaquePeriphery;MacaqueCD90S4:AGGCCGTGTTTACTCTx	-3.24407	-10.0177	MacaquePeriphery	8
MacaquePeriphery;MacaqueCD90S4:CCATTCGCAGCCTATAx	-4.04794	-9.17964	MacaquePeriphery	8
MacaquePeriphery;MacaqueCD90S4:CCTAGCTCAGCTGTGCx	-4.14894	-8.92359	MacaquePeriphery	2
MacaquePeriphery;MacaqueCD90S4:CTGCCTAAGTCACGCCx	-3.64808	-10.1447	MacaquePeriphery	8
MacaquePeriphery;MacaqueCD90S4:GATTCAGTCTTGTATCx	3.31191	3.22533	MacaquePeriphery	3
MacaquePeriphery;MacaqueCD90S4:GCTTCCACATCCGTGGx	-3.73156	-10.1519	MacaquePeriphery	8
MacaquePeriphery;MacaqueCD90S4:GTGCTTCCAAGCCGCTx	-3.74906	-10.6897	MacaquePeriphery	8
MacaquePeriphery;MacaqueCD90S4:TAAGAGAAGACTTTCGx	-4.11625	-9.204	MacaquePeriphery	8
MacaquePeriphery;MacaqueCD90S4:TTAACTCAGAGCCTAGx	-3.15267	-10.4831	MacaquePeriphery	8
MacaquePeriphery;MacaqueCD90S5:AACTCTTCAGGCGATAx	-2.71896	-11.0805	MacaquePeriphery	8
MacaquePeriphery;MacaqueCD90S5:AGCAGCCAGTAGTGCGx	2.11928	4.63899	MacaquePeriphery	3
MacaquePeriphery;MacaqueCD90S5:AGAATAGCACAAGACGx	-2.91827	-10.6895	MacaquePeriphery	8
MacaquePeriphery;MacaqueCD90S5:ATCCGAAAGATACACAx	-3.92337	-9.70243	MacaquePeriphery	8
MacaquePeriphery;MacaqueCD90S5:ATGCGATAGAGACTATx	-2.98268	-10.9114	MacaquePeriphery	8
MacaquePeriphery;MacaqueCD90S5:ATTATCCGTTACGCGCx	-3.14891	-10.8304	MacaquePeriphery	8
MacaquePeriphery;MacaqueCD90S5:CATTATCAGCCAACAGx	-3.23939	-10.3899	MacaquePeriphery	8
MacaquePeriphery;MacaqueCD90S5:CCGTTCAAGTGAACATx	-3.03664	-11.0703	MacaquePeriphery	8
MacaquePeriphery;MacaqueCD90S5:CGTAGGCCATGAGCGAx	-2.93528	-10.9208	MacaquePeriphery	8
MacaquePeriphery;MacaqueCD90S5:CTCACACAGAGCTGCAx	-2.45003	-10.7609	MacaquePeriphery	8
MacaquePeriphery;MacaqueCD90S5:CTCATTATCCGCAGTGx	-3.62259	-10.3348	MacaquePeriphery	8
MacaquePeriphery;MacaqueCD90S5:CTTAACTCAGATTGCTx	-2.62138	-11.1855	MacaquePeriphery	8
MacaquePeriphery;MacaqueCD90S5:GACAGAGTCTGAAAGAx	-3.34214	-10.8759	MacaquePeriphery	8
MacaquePeriphery;MacaqueCD90S5:GCACATATCCATGCTCx	-2.87249	-11.0636	MacaquePeriphery	8
MacaquePeriphery;MacaqueCD90S5:GTAACTGCAGGACGTAx	-1.96973	-10.6254	MacaquePeriphery	8
MacaquePeriphery;MacaqueCD90S5:GTCTTCGTCCTTAATCx	-3.08279	-10.4844	MacaquePeriphery	8
MacaquePeriphery;MacaqueCD90S5:GTGAAGGCAATCGAAAx	1.96	4.5624	MacaquePeriphery	2
MacaquePeriphery;MacaqueCD90S5:TAAGTGCGTAGAGTGCx	-2.91068	-10.9058	MacaquePeriphery	8
MacaquePeriphery;MacaqueCD90S5:TCAATCTTCCTCCTAGx	-1.88414	-10.6364	MacaquePeriphery	8
MacaquePeriphery;MacaqueCD90S5:TCGGGACCACTGTGTAx	-3.20888	-10.7034	MacaquePeriphery	8
MacaquePeriphery;MacaqueCD90S5:TCGGTAAGTACACCGCx	-3.02485	-10.8853	MacaquePeriphery	8
MacaquePeriphery;MacaqueCD90S5:TCGTACCTCTCAAACGx	-2.62476	-10.9372	MacaquePeriphery	8
MacaquePeriphery;MacaqueCD90S5:TCTCATAGTTACCAGTx	-3.51472	-10.4968	MacaquePeriphery	8
MacaquePeriphery;MacaqueCD90S5:TGACGGCAGACTTTCGx	-2.64235	-11.193	MacaquePeriphery	8
MacaquePeriphery;MacaqueCD90S5:TGATTTCCACTGTTAGx	-3.11735	-10.6821	MacaquePeriphery	8
MacaquePeriphery;MacaqueCD90S5:TGATTTCCATCGATTGx	-3.51676	-10.0771	MacaquePeriphery	8
MacaquePeriphery;MacaqueCD90S5:TGCTACCCATGGTTGTx	-3.35414	-10.2845	MacaquePeriphery	8
MacaquePeriphery;MacaqueCD90S6:AACTCCCTCGCCTGAGx	-3.30362	-10.5909	MacaquePeriphery	8
MacaquePeriphery;MacaqueCD90S6:AACTCCCTCCTAGGGCx	-3.11776	-10.4776	MacaquePeriphery	8
MacaquePeriphery;MacaqueCD90S6:AAGGTTCAGGGCTCTCx	-3.35212	-10.7775	MacaquePeriphery	8
MacaquePeriphery;MacaqueCD90S6:AATCCAGCAGTCAGAGx	-2.97276	-10.9763	MacaquePeriphery	8
MacaquePeriphery;MacaqueCD90S6:ACCAGTATCGCCCTTAx	-3.59006	-10.5275	MacaquePeriphery	8
MacaquePeriphery;MacaqueCD90S6:ACTATCTAGTCCGTATx	-2.65142	-10.5308	MacaquePeriphery	8
MacaquePeriphery;MacaqueCD90S6:AGCTTGACAAAGTCAAx	-3.31363	-10.1471	MacaquePeriphery	8
MacaquePeriphery;MacaqueCD90S6:AGTGTCACATGTTCCCx	-3.32812	-10.7462	MacaquePeriphery	8
MacaquePeriphery;MacaqueCD90S6:CAGTAACAGATGTGGCx	-3.29052	-10.4416	MacaquePeriphery	8
MacaquePeriphery;MacaqueCD90S6:CAGCTGGCACGAGAGTx	-7.57153	-5.19315	MacaquePeriphery	2
MacaquePeriphery;MacaqueCD90S6:CGTAGCGTCACCATAGx	-2.64341	-11.1252	MacaquePeriphery	8
MacaquePeriphery;MacaqueCD90S6:CTACATTGTTTCCACCx	-3.0581	-10.9169	MacaquePeriphery	8
MacaquePeriphery;MacaqueCD90S6:CTGTTTAGTCCATGATx	-3.02888	-10.731	MacaquePeriphery	8
MacaquePeriphery;MacaqueCD90S6:CTTCTCTTCAGCCTAAx	-3.40684	-10.2347	MacaquePeriphery	8
MacaquePeriphery;MacaqueCD90S6:GATTCAGAGCTATGCTx	-0.127365	4.06654	MacaquePeriphery	3
MacaquePeriphery;MacaqueCD90S6:GCAAACTTCGCCAGCAx	-3.07533	-10.8464	MacaquePeriphery	8
MacaquePeriphery;MacaqueCD90S6:GGGCATCGTCAAGCGAx	-2.04584	-11.3915	MacaquePeriphery	3
MacaquePeriphery;MacaqueCD90S6:GTAGTCAGTAAGTAGTx	-2.02283	-11.1055	MacaquePeriphery	8
MacaquePeriphery;MacaqueCD90S6:GTCGGGTAGGATCGCAx	-2.09796	-10.6336	MacaquePeriphery	3
MacaquePeriphery;MacaqueCD90S6:TGCCCTAGTGATGTCTx	-2.49336	-10.912	MacaquePeriphery	8
MacaquePeriphery;MacaqueCD90S6:TGGACGCTCCGCAGTGx	-2.94088	-11.2208	MacaquePeriphery	8
MacaquePeriphery;MacaqueCD90S6:TTGACTTCATGCGCACx	-3.62577	-10.025	MacaquePeriphery	8
MacaquePeriphery;MacaqueCD90S7:ACTGATGAGGAGTAGAx	-3.12141	-10.8183	MacaquePeriphery	8
MacaquePeriphery;MacaqueCD90S7:CAACCAACATTGGTACx	-3.12643	-10.8522	MacaquePeriphery	8
MacaquePeriphery;MacaqueCD90S7:CCACCTATCTAAGCCAx	-4.46152	-8.90872	MacaquePeriphery	2
MacaquePeriphery;MacaqueCD90S7:CGTGAGCGTAGTAGTAx	-3.56919	-10.6771	MacaquePeriphery	8
MacaquePeriphery;MacaqueCD90S7:CTAGTGAAGCATCATCx	-3.1839	-10.6706	MacaquePeriphery	8
MacaquePeriphery;MacaqueCD90S7:CTACCCAAGGCCCTCAx	3.67127	1.11152	MacaquePeriphery	3
MacaquePeriphery;MacaqueCD90S7:GCAATCAAGCGATCCCx	-3.48086	-10.206	MacaquePeriphery	8
MacaquePeriphery;MacaqueCD90S7:GCAGCCAAGTGTTAGAx	-2.71816	-10.4985	MacaquePeriphery	8
MacaquePeriphery;MacaqueCD90S7:TATGCCCCACCAGTTAx	-3.66237	-10.4045	MacaquePeriphery	8
MacaquePeriphery;MacaqueCD90S7:TGGTTCCAGTTGCAGGx	-3.21565	-10.5429	MacaquePeriphery	8
MacaquePeriphery;MacaqueCD90S8:AACACGTTCTCTAGGAx	-3.60344	-10.443	MacaquePeriphery	8
MacaquePeriphery;MacaqueCD90S8:AACTTTCGTATTAGCCx	-3.60269	-10.1413	MacaquePeriphery	8
MacaquePeriphery;MacaqueCD90S8:AGCTCCTAGTTTCCTTx	-3.77654	-10.3343	MacaquePeriphery	8
MacaquePeriphery;MacaqueCD90S8:AGCTTGAAGTACACCTx	-3.36799	-10.4626	MacaquePeriphery	8
MacaquePeriphery;MacaqueCD90S8:GGGTCTGAGGACATTAx	-3.19622	-10.7093	MacaquePeriphery	8
MacaquePeriphery;MacaqueCD90S9:AACCATGAGTAATCCCx	-3.4517	-10.3964	MacaquePeriphery	8
MacaquePeriphery;MacaqueCD90S9:ACGCAGCAGGTGGGTTx	-3.11361	-10.6388	MacaquePeriphery	8
MacaquePeriphery;MacaqueCD90S9:ATCCGAAGTCTCCATCx	-3.10853	-11.1439	MacaquePeriphery	8
MacaquePeriphery;MacaqueCD90S9:CAGGTGCGTCATATCGx	-2.74582	-10.9437	MacaquePeriphery	8
MacaquePeriphery;MacaqueCD90S9:CCACCTAGTTGTGGAGx	-3.26607	-10.0562	MacaquePeriphery	8
MacaquePeriphery;MacaqueCD90S9:CCCAATCGTTCGCGACx	-3.47265	-10.5935	MacaquePeriphery	8
MacaquePeriphery;MacaqueCD90S9:CCTTTCTAGATAGCATx	-2.80104	-10.2398	MacaquePeriphery	8
MacaquePeriphery;MacaqueCD90S9:CGAGCACTCCGCAAGCx	-2.15271	-10.5689	MacaquePeriphery	8
MacaquePeriphery;MacaqueCD90S9:CGCTTCAAGAGCCCAAx	-2.85024	-10.1151	MacaquePeriphery	8
MacaquePeriphery;MacaqueCD90S9:CTGATAGAGGCTCTTAx	-3.45439	-10.9806	MacaquePeriphery	8
MacaquePeriphery;MacaqueCD90S9:GCGCAACCAGTACACTx	-3.18293	-11.0847	MacaquePeriphery	8
MacaquePeriphery;MacaqueCD90S9:GCTCTGTTCACGATGTx	-2.77638	-10.7416	MacaquePeriphery	8
MacaquePeriphery;MacaqueCD90S9:GTGCATAAGAATTCCCx	-3.34412	-10.4259	MacaquePeriphery	8
MacaquePeriphery;MacaqueCD90S9:GTTCATTAGAATGTGTx	-3.55851	-10.3983	MacaquePeriphery	8
MacaquePeriphery;MacaqueCD73DP2S1:ACGCAGCAGCCACGTCx	-2.91436	-10.9781	MacaquePeriphery	8
MacaquePeriphery;MacaquePeripheryMixedS1:AAAGTAGCAAGCGCTCx	-3.06824	-10.7065	MacaquePeriphery	8
MacaquePeriphery;MacaquePeripheryMixedS1:AGAGTGGGTGGTCTCGx	-3.53115	-9.68594	MacaquePeriphery	8
MacaquePeriphery;MacaquePeripheryMixedS1:GAGGTGAGTCGATTGTx	-2.80221	-11.2367	MacaquePeriphery	8
MacaquePeriphery;MacaqueCD90S1:CATCCACCACCGAAAGx	-3.57398	-7.67834	MacaquePeriphery	4
MacaquePeriphery;MacaqueCD90S4:CGCTGGACACGCTTTCx	-3.43152	-7.29564	MacaquePeriphery	4
MacaquePeriphery;MacaqueCD90S3:ACATACGGTGGTCTCGx	-3.60844	-7.33546	MacaquePeriphery	4
MacaquePeriphery;MacaqueCD90S5:ATCTACTCATGCGCACx	-3.85735	-6.91031	MacaquePeriphery	4
MacaquePeriphery;MacaqueCD90S6:AGTGTCACAAATACAGx	-3.00661	-5.93012	MacaquePeriphery	4
MacaquePeriphery;MacaqueCD90S7:CTAGCCTTCCGTCATCx	-3.70258	-7.803	MacaquePeriphery	4
MacaquePeriphery;MacaqueCD73DP2S1:GTAACGTTCGTTTATCx	-3.73694	-7.274	MacaquePeriphery	4
MacaquePeriphery;MacaqueCD90S4:TGGTTAGCACCGATATx	-3.61481	-5.46515	MacaquePeriphery	4
MacaquePeriphery;MacaqueCD90S8:CATCAAGCAGACAAGCx	-3.39949	-8.15863	MacaquePeriphery	4
MacaquePeriphery;MacaqueCD90S8:GGGAATGCATGGTCTAx	-3.87855	-7.60539	MacaquePeriphery	4
MacaquePeriphery;MacaqueCD90S8:GGGTCTGCAGCATACTx	-3.08633	-7.57219	MacaquePeriphery	4
MacaquePeriphery;MacaqueCD90S6:GGGAATGAGCGTGAACx	-3.09573	-7.12786	MacaquePeriphery	4
MacaquePeriphery;MacaqueCD90S8:GGACAAGTCTTAGAGCx	-3.16155	-6.32095	MacaquePeriphery	4
MacaquePeriphery;MacaqueCD90S9:AGTCTTTGTCCATGATx	-3.57355	-6.10291	MacaquePeriphery	4
MacaquePeriphery;MacaqueCD90S3:CCACTACAGGGCACTAx	-3.43237	-6.08767	MacaquePeriphery	4
MacaquePeriphery;MacaqueCD90S9:GAATGAAGTTGTGGAGx	-3.34965	-7.35472	MacaquePeriphery	4
MacaquePeriphery;MacaqueCD90S1:GATCGTACATCCGCGAx	-3.57456	-7.047	MacaquePeriphery	4
MacaquePeriphery;MacaqueCD90S8:AGCAGCCTCCACGACGx	-3.27453	-8.24246	MacaquePeriphery	4
MacaquePeriphery;MacaqueCD90S7:CGATGTACATTGGGCCx	-3.52796	-7.41619	MacaquePeriphery	4
MacaquePeriphery;MacaqueCD90S7:ATTACTCCAGCTGCTGx	-3.44218	-7.08242	MacaquePeriphery	4
MacaquePeriphery;MacaqueCD90S5:GCATGCGAGTTAACGAx	-3.6627	-6.06088	MacaquePeriphery	4
MacaquePeriphery;MacaqueCD90S8:GATCGATCAGCCACCAx	-3.57888	-7.19044	MacaquePeriphery	4
MacaquePeriphery;MacaqueCD90S2:CAGCGACCAATGGAGCx	-3.94543	-7.29795	MacaquePeriphery	4
MacaquePeriphery;MacaqueCD90S8:TGACTTTAGTCTTGCAx	-3.33451	-7.22476	MacaquePeriphery	4
MacaquePeriphery;MacaqueCD90S4:GATCGTAGTAACGTTCx	-3.71914	-7.30125	MacaquePeriphery	4
MacaquePeriphery;MacaqueCD90S8:CTCGGGACAGTCGATTx	-3.177	-7.81153	MacaquePeriphery	4
MacaquePeriphery;MacaqueCD90S6:CTAGCCTGTTCAACCAx	-3.07578	-6.62015	MacaquePeriphery	4
MacaquePeriphery;MacaqueCD90S3:TGAGAGGGTCGCCATGx	-3.76035	-6.83568	MacaquePeriphery	4
MacaquePeriphery;MacaqueCD90S9:TGTCCCAAGGACACCAx	-3.58786	-7.32911	MacaquePeriphery	4
MacaquePeriphery;MacaqueCD90S9:GATGCTAGTCAAACTCx	-3.27886	-7.35221	MacaquePeriphery	4
MacaquePeriphery;MacaqueCD90S5:GTTACAGAGCCACGTCx	-3.16725	-6.22565	MacaquePeriphery	4
MacaquePeriphery;MacaqueCD90S2:CGGGTCAGTCGTGGCTx	-3.84265	-7.37145	MacaquePeriphery	4
MacaquePeriphery;MacaqueCD90S4:GCTTCCACAGCATGAGx	-4.00284	-7.05304	MacaquePeriphery	4
MacaquePeriphery;MacaqueCD90S4:CATGCCTGTTTGTGTGx	-3.74896	-7.82777	MacaquePeriphery	4
MacaquePeriphery;MacaqueCD90S9:CGATGGCGTCCAACTAx	-2.7505	-7.39213	MacaquePeriphery	4
MacaquePeriphery;MacaqueCD90S7:GCGCAACCAAGCCATTx	-3.68851	-7.35628	MacaquePeriphery	4
MacaquePeriphery;MacaqueCD90S4:GTGTGCGTCGTTACGAx	-3.76263	-6.95363	MacaquePeriphery	4
MacaquePeriphery;MacaqueCD90S5:TCAACGATCCTTTCTCx	-3.28727	-6.04629	MacaquePeriphery	4
MacaquePeriphery;MacaqueCD90S3:GACCTGGCACTAGTACx	-3.48747	-7.81975	MacaquePeriphery	4
MacaquePeriphery;MacaqueCD90S3:AAAGTAGGTACAGCAGx	-3.77019	-7.86765	MacaquePeriphery	4
MacaquePeriphery;MacaqueCD90S7:TACTTACTCTTCGAGAx	-3.82629	-7.17919	MacaquePeriphery	4
MacaquePeriphery;MacaqueCD90S6:ATAACGCAGCCAGAACx	-3.41551	-6.89045	MacaquePeriphery	4
MacaquePeriphery;MacaqueCD90S9:GTATCTTGTAAGCACGx	-3.63593	-7.90603	MacaquePeriphery	4
MacaquePeriphery;MacaqueCD90S9:CACATTTCATCGGACCx	-3.12737	-6.7281	MacaquePeriphery	4
MacaquePeriphery;MacaqueCD90S6:AGATTGCCACTAAGTCx	-3.62324	-6.64152	MacaquePeriphery	4
MacaquePeriphery;MacaqueCD90S6:CGGAGTCCACTATCTTx	-3.13426	-6.2827	MacaquePeriphery	4
MacaquePeriphery;MacaqueCD90S7:CAGAGAGAGACTACAAx	-3.23959	-7.11162	MacaquePeriphery	4
MacaquePeriphery;MacaqueCD90S1:ATAGACCGTCCGTGACx	-3.92925	-7.30449	MacaquePeriphery	4
MacaquePeriphery;MacaqueCD90S8:CACTCCACAGTAAGCGx	-3.38005	-6.88039	MacaquePeriphery	4
MacaquePeriphery;MacaqueCD90S4:GACAGAGTCCCGGATGx	-3.64805	-6.70759	MacaquePeriphery	4
MacaquePeriphery;MacaqueCD90S4:CGTCACTAGACAAGCCx	-3.89912	-6.74143	MacaquePeriphery	4
MacaquePeriphery;MacaqueCD90S8:GTACGTACAAATTGCCx	-3.75233	-7.78193	MacaquePeriphery	4
MacaquePeriphery;MacaqueCD90S6:CGTAGCGTCGTGACATx	-2.58314	-7.83737	MacaquePeriphery	4
MacaquePeriphery;MacaqueCD90S9:CCAGCGAAGACACTAAx	-3.76988	-6.97595	MacaquePeriphery	4
MacaquePeriphery;MacaqueCD90S6:CTCATTACACCCAGTGx	-3.45886	-5.5621	MacaquePeriphery	4
MacaquePeriphery;MacaqueCD90S7:ACACTGAGTCCAAGTTx	-3.28861	-6.96875	MacaquePeriphery	4
MacaquePeriphery;MacaqueCD90S2:GGGATGACACTTAACGx	-3.92349	-7.08126	MacaquePeriphery	4
MacaquePeriphery;MacaqueCD90S6:GCGCAACGTAGGCATGx	-3.37909	-7.27764	MacaquePeriphery	4
MacaquePeriphery;MacaqueCD90S7:CAGTAACGTCTCACCTx	-4.1564	-5.70405	MacaquePeriphery	1
MacaquePeriphery;MacaqueCD90S9:TCTGAGATCGGTTAACx	-3.40318	-6.53284	MacaquePeriphery	4
MacaquePeriphery;MacaqueCD90S9:AGAGCGAAGCACCGTCx	-3.43486	-7.67555	MacaquePeriphery	4
MacaquePeriphery;MacaqueCD90S9:CACACAAGTAAACACAx	-3.67904	-6.77149	MacaquePeriphery	4
MacaquePeriphery;MacaqueCD90S3:ACATCAGGTGGTACAGx	-3.60212	-6.91827	MacaquePeriphery	4
MacaquePeriphery;MacaqueCD73DP2S1:TGAAAGACAGACACTTx	-3.6475	-7.52287	MacaquePeriphery	4
MacaquePeriphery;MacaqueCD90S7:ATTGGTGTCCAAGTACx	-3.65681	-7.75539	MacaquePeriphery	4
MacaquePeriphery;MacaqueCD90S7:TCTGGAAAGCAATATGx	-3.32809	-7.61721	MacaquePeriphery	4
MacaquePeriphery;MacaqueCD90S4:GGGTTGCAGTGACTCTx	-3.90059	-7.20041	MacaquePeriphery	4
MacaquePeriphery;MacaqueCD90S3:GAACGGACAAAGGCGTx	-3.95311	-7.55526	MacaquePeriphery	4
MacaquePeriphery;MacaqueCD90S3:TTCGGTCAGTCTTGCAx	-3.73729	-6.55552	MacaquePeriphery	4
MacaquePeriphery;MacaqueCD90S8:ATCATCTCAATAACGAx	-3.76604	-7.41031	MacaquePeriphery	4
MacaquePeriphery;MacaqueCD90S6:GACGGCTTCCTGTACCx	-3.86107	-6.68851	MacaquePeriphery	4
MacaquePeriphery;MacaqueCD90S7:CACACAAGTAGGACACx	-3.60467	-7.90561	MacaquePeriphery	4
MacaquePeriphery;MacaqueCD90S8:GCCTCTATCGGATGGAx	-3.4236	-6.90026	MacaquePeriphery	4
MacaquePeriphery;MacaqueCD90S8:TGCGTGGGTTCGAATCx	-3.19029	-7.75729	MacaquePeriphery	4
MacaquePeriphery;MacaqueCD90S7:AGGCCACTCAGTTTGGx	-3.39584	-8.40957	MacaquePeriphery	4
MacaquePeriphery;MacaqueCD90S7:TACCTATCATTGCGGCx	-3.66384	-6.65551	MacaquePeriphery	4
MacaquePeriphery;MacaqueCD90S7:CACAGTATCTGCTGTCx	-3.77347	-6.37438	MacaquePeriphery	1
MacaquePeriphery;MacaqueCD90S7:GGACAAGTCATCGATGx	-3.20169	-7.90894	MacaquePeriphery	4
MacaquePeriphery;MacaqueCD90S2:GACGTGCGTCCGAGTCx	-3.8647	-6.94272	MacaquePeriphery	4
MacaquePeriphery;MacaqueCD90S6:CTTAGGAGTAAGGATTx	-3.67782	-6.1934	MacaquePeriphery	4
MacaquePeriphery;MacaqueCD90S9:TTGCGTCTCAGCCTAAx	-3.22052	-6.42689	MacaquePeriphery	4
MacaquePeriphery;MacaqueCD90S7:CTTTGCGAGGGTATCGx	-3.34506	-7.56176	MacaquePeriphery	4
MacaquePeriphery;MacaqueCD90S8:TGCGCAGTCACTATTCx	-3.45254	-7.32473	MacaquePeriphery	4
MacaquePeriphery;MacaqueCD90S7:CCAATCCAGGCCCTTGx	-3.95271	-7.54917	MacaquePeriphery	4
MacaquePeriphery;MacaqueCD90S7:TTTACTGCACTCAGGCx	-3.6484	-7.87256	MacaquePeriphery	4
MacaquePeriphery;MacaqueCD90S7:CACCACTCACTGTTAGx	-3.72531	-6.70939	MacaquePeriphery	4
MacaquePeriphery;MacaqueCD90S2:GCAATCATCACCGTAAx	-4.00272	-7.43276	MacaquePeriphery	4
MacaquePeriphery;MacaqueCD90S6:CTCAGAAAGAAGGCCTx	-3.32896	-6.05395	MacaquePeriphery	4
MacaquePeriphery;MacaqueCD90S5:TTGCCGTAGGAGTTTAx	-3.59232	-6.32944	MacaquePeriphery	4
MacaquePeriphery;MacaqueCD90S8:CACTCCAAGTGACATAx	-4.14498	-7.50509	MacaquePeriphery	4
MacaquePeriphery;MacaqueCD90S8:AGCCTAACAAGCGCTCx	-3.43011	-6.66063	MacaquePeriphery	1
MacaquePeriphery;MacaqueCD90S8:GTGGGTCCAAGCTGTTx	-3.29566	-5.19526	MacaquePeriphery	1
MacaquePeriphery;MacaqueCD90S7:TCTGGAAAGAGATGAGx	-3.1312	-6.40375	MacaquePeriphery	4
MacaquePeriphery;MacaqueCD90S7:ATTCTACTCAATCACGx	-3.31991	-8.42995	MacaquePeriphery	4
MacaquePeriphery;MacaqueCD90S3:AACTCTTGTCACAAGGx	-3.4982	-6.94834	MacaquePeriphery	4
MacaquePeriphery;MacaqueCD90S7:CATGCCTTCTGTCTATx	-3.44525	-8.17314	MacaquePeriphery	4
MacaquePeriphery;MacaquePeripheryMixedS1:CTACATTTCTGTACGAx	-3.23121	-6.73121	MacaquePeriphery	4
MacaquePeriphery;MacaqueCD90S6:TGGCCAGGTCTAAAGAx	-3.16996	-5.82899	MacaquePeriphery	4
MacaquePeriphery;MacaqueCD90S8:ACGGCCACAAATTGCCx	-3.41138	-7.31142	MacaquePeriphery	4
MacaquePeriphery;MacaqueCD90S7:GAACATCAGTATGACAx	-3.60665	-7.75627	MacaquePeriphery	4
MacaquePeriphery;MacaqueCD90S7:TCAATCTGTGATGTCTx	-4.11666	-7.25561	MacaquePeriphery	4
MacaquePeriphery;MacaqueCD90S7:GTACTCCAGAATGTGTx	-3.37572	-7.75003	MacaquePeriphery	4
MacaquePeriphery;MacaqueCD90S8:GAATAAGAGCTTATCGx	-3.32599	-6.46209	MacaquePeriphery	4
MacaquePeriphery;MacaqueCD90S9:GACCTGGAGAGTCTGGx	-3.14744	-7.59991	MacaquePeriphery	4
MacaquePeriphery;MacaqueCD90S7:AGCGGTCTCGGCGGTTx	-3.42933	-6.28645	MacaquePeriphery	4
MacaquePeriphery;MacaqueCD90S3:TGAGCCGGTCAGAGGTx	-3.93558	-7.09144	MacaquePeriphery	4
MacaquePeriphery;MacaqueCD90S7:TACTTACGTGCAGACAx	3.42201	3.03004	MacaquePeriphery	3
MacaquePeriphery;MacaqueCD90S7:GCATGTAAGGGAGTAAx	-3.31	-7.05977	MacaquePeriphery	4
MacaquePeriphery;MacaqueCD90S4:TGAGGGAGTTTAGGAAx	-3.54288	-6.05298	MacaquePeriphery	4
MacaquePeriphery;MacaqueCD73DP2S2:GATGCTAAGTCGCCGTx	-3.7702	-7.80098	MacaquePeriphery	4
MacaquePeriphery;MacaqueCD90S5:ACGGAGAAGCAGGTCAx	2.39211	-4.45051	MacaquePeriphery	3
MacaquePeriphery;MacaqueCD90S9:GGTGCGTTCCGCAAGCx	-3.40552	-7.0706	MacaquePeriphery	4
MacaquePeriphery;MacaqueCD90S2:GTTACAGCAACTGCGCx	-3.70893	-7.92393	MacaquePeriphery	4
MacaquePeriphery;MacaqueCD90S6:TAGTGGTGTTTGTTTCx	-1.376	-4.85096	MacaquePeriphery	1
MacaquePeriphery;MacaqueCD90S4:ACCAGTACAACGATCTx	-4.1693	-6.52592	MacaquePeriphery	4
MacaquePeriphery;MacaqueCD90S9:ACACTGACATGGGACAx	-3.71048	-7.30037	MacaquePeriphery	4
MacaquePeriphery;MacaqueCD90S1:CCTTACGAGAGCCCAAx	-3.418	-8.32817	MacaquePeriphery	4
MacaquePeriphery;MacaqueCD90S6:ACGCCAGTCGTACGGCx	-3.03199	-7.01614	MacaquePeriphery	4
MacaquePeriphery;MacaqueCD90S9:CTTCTCTCACGAAGCAx	-3.39208	-7.66525	MacaquePeriphery	4
MacaquePeriphery;MacaqueCD90S4:ACACCGGGTCTGATTGx	-3.73098	-7.32492	MacaquePeriphery	4
MacaquePeriphery;MacaqueCD90S7:CGTCACTCACGTAAGGx	-3.60625	-7.47937	MacaquePeriphery	4
MacaquePeriphery;MacaqueCD90S1:TAGGCATAGTAGCCGAx	-3.82213	-6.76031	MacaquePeriphery	4
MacaquePeriphery;MacaqueCD90S9:GGATTACGTTCGGGCTx	-3.8678	-7.30794	MacaquePeriphery	4
MacaquePeriphery;MacaqueCD90S8:GAGGTGAGTATATGGAx	-3.74316	-7.13987	MacaquePeriphery	4
MacaquePeriphery;MacaqueCD90S5:GCACTCTAGAATTGTGx	-2.56758	-9.31423	MacaquePeriphery	3
MacaquePeriphery;MacaqueCD90S8:AGGTCCGAGTGGGCTAx	-3.26687	-7.72014	MacaquePeriphery	4
MacaquePeriphery;MacaqueCD90S4:CGGTTAAGTTATGCGTx	-3.49674	-6.50677	MacaquePeriphery	4
MacaquePeriphery;MacaqueCD90S8:CGATTGATCATTGCCCx	-3.95324	-7.07017	MacaquePeriphery	4
MacaquePeriphery;MacaqueCD90S5:ATTCTACCAAGGGTCAx	-3.87946	-7.07205	MacaquePeriphery	4
MacaquePeriphery;MacaqueCD90S5:TTATGCTTCATTGCGAx	-3.92937	-7.43275	MacaquePeriphery	4
MacaquePeriphery;MacaqueCD90S8:CATCGGGCAATGCCATx	-3.42099	-7.29175	MacaquePeriphery	4
MacaquePeriphery;MacaquePeripheryMixedS1:TCAGATGGTCTGATTGx	-3.47533	-5.86536	MacaquePeriphery	4
MacaquePeriphery;MacaqueCD90S6:TGCTGCTGTACTCTCCx	-3.13893	-6.41786	MacaquePeriphery	4
MacaquePeriphery;MacaqueCD90S8:CCTACACAGTTTAGGAx	-3.3554	-6.17967	MacaquePeriphery	4
MacaquePeriphery;MacaqueCD90S7:CCAATCCGTTCAGACTx	-3.76999	-7.7414	MacaquePeriphery	4
MacaquePeriphery;MacaqueCD90S4:GGCGTGTTCGTACGGCx	-3.94147	-7.60794	MacaquePeriphery	4
MacaquePeriphery;MacaqueCD90S8:GAACATCAGGCTATCTx	-3.84593	-7.0844	MacaquePeriphery	4
MacaquePeriphery;MacaqueCD90S6:TTCCCAGCACACAGAGx	-3.29762	-7.77408	MacaquePeriphery	4
MacaquePeriphery;MacaqueCD90S1:TCTTTCCTCGGTCCGAx	-3.57275	-6.58441	MacaquePeriphery	4
MacaquePeriphery;MacaqueCD90S5:CCTAAAGTCTTAGAGCx	-4.02648	-6.61755	MacaquePeriphery	4
MacaquePeriphery;MacaqueCD90S1:ATAAGAGGTGATGTCTx	-3.60575	-7.98375	MacaquePeriphery	4
MacaquePeriphery;MacaqueCD90S8:TTTGTCACATCGGGTCx	-3.95967	-7.52515	MacaquePeriphery	4
MacaquePeriphery;MacaqueCD90S6:GTGTTAGAGAACTGTAx	-3.01466	-6.51894	MacaquePeriphery	1
MacaquePeriphery;MacaqueCD90S9:TTTACTGTCGTAGGTTx	-3.56711	-7.30427	MacaquePeriphery	4
MacaquePeriphery;MacaqueCD90S3:CCGTGGACACTCAGGCx	-2.43725	3.00496	MacaquePeriphery	3
MacaquePeriphery;MacaqueCD90S6:GAACCTAAGACTTGAAx	-0.0177907	-3.68116	MacaquePeriphery	7
MacaquePeriphery;MacaqueCD90S6:GAAACTCAGATGCCTTx	-4.37528	-5.93239	MacaquePeriphery	2
MacaquePeriphery;MacaqueCD90S7:ACACCCTGTGACGCCTx	-3.26139	-7.52829	MacaquePeriphery	4
MacaquePeriphery;MacaqueCD90S8:GACCTGGGTATCAGTCx	-3.78181	-6.89988	MacaquePeriphery	4
MacaquePeriphery;MacaqueCD90S9:CGTCTACCACACTGCGx	-3.15602	-8.38206	MacaquePeriphery	4
MacaquePeriphery;MacaqueCD90S8:AGCGTATCATCGTCGGx	-3.67606	-7.72589	MacaquePeriphery	4
MacaquePeriphery;MacaqueCD90S7:GCCAAATCATGCCTAAx	-3.70784	-6.8624	MacaquePeriphery	4
MacaquePeriphery;MacaqueCD90S8:TGGGAAGAGTTAAGTGx	-3.46189	-6.42917	MacaquePeriphery	4
MacaquePeriphery;MacaqueCD90S8:GTTCGGGAGTTCGCGCx	-3.67647	-7.3057	MacaquePeriphery	4
MacaquePeriphery;MacaqueCD90S7:ATTCTACAGAAGATTCx	-3.44033	-7.14025	MacaquePeriphery	4
MacaquePeriphery;MacaqueCD90S9:AGTCTTTTCGTCTGCTx	-3.32916	-8.10255	MacaquePeriphery	4
MacaquePeriphery;MacaqueCD90S7:CTTTGCGCAAATACAGx	-3.20657	-6.50859	MacaquePeriphery	4
MacaquePeriphery;MacaqueCD90S9:CGCTATCAGTTACCCAx	-3.85615	-7.47436	MacaquePeriphery	4
MacaquePeriphery;MacaqueCD90S9:CACAGGCGTTCCCTTGx	-3.43361	-8.35627	MacaquePeriphery	4
MacaquePeriphery;MacaqueCD90S7:CCATTCGCATTAACCGx	-3.56688	-6.87154	MacaquePeriphery	4
MacaquePeriphery;MacaqueCD90S4:ACCTTTAAGCAAATCAx	-3.87722	-7.26043	MacaquePeriphery	4
MacaquePeriphery;MacaqueCD90S8:GATGAGGAGCTAAGATx	-3.38299	-6.37917	MacaquePeriphery	4
MacaquePeriphery;MacaqueCD90S9:CACAGGCTCCTTCAATx	-3.43652	-6.68735	MacaquePeriphery	4
MacaquePeriphery;MacaqueCD90S3:CGTTGGGGTCCCTACTx	-3.78868	-7.71645	MacaquePeriphery	4
MacaquePeriphery;MacaqueCD90S3:AATCCAGAGATGTAACx	-3.78943	-6.90728	MacaquePeriphery	4
MacaquePeriphery;MacaqueCD90S9:ACGAGCCGTCATATGCx	-3.12709	-8.16279	MacaquePeriphery	4
MacaquePeriphery;MacaqueCD90S3:CGTTAGAAGTTGAGTAx	-3.71423	-7.90179	MacaquePeriphery	4
MacaquePeriphery;MacaqueCD90S3:TAAGTGCGTGCCTTGGx	-3.74064	-6.65709	MacaquePeriphery	4
MacaquePeriphery;MacaqueCD90S7:ACAGCTATCCCTTGTGx	-3.45261	-7.01473	MacaquePeriphery	4
MacaquePeriphery;MacaqueCD90S7:CCGTACTCAATGGACGx	-3.30732	-7.26146	MacaquePeriphery	4
MacaquePeriphery;MacaqueCD90S1:TGGTTAGCAGTAAGCGx	-4.54375	-6.49268	MacaquePeriphery	2
MacaquePeriphery;MacaqueCD90S6:CCTACCAGTGGGTATGx	-3.36626	-7.04156	MacaquePeriphery	4
MacaquePeriphery;MacaqueCD90S1:GCTCTGTGTGCACCACx	-3.47208	-7.8916	MacaquePeriphery	4
MacaquePeriphery;MacaqueCD90S9:TGGGCGTCATCACGTAx	-3.52978	-6.29092	MacaquePeriphery	4
MacaquePeriphery;MacaqueCD90S8:TGGTTAGCAATCACACx	-3.69232	-7.61261	MacaquePeriphery	4
MacaquePeriphery;MacaqueCD90S1:GCGCAGTAGAGTGAGAx	-3.89396	-7.42207	MacaquePeriphery	4
MacaquePeriphery;MacaqueCD90S6:ACGGGCTTCATTGCCCx	-3.75081	-5.68256	MacaquePeriphery	4
MacaquePeriphery;MacaqueCD90S5:CATTATCCAGCGTAAGx	-3.63798	-7.4181	MacaquePeriphery	4
MacaquePeriphery;MacaqueCD90S1:CCACGGACATGGAATAx	-3.22379	-7.82061	MacaquePeriphery	4
MacaquePeriphery;MacaqueCD90S6:CTCTGGTGTCAAACTCx	-3.04215	-5.60642	MacaquePeriphery	1
MacaquePeriphery;MacaqueCD90S8:AGCCTAAAGTACGCGAx	-3.64394	-6.60106	MacaquePeriphery	4
MacaquePeriphery;MacaqueCD90S2:TCTGGAATCCCACTTGx	-3.96764	-7.24806	MacaquePeriphery	4
MacaquePeriphery;MacaqueCD90S3:TCGGGACCAGTCTTCCx	-3.85165	-7.05789	MacaquePeriphery	4
MacaquePeriphery;MacaqueCD90S9:TGACAACAGGATGCGTx	-3.25099	-7.92288	MacaquePeriphery	4
MacaquePeriphery;MacaqueCD90S8:GGAATAAGTCCGCTGAx	-3.37807	-7.62065	MacaquePeriphery	4
MacaquePeriphery;MacaqueCD90S5:CCACGGACAATCGAAAx	-3.76957	-7.44787	MacaquePeriphery	4
MacaquePeriphery;MacaqueCD90S4:AGAGCGAGTAAACACAx	-3.78148	-7.12717	MacaquePeriphery	4
MacaquePeriphery;MacaqueCD90S7:AAGCCGCAGAGCCCAAx	-3.54682	-6.76838	MacaquePeriphery	4
MacaquePeriphery;MacaqueCD90S7:CACAGTAGTTATCCGAx	-3.43276	-7.51408	MacaquePeriphery	4
MacaquePeriphery;MacaqueCD90S3:CATCAAGCAAGAAGAGx	-3.702	-7.8645	MacaquePeriphery	4
MacaquePeriphery;MacaqueCD90S4:GGCAATTTCTCTTGATx	-3.97003	-7.45567	MacaquePeriphery	4
MacaquePeriphery;MacaqueCD90S2:CAAGGCCAGAGCTGGTx	-3.72009	-7.64129	MacaquePeriphery	4
MacaquePeriphery;MacaqueCD90S1:CTACGTCAGAAGATTCx	-3.99748	-7.38375	MacaquePeriphery	4
MacaquePeriphery;MacaqueCD90S5:CTGCTGTGTTGATTCGx	-3.52563	-7.69959	MacaquePeriphery	4
MacaquePeriphery;MacaqueCD90S6:GCTTGAATCTCCAGGGx	-3.14213	-8.05861	MacaquePeriphery	4
MacaquePeriphery;MacaqueCD90S9:ACGAGGATCCACTGGGx	-3.61187	-7.7084	MacaquePeriphery	4
MacaquePeriphery;MacaqueCD90S8:ACTTTCACAAGACGTGx	-3.73259	-7.49468	MacaquePeriphery	4
MacaquePeriphery;MacaqueCD90S9:CCACTACCATCCGTGGx	-3.12594	-7.7386	MacaquePeriphery	4
MacaquePeriphery;MacaqueCD90S7:CACACTCTCTTCATGTx	-3.04578	-8.38371	MacaquePeriphery	4
MacaquePeriphery;MacaqueCD90S8:AGCTTGAAGCAGGTCAx	-3.2562	-8.36399	MacaquePeriphery	4
MacaquePeriphery;MacaqueCD90S2:TGACAACCACAAGTAAx	-5.22886	0.63425	MacaquePeriphery	5
MacaquePeriphery;MacaqueCD90S1:GCATGTAAGTTGTAGAx	-4.87166	-1.34443	MacaquePeriphery	5
MacaquePeriphery;MacaqueCD90S4:CCGTGGACATAAGACAx	-5.39894	0.0619874	MacaquePeriphery	5
MacaquePeriphery;MacaqueCD90S3:GGGATGAGTGTAAGTAx	-4.18212	1.29046	MacaquePeriphery	6
MacaquePeriphery;MacaqueCD90S3:TGGGAAGCAGGATTGGx	-4.96893	-0.476161	MacaquePeriphery	5
MacaquePeriphery;MacaqueCD90S3:GGGCATCTCCTTGACCx	-5.56436	0.356526	MacaquePeriphery	5
MacaquePeriphery;MacaqueCD90S4:GTCTCGTTCGACAGCCx	-5.50175	0.0201778	MacaquePeriphery	5
MacaquePeriphery;MacaqueCD90S3:CACACAAAGACACTAAx	-4.91307	-1.35288	MacaquePeriphery	5
MacaquePeriphery;MacaqueCD90S4:CACAAACGTCACCTAAx	-5.28652	-0.911028	MacaquePeriphery	5
MacaquePeriphery;MacaqueCD90S3:ACTGCTCAGCCAGTTTx	-5.45243	-0.271166	MacaquePeriphery	5
MacaquePeriphery;MacaqueCD90S7:CACCAGGCACGAAGCAx	-1.98276	-5.42019	MacaquePeriphery	3
MacaquePeriphery;MacaqueCD90S7:GATCAGTCATTAGCCAx	-5.17518	1.00153	MacaquePeriphery	5
MacaquePeriphery;MacaqueCD90S1:GAAATGAGTTCAGGCCx	-5.03161	0.68939	MacaquePeriphery	5
MacaquePeriphery;MacaqueCD90S4:GGCGTGTAGTCGAGTGx	-5.52636	0.0116938	MacaquePeriphery	5
MacaquePeriphery;MacaqueCD90S1:CTGTGCTCAAGCTGAGx	-5.38301	0.0912884	MacaquePeriphery	5
MacaquePeriphery;MacaqueCD90S4:TCTTTCCCAGGTCCACx	-5.48126	0.269203	MacaquePeriphery	5
MacaquePeriphery;MacaqueCD90S6:ACTGCTCAGAGGTAGAx	-4.97934	-1.16889	MacaquePeriphery	5
MacaquePeriphery;MacaqueCD90S2:CCTACCAGTAAATGTGx	-4.85507	-0.820674	MacaquePeriphery	5
MacaquePeriphery;MacaqueCD90S9:GTACTCCAGGATGGAAx	-4.79511	-1.47881	MacaquePeriphery	5
MacaquePeriphery;MacaqueCD90S1:CGACCTTCAACAACCTx	-4.9458	-1.29886	MacaquePeriphery	5
MacaquePeriphery;MacaqueCD90S8:CTGGTCTCATTCTCATx	-5.51555	0.00813933	MacaquePeriphery	5
MacaquePeriphery;MacaqueCD90S1:CACCTTGCAAGCCGCTx	-5.16018	-0.469984	MacaquePeriphery	5
MacaquePeriphery;MacaqueCD90S1:GCACATACAAGGACTGx	3.27551	2.84717	MacaquePeriphery	3
MacaquePeriphery;MacaqueCD90S1:GACCAATAGAGCCTAGx	-5.39142	0.766777	MacaquePeriphery	5
MacaquePeriphery;MacaqueCD90S7:AGGTCCGAGGGATACCx	-5.84349	0.527123	MacaquePeriphery	5
MacaquePeriphery;MacaqueCD90S6:AACGTTGCAGCTTCGGx	-4.72321	-1.87338	MacaquePeriphery	5
MacaquePeriphery;MacaqueCD90S2:TTAGGCATCCAGAAGGx	-4.90998	-0.983733	MacaquePeriphery	5
MacaquePeriphery;MacaqueCD73DP2S1:CCGTTCAAGTAACCCTx	-4.88932	-1.26691	MacaquePeriphery	5
MacaquePeriphery;MacaqueCD90S3:CAAGAAACACAGCGTCx	-5.43817	0.0213555	MacaquePeriphery	5
MacaquePeriphery;MacaqueCD90S3:GATCAGTAGTTAAGTGx	-5.41882	-0.472989	MacaquePeriphery	5
MacaquePeriphery;MacaqueCD90S2:CTCGAAAGTCTAAAGAx	-5.4555	0.310179	MacaquePeriphery	5
MacaquePeriphery;MacaqueCD90S8:TCAGATGTCTTGTATCx	3.38219	2.99634	MacaquePeriphery	3
MacaquePeriphery;MacaqueCD90S1:CTACACCTCTGCTGTCx	-5.03738	-0.334194	MacaquePeriphery	5
MacaquePeriphery;MacaqueCD90S3:CCGGGATAGGAGTTGCx	-5.61107	0.876032	MacaquePeriphery	5
MacaquePeriphery;MacaqueCD90S3:CAGATCAAGACCCACCx	-5.21036	0.233679	MacaquePeriphery	5
MacaquePeriphery;MacaqueCD90S4:TATTACCCAGCGAACAx	-5.13353	-0.704894	MacaquePeriphery	5
MacaquePeriphery;MacaqueCD90S6:GGCAATTAGCCGATTTx	-2.20479	-5.81142	MacaquePeriphery	1
MacaquePeriphery;MacaqueCD90S1:CGGAGCTGTGAGGGTTx	-4.76691	-1.64153	MacaquePeriphery	5
MacaquePeriphery;MacaqueCD90S4:CAAGTTGCAACACCTAx	-5.58537	0.0389116	MacaquePeriphery	5
MacaquePeriphery;MacaqueCD90S4:TTTGCGCCAGCTTAACx	-5.30559	-0.408243	MacaquePeriphery	5
MacaquePeriphery;MacaqueCD90S1:TTTGCGCCATCCGGGTx	-5.74257	0.242276	MacaquePeriphery	5
MacaquePeriphery;MacaqueCD90S7:CGTTGGGGTCGCGGTTx	-4.68446	0.103233	MacaquePeriphery	5
MacaquePeriphery;MacaqueCD90S6:CACAAACAGATCGGGTx	-4.39626	0.932558	MacaquePeriphery	5
MacaquePeriphery;MacaqueCD90S5:ACTGCTCGTGTAACGGx	-2.56885	-5.37137	MacaquePeriphery	1
MacaquePeriphery;MacaqueCD90S1:CCTAAAGAGCCAACAGx	-5.4188	0.0389085	MacaquePeriphery	5
MacaquePeriphery;MacaqueCD90S6:AAAGATGGTAATCACCx	-4.62887	-1.79511	MacaquePeriphery	5
MacaquePeriphery;MacaqueCD90S2:TGACTAGCATACTACGx	-5.19456	0.98157	MacaquePeriphery	5
MacaquePeriphery;MacaqueCD90S1:CGCTGGAGTCAGATAAx	-4.9594	-1.53548	MacaquePeriphery	5
MacaquePeriphery;MacaqueCD90S3:AGACGTTTCCTACAGAx	-4.91429	-1.37288	MacaquePeriphery	5
MacaquePeriphery;MacaqueCD90S4:TAGTTGGTCGGATGTTx	-5.42011	0.435597	MacaquePeriphery	5
MacaquePeriphery;MacaqueCD90S1:GGGAGATAGCCCTAATx	-5.06486	-0.527929	MacaquePeriphery	5
MacaquePeriphery;MacaqueCD90S2:AGTGAGGCACATGGGAx	-4.91488	-1.03624	MacaquePeriphery	5
MacaquePeriphery;MacaqueCD90S4:TACTTGTCAGTTAACCx	-5.48125	0.457451	MacaquePeriphery	5
MacaquePeriphery;MacaqueCD90S8:CAGTAACCAGATCCATx	-5.03964	-0.948569	MacaquePeriphery	5
MacaquePeriphery;MacaqueCD90S7:TACGGATCAGCTGCTGx	3.33485	3.16038	MacaquePeriphery	3
MacaquePeriphery;MacaqueCD90S3:TGACTTTCATTTGCCCx	-2.01989	-5.16123	MacaquePeriphery	3
MacaquePeriphery;MacaqueCD90S3:GTGTTAGCATTACGACx	-5.06693	0.312559	MacaquePeriphery	5
MacaquePeriphery;MacaqueCD90S8:AGTCTTTGTTAGGGTGx	-5.42356	0.243261	MacaquePeriphery	5
MacaquePeriphery;MacaqueCD90S2:GTCACGGGTTAAAGTGx	-5.26607	-0.914606	MacaquePeriphery	5
MacaquePeriphery;MacaqueCD90S7:TTCGAAGAGAGCTGGTx	-5.11755	-0.83922	MacaquePeriphery	5
MacaquePeriphery;MacaqueCD90S7:AGGGTGACATACGCTAx	-4.42474	1.63886	MacaquePeriphery	6
MacaquePeriphery;MacaqueCD90S4:CAGGTGCCACAGGCCTx	-5.23264	-0.694898	MacaquePeriphery	5
MacaquePeriphery;MacaqueCD90S6:TCGAGGCAGCGTGAACx	-4.67467	-0.88511	MacaquePeriphery	5
MacaquePeriphery;MacaqueCD90S1:CCTTTCTTCATGTAGCx	-5.42257	0.426222	MacaquePeriphery	5
MacaquePeriphery;MacaqueCD90S9:AGGGATGCAGATAATGx	-4.64883	-0.692265	MacaquePeriphery	5
MacaquePeriphery;MacaqueCD90S7:CGAACATGTGGACGATx	-5.19944	-1.10821	MacaquePeriphery	5
MacaquePeriphery;MacaqueCD90S2:CTGAAGTTCTGTCCGTx	-5.3878	-0.73242	MacaquePeriphery	5
MacaquePeriphery;MacaqueCD90S1:ATTACTCAGTGGGATCx	-5.63615	0.228411	MacaquePeriphery	5
MacaquePeriphery;MacaqueCD90S4:AGATTGCGTGATGTGGx	-5.24747	-0.228195	MacaquePeriphery	5
MacaquePeriphery;MacaqueCD90S3:CGTAGCGCACGTAAGGx	-5.35018	-0.452138	MacaquePeriphery	5
MacaquePeriphery;MacaqueCD90S4:GTTCTCGTCATAAAGGx	-4.95617	-0.913196	MacaquePeriphery	5
MacaquePeriphery;MacaqueCD90S4:CCATTCGAGTAAGTACx	-5.21364	0.78993	MacaquePeriphery	5
MacaquePeriphery;MacaqueCD90S8:GCCAAATCAAACAACAx	-4.59048	1.34072	MacaquePeriphery	6
MacaquePeriphery;MacaqueCD90S2:ACTTTCAGTACTTAGCx	-5.09171	-1.15602	MacaquePeriphery	5
MacaquePeriphery;MacaqueCD90S1:CAGTAACAGTACACCTx	-5.22329	0.683806	MacaquePeriphery	5
MacaquePeriphery;MacaqueCD90S3:AGAGCTTAGCCAACAGx	-5.09759	-1.22762	MacaquePeriphery	5
MacaquePeriphery;MacaqueCD90S9:TCGGGACGTTAAGACAx	-4.24053	1.81057	MacaquePeriphery	6
MacaquePeriphery;MacaqueCD90S3:TGAGCATCAAGTTAAGx	-4.09696	-5.4813	MacaquePeriphery	1
MacaquePeriphery;MacaqueCD90S1:ACACTGAAGACACGACx	-5.125	-0.400408	MacaquePeriphery	5
MacaquePeriphery;MacaqueCD90S6:TCCACACCACCCTATCx	-4.64807	-1.89093	MacaquePeriphery	5
MacaquePeriphery;MacaqueCD90S2:CATCGAAAGAAGGACAx	-5.10819	0.193286	MacaquePeriphery	5
MacaquePeriphery;MacaqueCD90S4:AGATTGCTCAACGGCCx	-5.00138	0.00667907	MacaquePeriphery	5
MacaquePeriphery;MacaqueCD90S8:AGCCTAACAAACCTACx	-2.16865	-5.31748	MacaquePeriphery	1
MacaquePeriphery;MacaqueCD90S7:AAGCCGCCACTAGTACx	-5.18755	-0.357884	MacaquePeriphery	5
MacaquePeriphery;MacaqueCD90S3:GTCTTCGAGATACACAx	-5.01911	-1.30503	MacaquePeriphery	5
MacaquePeriphery;MacaqueCD90S4:CTACGTCTCACATGCAx	-5.37777	-0.0233527	MacaquePeriphery	5
MacaquePeriphery;MacaqueCD90S4:GAACATCGTAGCTCCGx	-5.42224	0.726767	MacaquePeriphery	5
MacaquePeriphery;MacaqueCD90S8:TTTGTCATCCTAGGGCx	-5.25431	0.150109	MacaquePeriphery	5
MacaquePeriphery;MacaqueCD90S1:CCTTCGAGTTTGACACx	-5.32039	-0.458365	MacaquePeriphery	5
MacaquePeriphery;MacaqueCD90S2:GTGGGTCTCCGCATAAx	-2.45956	-6.17082	MacaquePeriphery	1
MacaquePeriphery;MacaqueCD90S9:TGAAAGACACCTATCCx	-5.13491	0.909404	MacaquePeriphery	5
MacaquePeriphery;MacaqueCD90S2:ACCGTAATCACTCCTGx	-5.0722	-1.27407	MacaquePeriphery	5
MacaquePeriphery;MacaqueCD73DP2S2:GACGGCTAGTCTTGCAx	-4.81652	-1.19776	MacaquePeriphery	5
MacaquePeriphery;MacaqueCD90S3:CCTATTAGTCACACGCx	-5.16852	-0.76513	MacaquePeriphery	5
MacaquePeriphery;MacaqueCD90S2:GATGAGGAGCCGGTAAx	-5.32572	0.0888139	MacaquePeriphery	5
MacaquePeriphery;MacaqueCD90S1:ATGTGTGCACGGCGTTx	-5.0827	-1.36867	MacaquePeriphery	5
MacaquePeriphery;MacaqueCD90S2:TTTATGCGTCATGCCGx	-5.09954	-1.12629	MacaquePeriphery	5
MacaquePeriphery;MacaqueCD90S6:GGCTCGATCACCCGAGx	-4.54633	-0.794813	MacaquePeriphery	5
MacaquePeriphery;MacaqueCD90S1:TTGCCGTAGGCCCTTGx	-5.25196	-0.155699	MacaquePeriphery	5
MacaquePeriphery;MacaqueCD90S4:AGCGTCGAGCGTTGCCx	-5.28874	0.00130759	MacaquePeriphery	5
MacaquePeriphery;MacaqueCD90S9:ACGGGCTGTCCGTCAGx	3.32106	2.95952	MacaquePeriphery	3
MacaquePeriphery;MacaqueCD90S6:CAACTAGTCAGTTAGCx	-5.28844	-0.359011	MacaquePeriphery	5
MacaquePeriphery;MacaqueCD90S1:GACGTTACAAGGACTGx	-5.14788	-0.406419	MacaquePeriphery	5
MacaquePeriphery;MacaqueCD90S1:CGAATGTTCAGGCGAAx	-5.61425	0.511156	MacaquePeriphery	5
MacaquePeriphery;MacaqueCD90S4:ACATACGCAAGACACGx	-5.59399	0.659016	MacaquePeriphery	5
MacaquePeriphery;MacaqueCD90S2:GTCACAATCCTCGCATx	-5.04172	-0.825452	MacaquePeriphery	5
MacaquePeriphery;MacaqueCD90S2:GCGAGAATCATCGGATx	-5.51389	-0.265952	MacaquePeriphery	5
MacaquePeriphery;MacaqueCD90S2:GTAGTCAAGTGACTCTx	-5.02055	-1.42385	MacaquePeriphery	5
MacaquePeriphery;MacaqueCD90S6:GCGCAGTCAGCGTTCGx	-5.04719	-0.123694	MacaquePeriphery	5
MacaquePeriphery;MacaqueCD90S3:CACATAGAGAGTGACCx	-5.11672	0.524028	MacaquePeriphery	5
MacaquePeriphery;MacaqueCD90S1:CCCTCCTCATGCCTAAx	-5.3001	-0.621452	MacaquePeriphery	5
MacaquePeriphery;MacaqueCD90S4:TTTCCTCCATACGCTAx	-4.37487	1.45339	MacaquePeriphery	6
MacaquePeriphery;MacaqueCD90S8:GCTGCTTAGCCAGGATx	-3.74424	-0.503566	MacaquePeriphery	5
MacaquePeriphery;MacaqueCD90S4:TCGGGACGTGCTGTATx	-5.19012	-1.19389	MacaquePeriphery	5
MacaquePeriphery;MacaqueCD90S7:AAAGTAGTCCTTAATCx	3.26729	2.71385	MacaquePeriphery	3
MacaquePeriphery;MacaqueCD90S2:CGTCTACTCTGTCTCGx	-5.24087	0.303557	MacaquePeriphery	5
MacaquePeriphery;MacaqueCD90S3:CTAATGGTCAACACTGx	-5.09021	-0.786397	MacaquePeriphery	5
MacaquePeriphery;MacaqueCD90S4:CCAGCGATCTAACTCTx	-5.47789	-0.536713	MacaquePeriphery	5
MacaquePeriphery;MacaqueCD90S2:CAGCTGGGTTACGACTx	-5.2615	-0.395542	MacaquePeriphery	5
MacaquePeriphery;MacaqueCD90S7:GCCTCTACAAGGACTGx	-4.88174	-1.28026	MacaquePeriphery	5
MacaquePeriphery;MacaqueCD90S4:AGATTGCCACTTAAGCx	-5.64941	0.498562	MacaquePeriphery	5
MacaquePeriphery;MacaqueCD90S2:GGTATTGAGGAATCGCx	-4.78825	0.199857	MacaquePeriphery	5
MacaquePeriphery;MacaqueCD90S9:TCGGTAAGTTATGCGTx	-4.818	0.129377	MacaquePeriphery	5
MacaquePeriphery;MacaqueCD90S1:TACGGTACAAAGGCGTx	-4.95732	-1.07587	MacaquePeriphery	5
MacaquePeriphery;MacaqueCD90S1:ACTTGTTGTCAAAGATx	-4.9844	-0.728118	MacaquePeriphery	5
MacaquePeriphery;MacaqueCD90S9:GTTTCTACACGTGAGAx	-4.45159	1.10648	MacaquePeriphery	6
MacaquePeriphery;MacaqueCD90S4:TAGACCAAGCTCCTTCx	-5.4546	-0.507753	MacaquePeriphery	5
MacaquePeriphery;MacaqueCD90S8:CGAACATAGTCGATAAx	-5.13565	0.466366	MacaquePeriphery	5
MacaquePeriphery;MacaqueCD90S3:GCGACCACATCTATGGx	-5.6172	0.153006	MacaquePeriphery	5
MacaquePeriphery;MacaqueCD90S1:CTCGAAATCAGGTTCAx	-4.99898	-1.20561	MacaquePeriphery	5
MacaquePeriphery;MacaqueCD90S4:GTGTTAGAGTAGATGTx	-4.92843	-1.58544	MacaquePeriphery	5
MacaquePeriphery;MacaquePeripheryMixedS1:ACTTTCAAGTACTTGCx	-4.77404	-1.55893	MacaquePeriphery	5
MacaquePeriphery;MacaqueCD90S1:CTAATGGGTCTCCATCx	-5.31601	-0.514197	MacaquePeriphery	5
MacaquePeriphery;MacaqueCD90S1:GTGAAGGCAACGATGGx	-4.01173	0.916484	MacaquePeriphery	6
MacaquePeriphery;MacaqueCD90S6:TAAGAGAAGTTGAGTAx	-4.8836	-1.60061	MacaquePeriphery	5
MacaquePeriphery;MacaqueCD90S1:TGTTCCGGTACAGACGx	-5.55276	1.12894	MacaquePeriphery	6
MacaquePeriphery;MacaqueCD90S4:TATGCCCGTTACAGAAx	-5.4009	-0.176187	MacaquePeriphery	5
MacaquePeriphery;MacaqueCD90S9:GTCACAAAGCCGCCTAx	-5.48706	-0.117371	MacaquePeriphery	5
MacaquePeriphery;MacaquePeripheryMixedS1:ACGCAGCCATGGATGGx	-4.95334	-1.04434	MacaquePeriphery	5
MacaquePeriphery;MacaqueCD90S2:ATGAGGGTCGGAGCAAx	-4.95228	-1.0644	MacaquePeriphery	5
MacaquePeriphery;MacaqueCD90S1:CGCGGTACAACTTGACx	-5.02816	-0.0974167	MacaquePeriphery	5
MacaquePeriphery;MacaqueCD90S3:GGCGTGTGTCGGCTCAx	-5.12068	-0.209839	MacaquePeriphery	5
MacaquePeriphery;MacaqueCD90S1:AGGTCATAGCAGGTCAx	-5.19712	-1.18509	MacaquePeriphery	5
MacaquePeriphery;MacaqueCD90S2:ACGCCGAAGATCCCGCx	-5.10844	-0.50885	MacaquePeriphery	5
MacaquePeriphery;MacaqueCD90S1:CAGGTGCTCTGAAAGAx	-5.11478	-0.624088	MacaquePeriphery	5
MacaquePeriphery;MacaqueCD90S3:GTCAAGTCAATGACCTx	-5.61441	0.29139	MacaquePeriphery	5
MacaquePeriphery;MacaqueCD90S1:TCGCGAGAGTTATCGCx	-5.27995	-0.552915	MacaquePeriphery	5
MacaquePeriphery;MacaqueCD73DP2S2:CGCGTTTCAGGGTATGx	-5.39746	0.405534	MacaquePeriphery	5
MacaquePeriphery;MacaqueCD90S4:TGGCCAGAGTGGTAATx	-5.32549	-0.84942	MacaquePeriphery	5
MacaquePeriphery;MacaqueCD90S7:ACAGCCGGTCGGATCCx	-5.59978	0.305913	MacaquePeriphery	5
MacaquePeriphery;MacaqueCD90S4:TTATGCTGTGCAGTAGx	-5.03623	-1.0793	MacaquePeriphery	5
MacaquePeriphery;MacaqueCD90S3:TCAGATGTCATCTGTTx	-5.47167	0.350581	MacaquePeriphery	5
MacaquePeriphery;MacaqueCD90S1:GACGTTAAGAGCTGCAx	-2.96454	2.28825	MacaquePeriphery	6
MacaquePeriphery;MacaqueCD90S6:TATCTCAGTTCTGGTAx	-4.56965	-2.11983	MacaquePeriphery	5
MacaquePeriphery;MacaqueCD90S2:AGGGATGCAGCGTAAGx	-5.01231	-1.31765	MacaquePeriphery	5
MacaquePeriphery;MacaqueCD90S1:AAAGATGTCAGCTCTCx	-4.8494	-1.35789	MacaquePeriphery	5
MacaquePeriphery;MacaqueCD90S4:AAATGCCCACATCTTTx	-5.30219	-0.192402	MacaquePeriphery	5
MacaquePeriphery;MacaqueCD90S3:AACACGTGTGACGCCTx	-5.1615	-1.16821	MacaquePeriphery	5
MacaquePeriphery;MacaqueCD90S3:CCTTCGAGTCTGCGGTx	-5.14401	-0.38911	MacaquePeriphery	5
MacaquePeriphery;MacaqueCD90S3:CATGGCGAGATACACAx	-5.00238	0.684763	MacaquePeriphery	5
MacaquePeriphery;MacaqueCD90S3:CATGCCTGTTTACTCTx	-4.92878	-1.28509	MacaquePeriphery	5
MacaquePeriphery;MacaqueCD90S3:TACGGTACACGAGAGTx	-5.45863	-0.634785	MacaquePeriphery	5
MacaquePeriphery;MacaqueCD90S1:TCATTTGGTCTTCAAGx	-4.94041	-1.35715	MacaquePeriphery	5
MacaquePeriphery;MacaqueCD90S3:GAAGCAGGTAGCTTGTx	-5.07505	-1.08261	MacaquePeriphery	5
MacaquePeriphery;MacaqueCD90S1:GGCGTGTGTGTGCCTGx	-5.54452	-0.148914	MacaquePeriphery	5
MacaquePeriphery;MacaqueCD90S3:CCTATTAAGCGTAGTGx	-5.1879	-0.607315	MacaquePeriphery	5
MacaquePeriphery;MacaqueCD90S8:GGGTCTGGTTTGCATGx	-4.99249	-1.2102	MacaquePeriphery	5
MacaquePeriphery;MacaqueCD90S6:GACGTTACAATAAGCAx	-4.87649	-0.292153	MacaquePeriphery	5
MacaquePeriphery;MacaqueCD90S1:GGAACTTGTACAGTTCx	-4.66832	0.714306	MacaquePeriphery	6
MacaquePeriphery;MacaqueCD90S6:TTGGAACGTGTCCTCTx	-4.70548	-0.0273339	MacaquePeriphery	5
MacaquePeriphery;MacaqueCD90S2:TTGAACGAGCCAGTAGx	-4.65395	1.42162	MacaquePeriphery	6
MacaquePeriphery;MacaquePeripheryMixedS1:TCACGAACAGATAATGx	-5.08635	-0.9815	MacaquePeriphery	5
MacaquePeriphery;MacaqueCD90S4:GTGCTTCGTTGAGTTCx	-5.46523	-0.520712	MacaquePeriphery	5
MacaquePeriphery;MacaqueCD90S1:TGCACCTAGATGTCGGx	-5.15219	-0.637825	MacaquePeriphery	5
MacaquePeriphery;MacaqueCD90S4:AACTCAGGTGCCTTGGx	-5.13389	-0.406623	MacaquePeriphery	5
MacaquePeriphery;MacaqueCD90S3:CGTTGGGGTTATGCGTx	-5.16895	-0.957781	MacaquePeriphery	5
MacaquePeriphery;MacaqueCD90S1:TGGTTAGCACATTAGCx	-5.28318	-0.188342	MacaquePeriphery	5
MacaquePeriphery;MacaqueCD73DP2S2:TGGTTAGTCACCCTCAx	-5.07956	1.55509	MacaquePeriphery	6
MacaquePeriphery;MacaqueCD90S4:ACGAGCCCAGCTCCGAx	-5.33113	-0.17108	MacaquePeriphery	5
MacaquePeriphery;MacaqueCD90S3:TACAGTGGTGTGAATAx	-4.98704	-1.32009	MacaquePeriphery	5
MacaquePeriphery;MacaqueCD90S1:CTAACTTGTTGGTGGAx	-4.97727	-1.27917	MacaquePeriphery	5
MacaquePeriphery;MacaqueCD90S8:GGTGCGTTCCTGTAGAx	-5.17786	-0.516907	MacaquePeriphery	5
MacaquePeriphery;MacaqueCD90S4:CTCGAAAGTGAGGGTTx	-5.4556	0.595109	MacaquePeriphery	5
MacaquePeriphery;MacaqueCD90S2:ACTGAACCAGCGAACAx	-4.88356	-1.22148	MacaquePeriphery	5
MacaquePeriphery;MacaqueCD90S1:CAAGGCCTCAGAAATGx	-2.06462	-5.27301	MacaquePeriphery	1
MacaquePeriphery;MacaqueCD90S7:AGAGTGGCAAGCTGAGx	-4.79451	-0.903215	MacaquePeriphery	5
MacaquePeriphery;MacaqueCD90S7:GGGACCTAGGATGTATx	-5.43683	-0.177853	MacaquePeriphery	5
MacaquePeriphery;MacaqueCD73DP2S2:AACCATGGTAGGAGTCx	-5.56567	0.494285	MacaquePeriphery	5
MacaquePeriphery;MacaqueCD90S6:CGGAGTCGTCCAGTATx	-5.15449	-0.337819	MacaquePeriphery	5
MacaquePeriphery;MacaqueCD90S3:CACCAGGAGGGATGGGx	-4.76005	0.459924	MacaquePeriphery	5
MacaquePeriphery;MacaqueCD90S7:AAGGCAGTCCTCAATTx	-5.25193	-0.589133	MacaquePeriphery	5
MacaquePeriphery;MacaqueCD90S1:CGTCACTAGAGTGACCx	-5.19632	-1.15004	MacaquePeriphery	5
MacaquePeriphery;MacaqueCD90S8:GACGGCTAGGTGCAACx	3.34645	2.97093	MacaquePeriphery	3
MacaquePeriphery;MacaqueCD90S3:ACTGAACGTTACGGAGx	-5.10339	0.193479	MacaquePeriphery	5
MacaquePeriphery;MacaqueCD90S1:ATCCGAAAGAATGTTGx	-5.11584	-0.174433	MacaquePeriphery	5
MacaquePeriphery;MacaqueCD90S6:TCGCGTTGTCCCTTGTx	-5.4215	0.0762368	MacaquePeriphery	5
MacaquePeriphery;MacaqueCD90S1:CTAAGACGTCCGTCAGx	-5.07525	-0.353364	MacaquePeriphery	5
MacaquePeriphery;MacaqueCD90S1:AAAGATGCATGTAGTCx	1.75547	3.7014	MacaquePeriphery	10
MacaquePeriphery;MacaqueCD90S1:ACACCGGTCAGGTAAAx	1.9218	3.78001	MacaquePeriphery	10
MacaquePeriphery;MacaqueCD90S1:ACACCGGGTACTTAGCx	2.62416	2.90637	MacaquePeriphery	10
MacaquePeriphery;MacaqueCD90S1:ATAGACCGTACCGAGAx	2.13305	3.44455	MacaquePeriphery	10
MacaquePeriphery;MacaqueCD90S1:CCACTACAGAAGATTCx	-1.66904	5.32303	MacaquePeriphery	11
MacaquePeriphery;MacaqueCD90S1:CGAGCACAGTCACGCCx	1.95191	3.48708	MacaquePeriphery	10
MacaquePeriphery;MacaqueCD90S1:GAAACTCTCCAGAAGGx	2.20935	3.558	MacaquePeriphery	10
MacaquePeriphery;MacaqueCD90S1:GACTAACCAATGGAGCx	2.33117	3.31349	MacaquePeriphery	10
MacaquePeriphery;MacaqueCD90S1:TATGCCCCAATCAGAAx	2.04199	3.70328	MacaquePeriphery	10
MacaquePeriphery;MacaqueCD90S1:TTGCCGTTCTCTTGATx	2.25689	3.19272	MacaquePeriphery	10
MacaquePeriphery;MacaqueCD90S2:ACAGCTACATACAGCTx	2.25155	3.70274	MacaquePeriphery	10
MacaquePeriphery;MacaqueCD90S2:AGGTCCGAGCTACCGCx	2.90932	2.94688	MacaquePeriphery	2
MacaquePeriphery;MacaqueCD90S2:CACCAGGGTACAGCAGx	1.86205	3.12871	MacaquePeriphery	10
MacaquePeriphery;MacaqueCD90S2:CTACGTCAGGACCACAx	1.63241	3.47301	MacaquePeriphery	10
MacaquePeriphery;MacaqueCD90S2:CTTTGCGTCACAAACCx	2.66603	2.8011	MacaquePeriphery	3
MacaquePeriphery;MacaqueCD90S2:GCCAAATTCATTCACTx	2.12523	3.17407	MacaquePeriphery	10
MacaquePeriphery;MacaqueCD90S2:TTTCCTCTCAACGGGAx	2.38376	2.50642	MacaquePeriphery	3
MacaquePeriphery;MacaqueCD90S3:CACACCTCAAACCTACx	2.31681	3.47124	MacaquePeriphery	10
MacaquePeriphery;MacaqueCD90S3:CAGCATACATTATCTCx	2.33917	2.64185	MacaquePeriphery	3
MacaquePeriphery;MacaqueCD90S3:CATATTCGTGAGGGAGx	1.79871	3.83067	MacaquePeriphery	10
MacaquePeriphery;MacaqueCD90S3:CTCCTAGCAAAGTGCGx	2.20029	3.89597	MacaquePeriphery	10
MacaquePeriphery;MacaqueCD90S3:GGCGACTTCTCGAGTAx	2.40228	2.9722	MacaquePeriphery	10
MacaquePeriphery;MacaqueCD90S3:TACTCATAGGAGTACCx	3.01734	2.891	MacaquePeriphery	3
MacaquePeriphery;MacaqueCD90S3:TCATTTGCATATGAGAx	2.62885	3.23231	MacaquePeriphery	10
MacaquePeriphery;MacaqueCD90S3:TTATGCTTCGTGGACCx	1.86141	3.92616	MacaquePeriphery	10
MacaquePeriphery;MacaqueCD90S4:ACATACGGTCTAGCCGx	2.23037	2.85024	MacaquePeriphery	3
MacaquePeriphery;MacaqueCD90S4:ACGGAGAGTAAATGTGx	2.14132	3.0859	MacaquePeriphery	10
MacaquePeriphery;MacaqueCD90S4:AGAATAGTCGGCCGATx	1.49511	3.46329	MacaquePeriphery	3
MacaquePeriphery;MacaqueCD90S4:AGTGGGATCCTAAGTGx	1.95242	3.54954	MacaquePeriphery	10
MacaquePeriphery;MacaqueCD90S4:CCGGTAGGTTCCCTTGx	2.03689	3.28498	MacaquePeriphery	10
MacaquePeriphery;MacaqueCD90S4:CGGTTAAAGCTCCTTCx	2.55392	2.80438	MacaquePeriphery	10
MacaquePeriphery;MacaqueCD90S4:GACGTGCAGATATACGx	2.24963	3.45382	MacaquePeriphery	10
MacaquePeriphery;MacaqueCD90S4:GTATTCTCATGCCTTCx	1.72264	3.32019	MacaquePeriphery	10
MacaquePeriphery;MacaqueCD90S5:AATCCAGGTACCAGTTx	1.89004	3.68469	MacaquePeriphery	10
MacaquePeriphery;MacaqueCD90S5:CTTAGGAAGGAGTACCx	2.06553	2.57408	MacaquePeriphery	3
MacaquePeriphery;MacaqueCD90S5:GCACATACAAGGGTCAx	1.7937	4.36807	MacaquePeriphery	10
MacaquePeriphery;MacaqueCD90S5:GTACTTTAGGCGTACAx	1.90403	3.51705	MacaquePeriphery	10
MacaquePeriphery;MacaqueCD90S6:AACGTTGCATAGAAACx	2.05577	4.27691	MacaquePeriphery	10
MacaquePeriphery;MacaqueCD90S6:ACAGCTAAGCTATGCTx	2.48718	1.77479	MacaquePeriphery	3
MacaquePeriphery;MacaqueCD90S6:ACTGATGAGGGTCGATx	1.84909	3.24893	MacaquePeriphery	10
MacaquePeriphery;MacaqueCD90S6:ACTGCTCGTTGTCTTTx	1.86247	7.06777	MacaquePeriphery	12
MacaquePeriphery;MacaqueCD90S6:AGCAGCCTCCCAAGATx	1.54674	4.55927	MacaquePeriphery	10
MacaquePeriphery;MacaqueCD90S6:CCTACACTCCGAATGTx	3.67799	4.15468	MacaquePeriphery	3
MacaquePeriphery;MacaqueCD90S6:CGGACACTCCGTAGTAx	2.31869	3.64276	MacaquePeriphery	10
MacaquePeriphery;MacaqueCD90S6:GCGACCAGTTCCACTCx	-0.377532	4.72646	MacaquePeriphery	11
MacaquePeriphery;MacaqueCD90S6:GCTTCCATCTCTGCTGx	1.69751	4.58884	MacaquePeriphery	10
MacaquePeriphery;MacaqueCD90S6:GGACGTCTCTCTTGATx	1.10687	4.92636	MacaquePeriphery	11
MacaquePeriphery;MacaqueCD90S6:GTAACTGTCGGTGTCGx	1.66621	3.85873	MacaquePeriphery	10
MacaquePeriphery;MacaqueCD90S6:TTAGGCATCTGCTGCTx	2.78747	3.65142	MacaquePeriphery	3
MacaquePeriphery;MacaqueCD90S6:TTGCCGTCACCAGTTAx	2.15713	4.0815	MacaquePeriphery	10
MacaquePeriphery;MacaqueCD90S6:TTTACTGAGTGTCTCAx	1.8855	4.45983	MacaquePeriphery	10
MacaquePeriphery;MacaqueCD90S7:AACGTTGCAAGTAGTAx	1.90031	3.92744	MacaquePeriphery	10
MacaquePeriphery;MacaqueCD90S7:AGCATACGTATTAGCCx	1.66655	3.78926	MacaquePeriphery	10
MacaquePeriphery;MacaqueCD90S7:AGTAGTCCAGATCGGAx	1.86622	4.18836	MacaquePeriphery	10
MacaquePeriphery;MacaqueCD90S7:CCGTGGACATACGCTAx	2.23848	4.57129	MacaquePeriphery	10
MacaquePeriphery;MacaqueCD90S7:GCAGTTAAGACAATACx	1.85965	3.83448	MacaquePeriphery	10
MacaquePeriphery;MacaqueCD90S7:GCGCAGTCAAAGAATCx	2.16993	3.66861	MacaquePeriphery	10
MacaquePeriphery;MacaqueCD90S7:GGGACCTAGTGTTTGCx	7.3189	8.48894	MacaquePeriphery	3
MacaquePeriphery;MacaqueCD90S7:TGACGGCAGATGCCTTx	1.46769	4.37677	MacaquePeriphery	10
MacaquePeriphery;MacaqueCD90S8:AAAGCAAGTCAGAAGCx	1.47755	4.91344	MacaquePeriphery	10
MacaquePeriphery;MacaqueCD90S8:AAGACCTCACTAAGTCx	2.41046	3.66807	MacaquePeriphery	10
MacaquePeriphery;MacaqueCD90S8:AAGGCAGAGTCCATACx	1.90671	4.22512	MacaquePeriphery	10
MacaquePeriphery;MacaqueCD90S8:ACATACGAGGCAGTCAx	1.75099	3.60406	MacaquePeriphery	10
MacaquePeriphery;MacaqueCD90S8:AGCTCTCAGACTAGATx	2.39086	3.42054	MacaquePeriphery	10
MacaquePeriphery;MacaqueCD90S8:AGGGAGTGTTAGGGTGx	2.13271	3.79995	MacaquePeriphery	10
MacaquePeriphery;MacaqueCD90S8:CGATGGCAGGATATACx	1.89714	3.82196	MacaquePeriphery	10
MacaquePeriphery;MacaqueCD90S8:GACCAATTCAGGCAAGx	2.57061	3.45925	MacaquePeriphery	10
MacaquePeriphery;MacaqueCD90S8:GCCAAATGTCGATTGTx	2.22031	3.74312	MacaquePeriphery	10
MacaquePeriphery;MacaqueCD90S8:GGAACTTTCATGTGGTx	2.40386	3.91075	MacaquePeriphery	10
MacaquePeriphery;MacaqueCD90S8:TAGAGCTTCTCGCTTGx	1.69357	3.71458	MacaquePeriphery	10
MacaquePeriphery;MacaqueCD90S8:TTCGAAGAGTCCATACx	1.51201	4.17338	MacaquePeriphery	10
MacaquePeriphery;MacaqueCD90S9:ACATCAGGTCGACTGCx	1.75958	3.57888	MacaquePeriphery	10
MacaquePeriphery;MacaqueCD90S9:CCTCAGTGTTCCCGAGx	2.2373	4.10004	MacaquePeriphery	10
MacaquePeriphery;MacaqueCD90S9:CGAACATAGGGCTTGAx	1.59307	3.75674	MacaquePeriphery	10
MacaquePeriphery;MacaqueCD90S9:GCCTCTAAGCCAGAACx	1.44345	4.55507	MacaquePeriphery	10
MacaquePeriphery;MacaqueCD90S9:GCATGTAAGTTCCACAx	1.8672	4.03494	MacaquePeriphery	10
MacaquePeriphery;MacaqueCD90S9:GCCTCTACACCTATCCx	2.42307	3.17287	MacaquePeriphery	10
MacaquePeriphery;MacaqueCD90S9:TAAGCGTCAGACGCCTx	1.46465	3.79224	MacaquePeriphery	10
MacaquePeriphery;MacaqueCD90S9:TCTTCGGAGCTGCGAAx	1.58493	4.16605	MacaquePeriphery	10
MacaquePeriphery;MacaqueCD90S9:TGAGAGGGTTTGGCGCx	1.88173	4.46905	MacaquePeriphery	10
MacaquePeriphery;MacaqueCD73DP2S2:CGGACACCATCTCCCAx	1.55723	3.35544	MacaquePeriphery	3
MacaquePeriphery;MacaqueCD73DP2S2:TAGCCGGCACATTTCTx	1.48568	4.02364	MacaquePeriphery	10
MacaquePeriphery;MacaquePeripheryMixedS1:ACTATCTAGACTTGAAx	1.77873	4.05031	MacaquePeriphery	10
MacaquePeriphery;MacaquePeripheryMixedS1:ATGAGGGTCGTTACGAx	1.57456	4.23021	MacaquePeriphery	10
MacaquePeriphery;MacaquePeripheryMixedS1:CAGCGACCACGGATAGx	2.18011	3.20922	MacaquePeriphery	10
MacaquePeriphery;MacaquePeripheryMixedS1:GGGAATGAGCAAATCAx	2.62179	4.59923	MacaquePeriphery	13
MacaquePeriphery;MacaqueCD90S1:AACTGGTCAGCTGTATx	5.84207	0.382126	MacaquePeriphery	14
MacaquePeriphery;MacaqueCD90S1:AATCCAGCAATGTTGCx	2.7816	1.52479	MacaquePeriphery	3
MacaquePeriphery;MacaqueCD90S1:ACAGCCGAGGTGGGTTx	6.34454	1.7387	MacaquePeriphery	14
MacaquePeriphery;MacaqueCD90S1:AGTGTCAAGCCAGTTTx	5.85137	0.920974	MacaquePeriphery	14
MacaquePeriphery;MacaqueCD90S1:ATCCACCTCTAACTGGx	5.98447	1.02206	MacaquePeriphery	14
MacaquePeriphery;MacaqueCD90S1:ATCATCTCAGCCACCAx	6.14029	1.28255	MacaquePeriphery	14
MacaquePeriphery;MacaqueCD90S1:CAGAATCGTTGAACTCx	5.69687	0.98938	MacaquePeriphery	14
MacaquePeriphery;MacaqueCD90S1:CACATTTTCTAAGCCAx	5.86126	0.395819	MacaquePeriphery	14
MacaquePeriphery;MacaqueCD90S1:CACCACTCAGTTCCCTx	6.24431	1.90539	MacaquePeriphery	14
MacaquePeriphery;MacaqueCD90S1:CCCTCCTAGGAGTCTGx	6.05838	1.35834	MacaquePeriphery	14
MacaquePeriphery;MacaqueCD90S1:CCTCAGTGTAGAGTGCx	5.82331	0.861445	MacaquePeriphery	14
MacaquePeriphery;MacaqueCD90S1:GAACCTATCAAGGTAAx	6.15118	1.44869	MacaquePeriphery	14
MacaquePeriphery;MacaqueCD90S1:GACTAACAGTTACGGGx	6.04621	1.09497	MacaquePeriphery	14
MacaquePeriphery;MacaqueCD90S1:GGACAAGCACGGTTTAx	7.34895	3.31063	MacaquePeriphery	14
MacaquePeriphery;MacaqueCD90S1:GTCATTTCAGCCTTTCx	5.70699	0.403054	MacaquePeriphery	14
MacaquePeriphery;MacaqueCD90S1:TCAGCAACAGCGAACAx	6.00466	0.876547	MacaquePeriphery	14
MacaquePeriphery;MacaqueCD90S1:TGACTAGTCACCACCTx	6.44442	1.6767	MacaquePeriphery	14
MacaquePeriphery;MacaqueCD90S1:TGACGGCGTTCGGCACx	5.97727	0.677836	MacaquePeriphery	14
MacaquePeriphery;MacaqueCD90S2:ACACCAACATATACGCx	6.01782	1.41242	MacaquePeriphery	14
MacaquePeriphery;MacaqueCD90S2:GTCATTTCACGAGGTAx	6.05302	1.0925	MacaquePeriphery	14
MacaquePeriphery;MacaqueCD90S3:ACAGCCGCAACCGCCAx	6.15838	1.12464	MacaquePeriphery	14
MacaquePeriphery;MacaqueCD90S3:ATGCGATTCGATAGAAx	6.51639	1.96782	MacaquePeriphery	14
MacaquePeriphery;MacaqueCD90S3:CATCGGGTCAGTTCGAx	6.12478	2.1276	MacaquePeriphery	14
MacaquePeriphery;MacaqueCD90S3:CGAGAAGTCGGTCCGAx	5.61007	1.1136	MacaquePeriphery	14
MacaquePeriphery;MacaqueCD90S3:CGTCTACAGTGGAGTCx	2.47314	2.13963	MacaquePeriphery	3
MacaquePeriphery;MacaqueCD90S3:CTCCTAGCAGGGCATAx	5.15354	0.410261	MacaquePeriphery	15
MacaquePeriphery;MacaqueCD90S3:CTGAAGTCAACGATGGx	6.5885	2.28022	MacaquePeriphery	14
MacaquePeriphery;MacaqueCD90S3:TAAACCGGTTAAGATGx	6.11044	1.3199	MacaquePeriphery	14
MacaquePeriphery;MacaqueCD90S3:TGTATTCTCAAAGTAGx	5.46354	0.733181	MacaquePeriphery	14
MacaquePeriphery;MacaqueCD90S4:ATAAGAGAGTGGAGAAx	5.89505	1.15018	MacaquePeriphery	14
MacaquePeriphery;MacaqueCD90S4:ATCGAGTCATCGACGCx	6.27756	1.91776	MacaquePeriphery	14
MacaquePeriphery;MacaqueCD90S4:ATTGGTGGTTCAGGCCx	6.22257	1.54077	MacaquePeriphery	14
MacaquePeriphery;MacaqueCD90S4:ATTATCCTCTCGATGAx	6.13376	1.2073	MacaquePeriphery	14
MacaquePeriphery;MacaqueCD90S4:GACTACAAGAGCTATAx	5.52423	0.312196	MacaquePeriphery	14
MacaquePeriphery;MacaqueCD90S4:GACTAACCAGAGCCAAx	5.80523	0.076231	MacaquePeriphery	14
MacaquePeriphery;MacaqueCD90S4:GTCACAAGTTGGTAAAx	5.79089	0.164429	MacaquePeriphery	14
MacaquePeriphery;MacaqueCD90S4:TTAGGCAGTCGGGTCTx	5.5889	0.339361	MacaquePeriphery	14
MacaquePeriphery;MacaqueCD90S5:AAAGTAGCATTTCAGGx	5.8386	1.81987	MacaquePeriphery	14
MacaquePeriphery;MacaqueCD90S5:ACACCGGTCGGTTCGGx	5.38101	1.37276	MacaquePeriphery	14
MacaquePeriphery;MacaqueCD90S5:ACATCAGTCGGCGCTAx	6.47831	1.62643	MacaquePeriphery	14
MacaquePeriphery;MacaqueCD90S5:ACGATGTTCGGATGGAx	5.98747	2.26003	MacaquePeriphery	14
MacaquePeriphery;MacaqueCD90S5:ACGCCAGAGCAATCTCx	6.44231	1.90379	MacaquePeriphery	14
MacaquePeriphery;MacaqueCD90S5:ACGGGCTCAGCTTAACx	6.59866	1.99639	MacaquePeriphery	14
MacaquePeriphery;MacaqueCD90S5:ACTGAACTCGCCTGAGx	5.54298	2.3197	MacaquePeriphery	14
MacaquePeriphery;MacaqueCD90S5:AGCTCTCCATGACATCx	6.09008	2.3049	MacaquePeriphery	14
MacaquePeriphery;MacaqueCD90S5:ATTTCTGCAAGCGAGTx	5.76503	2.3226	MacaquePeriphery	14
MacaquePeriphery;MacaqueCD90S5:CACAGGCAGATCCCGCx	5.7078	2.3862	MacaquePeriphery	14
MacaquePeriphery;MacaqueCD90S5:CACCTTGTCGGTGTTAx	4.53255	3.29915	MacaquePeriphery	3
MacaquePeriphery;MacaqueCD90S5:CAGTCCTGTTTGTTTCx	5.5387	2.16168	MacaquePeriphery	14
MacaquePeriphery;MacaqueCD90S5:CATGCCTCAGTCGTGCx	4.52493	4.45081	MacaquePeriphery	3
MacaquePeriphery;MacaqueCD90S5:CCCATACCAGACGCCTx	3.44897	3.39454	MacaquePeriphery	3
MacaquePeriphery;MacaqueCD90S5:CCCAATCCACACAGAGx	5.79058	1.19496	MacaquePeriphery	14
MacaquePeriphery;MacaqueCD90S5:CCTACCAGTCAAGCGAx	5.9707	1.09911	MacaquePeriphery	14
MacaquePeriphery;MacaqueCD90S5:CGAATGTTCGCTAGCGx	4.07245	2.2255	MacaquePeriphery	3
MacaquePeriphery;MacaqueCD90S5:CGCTATCGTTTGCATGx	6.12272	1.6638	MacaquePeriphery	14
MacaquePeriphery;MacaqueCD90S5:CTACACCAGTTAGCGGx	5.94241	1.64037	MacaquePeriphery	14
MacaquePeriphery;MacaqueCD90S5:CTAGCCTTCGTTGCCTx	5.95888	1.57304	MacaquePeriphery	14
MacaquePeriphery;MacaqueCD90S5:CTCGGGATCAAACGGGx	5.01214	2.84258	MacaquePeriphery	14
MacaquePeriphery;MacaqueCD90S5:CTCGAAATCCTGCTTGx	6.29332	1.61565	MacaquePeriphery	14
MacaquePeriphery;MacaqueCD90S5:CTCTAATGTAGGAGTCx	6.09155	1.63301	MacaquePeriphery	14
MacaquePeriphery;MacaqueCD90S5:CTGTGCTGTATGAATGx	6.38037	1.4192	MacaquePeriphery	14
MacaquePeriphery;MacaqueCD90S5:GAAACTCAGAAGGCCTx	6.9246	1.3396	MacaquePeriphery	14
MacaquePeriphery;MacaqueCD90S5:GAGTCCGCACAGAGGTx	5.71534	3.46687	MacaquePeriphery	14
MacaquePeriphery;MacaqueCD90S5:GCGCAGTTCACGGTTAx	5.18369	1.16478	MacaquePeriphery	3
MacaquePeriphery;MacaqueCD90S5:GGACAGATCACGAAGGx	5.70857	2.51991	MacaquePeriphery	14
MacaquePeriphery;MacaqueCD90S5:GGGTTGCCAATCTGCAx	3.89678	3.34267	MacaquePeriphery	3
MacaquePeriphery;MacaqueCD90S5:GTATCTTCAAAGAATCx	6.4855	1.72692	MacaquePeriphery	14
MacaquePeriphery;MacaqueCD90S5:TACAGTGAGCACCGTCx	2.82076	3.41153	MacaquePeriphery	3
MacaquePeriphery;MacaqueCD90S5:TACAGTGTCATACGGTx	6.04043	2.09303	MacaquePeriphery	14
MacaquePeriphery;MacaqueCD90S5:TACTCATAGCCACGTCx	5.54561	1.67808	MacaquePeriphery	14
MacaquePeriphery;MacaqueCD90S5:TCAGATGAGGCTCAGAx	6.31629	1.6634	MacaquePeriphery	14
MacaquePeriphery;MacaqueCD90S5:TATGCCCAGGGTCTCCx	6.35673	2.24713	MacaquePeriphery	14
MacaquePeriphery;MacaqueCD90S5:TCGGGACGTTGATTGCx	4.25564	3.04984	MacaquePeriphery	3
MacaquePeriphery;MacaqueCD90S5:TGACAACGTTCGTGATx	5.80106	1.27938	MacaquePeriphery	14
MacaquePeriphery;MacaqueCD90S5:TGCCAAAAGTGTCCCGx	6.03312	1.21077	MacaquePeriphery	14
MacaquePeriphery;MacaqueCD90S5:TGCCCTATCGGAAACGx	5.68313	2.71324	MacaquePeriphery	14
MacaquePeriphery;MacaqueCD90S5:TGGGAAGCATTCGACAx	5.64048	2.4546	MacaquePeriphery	14
MacaquePeriphery;MacaqueCD90S5:TGGCCAGAGGCCCTCAx	6.59472	2.25892	MacaquePeriphery	14
MacaquePeriphery;MacaqueCD90S5:TTCGAAGTCAGCTGGCx	4.67166	2.9227	MacaquePeriphery	3
MacaquePeriphery;MacaqueCD90S5:TTCTCCTGTGAGGGAGx	5.87816	2.37109	MacaquePeriphery	14
MacaquePeriphery;MacaqueCD90S6:AAACCTGAGATCGGGTx	5.14488	2.2605	MacaquePeriphery	14
MacaquePeriphery;MacaqueCD90S6:AAGGTTCGTACCAGTTx	5.93339	2.38502	MacaquePeriphery	14
MacaquePeriphery;MacaqueCD90S6:ACATACGTCGGCATCGx	4.70991	1.73912	MacaquePeriphery	3
MacaquePeriphery;MacaqueCD90S6:ACGCCAGCAGTTTACGx	5.91455	1.909	MacaquePeriphery	14
MacaquePeriphery;MacaqueCD90S6:ACGCCAGTCCATGCTCx	5.46766	2.78634	MacaquePeriphery	14
MacaquePeriphery;MacaqueCD90S6:AGCAGCCCACGCGAAAx	5.67053	0.755318	MacaquePeriphery	14
MacaquePeriphery;MacaqueCD90S6:ATTTCTGCATAGTAAGx	5.92209	0.797876	MacaquePeriphery	14
MacaquePeriphery;MacaqueCD90S6:ATTACTCAGGAGTACCx	5.69095	1.34118	MacaquePeriphery	14
MacaquePeriphery;MacaqueCD90S6:CAACTAGTCGCCTGAGx	6.01456	1.78126	MacaquePeriphery	14
MacaquePeriphery;MacaqueCD90S6:CACTCCAGTTCAGGCCx	5.66148	1.41683	MacaquePeriphery	14
MacaquePeriphery;MacaqueCD90S6:CACCACTCACCATGTAx	6.12783	1.98858	MacaquePeriphery	14
MacaquePeriphery;MacaqueCD90S6:CACTCCATCACGACTAx	5.79246	2.31129	MacaquePeriphery	14
MacaquePeriphery;MacaqueCD90S6:CCACCTATCTAGCACAx	6.13042	1.7124	MacaquePeriphery	14
MacaquePeriphery;MacaqueCD90S6:CCTAGCTGTCTTCAAGx	6.13036	1.59309	MacaquePeriphery	14
MacaquePeriphery;MacaqueCD90S6:CCGTGGACAGCTATTGx	4.75053	1.02997	MacaquePeriphery	16
MacaquePeriphery;MacaqueCD90S6:CCTACACGTACACCGCx	5.83466	1.06294	MacaquePeriphery	14
MacaquePeriphery;MacaqueCD90S6:CGACCTTAGCCACTATx	5.75281	1.44537	MacaquePeriphery	14
MacaquePeriphery;MacaqueCD90S6:CCTTCGAGTTCGGCACx	4.42735	1.32569	MacaquePeriphery	15
MacaquePeriphery;MacaqueCD90S6:CGACCTTCACTTACGAx	6.66314	3.10876	MacaquePeriphery	14
MacaquePeriphery;MacaqueCD90S6:CGTCAGGTCCTCAATTx	3.97212	-2.99517	MacaquePeriphery	7
MacaquePeriphery;MacaqueCD90S6:CTAGCCTTCCTAAGTGx	5.78551	0.888689	MacaquePeriphery	14
MacaquePeriphery;MacaqueCD90S6:CTGTTTACATCTACGAx	6.06736	1.6162	MacaquePeriphery	14
MacaquePeriphery;MacaqueCD90S6:GAATGAATCGTTACAGx	5.13207	1.59915	MacaquePeriphery	14
MacaquePeriphery;MacaqueCD90S6:GAACGGATCCCTCAGTx	5.65925	1.31977	MacaquePeriphery	14
MacaquePeriphery;MacaqueCD90S6:GATCGATTCGCTTAGAx	5.60663	1.96788	MacaquePeriphery	14
MacaquePeriphery;MacaqueCD90S6:GATCTAGCATGCAATCx	5.57106	1.64482	MacaquePeriphery	14
MacaquePeriphery;MacaqueCD90S6:GATCGCGGTATTCTCTx	6.1478	2.126	MacaquePeriphery	14
MacaquePeriphery;MacaqueCD90S6:GCATGATTCTCTGCTGx	6.1026	1.95454	MacaquePeriphery	14
MacaquePeriphery;MacaqueCD90S6:GCACATAGTAGGCTGAx	2.77886	1.91023	MacaquePeriphery	3
MacaquePeriphery;MacaqueCD90S6:GCATGCGCAAACTGTCx	6.17611	1.14434	MacaquePeriphery	14
MacaquePeriphery;MacaqueCD90S6:GCGCAACGTTCGAATCx	6.37265	1.09734	MacaquePeriphery	14
MacaquePeriphery;MacaqueCD90S6:GCGACCATCTCCGGTTx	3.05276	1.90168	MacaquePeriphery	3
MacaquePeriphery;MacaqueCD90S6:GCTGCGAGTGGACGATx	5.91219	1.03027	MacaquePeriphery	14
MacaquePeriphery;MacaqueCD90S6:GGACAAGCAGGGAGAGx	5.63109	2.33889	MacaquePeriphery	14
MacaquePeriphery;MacaqueCD90S6:GGGACCTTCGCCAAATx	5.45932	1.57309	MacaquePeriphery	14
MacaquePeriphery;MacaqueCD90S6:GGGTCTGAGCAGGTCAx	6.69026	1.30181	MacaquePeriphery	14
MacaquePeriphery;MacaqueCD90S6:GGGCATCAGCGTGTCCx	5.25149	-1.92581	MacaquePeriphery	16
MacaquePeriphery;MacaqueCD90S6:GGGCACTCACGCATCGx	5.82033	2.25013	MacaquePeriphery	14
MacaquePeriphery;MacaqueCD90S6:GTCACAAGTCTCCACTx	5.93758	2.06434	MacaquePeriphery	14
MacaquePeriphery;MacaqueCD90S6:GTGCGGTTCAACCATGx	6.42519	1.47055	MacaquePeriphery	14
MacaquePeriphery;MacaqueCD90S6:TAAGCGTGTGTAACGGx	5.92819	2.7433	MacaquePeriphery	14
MacaquePeriphery;MacaqueCD90S6:TACGGTACATTCTCATx	6.14798	0.790772	MacaquePeriphery	14
MacaquePeriphery;MacaqueCD90S6:TCGGTAAGTGATAAACx	6.4626	1.07285	MacaquePeriphery	14
MacaquePeriphery;MacaqueCD90S6:TCTGAGAGTCGTGGCTx	4.73512	3.37872	MacaquePeriphery	3
MacaquePeriphery;MacaqueCD90S6:TGGGAAGGTTACGACTx	5.8932	1.94773	MacaquePeriphery	14
MacaquePeriphery;MacaqueCD90S6:TTAGGCAAGAGGTAGAx	2.19555	-1.32633	MacaquePeriphery	3
MacaquePeriphery;MacaqueCD90S7:AAACGGGAGTGTCCATx	5.3838	3.68889	MacaquePeriphery	14
MacaquePeriphery;MacaqueCD90S7:AAAGTAGGTCTCCCTAx	5.84313	0.658827	MacaquePeriphery	14
MacaquePeriphery;MacaqueCD90S7:AACTCAGAGTCCAGGAx	6.2951	2.70954	MacaquePeriphery	14
MacaquePeriphery;MacaqueCD90S7:ACCTTTAGTAAGTTCCx	6.31049	1.37569	MacaquePeriphery	14
MacaquePeriphery;MacaqueCD90S7:CGGACGTCACGTCAGCx	6.31847	2.42247	MacaquePeriphery	14
MacaquePeriphery;MacaqueCD90S7:GCATGCGAGAATTGTGx	6.13355	1.43991	MacaquePeriphery	14
MacaquePeriphery;MacaqueCD90S7:GGGACCTGTAGAGGAAx	5.79394	1.77877	MacaquePeriphery	14
MacaquePeriphery;MacaqueCD90S7:GTGCGGTTCGTGACATx	5.98216	1.76413	MacaquePeriphery	14
MacaquePeriphery;MacaqueCD90S7:TCTGGAATCCTTGCCAx	5.97617	0.711563	MacaquePeriphery	14
MacaquePeriphery;MacaqueCD90S7:TGTGTTTAGCACAGGTx	6.28916	2.17772	MacaquePeriphery	3
MacaquePeriphery;MacaqueCD90S7:TTGCGTCCAGGTCCACx	6.2031	1.35431	MacaquePeriphery	14
MacaquePeriphery;MacaqueCD90S8:AACTCCCCACATGGGAx	5.68618	2.2572	MacaquePeriphery	14
MacaquePeriphery;MacaqueCD90S8:ACGGGTCCAGTCACTAx	6.10405	2.44751	MacaquePeriphery	14
MacaquePeriphery;MacaqueCD90S8:CCATTCGAGTACGACGx	6.0071	0.587511	MacaquePeriphery	14
MacaquePeriphery;MacaqueCD90S8:CGCCAAGAGCGGATCAx	5.56948	1.31026	MacaquePeriphery	14
MacaquePeriphery;MacaqueCD90S8:CGCCAAGCATAAAGGTx	6.0837	2.29287	MacaquePeriphery	14
MacaquePeriphery;MacaqueCD90S8:CGCTTCAAGGACAGCTx	2.7984	-1.54199	MacaquePeriphery	3
MacaquePeriphery;MacaqueCD90S8:CGGAGTCGTTCAGACTx	5.79688	1.54088	MacaquePeriphery	14
MacaquePeriphery;MacaqueCD90S8:CTACACCGTGTTTGTGx	5.99871	2.58685	MacaquePeriphery	14
MacaquePeriphery;MacaqueCD90S8:CTGCCTACAAGGACACx	6.41125	0.742165	MacaquePeriphery	14
MacaquePeriphery;MacaqueCD90S8:GACCAATGTGCATCTAx	5.86376	0.748551	MacaquePeriphery	14
MacaquePeriphery;MacaqueCD90S8:GTCGTAAAGAAACGCCx	5.8997	1.65553	MacaquePeriphery	14
MacaquePeriphery;MacaqueCD90S8:TACGGGCTCTTGCATTx	5.56885	0.438741	MacaquePeriphery	14
MacaquePeriphery;MacaqueCD90S9:AGGGATGTCGTCCGTTx	6.07573	0.994585	MacaquePeriphery	14
MacaquePeriphery;MacaqueCD90S9:ATTATCCGTCGGGTCTx	6.20051	0.644302	MacaquePeriphery	14
MacaquePeriphery;MacaqueCD90S9:ATCTGCCTCGAATGCTx	6.1606	1.90669	MacaquePeriphery	14
MacaquePeriphery;MacaqueCD90S9:CACTCCACATGAACCTx	5.86432	1.87774	MacaquePeriphery	14
MacaquePeriphery;MacaqueCD90S9:CGAGCACTCTTTACACx	5.78141	0.631441	MacaquePeriphery	14
MacaquePeriphery;MacaqueCD90S9:CGTCCATCAATAAGCAx	5.97432	1.67005	MacaquePeriphery	14
MacaquePeriphery;MacaqueCD90S9:CTAATGGGTTGTCTTTx	6.37141	2.14382	MacaquePeriphery	14
MacaquePeriphery;MacaqueCD90S9:GACGCGTGTGACTCATx	5.7088	1.27873	MacaquePeriphery	14
MacaquePeriphery;MacaqueCD90S9:GCGCCAAAGCGTTTACx	6.12305	1.68422	MacaquePeriphery	14
MacaquePeriphery;MacaqueCD90S9:GTGCGGTGTACATGTCx	6.00342	1.257	MacaquePeriphery	14
MacaquePeriphery;MacaqueCD90S9:TCAACGAGTCGTTGTAx	3.41197	3.13371	MacaquePeriphery	3
MacaquePeriphery;MacaqueCD90S9:TCAGATGGTGTAAGTAx	6.50822	1.93683	MacaquePeriphery	14
MacaquePeriphery;MacaqueCD90S9:TCGAGGCAGACAATACx	5.90956	0.580777	MacaquePeriphery	14
MacaquePeriphery;MacaqueCD73S3:CTCTAATCATATGAGAx	6.59817	1.31066	MacaquePeriphery	14
MacaquePeriphery;MacaqueCD73S3:CTGAAACGTAAATGTGx	6.39557	1.94235	MacaquePeriphery	14
MacaquePeriphery;MacaqueCD73S3:GCCTCTACACACAGAGx	6.59778	2.67421	MacaquePeriphery	14
MacaquePeriphery;MacaqueCD73DP2S1:ACATCAGAGACCACGAx	5.84135	0.980822	MacaquePeriphery	14
MacaquePeriphery;MacaqueCD73DP2S1:TACCTATGTCTGCGGTx	6.00801	1.15114	MacaquePeriphery	14
MacaquePeriphery;MacaqueCD73DP2S2:CAGCAGCCAAGTTCTGx	6.51891	1.71809	MacaquePeriphery	14
MacaquePeriphery;MacaquePeripheryMixedS1:AAAGATGTCAGCAACTx	6.00032	1.13147	MacaquePeriphery	14
MacaquePeriphery;MacaquePeripheryMixedS1:AATCCAGAGTACGTAAx	5.99795	1.82581	MacaquePeriphery	14
MacaquePeriphery;MacaquePeripheryMixedS1:AGTAGTCTCTACGAGTx	5.26779	2.30011	MacaquePeriphery	14
MacaquePeriphery;MacaquePeripheryMixedS1:CGAGCCATCTAAGCCAx	6.39612	1.134	MacaquePeriphery	14
MacaquePeriphery;MacaquePeripheryMixedS1:CGAGCCATCTGTACGAx	5.81768	0.644041	MacaquePeriphery	14
MacaquePeriphery;MacaquePeripheryMixedS1:GAATGAAAGTTGCAGGx	6.25019	1.91285	MacaquePeriphery	14
MacaquePeriphery;MacaquePeripheryMixedS1:GCACATAAGCGTGAACx	6.41366	1.75719	MacaquePeriphery	14
MacaquePeriphery;MacaquePeripheryMixedS1:TAAACCGCACTAGTACx	5.82931	1.8578	MacaquePeriphery	14
MacaquePeriphery;MacaquePeripheryMixedS1:TCTCTAACAGACGTAGx	5.79693	0.537878	MacaquePeriphery	14
MacaquePeriphery;MacaqueCD90S4:TTTACTGGTTAAGGGCx	-5.5951	-5.91808	MacaquePeriphery	2
MacaquePeriphery;MacaqueCD90S4:TCTCATAGTCAGCTATx	-6.14209	-6.5513	MacaquePeriphery	2
MacaquePeriphery;MacaqueCD90S4:TCTGGAAAGGCTATCTx	-5.57047	-6.26139	MacaquePeriphery	2
MacaquePeriphery;MacaqueCD90S2:GGCGACTAGAGACTATx	-6.30186	-5.6796	MacaquePeriphery	2
MacaquePeriphery;MacaqueCD90S1:CGAGAAGGTAGCTCCGx	-4.97159	-5.69831	MacaquePeriphery	2
MacaquePeriphery;MacaqueCD90S8:AAAGTAGCAGTGGGATx	-7.45337	-6.03741	MacaquePeriphery	2
MacaquePeriphery;MacaqueCD90S3:CATATGGGTAAGTGTAx	-5.40018	-6.06391	MacaquePeriphery	2
MacaquePeriphery;MacaqueCD90S1:CGAATGTCAACTTGACx	-6.05272	-6.67097	MacaquePeriphery	2
MacaquePeriphery;MacaqueCD90S1:CTAACTTTCGCGTTTCx	-4.42186	-5.46368	MacaquePeriphery	2
MacaquePeriphery;MacaqueCD90S8:CCGGTAGCATTAGGCTx	-5.41705	-5.78836	MacaquePeriphery	2
MacaquePeriphery;MacaqueCD90S4:TCTCTAATCCTCAACCx	-5.48503	-5.98916	MacaquePeriphery	2
MacaquePeriphery;MacaqueCD90S1:CTTAACTGTCAACATCx	-4.74787	-6.1112	MacaquePeriphery	2
MacaquePeriphery;MacaqueCD90S8:ACGGAGACATCCCATCx	3.44033	2.86635	MacaquePeriphery	3
MacaquePeriphery;MacaqueCD90S1:ACGCAGCGTTCTGGTAx	-6.37529	-6.3154	MacaquePeriphery	2
MacaquePeriphery;MacaqueCD90S3:CCACCTAGTGATGTCTx	-4.659	-5.36476	MacaquePeriphery	2
MacaquePeriphery;MacaqueCD90S2:CTGTGCTCATGTTGACx	-4.7548	-5.79567	MacaquePeriphery	2
MacaquePeriphery;MacaqueCD90S3:GTCACGGTCGTTTATCx	-5.56648	-6.15646	MacaquePeriphery	2
MacaquePeriphery;MacaqueCD90S3:GAAACTCTCGAATGCTx	-6.52642	-6.47367	MacaquePeriphery	2
MacaquePeriphery;MacaqueCD90S7:GGACAGACAACACCTAx	-4.36832	-5.97335	MacaquePeriphery	2
MacaquePeriphery;MacaqueCD90S4:GCGCAGTCACTGTTAGx	-4.07188	-5.97803	MacaquePeriphery	1
MacaquePeriphery;MacaqueCD90S3:CTCTACGTCAACGGGAx	-4.83623	-5.79163	MacaquePeriphery	2
MacaquePeriphery;MacaqueCD90S6:CGCTATCCATCACGTAx	-5.80275	-6.1356	MacaquePeriphery	2
MacaquePeriphery;MacaqueCD90S4:CACCACTTCTCATTCAx	-3.84411	-5.09155	MacaquePeriphery	1
MacaquePeriphery;MacaqueCD90S2:CTAGAGTCATATACGCx	-5.88788	-6.18825	MacaquePeriphery	2
MacaquePeriphery;MacaqueCD90S8:CCACTACGTTCCACGGx	-5.42373	-6.09195	MacaquePeriphery	2
MacaquePeriphery;MacaqueCD90S7:ATCATCTGTGGTGTAGx	-4.98582	-5.76143	MacaquePeriphery	2
MacaquePeriphery;MacaqueCD90S1:TCTCATATCCACGTGGx	-6.21524	-6.56305	MacaquePeriphery	2
MacaquePeriphery;MacaqueCD90S2:TCAACGATCCTGCTTGx	-5.30985	-5.90162	MacaquePeriphery	2
MacaquePeriphery;MacaquePeripheryMixedS1:ATCACGATCTTACCTAx	-6.47474	-6.20954	MacaquePeriphery	2
MacaquePeriphery;MacaqueCD90S2:GAACGGAGTAGGAGTCx	-5.17121	-6.06097	MacaquePeriphery	2
MacaquePeriphery;MacaqueCD90S9:CACAGTAAGGTGACCAx	-5.41383	-5.74674	MacaquePeriphery	2
MacaquePeriphery;MacaqueCD90S4:CAGCGACTCAATCTCTx	-5.44931	-6.26731	MacaquePeriphery	2
MacaquePeriphery;MacaqueCD90S1:AGGTCCGTCTGCCAGGx	-5.35566	-6.16909	MacaquePeriphery	2
MacaquePeriphery;MacaqueCD90S6:CGGGTCATCGGATGTTx	-7.20453	-6.10229	MacaquePeriphery	2
MacaquePeriphery;MacaqueCD90S5:ACCCACTTCGAGAGCAx	-4.9151	-5.71407	MacaquePeriphery	2
MacaquePeriphery;MacaqueCD90S1:GTGCATATCGGACAAGx	-5.12374	-5.74699	MacaquePeriphery	2
MacaquePeriphery;MacaqueCD90S1:GCAATCAGTCTTGCGGx	4.41031	-4.28075	MacaquePeriphery	16
MacaquePeriphery;MacaqueCD90S8:GAGTCCGTCCTGTACCx	-4.84898	-5.03518	MacaquePeriphery	2
MacaquePeriphery;MacaqueCD90S4:CAGCTGGAGTTACGGGx	-5.64126	-6.06322	MacaquePeriphery	2
MacaquePeriphery;MacaqueCD90S7:GCTGCTTGTAGAAAGGx	-5.91789	-5.6598	MacaquePeriphery	2
MacaquePeriphery;MacaqueCD90S4:CTCGGAGTCGCTGATAx	-6.3235	-6.28932	MacaquePeriphery	2
MacaquePeriphery;MacaqueCD90S1:GATGCTACAACGATGGx	-6.30782	-6.54001	MacaquePeriphery	2
MacaquePeriphery;MacaqueCD90S4:GGATGTTGTACCGTATx	-5.62524	-6.26878	MacaquePeriphery	2
MacaquePeriphery;MacaqueCD90S3:TCGCGAGTCTGCTGCTx	-5.3245	-5.93143	MacaquePeriphery	2
MacaquePeriphery;MacaqueCD90S4:CGTTCTGGTCACCTAAx	-5.78515	-6.25496	MacaquePeriphery	2
MacaquePeriphery;MacaqueCD90S1:CTTTGCGCACTACAGTx	-5.37014	-5.80226	MacaquePeriphery	2
MacaquePeriphery;MacaqueCD90S4:CCTAGCTAGCGTTGCCx	-5.351	-5.94964	MacaquePeriphery	2
MacaquePeriphery;MacaqueCD73S3:GTCCTCATCTTACCTAx	-5.88652	-6.35785	MacaquePeriphery	2
MacaquePeriphery;MacaqueCD90S7:CACATAGTCTCTTGATx	-5.46201	-6.23132	MacaquePeriphery	2
MacaquePeriphery;MacaqueCD90S3:AGACGTTCATTAACCGx	-5.13412	-4.61108	MacaquePeriphery	1
MacaquePeriphery;MacaqueCD90S4:GATCTAGTCACCGTAAx	-5.12803	-6.03191	MacaquePeriphery	2
MacaquePeriphery;MacaqueCD90S8:GAACATCGTCACTGGCx	-6.23264	-5.9495	MacaquePeriphery	2
MacaquePeriphery;MacaqueCD90S6:GTATCTTTCTTGCAAGx	-5.00373	-5.24635	MacaquePeriphery	2
MacaquePeriphery;MacaqueCD90S8:TCGCGTTAGACCGGATx	-5.27681	-4.82764	MacaquePeriphery	2
MacaquePeriphery;MacaqueCD90S3:AGTGTCAAGTCATGCTx	-5.89181	-6.88585	MacaquePeriphery	2
MacaquePeriphery;MacaqueCD90S8:GAAATGACACAAGCCCx	-3.19702	-5.18834	MacaquePeriphery	1
MacaquePeriphery;MacaqueCD90S6:TCGAGGCAGAAACCATx	-2.68482	-5.12912	MacaquePeriphery	1
MacaquePeriphery;MacaqueCD90S7:CCACGGAAGGCCCTCAx	-3.83669	-4.85199	MacaquePeriphery	1
MacaquePeriphery;MacaqueCD90S8:CACATAGCAACGCACCx	-5.51728	-6.00181	MacaquePeriphery	2
MacaquePeriphery;MacaqueCD90S1:ATTCTACAGCCCAATTx	-5.18576	-5.70699	MacaquePeriphery	2
MacaquePeriphery;MacaqueCD90S3:ATCATGGTCCAGATCAx	-5.63841	-6.27779	MacaquePeriphery	2
MacaquePeriphery;MacaqueCD90S5:CAAGGCCAGCACAGGTx	3.35701	2.84397	MacaquePeriphery	3
MacaquePeriphery;MacaqueCD90S6:GCAATCAGTAAACGCGx	-5.39126	-5.87868	MacaquePeriphery	2
MacaquePeriphery;MacaqueCD90S9:TGACTTTGTCTAGCCGx	-5.31415	-4.93459	MacaquePeriphery	2
MacaquePeriphery;MacaqueCD90S1:ATGAGGGAGCTAGTGGx	-6.88853	-5.96474	MacaquePeriphery	2
MacaquePeriphery;MacaqueCD90S4:CTAGCCTAGCGCCTTGx	-5.34363	-5.90826	MacaquePeriphery	2
MacaquePeriphery;MacaqueCD90S6:GGGACCTAGTGCGTGAx	-5.3357	-5.59824	MacaquePeriphery	2
MacaquePeriphery;MacaqueCD90S6:CGGACTGGTTTGTTTCx	-3.77471	-5.21603	MacaquePeriphery	2
MacaquePeriphery;MacaqueCD90S2:GACCAATGTATCAGTCx	-4.78413	-5.9503	MacaquePeriphery	2
MacaquePeriphery;MacaqueCD90S8:TGAGCCGAGTAGCCGAx	-5.33506	-4.72572	MacaquePeriphery	2
MacaquePeriphery;MacaqueCD90S2:ACGCCAGTCACCGTAAx	-6.82011	-6.84184	MacaquePeriphery	2
MacaquePeriphery;MacaqueCD90S4:GCCTCTACAGGGTTAGx	-6.76355	-6.06821	MacaquePeriphery	2
MacaquePeriphery;MacaqueCD90S8:CATTATCAGGTCGGATx	-6.07782	-6.80142	MacaquePeriphery	2
MacaquePeriphery;MacaqueCD90S1:CAGCGACGTTCAGGCCx	-5.44012	-6.24815	MacaquePeriphery	2
MacaquePeriphery;MacaqueCD90S4:TGGACGCAGCTAACAAx	-5.41691	-6.04123	MacaquePeriphery	2
MacaquePeriphery;MacaqueCD90S4:GGTGAAGCACTATCTTx	-6.37105	-6.66871	MacaquePeriphery	2
MacaquePeriphery;MacaqueCD90S7:CCCAGTTTCGAATGCTx	-5.08718	-5.24032	MacaquePeriphery	2
MacaquePeriphery;MacaqueCD90S1:GACAGAGGTACCATCAx	-5.81067	-6.2998	MacaquePeriphery	2
MacaquePeriphery;MacaqueCD90S6:GTAGGCCCACAGGCCTx	-5.35476	-5.75367	MacaquePeriphery	2
MacaquePeriphery;MacaqueCD90S5:CCAATCCTCCCATTTAx	-4.63424	-5.38368	MacaquePeriphery	2
MacaquePeriphery;MacaqueCD90S2:CCATGTCGTTCTGGTAx	-5.93723	-6.34637	MacaquePeriphery	2
MacaquePeriphery;MacaqueCD90S9:AGATCTGTCGTGACATx	-4.85763	-5.77392	MacaquePeriphery	2
MacaquePeriphery;MacaqueCD90S3:TGCTGCTAGGCTAGCAx	-6.03166	-6.30425	MacaquePeriphery	2
MacaquePeriphery;MacaqueCD90S8:CTACGTCAGAGTACCGx	-5.92895	-6.37645	MacaquePeriphery	2
MacaquePeriphery;MacaqueCD90S1:ACGAGGACATGTCTCCx	-6.09193	-6.29471	MacaquePeriphery	2
MacaquePeriphery;MacaqueCD90S4:CTGATAGTCCGTACAAx	-5.67329	-6.40712	MacaquePeriphery	2
MacaquePeriphery;MacaqueCD90S3:ATAAGAGTCCTATGTTx	-5.32769	-5.94119	MacaquePeriphery	2
MacaquePeriphery;MacaqueCD90S2:CTACGTCTCTTCGGTCx	-6.43057	-6.70217	MacaquePeriphery	2
MacaquePeriphery;MacaqueCD90S8:TACGGTAGTATATGGAx	-5.91784	-5.8747	MacaquePeriphery	2
MacaquePeriphery;MacaqueCD90S4:ACGCCAGCATGTCTCCx	-5.63731	-6.57392	MacaquePeriphery	2
MacaquePeriphery;MacaqueCD90S2:CTAAGACTCACAGTACx	-5.28915	-6.40151	MacaquePeriphery	2
MacaquePeriphery;MacaqueCD90S7:GCACTCTCAGCGTTCGx	-5.32618	-5.98733	MacaquePeriphery	2
MacaquePeriphery;MacaqueCD90S6:GGGTTGCCAAGCCCACx	-5.12548	-5.65303	MacaquePeriphery	2
MacaquePeriphery;MacaqueCD90S2:GGCCGATTCAGGTTCAx	-5.96863	-6.55795	MacaquePeriphery	2
MacaquePeriphery;MacaqueCD90S1:ATCTGCCAGGATATACx	-6.50302	-6.09451	MacaquePeriphery	2
MacaquePeriphery;MacaqueCD90S1:GACGTTACATGAACCTx	-5.57963	-6.28141	MacaquePeriphery	2
MacaquePeriphery;MacaqueCD90S1:CGATCGGTCCTAGGGCx	-6.71527	-6.52158	MacaquePeriphery	2
MacaquePeriphery;MacaqueCD90S9:GTTTCTAAGCTAGTGGx	3.3509	2.89324	MacaquePeriphery	3
MacaquePeriphery;MacaqueCD90S7:AAAGCAACACCAACCGx	-6.04563	-6.63368	MacaquePeriphery	2
MacaquePeriphery;MacaqueCD90S7:TGAGCATAGTGTGAATx	-4.83903	-5.78374	MacaquePeriphery	2
MacaquePeriphery;MacaqueCD90S4:CGGACACGTCAGTGGAx	-6.80435	-6.84304	MacaquePeriphery	2
MacaquePeriphery;MacaqueCD90S3:CGAATGTTCTTACCTAx	-5.90669	-6.2502	MacaquePeriphery	2
MacaquePeriphery;MacaqueCD90S9:AAATGCCGTGGTACAGx	-4.86645	-5.75512	MacaquePeriphery	2
MacaquePeriphery;MacaqueCD90S2:TAGACCAAGTACGACGx	-4.42039	-6.14166	MacaquePeriphery	1
MacaquePeriphery;MacaqueCD90S6:TTGCCGTTCATGTAGCx	-4.64183	-5.36593	MacaquePeriphery	2
MacaquePeriphery;MacaqueCD90S4:CCGTGGATCTTCGAGAx	-5.82303	-6.86759	MacaquePeriphery	2
MacaquePeriphery;MacaqueCD90S1:ACTGAACTCAATCACGx	-5.86515	-6.55383	MacaquePeriphery	2
MacaquePeriphery;MacaqueCD90S2:CCACTACAGCCCTAATx	-5.41966	-6.06556	MacaquePeriphery	2
MacaquePeriphery;MacaqueCD90S4:GCAGTTAAGTAGGTGCx	-4.73036	-6.0241	MacaquePeriphery	2
MacaquePeriphery;MacaquePeripheryMixedS1:CACCACTGTCAGAAGCx	-5.73161	-6.03946	MacaquePeriphery	2
MacaquePeriphery;MacaqueCD90S9:GCTTCCATCCACTGGGx	-5.16148	-5.66923	MacaquePeriphery	2
MacaquePeriphery;MacaqueCD90S8:TGGTTCCTCTGGTTCCx	-5.99784	-5.56015	MacaquePeriphery	2
MacaquePeriphery;MacaqueCD90S2:TAGTTGGCAGACGCCTx	-5.033	-6.05425	MacaquePeriphery	2
MacaquePeriphery;MacaqueCD90S9:CACATAGCAGATGGCAx	-5.20409	-5.5895	MacaquePeriphery	2
MacaquePeriphery;MacaqueCD90S2:GATCGATCAAGCGTAGx	-5.52265	-6.23194	MacaquePeriphery	2
MacaquePeriphery;MacaqueCD90S9:ACATGGTCAAGCCGCTx	-4.48844	-5.54653	MacaquePeriphery	2
MacaquePeriphery;MacaqueCD90S4:CTGCTGTAGCTCTCGGx	-5.72358	-5.72143	MacaquePeriphery	2
MacaquePeriphery;MacaqueCD90S7:GTGTGCGAGCCGCCTAx	-5.64764	-6.35344	MacaquePeriphery	2
MacaquePeriphery;MacaqueCD90S4:ACGAGGAGTCAAAGATx	-5.60125	-5.79352	MacaquePeriphery	2
MacaquePeriphery;MacaqueCD90S9:GTTAAGCGTGTCCTCTx	-5.83113	-6.17288	MacaquePeriphery	2
MacaquePeriphery;MacaqueCD90S4:AACACGTAGATGGGTCx	-5.04183	-5.83501	MacaquePeriphery	2
MacaquePeriphery;MacaqueCD90S9:CACAGGCTCAGCGACCx	-5.39319	-6.00855	MacaquePeriphery	2
MacaquePeriphery;MacaqueCD90S9:ACGGGCTAGGCTCAGAx	-5.54068	-6.13332	MacaquePeriphery	2
MacaquePeriphery;MacaqueCD90S4:GAGCAGAGTTCCACGGx	-5.8313	-6.65581	MacaquePeriphery	2
MacaquePeriphery;MacaqueCD90S7:TCTCTAAGTTTAAGCCx	-3.9376	-5.07715	MacaquePeriphery	1
MacaquePeriphery;MacaqueCD90S7:CTCCTAGCATGGATGGx	-6.44433	-6.00873	MacaquePeriphery	2
MacaquePeriphery;MacaqueCD90S5:TCGAGGCGTGCAACTTx	-5.47281	-5.97307	MacaquePeriphery	2
MacaquePeriphery;MacaqueCD90S1:GGAGCAACATGGTAGGx	-5.71395	-5.77364	MacaquePeriphery	2
MacaquePeriphery;MacaqueCD90S2:CTCGTCAGTACCTACAx	5.13178	-0.462124	MacaquePeriphery	2
MacaquePeriphery;MacaqueCD90S7:CTCGAAACAGTAGAGCx	-3.06756	-5.11013	MacaquePeriphery	1
MacaquePeriphery;MacaqueCD90S2:TTTATGCCATTCACTTx	-6.29944	-6.52967	MacaquePeriphery	2
MacaquePeriphery;MacaqueCD90S2:CGACCTTCAGCTATTGx	-5.30868	-5.41764	MacaquePeriphery	2
MacaquePeriphery;MacaqueCD90S2:TGCTGCTGTTAGTGGGx	-5.12358	-6.14411	MacaquePeriphery	2
MacaquePeriphery;MacaqueCD90S2:GGTGAAGAGAGTGAGAx	-6.84376	-6.57676	MacaquePeriphery	2
MacaquePeriphery;MacaqueCD90S1:CGTTAGAAGATATGCAx	-5.84712	-6.37008	MacaquePeriphery	2
MacaquePeriphery;MacaqueCD90S8:CTTGGCTTCAACCAACx	3.36221	2.82651	MacaquePeriphery	3
MacaquePeriphery;MacaqueCD90S7:CCTTCGATCTGGTGTAx	-5.78533	-5.80452	MacaquePeriphery	2
MacaquePeriphery;MacaqueCD90S4:TCGCGAGTCCTAGTGAx	-5.09357	-5.89952	MacaquePeriphery	2
MacaquePeriphery;MacaqueCD90S4:TAGGCATCAGGGCATAx	-6.20695	-6.53583	MacaquePeriphery	2
MacaquePeriphery;MacaqueCD90S3:GACAGAGGTCCCTTGTx	-5.50374	-6.29973	MacaquePeriphery	2
MacaquePeriphery;MacaqueCD90S1:ACATACGGTCAGAGGTx	-6.63518	-6.95686	MacaquePeriphery	2
MacaquePeriphery;MacaquePeripheryMixedS1:GTGCTTCGTCTCTTATx	-4.92307	-5.60063	MacaquePeriphery	2
MacaquePeriphery;MacaqueCD73DP2S2:GGAAAGCGTGTTGGGAx	-5.0943	-5.74139	MacaquePeriphery	2
MacaquePeriphery;MacaqueCD90S3:CTAGAGTGTCCTCTTGx	-4.99868	-5.8272	MacaquePeriphery	2
MacaquePeriphery;MacaqueCD90S7:TGTTCCGGTTACCGATx	-5.43819	-5.95678	MacaquePeriphery	2
MacaquePeriphery;MacaqueCD90S3:ACGGCCAAGTCCAGGAx	-6.29271	-6.42513	MacaquePeriphery	2
MacaquePeriphery;MacaqueCD90S2:ACGCCAGCATCAGTCAx	-6.74156	-5.9343	MacaquePeriphery	2
MacaquePeriphery;MacaqueCD90S8:CCCTCCTCAATGGAATx	-6.65223	-6.12998	MacaquePeriphery	2
MacaquePeriphery;MacaquePeripheryMixedS1:AGGGATGTCTAACGGTx	-5.14574	-5.70297	MacaquePeriphery	2
MacaquePeriphery;MacaqueCD90S3:CTTAGGACACCGTTGGx	-5.75377	-6.31722	MacaquePeriphery	2
MacaquePeriphery;MacaqueCD90S7:CTTGGCTGTCTCACCTx	-5.88375	-6.05073	MacaquePeriphery	2
MacaquePeriphery;MacaqueCD90S7:AACTCCCGTTCACGGCx	-3.99237	-4.93403	MacaquePeriphery	1
MacaquePeriphery;MacaqueCD90S4:ACTTGTTAGGCGTACAx	-5.2172	-6.34448	MacaquePeriphery	2
MacaquePeriphery;MacaqueCD90S9:TGTATTCAGCTAGGCAx	-6.46961	-5.79116	MacaquePeriphery	2
MacaquePeriphery;MacaqueCD90S7:GATCAGTAGCTTTGGTx	-5.74928	-6.58759	MacaquePeriphery	2
MacaquePeriphery;MacaqueCD90S5:AAGACCTAGCAACGGTx	3.31773	2.91187	MacaquePeriphery	3
MacaquePeriphery;MacaqueCD90S2:AAGTCTGGTAAAGGAGx	-5.55891	-5.91592	MacaquePeriphery	2
MacaquePeriphery;MacaqueCD90S7:TAAACCGAGACAGACCx	-2.75682	-4.98515	MacaquePeriphery	1
MacaquePeriphery;MacaqueCD90S3:TATCAGGCAACGCACCx	-5.78436	-6.54349	MacaquePeriphery	2
MacaquePeriphery;MacaqueCD73DP2S2:CCTTCGAGTAATCGTCx	-5.70906	-6.22972	MacaquePeriphery	2
MacaquePeriphery;MacaqueCD90S2:TGAGCATGTAAAGGAGx	-6.26292	-6.67747	MacaquePeriphery	2
MacaquePeriphery;MacaqueCD90S2:TGCCAAACATACTCTTx	-4.74356	-5.56553	MacaquePeriphery	2
MacaquePeriphery;MacaqueCD90S2:TTCTCAAGTATAGTAGx	-5.31722	-5.69683	MacaquePeriphery	2
MacaquePeriphery;MacaqueCD90S1:CATTCGCTCATTTGGGx	-5.2161	-5.79244	MacaquePeriphery	2
MacaquePeriphery;MacaqueCD90S5:CAAGAAATCGCCTGTTx	-6.77688	-6.37142	MacaquePeriphery	2
MacaquePeriphery;MacaqueCD90S3:TCGTACCGTAGAGGAAx	-6.23171	-6.55277	MacaquePeriphery	2
MacaquePeriphery;MacaqueCD90S3:GTCACGGTCACTGGGCx	-5.51144	-6.30594	MacaquePeriphery	2
MacaquePeriphery;MacaqueCD90S3:AACTCTTGTGACGCCTx	-5.72849	-6.08146	MacaquePeriphery	2
MacaquePeriphery;MacaqueCD90S7:ATCACGAAGATCTGAAx	-5.74755	-6.21275	MacaquePeriphery	2
MacaquePeriphery;MacaquePeripheryMixedS1:CTTCTCTCACGACTCGx	-5.52543	-5.67146	MacaquePeriphery	2
MacaquePeriphery;MacaqueCD90S9:AAAGTAGCAGGCTGAAx	-5.24818	-5.75043	MacaquePeriphery	2
MacaquePeriphery;MacaqueCD90S2:TGATTTCTCTTCGAGAx	-3.56604	-4.94808	MacaquePeriphery	1
MacaquePeriphery;MacaqueCD90S7:GAGGTGACATGTCTCCx	-0.347892	-3.55524	MacaquePeriphery	7
MacaquePeriphery;MacaqueCD90S4:GGGCATCAGAGAGCTCx	-6.62536	-6.13896	MacaquePeriphery	2
MacaquePeriphery;MacaqueCD90S1:ATGCGATTCGATAGAAx	-4.67601	-5.90821	MacaquePeriphery	2
MacaquePeriphery;MacaqueCD90S6:CTAGTGATCCACGACGx	-3.68107	-4.93885	MacaquePeriphery	1
MacaquePeriphery;MacaqueCD90S8:TGGGCGTGTCTAAAGAx	-4.447	-5.49236	MacaquePeriphery	2
MacaquePeriphery;MacaqueCD90S1:TCACGAATCTCGATGAx	-4.87789	-6.1041	MacaquePeriphery	2
MacaquePeriphery;MacaqueCD90S8:CTGCGGACAAAGGTGCx	-6.31859	-6.03116	MacaquePeriphery	2
MacaquePeriphery;MacaqueCD90S1:GTACGTATCCACTGGGx	-5.79325	-6.20306	MacaquePeriphery	2
MacaquePeriphery;MacaqueCD90S8:CAGAATCAGATGTCGGx	-1.97814	-5.66651	MacaquePeriphery	3
MacaquePeriphery;MacaqueCD90S3:TAAACCGAGGAGTTTAx	-5.74471	-5.76809	MacaquePeriphery	2
MacaquePeriphery;MacaqueCD90S1:GCGCGATTCATTGCGAx	-6.05417	-6.34429	MacaquePeriphery	2
MacaquePeriphery;MacaqueCD90S5:GCTGCTTGTGCACCACx	-6.14506	-6.26599	MacaquePeriphery	2
MacaquePeriphery;MacaqueCD90S1:GCATGTAGTTCAGTACx	-4.86412	-6.06306	MacaquePeriphery	2
MacaquePeriphery;MacaqueCD90S7:GCGCAGTAGGCAATTAx	3.39452	3.04187	MacaquePeriphery	3
MacaquePeriphery;MacaqueCD90S4:GCAAACTTCATTTGGGx	-6.42347	-6.23652	MacaquePeriphery	2
MacaquePeriphery;MacaqueCD90S4:CACACAACATGCTGGCx	-3.81059	-4.92572	MacaquePeriphery	1
MacaquePeriphery;MacaqueCD90S1:TGAGCATCATTGCGGCx	-5.73817	-5.86025	MacaquePeriphery	2
MacaquePeriphery;MacaqueCD90S4:CATTCGCCACCTGGTGx	-5.39077	-6.27633	MacaquePeriphery	2
MacaquePeriphery;MacaqueCD90S7:GTGAAGGAGCTAGTCTx	-5.27496	-5.78631	MacaquePeriphery	2
MacaquePeriphery;MacaqueCD90S2:CCATGTCAGAGCCTAGx	-5.34549	-6.1511	MacaquePeriphery	2
MacaquePeriphery;MacaqueCD90S3:GATCGTAGTGCGCTTGx	-5.81074	-5.92248	MacaquePeriphery	2
MacaquePeriphery;MacaqueCD90S4:AGTGTCACATATACCGx	-5.68883	-6.224	MacaquePeriphery	2
MacaquePeriphery;MacaqueCD90S6:CTCAGAATCCCGACTTx	-5.86457	-6.29718	MacaquePeriphery	2
MacaquePeriphery;MacaqueCD90S1:TGAGCCGGTTCAGCGCx	-5.22673	-5.65392	MacaquePeriphery	2
MacaquePeriphery;MacaqueCD90S6:TGACTTTTCTGTCTCGx	-5.94682	-6.64001	MacaquePeriphery	2
MacaquePeriphery;MacaqueCD90S1:ACACTGAGTTCCCTTGx	6.13203	2.39656	MacaquePeriphery	14
MacaquePeriphery;MacaqueCD90S1:ACGATACTCAACCAACx	6.61312	2.73846	MacaquePeriphery	14
MacaquePeriphery;MacaqueCD90S1:ACGAGCCCACATCCAAx	6.27785	1.3301	MacaquePeriphery	14
MacaquePeriphery;MacaqueCD90S1:ACGGGTCTCACTTCATx	1.09659	0.101354	MacaquePeriphery	17
MacaquePeriphery;MacaqueCD90S1:CATGCCTTCATGCAACx	1.15694	0.0529995	MacaquePeriphery	17
MacaquePeriphery;MacaqueCD90S1:CTACACCCAGGCGATAx	0.392474	0.0477538	MacaquePeriphery	17
MacaquePeriphery;MacaqueCD90S1:CTAGTGAGTAAGTGGCx	1.23528	0.0622929	MacaquePeriphery	17
MacaquePeriphery;MacaqueCD90S1:GACGCGTCAGATCCATx	1.19541	0.121413	MacaquePeriphery	17
MacaquePeriphery;MacaqueCD90S2:ACATGGTAGCGTAGTGx	1.57354	-0.0686653	MacaquePeriphery	17
MacaquePeriphery;MacaqueCD90S2:AGAGCGAGTACCGTTAx	6.19947	2.72039	MacaquePeriphery	14
MacaquePeriphery;MacaqueCD90S2:CAGGTGCCATATACCGx	6.79164	2.44095	MacaquePeriphery	14
MacaquePeriphery;MacaqueCD90S2:CATATTCTCACAAACCx	6.45045	2.88569	MacaquePeriphery	14
MacaquePeriphery;MacaqueCD90S2:CCACCTACATCCGTGGx	6.69718	2.42678	MacaquePeriphery	14
MacaquePeriphery;MacaqueCD90S2:CGCTATCAGGCTAGCAx	2.68995	-0.0858886	MacaquePeriphery	17
MacaquePeriphery;MacaqueCD90S2:CTAACTTTCCTAAGTGx	2.03151	-0.118148	MacaquePeriphery	17
MacaquePeriphery;MacaqueCD90S2:CTGAAGTCAGGTCCACx	0.393628	0.192502	MacaquePeriphery	17
MacaquePeriphery;MacaqueCD90S2:TGGACGCAGTCTCGGCx	2.70937	0.0152774	MacaquePeriphery	17
MacaquePeriphery;MacaqueCD90S2:TGTGTTTTCTCAAACGx	3.65956	0.4803	MacaquePeriphery	15
MacaquePeriphery;MacaqueCD90S2:TTAGGACTCTGGTATGx	2.04711	0.141912	MacaquePeriphery	17
MacaquePeriphery;MacaqueCD90S3:AAGGAGCAGGGTTTCTx	0.505876	0.111962	MacaquePeriphery	17
MacaquePeriphery;MacaqueCD90S3:ACGCCGAAGTCTCAACx	0.844261	0.0795807	MacaquePeriphery	17
MacaquePeriphery;MacaqueCD90S3:AGGGATGAGGTGCAACx	0.484687	0.143008	MacaquePeriphery	17
MacaquePeriphery;MacaqueCD90S3:ATGTGTGAGAAGAAGCx	7.01338	2.47162	MacaquePeriphery	14
MacaquePeriphery;MacaqueCD90S3:CTCTAATGTTTACTCTx	0.307511	0.288554	MacaquePeriphery	17
MacaquePeriphery;MacaqueCD90S3:GAGGTGAAGAATCTCCx	0.0974822	0.126847	MacaquePeriphery	17
MacaquePeriphery;MacaqueCD90S3:GCATGTATCATGTCTTx	0.461516	0.171179	MacaquePeriphery	17
MacaquePeriphery;MacaqueCD90S3:GGCTCGACACACTGCGx	6.50992	3.03599	MacaquePeriphery	14
MacaquePeriphery;MacaqueCD90S3:GTTCTCGCAGGCTCACx	6.92869	3.08863	MacaquePeriphery	14
MacaquePeriphery;MacaqueCD90S3:GTGCTTCGTTCAGACTx	0.383704	-0.137594	MacaquePeriphery	17
MacaquePeriphery;MacaqueCD90S3:TGGTTCCCACGGCGTTx	1.78568	0.310072	MacaquePeriphery	17
MacaquePeriphery;MacaqueCD90S3:TGTGTTTAGCGTAGTGx	2.68144	-0.120705	MacaquePeriphery	17
MacaquePeriphery;MacaqueCD90S4:ACCGTAATCAACACTGx	6.7414	2.71242	MacaquePeriphery	14
MacaquePeriphery;MacaqueCD90S4:AGCGTATTCTGAAAGAx	0.990377	0.0776875	MacaquePeriphery	17
MacaquePeriphery;MacaqueCD90S4:CCCTCCTTCCAAGCCGx	2.3474	-0.164351	MacaquePeriphery	17
MacaquePeriphery;MacaqueCD90S4:CCGGTAGTCTGTCTCGx	2.08977	0.0255545	MacaquePeriphery	17
MacaquePeriphery;MacaqueCD90S4:CCCATACCATCCCACTx	1.48468	0.196982	MacaquePeriphery	17
MacaquePeriphery;MacaqueCD90S4:CGTTCTGCAGACGTAGx	1.58425	0.106313	MacaquePeriphery	17
MacaquePeriphery;MacaqueCD90S4:CTAGTGAAGCGTAATAx	2.60971	-0.32456	MacaquePeriphery	17
MacaquePeriphery;MacaqueCD90S4:GAGTCCGCACTGTGTAx	1.84191	0.248498	MacaquePeriphery	17
MacaquePeriphery;MacaqueCD90S4:TACTCGCGTGTGCGTCx	1.07076	0.0142054	MacaquePeriphery	17
MacaquePeriphery;MacaqueCD90S4:TCATTACTCGGCTTGGx	6.14575	3.14041	MacaquePeriphery	14
MacaquePeriphery;MacaqueCD90S5:AAAGTAGAGGAGTACCx	1.84726	-0.159158	MacaquePeriphery	17
MacaquePeriphery;MacaqueCD90S5:AAAGTAGCAAACTGTCx	2.37627	0.155715	MacaquePeriphery	17
MacaquePeriphery;MacaqueCD90S5:AACTCTTCATCGATGTx	-0.501335	-0.271836	MacaquePeriphery	17
MacaquePeriphery;MacaqueCD90S5:ATCGAGTCAGTCGATTx	0.906075	0.127235	MacaquePeriphery	17
MacaquePeriphery;MacaqueCD90S5:CATATGGCATAACCTGx	-7.12778	8.33405	MacaquePeriphery	18
MacaquePeriphery;MacaqueCD90S5:CCATTCGGTACCGAGAx	5.69798	0.620707	MacaquePeriphery	14
MacaquePeriphery;MacaqueCD90S5:CGCGGTAGTCAGAGGTx	2.35587	0.569218	MacaquePeriphery	17
MacaquePeriphery;MacaqueCD90S5:CGTAGCGGTCTAGAGGx	0.771551	0.00879575	MacaquePeriphery	17
MacaquePeriphery;MacaqueCD90S5:CTCACACAGGCACATGx	1.11604	0.147805	MacaquePeriphery	17
MacaquePeriphery;MacaqueCD90S5:GATCGCGTCTCGCTTGx	1.36349	0.0632947	MacaquePeriphery	17
MacaquePeriphery;MacaqueCD90S5:GCGCAACGTCGAGTTTx	-0.133824	0.436736	MacaquePeriphery	17
MacaquePeriphery;MacaqueCD90S5:TAAGAGATCTCGATGAx	-0.077065	-0.083447	MacaquePeriphery	17
MacaquePeriphery;MacaqueCD90S5:TGTCCCATCCTTTACAx	2.2727	0.304998	MacaquePeriphery	17
MacaquePeriphery;MacaqueCD90S6:ACTGAGTTCGTGACATx	1.42526	0.235225	MacaquePeriphery	17
MacaquePeriphery;MacaqueCD90S6:CGAGCCAGTCGCTTTCx	-0.0617688	-0.32915	MacaquePeriphery	17
MacaquePeriphery;MacaqueCD90S6:CGTAGCGCACATAACCx	1.4253	0.401793	MacaquePeriphery	17
MacaquePeriphery;MacaqueCD90S6:CTCATTATCGGTCCGAx	-0.49033	0.00301118	MacaquePeriphery	17
MacaquePeriphery;MacaqueCD90S6:CTCCTAGGTCTCCATCx	2.10354	-0.318906	MacaquePeriphery	15
MacaquePeriphery;MacaqueCD90S6:CTCGGGAGTCTGCCAGx	0.450505	-0.143291	MacaquePeriphery	17
MacaquePeriphery;MacaqueCD90S6:GAAATGAGTTTAGCTGx	2.58785	0.381954	MacaquePeriphery	17
MacaquePeriphery;MacaqueCD90S6:GCTCCTAAGGCACATGx	5.6349	2.78716	MacaquePeriphery	14
MacaquePeriphery;MacaqueCD90S6:GGAATAACATGACGGAx	2.7648	0.785788	MacaquePeriphery	15
MacaquePeriphery;MacaqueCD90S6:GGCAATTTCGTTGCCTx	0.9737	0.186783	MacaquePeriphery	17
MacaquePeriphery;MacaqueCD90S6:TACACGATCCAGAAGGx	1.7556	0.485095	MacaquePeriphery	17
MacaquePeriphery;MacaqueCD90S6:TACTCATGTGGGTATGx	3.68219	1.13465	MacaquePeriphery	15
MacaquePeriphery;MacaqueCD90S6:TAGTGGTCAAGACGTGx	1.00355	0.190446	MacaquePeriphery	17
MacaquePeriphery;MacaqueCD90S6:TCTCATAGTTTGACACx	-0.0104832	-0.179066	MacaquePeriphery	17
MacaquePeriphery;MacaqueCD90S6:TGGCTGGGTGGTCTCGx	2.13893	0.407507	MacaquePeriphery	17
MacaquePeriphery;MacaqueCD90S7:AGCGGTCCAGCTATTGx	2.11957	0.385616	MacaquePeriphery	17
MacaquePeriphery;MacaqueCD90S7:CAGCAGCGTGTGAAATx	0.399839	-0.0298023	MacaquePeriphery	17
MacaquePeriphery;MacaqueCD90S7:CCTAGCTTCCGTACAAx	2.6488	0.177133	MacaquePeriphery	17
MacaquePeriphery;MacaqueCD90S7:GCGGGTTGTTACGGAGx	2.43129	0.792425	MacaquePeriphery	15
MacaquePeriphery;MacaqueCD90S7:TTCTCAATCAAGGCTTx	2.774	0.241372	MacaquePeriphery	17
MacaquePeriphery;MacaqueCD90S7:TTGGAACCACGCGAAAx	-1.05278	-4.7982	MacaquePeriphery	1
MacaquePeriphery;MacaqueCD90S8:AATCCAGAGCACCGTCx	5.8558	2.81122	MacaquePeriphery	14
MacaquePeriphery;MacaqueCD90S8:AATCCAGGTAGAGTGCx	3.0194	-0.0494555	MacaquePeriphery	17
MacaquePeriphery;MacaqueCD90S8:ACACTGACATCCAACAx	6.39753	2.2081	MacaquePeriphery	14
MacaquePeriphery;MacaqueCD90S8:ACTGCTCAGCTAACAAx	1.28318	0.228648	MacaquePeriphery	17
MacaquePeriphery;MacaqueCD90S8:CGGACTGCAGCGAACAx	3.38227	3.02286	MacaquePeriphery	3
MacaquePeriphery;MacaqueCD90S8:CTGCTGTCACTTGGATx	-7.97471	8.64079	MacaquePeriphery	17
MacaquePeriphery;MacaqueCD90S8:GGACGTCGTACTCAACx	1.08559	0.186217	MacaquePeriphery	17
MacaquePeriphery;MacaqueCD90S8:TCACAAGAGGGAAACAx	2.9713	0.119516	MacaquePeriphery	17
MacaquePeriphery;MacaqueCD90S8:TTAGGACGTCCTCCATx	1.41583	0.17592	MacaquePeriphery	17
MacaquePeriphery;MacaqueCD90S8:TTATGCTTCGTGGTCGx	5.92612	2.81156	MacaquePeriphery	14
MacaquePeriphery;MacaqueCD90S8:TTTCCTCCACGACTCGx	2.5574	0.0744522	MacaquePeriphery	17
MacaquePeriphery;MacaqueCD90S9:AAGACCTTCAGTACGTx	0.794697	0.166798	MacaquePeriphery	17
MacaquePeriphery;MacaqueCD90S9:ACGCCGAAGATCTGAAx	6.0822	3.09186	MacaquePeriphery	14
MacaquePeriphery;MacaqueCD90S9:CCGTGGATCATCATTCx	0.93524	0.0265422	MacaquePeriphery	17
MacaquePeriphery;MacaqueCD90S9:GACTACATCCTTTCGGx	1.49445	0.00549833	MacaquePeriphery	17
MacaquePeriphery;MacaqueCD90S9:TAGAGCTGTTCGGCACx	3.42734	2.98495	MacaquePeriphery	3
MacaquePeriphery;MacaqueCD90S9:TGCCCTATCCGCGCAAx	3.98621	0.019205	MacaquePeriphery	15
MacaquePeriphery;MacaqueCD90S9:TTCGAAGGTCAAAGATx	0.734807	0.0793269	MacaquePeriphery	17
MacaquePeriphery;MacaqueCD73S3:TCATTTGGTTCGAATCx	0.643122	0.108201	MacaquePeriphery	17
MacaquePeriphery;MacaquePeripheryMixedS1:CCGTTCATCCTTGGTCx	2.12357	-0.0401859	MacaquePeriphery	17
MacaquePeriphery;MacaquePeripheryMixedS1:GCGCCAATCTGCTGCTx	1.6441	0.289861	MacaquePeriphery	17
MacaquePeriphery;MacaquePeripheryMixedS1:TTTGTCATCTGACCTCx	1.60938	0.264004	MacaquePeriphery	17
MacaquePeriphery;MacaqueCD90S1:ACCAGTATCCCGACTTx	0.0148044	-9.08812	MacaquePeriphery	9
MacaquePeriphery;MacaqueCD90S1:CGTAGCGAGAAACCATx	0.162807	-9.19114	MacaquePeriphery	9
MacaquePeriphery;MacaqueCD90S1:CTGCGGAGTGTCAATCx	-0.17061	-9.30438	MacaquePeriphery	9
MacaquePeriphery;MacaqueCD90S2:CCTTTCTTCAGAGACGx	0.295564	-8.93516	MacaquePeriphery	9
MacaquePeriphery;MacaqueCD90S3:AACCGCGTCAACCAACx	0.0141264	-9.09257	MacaquePeriphery	9
MacaquePeriphery;MacaqueCD90S3:AATCCAGAGTTGAGATx	-0.0495546	-9.31407	MacaquePeriphery	9
MacaquePeriphery;MacaqueCD90S3:CATCCACTCCACGCAGx	-0.84189	-9.51261	MacaquePeriphery	9
MacaquePeriphery;MacaqueCD90S3:GTTACAGAGGTCGGATx	-0.676999	-9.34906	MacaquePeriphery	9
MacaquePeriphery;MacaqueCD90S4:ACGCAGCAGATGTAACx	-0.00830817	-8.34427	MacaquePeriphery	9
MacaquePeriphery;MacaqueCD90S4:CCTAAAGTCTCGTATTx	-0.109656	-9.29842	MacaquePeriphery	9
MacaquePeriphery;MacaqueCD90S5:CTTAACTTCTGCCCTAx	0.257269	-9.06839	MacaquePeriphery	9
MacaquePeriphery;MacaqueCD90S5:GACTGCGTCGTACCGGx	-0.0456498	-9.24473	MacaquePeriphery	9
MacaquePeriphery;MacaqueCD90S5:GTAACTGTCTGTCAAGx	0.20443	-8.95463	MacaquePeriphery	9
MacaquePeriphery;MacaqueCD90S5:GTTAAGCCAATAACGAx	0.123611	-9.12291	MacaquePeriphery	9
MacaquePeriphery;MacaqueCD90S6:TGGGCGTCATTGGTACx	-0.101557	-9.33398	MacaquePeriphery	9
MacaquePeriphery;MacaqueCD90S7:TACCTATCAAGTAGTAx	-0.118681	-9.14857	MacaquePeriphery	9
MacaquePeriphery;MacaqueCD90S8:AAATGCCGTCTCCATCx	-0.282478	-9.31889	MacaquePeriphery	9
MacaquePeriphery;MacaqueCD90S8:CGGGTCAGTCGCGGTTx	-0.369505	-9.37975	MacaquePeriphery	9
MacaquePeriphery;MacaquePeripheryMixedS1:AGAGCGAAGCCAGAACx	0.0350236	-9.29645	MacaquePeriphery	9
MacaquePeriphery;MacaquePeripheryMixedS1:ATCTACTTCCTGCTTGx	-0.173691	-9.32487	MacaquePeriphery	9
MacaquePeriphery;MacaquePeripheryMixedS1:GATGAAATCGGTGTTAx	0.123387	-9.11026	MacaquePeriphery	9
MacaquePeriphery;MacaqueCD90S1:ACGCAGCAGATGCCTTx	-2.22517	-8.93985	MacaquePeriphery	9
MacaquePeriphery;MacaqueCD90S1:ATCCACCTCGCCATAAx	-1.42748	-10.0112	MacaquePeriphery	9
MacaquePeriphery;MacaqueCD90S1:ATCTGCCCAAAGTCAAx	-1.62318	-9.22988	MacaquePeriphery	9
MacaquePeriphery;MacaqueCD90S1:CCACCTATCCAAACACx	-1.89891	-9.08713	MacaquePeriphery	9
MacaquePeriphery;MacaqueCD90S1:CGAATGTGTCTTCTCGx	-1.2445	-9.43963	MacaquePeriphery	9
MacaquePeriphery;MacaqueCD90S1:TTGCCGTGTCGAGATGx	-1.77219	-9.57058	MacaquePeriphery	9
MacaquePeriphery;MacaqueCD90S2:ACGCCGACATGACATCx	-1.20669	-9.39228	MacaquePeriphery	9
MacaquePeriphery;MacaqueCD90S2:ACGGCCAGTTGATTCGx	-2.06602	-9.29722	MacaquePeriphery	9
MacaquePeriphery;MacaqueCD90S2:GGCCGATCAAAGCAATx	-2.09577	-9.20096	MacaquePeriphery	9
MacaquePeriphery;MacaqueCD90S2:TGCGCAGGTGAGGGTTx	-1.92173	-9.55977	MacaquePeriphery	9
MacaquePeriphery;MacaqueCD90S3:AGGGAGTCAGATGAGCx	-0.0103052	-9.24729	MacaquePeriphery	9
MacaquePeriphery;MacaqueCD90S3:AGTGAGGCATACAGCTx	-1.46772	-9.3214	MacaquePeriphery	9
MacaquePeriphery;MacaqueCD90S3:CACATTTCAAGGCTCCx	-2.23542	-9.09026	MacaquePeriphery	9
MacaquePeriphery;MacaqueCD90S3:CAGAATCCACGGCTACx	-1.35318	-9.17643	MacaquePeriphery	9
MacaquePeriphery;MacaqueCD90S3:CAGCAGCAGCAGGTCAx	-1.37042	-9.40309	MacaquePeriphery	9
MacaquePeriphery;MacaqueCD90S3:CGAATGTGTTGTCGCGx	-0.7879	-9.47919	MacaquePeriphery	9
MacaquePeriphery;MacaqueCD90S3:CGACCTTAGGCCATAGx	-1.57675	-9.39432	MacaquePeriphery	9
MacaquePeriphery;MacaqueCD90S3:CGGAGTCTCGCACTCTx	-1.80181	-9.41795	MacaquePeriphery	9
MacaquePeriphery;MacaqueCD90S3:CTCGTACGTCGTCTTCx	-1.41438	-9.32371	MacaquePeriphery	9
MacaquePeriphery;MacaqueCD90S3:GCGCAACTCGAGAGCAx	-0.864903	-9.18099	MacaquePeriphery	9
MacaquePeriphery;MacaqueCD90S3:GGCCGATGTCGACTGCx	-2.58452	-10.5498	MacaquePeriphery	8
MacaquePeriphery;MacaqueCD90S3:GGGCATCTCCTTGCCAx	-0.469773	-9.14073	MacaquePeriphery	9
MacaquePeriphery;MacaqueCD90S3:GTCTTCGGTTGATTGCx	-2.2493	-9.0508	MacaquePeriphery	9
MacaquePeriphery;MacaqueCD90S3:TGTATTCCACTCAGGCx	-1.2295	-9.26237	MacaquePeriphery	9
MacaquePeriphery;MacaqueCD90S4:ACGGCCAGTTGCGCACx	-2.09284	-9.11205	MacaquePeriphery	9
MacaquePeriphery;MacaqueCD90S4:ATTATCCCAGGCTCACx	-1.58206	-9.73051	MacaquePeriphery	9
MacaquePeriphery;MacaqueCD90S4:CGGCTAGAGCAGGCTAx	-3.68852	-9.0358	MacaquePeriphery	8
MacaquePeriphery;MacaqueCD90S4:CGTCCATAGACAATACx	-1.38857	-9.18863	MacaquePeriphery	9
MacaquePeriphery;MacaqueCD90S4:CTTAACTTCGGCGCATx	-1.8754	-9.44364	MacaquePeriphery	9
MacaquePeriphery;MacaqueCD90S4:GGTGCGTAGGCGATACx	-1.26259	-9.92417	MacaquePeriphery	9
MacaquePeriphery;MacaqueCD90S4:GTGCATACAGACAAGCx	-1.14984	-9.21299	MacaquePeriphery	9
MacaquePeriphery;MacaqueCD90S4:TGAGGGACACTAAGTCx	-2.20443	-9.40102	MacaquePeriphery	9
MacaquePeriphery;MacaqueCD90S5:AGCTCCTCAAGGCTCCx	-0.523598	-9.46845	MacaquePeriphery	9
MacaquePeriphery;MacaqueCD90S5:ATCCACCTCCTTGACCx	-1.56115	-9.39863	MacaquePeriphery	9
MacaquePeriphery;MacaqueCD90S5:ATTCTACGTTCACGGCx	-2.62904	-10.5397	MacaquePeriphery	8
MacaquePeriphery;MacaqueCD90S5:ATTACTCGTAAACCTCx	-2.15047	-10.2407	MacaquePeriphery	8
MacaquePeriphery;MacaqueCD90S5:CGACCTTCATACTCTTx	-1.08966	-10.126	MacaquePeriphery	9
MacaquePeriphery;MacaqueCD90S5:TGAGGGACATCACGATx	-2.71967	-10.3465	MacaquePeriphery	8
MacaquePeriphery;MacaqueCD90S5:TGAGCATGTCGAATCTx	-0.885275	-9.79327	MacaquePeriphery	9
MacaquePeriphery;MacaqueCD90S5:TGCCAAACATGATCCAx	-1.97309	-9.75574	MacaquePeriphery	9
MacaquePeriphery;MacaqueCD90S6:AACGTTGTCAACTCTTx	-1.61487	-9.38028	MacaquePeriphery	9
MacaquePeriphery;MacaqueCD90S6:AATCCAGGTTGGAGGTx	0.512995	-8.86798	MacaquePeriphery	9
MacaquePeriphery;MacaqueCD90S6:ACATCAGAGATCCCATx	-1.67238	-9.11403	MacaquePeriphery	9
MacaquePeriphery;MacaqueCD90S6:CCCAGTTTCCCGGATGx	-1.63979	-9.4421	MacaquePeriphery	8
MacaquePeriphery;MacaqueCD90S6:CGCCAAGTCTGTCAAGx	-1.51125	-10.8354	MacaquePeriphery	9
MacaquePeriphery;MacaqueCD90S6:CTACATTCAATAAGCAx	-1.36439	-9.79066	MacaquePeriphery	9
MacaquePeriphery;MacaqueCD90S6:CTAGCCTTCCCAACGGx	-1.2916	-10.4738	MacaquePeriphery	9
MacaquePeriphery;MacaqueCD90S6:CTGCTGTTCGTTGACAx	-1.50118	-9.46437	MacaquePeriphery	9
MacaquePeriphery;MacaqueCD90S6:GATCAGTGTGCCTGGTx	-3.19928	-9.08032	MacaquePeriphery	8
MacaquePeriphery;MacaqueCD90S6:GCGGGTTCAGACGCCTx	-1.32058	-9.4788	MacaquePeriphery	9
MacaquePeriphery;MacaqueCD90S6:GCTTCCAAGTGGGCTAx	-2.41082	-9.81893	MacaquePeriphery	8
MacaquePeriphery;MacaqueCD90S6:GTTTCTAAGCCAGAACx	-2.9803	-9.82021	MacaquePeriphery	8
MacaquePeriphery;MacaqueCD90S6:TCGAGGCTCCGTCAAAx	-1.55262	-10.6351	MacaquePeriphery	8
MacaquePeriphery;MacaqueCD90S6:TGCGGGTTCCAGGGCTx	-1.38715	-9.92137	MacaquePeriphery	9
MacaquePeriphery;MacaqueCD90S6:TTCTCAACACAGCCCAx	0.0996008	-9.16735	MacaquePeriphery	9
MacaquePeriphery;MacaqueCD90S7:ATAGACCTCAACGGCCx	-1.43837	-9.50716	MacaquePeriphery	9
MacaquePeriphery;MacaqueCD90S7:CCGGTAGTCTTAACCTx	-1.98496	-9.63711	MacaquePeriphery	9
MacaquePeriphery;MacaqueCD90S7:TCACAAGAGGAATTACx	-1.20876	-9.38106	MacaquePeriphery	9
MacaquePeriphery;MacaqueCD90S8:CAGCGACGTCCTCCATx	-1.75574	-10.0838	MacaquePeriphery	9
MacaquePeriphery;MacaqueCD90S8:GACAGAGTCCAGATCAx	-1.34826	-9.50408	MacaquePeriphery	9
MacaquePeriphery;MacaqueCD90S8:TAGCCGGCAGGTCGTCx	-1.66134	-9.27731	MacaquePeriphery	9
MacaquePeriphery;MacaqueCD90S8:TGCGGGTGTATGAAACx	-2.20574	-9.79883	MacaquePeriphery	8
MacaquePeriphery;MacaquePeripheryMixedS1:CGGACACTCGCAGGCTx	-2.05369	-9.2239	MacaquePeriphery	9
MacaquePeriphery;MacaquePeripheryMixedS1:GTCATTTAGATGTGTAx	0.0566376	-9.19005	MacaquePeriphery	9
MacaquePeriphery;MacaqueCD90S1:ACGAGGACAACTGCTAx	3.206	-0.945363	MacaquePeriphery	3
MacaquePeriphery;MacaqueCD90S1:ATCTGCCAGTGAAGTTx	2.23639	1.8995	MacaquePeriphery	3
MacaquePeriphery;MacaqueCD90S1:CCGTGGAAGGATGCGTx	2.61753	1.79053	MacaquePeriphery	3
MacaquePeriphery;MacaqueCD90S1:CGTCACTGTAGCTCCGx	1.97552	-1.13977	MacaquePeriphery	3
MacaquePeriphery;MacaqueCD90S1:CGTGAGCGTCATCGGCx	2.8952	1.60684	MacaquePeriphery	3
MacaquePeriphery;MacaqueCD90S1:CTCGAAATCTACGAGTx	2.64547	2.2405	MacaquePeriphery	3
MacaquePeriphery;MacaqueCD90S1:CTCGGGAGTTGCCTCTx	2.51046	1.80333	MacaquePeriphery	3
MacaquePeriphery;MacaqueCD90S1:GAAACTCGTCCGAAGAx	2.31371	1.51379	MacaquePeriphery	3
MacaquePeriphery;MacaqueCD90S1:GACGGCTTCGGCCGATx	2.29803	-1.63156	MacaquePeriphery	3
MacaquePeriphery;MacaqueCD90S1:GCGGGTTTCACCTTATx	2.39643	2.23922	MacaquePeriphery	3
MacaquePeriphery;MacaqueCD90S1:GGAAAGCCAAGTACCTx	2.54101	2.15152	MacaquePeriphery	3
MacaquePeriphery;MacaqueCD90S1:GGAGCAAGTACCGCTGx	2.29179	2.31554	MacaquePeriphery	3
MacaquePeriphery;MacaqueCD90S1:GGGTCTGTCAGGTAAAx	1.79344	-1.15048	MacaquePeriphery	3
MacaquePeriphery;MacaqueCD90S1:TAAACCGAGTTAAGTGx	2.44178	2.03906	MacaquePeriphery	3
MacaquePeriphery;MacaqueCD90S1:TCTCTAAGTGATAAACx	2.64982	1.76337	MacaquePeriphery	3
MacaquePeriphery;MacaqueCD90S1:TGAAAGACAAGTAGTAx	1.52123	-1.51967	MacaquePeriphery	3
MacaquePeriphery;MacaqueCD90S1:TGGCGCAGTCCAAGTTx	2.49709	1.96118	MacaquePeriphery	3
MacaquePeriphery;MacaqueCD90S1:TGGACGCAGGCTCAGAx	1.51469	-1.78522	MacaquePeriphery	3
MacaquePeriphery;MacaqueCD90S2:AGGCCGTGTATTCGTGx	2.35101	2.07092	MacaquePeriphery	3
MacaquePeriphery;MacaqueCD90S2:ATCATCTCAGCGTCCAx	5.54446	1.45863	MacaquePeriphery	3
MacaquePeriphery;MacaqueCD90S2:ATTGGTGAGGTCGGATx	2.50004	1.52722	MacaquePeriphery	3
MacaquePeriphery;MacaqueCD90S2:CACAGTATCTGGTGTAx	2.38922	1.20151	MacaquePeriphery	3
MacaquePeriphery;MacaqueCD90S2:CACTCCAAGCCGGTAAx	2.40264	2.16307	MacaquePeriphery	3
MacaquePeriphery;MacaqueCD90S2:CGACCTTGTGATGTCTx	2.22668	0.867813	MacaquePeriphery	3
MacaquePeriphery;MacaqueCD90S2:CGTAGGCTCAGCTCTCx	3.01557	1.47032	MacaquePeriphery	3
MacaquePeriphery;MacaqueCD90S2:CTCCTAGAGAGCCCAAx	2.62596	2.09219	MacaquePeriphery	3
MacaquePeriphery;MacaqueCD90S2:GGCCGATAGACTAAGTx	2.26338	2.45521	MacaquePeriphery	3
MacaquePeriphery;MacaqueCD90S2:TACAGTGCAATGGACGx	2.08339	-1.45263	MacaquePeriphery	7
MacaquePeriphery;MacaqueCD90S2:TCCACACGTCTGGTCGx	2.35089	2.33286	MacaquePeriphery	3
MacaquePeriphery;MacaqueCD90S2:TCAGCAATCGGAGCAAx	1.94186	-1.35461	MacaquePeriphery	3
MacaquePeriphery;MacaqueCD90S2:TTAGGACGTGTGGCTCx	2.81517	1.36314	MacaquePeriphery	3
MacaquePeriphery;MacaqueCD90S2:TTATGCTTCACGAAGGx	2.54222	2.09854	MacaquePeriphery	3
MacaquePeriphery;MacaqueCD90S3:AAAGTAGCAGTCAGAGx	2.62387	1.57095	MacaquePeriphery	3
MacaquePeriphery;MacaqueCD90S3:AGCCTAAAGACTTTCGx	2.37289	2.49492	MacaquePeriphery	3
MacaquePeriphery;MacaqueCD90S3:ATAAGAGCACAGGAGTx	2.52779	2.18102	MacaquePeriphery	3
MacaquePeriphery;MacaqueCD90S3:CAAGTTGGTAGTGAATx	2.38411	1.19667	MacaquePeriphery	3
MacaquePeriphery;MacaqueCD90S3:CATTCGCAGAAGGCCTx	2.47117	2.46094	MacaquePeriphery	3
MacaquePeriphery;MacaqueCD90S3:CGGGTCACACAGGTTTx	2.51086	1.96384	MacaquePeriphery	3
MacaquePeriphery;MacaqueCD90S3:GCCAAATCACTTCGAAx	0.706458	4.23458	MacaquePeriphery	3
MacaquePeriphery;MacaqueCD90S3:GGACGTCCAATGACCTx	2.54947	1.87354	MacaquePeriphery	3
MacaquePeriphery;MacaqueCD90S3:GTAGTCACACTCTGTCx	1.77134	-1.02983	MacaquePeriphery	3
MacaquePeriphery;MacaqueCD90S3:TAGGCATCAGAGCCAAx	2.32164	2.4254	MacaquePeriphery	3
MacaquePeriphery;MacaqueCD90S3:TATTACCGTTGTTTGGx	2.57726	1.91199	MacaquePeriphery	3
MacaquePeriphery;MacaqueCD90S3:TCGCGAGTCTACGAGTx	2.88125	1.13644	MacaquePeriphery	3
MacaquePeriphery;MacaqueCD90S3:TGGCCAGGTAGCGTAGx	2.57185	2.19674	MacaquePeriphery	3
MacaquePeriphery;MacaqueCD90S3:TGTATTCTCGCGATCGx	3.62498	0.549927	MacaquePeriphery	3
MacaquePeriphery;MacaqueCD90S3:TTCTCCTTCCACTCCAx	1.5451	-2.7152	MacaquePeriphery	7
MacaquePeriphery;MacaqueCD90S3:TTCTCAAGTCTGCAATx	1.85013	-1.25645	MacaquePeriphery	3
MacaquePeriphery;MacaqueCD90S4:ACATACGTCCTCGCATx	2.88257	2.06212	MacaquePeriphery	3
MacaquePeriphery;MacaqueCD90S4:ACAGCTACAGTCTTCCx	2.48985	1.80246	MacaquePeriphery	3
MacaquePeriphery;MacaqueCD90S4:AGCGTATTCCACGCAGx	2.61694	1.75363	MacaquePeriphery	3
MacaquePeriphery;MacaqueCD90S4:ATTATCCGTTCAGTACx	1.72145	-1.48399	MacaquePeriphery	7
MacaquePeriphery;MacaqueCD90S4:CATCAAGAGCCGGTAAx	2.18133	3.00841	MacaquePeriphery	3
MacaquePeriphery;MacaqueCD90S4:CGACCTTCAGCTCGACx	2.3419	1.03486	MacaquePeriphery	3
MacaquePeriphery;MacaqueCD90S4:CGATCGGCAGACGCTCx	2.57055	1.68426	MacaquePeriphery	3
MacaquePeriphery;MacaqueCD90S4:CGTTGGGAGGACGAAAx	2.60016	1.88941	MacaquePeriphery	3
MacaquePeriphery;MacaqueCD90S4:CTACATTTCCACTGGGx	2.31694	1.71974	MacaquePeriphery	3
MacaquePeriphery;MacaqueCD90S4:CTGTGCTGTGTAAGTAx	2.25133	2.26771	MacaquePeriphery	3
MacaquePeriphery;MacaqueCD90S4:GGACGTCTCTCGCTTGx	2.67923	1.95587	MacaquePeriphery	3
MacaquePeriphery;MacaqueCD90S4:TACTTGTGTTACCGATx	0.673691	-3.06118	MacaquePeriphery	7
MacaquePeriphery;MacaqueCD90S4:TACTTGTTCACGAAGGx	2.64063	1.95906	MacaquePeriphery	3
MacaquePeriphery;MacaqueCD90S4:TTAGTTCTCGGACAAGx	1.49291	-1.71849	MacaquePeriphery	7
MacaquePeriphery;MacaqueCD90S5:AAGTCTGCATTCTCATx	1.95452	-1.09326	MacaquePeriphery	3
MacaquePeriphery;MacaqueCD90S5:ACAGCTATCGGCTTGGx	2.07844	3.46411	MacaquePeriphery	3
MacaquePeriphery;MacaqueCD90S5:ACATACGGTGTGGTTTx	2.51343	1.31527	MacaquePeriphery	3
MacaquePeriphery;MacaqueCD90S5:ACATACGTCTGGTGTAx	2.41414	1.46763	MacaquePeriphery	3
MacaquePeriphery;MacaqueCD90S5:ACGATACAGCACGCCTx	2.76397	1.44829	MacaquePeriphery	3
MacaquePeriphery;MacaqueCD90S5:AGTTGGTAGCTCTCGGx	2.31298	-1.47076	MacaquePeriphery	3
MacaquePeriphery;MacaqueCD90S5:ATCCGAATCTATCCTAx	1.08583	-2.35037	MacaquePeriphery	7
MacaquePeriphery;MacaqueCD90S5:ATTCTACCAATGGACGx	2.82787	-0.73057	MacaquePeriphery	3
MacaquePeriphery;MacaqueCD90S5:ATTATCCAGTGTTAGAx	2.80855	0.123241	MacaquePeriphery	3
MacaquePeriphery;MacaqueCD90S5:CACACCTGTAGTGAATx	2.81597	1.75095	MacaquePeriphery	3
MacaquePeriphery;MacaqueCD90S5:CAGCTAACAGCATACTx	2.73943	1.70629	MacaquePeriphery	3
MacaquePeriphery;MacaqueCD90S5:CAGCCGAGTCTGCGGTx	3.43024	2.18044	MacaquePeriphery	3
MacaquePeriphery;MacaqueCD90S5:CCAATCCCAATAAGCAx	1.57804	3.24786	MacaquePeriphery	3
MacaquePeriphery;MacaqueCD90S5:CCACCTAGTGTCTGATx	2.72513	2.78919	MacaquePeriphery	3
MacaquePeriphery;MacaqueCD90S5:CCCAGTTCATCCCACTx	2.1311	3.02045	MacaquePeriphery	3
MacaquePeriphery;MacaqueCD90S5:CGCCAAGCACCTATCCx	1.86964	-0.709213	MacaquePeriphery	3
MacaquePeriphery;MacaqueCD90S5:CGGACGTGTCTAGTGTx	3.37391	3.15936	MacaquePeriphery	3
MacaquePeriphery;MacaqueCD90S5:CGTCTACTCTCCGGTTx	6.88571	0.673908	MacaquePeriphery	3
MacaquePeriphery;MacaqueCD90S5:CTAAGACCAAATACAGx	2.62936	2.03077	MacaquePeriphery	3
MacaquePeriphery;MacaqueCD90S5:GACGTTAAGATCCTGTx	2.50777	-0.840853	MacaquePeriphery	3
MacaquePeriphery;MacaqueCD90S5:GACTGCGGTTGGTAAAx	1.67064	-1.77797	MacaquePeriphery	3
MacaquePeriphery;MacaqueCD90S5:GATCAGTGTCGCTTCTx	1.72092	-1.16382	MacaquePeriphery	3
MacaquePeriphery;MacaqueCD90S5:GTGCAGCGTGACGGTAx	2.25269	-1.53187	MacaquePeriphery	3
MacaquePeriphery;MacaqueCD90S5:TACACGACAGCTGTATx	2.76822	2.02807	MacaquePeriphery	3
MacaquePeriphery;MacaqueCD90S5:TAGTTGGGTGTGACGAx	1.2541	3.71494	MacaquePeriphery	3
MacaquePeriphery;MacaqueCD90S5:TCTGGAATCGCAAACTx	2.39843	1.95701	MacaquePeriphery	3
MacaquePeriphery;MacaqueCD90S5:TCTCATACATTTCAGGx	0.722996	-2.67433	MacaquePeriphery	7
MacaquePeriphery;MacaqueCD90S5:TTGAACGCAAGCCGCTx	2.58067	1.75616	MacaquePeriphery	3
MacaquePeriphery;MacaqueCD90S5:TTTCCTCTCGAATGGGx	2.83252	2.62691	MacaquePeriphery	3
MacaquePeriphery;MacaqueCD90S6:AACACGTTCCGCTGTTx	2.3375	2.40459	MacaquePeriphery	3
MacaquePeriphery;MacaqueCD90S6:AACTCCCGTATCTGCAx	1.53843	-2.03985	MacaquePeriphery	7
MacaquePeriphery;MacaqueCD90S6:ACGGAGAGTTACAGAAx	1.83125	-1.55909	MacaquePeriphery	3
MacaquePeriphery;MacaqueCD90S6:ACTGCTCCATAGGATAx	2.6578	-1.17633	MacaquePeriphery	3
MacaquePeriphery;MacaqueCD90S6:ATCTGCCTCAACGCTAx	2.81872	1.73053	MacaquePeriphery	3
MacaquePeriphery;MacaqueCD90S6:ATCCGAAGTACCGTATx	1.93879	-1.52754	MacaquePeriphery	7
MacaquePeriphery;MacaqueCD90S6:CATATTCTCAGGTAAAx	1.22878	-2.25191	MacaquePeriphery	7
MacaquePeriphery;MacaqueCD90S6:CCACGGACACGCGAAAx	2.59147	-0.85225	MacaquePeriphery	3
MacaquePeriphery;MacaqueCD90S6:CCTTCCCCAGCTTAACx	2.92545	0.565525	MacaquePeriphery	3
MacaquePeriphery;MacaqueCD90S6:CGACCTTTCCCTCAGTx	2.48916	1.87839	MacaquePeriphery	3
MacaquePeriphery;MacaqueCD90S6:CGCGTTTTCTCCGGTTx	1.11665	-2.13728	MacaquePeriphery	3
MacaquePeriphery;MacaqueCD90S6:CGGCTAGGTCCGAAGAx	1.649	3.7162	MacaquePeriphery	3
MacaquePeriphery;MacaqueCD90S6:CGTTCTGTCCCAAGATx	3.63362	3.46722	MacaquePeriphery	3
MacaquePeriphery;MacaqueCD90S6:GCTGGGTAGAAGGACAx	2.52918	2.18021	MacaquePeriphery	3
MacaquePeriphery;MacaqueCD90S6:GGACAGACATGCGCACx	4.01044	2.94346	MacaquePeriphery	3
MacaquePeriphery;MacaqueCD90S6:GTGCATAAGGACAGAAx	2.39846	-1.08224	MacaquePeriphery	3
MacaquePeriphery;MacaqueCD90S6:TCATTTGGTACCTACAx	2.47014	1.71683	MacaquePeriphery	3
MacaquePeriphery;MacaqueCD90S7:ACGGGCTCAAGCCTATx	3.661	0.685843	MacaquePeriphery	3
MacaquePeriphery;MacaqueCD90S7:AGCTTGACACTATCTTx	2.41826	2.32744	MacaquePeriphery	3
MacaquePeriphery;MacaqueCD90S7:CCGTGGAAGCTGCCCAx	2.0573	-1.32487	MacaquePeriphery	3
MacaquePeriphery;MacaqueCD90S7:CGTGAGCGTCGCATATx	3.47007	3.82739	MacaquePeriphery	3
MacaquePeriphery;MacaqueCD90S7:CTACATTAGAGCTGGTx	3.13367	1.04046	MacaquePeriphery	3
MacaquePeriphery;MacaqueCD90S7:GAAATGACATTACGACx	2.62978	1.89604	MacaquePeriphery	3
MacaquePeriphery;MacaqueCD90S7:GACGTGCAGGGTTCCCx	2.5455	-1.34239	MacaquePeriphery	3
MacaquePeriphery;MacaqueCD90S7:GAGCAGAAGGAGTAGAx	3.05938	-1.95771	MacaquePeriphery	3
MacaquePeriphery;MacaqueCD90S7:GATCGCGCACCGCTAGx	1.53508	4.69532	MacaquePeriphery	10
MacaquePeriphery;MacaqueCD90S7:GGATGTTCACAAGACGx	2.32733	-1.15063	MacaquePeriphery	3
MacaquePeriphery;MacaqueCD90S7:GGGATGACAATGAAACx	0.486806	-3.38291	MacaquePeriphery	7
MacaquePeriphery;MacaqueCD90S7:GTCACAAAGCGATAGCx	3.86498	3.15634	MacaquePeriphery	3
MacaquePeriphery;MacaqueCD90S7:TAAACCGCATGTCCTCx	2.50448	1.03468	MacaquePeriphery	3
MacaquePeriphery;MacaqueCD90S7:TCCCGATGTAGTACCTx	2.24769	2.42252	MacaquePeriphery	3
MacaquePeriphery;MacaqueCD90S7:TCGTACCGTCTGCAATx	2.27193	2.90227	MacaquePeriphery	3
MacaquePeriphery;MacaqueCD90S7:TGAGCATAGAGCTGGTx	2.95677	3.15058	MacaquePeriphery	3
MacaquePeriphery;MacaqueCD90S7:TGGTTAGGTAGAAAGGx	3.52794	3.73458	MacaquePeriphery	3
MacaquePeriphery;MacaqueCD90S7:TTGCGTCTCATAGCACx	2.91846	1.26577	MacaquePeriphery	3
MacaquePeriphery;MacaqueCD90S8:ACTGAACGTGACGCCTx	4.45636	2.73111	MacaquePeriphery	3
MacaquePeriphery;MacaqueCD90S8:AGCAGCCGTCATATCGx	2.48464	-1.14139	MacaquePeriphery	3
MacaquePeriphery;MacaqueCD90S8:CAGCCGAGTTGTGGAGx	3.01696	-1.47174	MacaquePeriphery	3
MacaquePeriphery;MacaqueCD90S8:GAGCAGACAGTAACGGx	2.70971	-1.03699	MacaquePeriphery	3
MacaquePeriphery;MacaqueCD90S8:GCAGTTATCAGTCAGTx	2.62533	1.47836	MacaquePeriphery	3
MacaquePeriphery;MacaqueCD90S8:GCGCAACGTAGATTAGx	2.70862	1.40129	MacaquePeriphery	3
MacaquePeriphery;MacaqueCD90S8:TATTACCGTTCTGTTTx	0.509832	-2.80989	MacaquePeriphery	7
MacaquePeriphery;MacaqueCD90S9:AGAATAGAGATATACGx	2.7977	1.34311	MacaquePeriphery	3
MacaquePeriphery;MacaqueCD90S9:AGCTTGAGTGCACTTAx	3.004	-0.766448	MacaquePeriphery	3
MacaquePeriphery;MacaqueCD90S9:ATGTGTGGTGTTTGTGx	2.65461	1.83587	MacaquePeriphery	3
MacaquePeriphery;MacaqueCD90S9:ATTCTACGTTGTCGCGx	1.76189	-2.48459	MacaquePeriphery	7
MacaquePeriphery;MacaqueCD90S9:CAGTAACGTGTGACCCx	2.25045	-1.51538	MacaquePeriphery	7
MacaquePeriphery;MacaqueCD90S9:CATGCCTAGAGAACAGx	2.49232	0.812362	MacaquePeriphery	3
MacaquePeriphery;MacaqueCD90S9:CTGCGGAAGGCCATAGx	3.55697	3.24955	MacaquePeriphery	3
MacaquePeriphery;MacaqueCD90S9:GTCACAATCATACGGTx	2.59401	0.857963	MacaquePeriphery	3
MacaquePeriphery;MacaqueCD90S9:TATCTCAAGGCATGTGx	1.51765	-2.2901	MacaquePeriphery	7
MacaquePeriphery;MacaqueCD90S9:TCAGCTCAGTGCTGCCx	2.86732	0.0208126	MacaquePeriphery	3
MacaquePeriphery;MacaqueCD90S9:TCTTCGGCAGCTGTATx	2.3549	2.10569	MacaquePeriphery	3
MacaquePeriphery;MacaqueCD90S9:TCTATTGCACGTAAGGx	5.41092	2.41809	MacaquePeriphery	14
MacaquePeriphery;MacaqueCD90S9:TGAGAGGAGAACAATCx	1.63549	-1.62127	MacaquePeriphery	3
MacaquePeriphery;MacaqueCD90S9:TGGCGCACATCCTTGCx	2.75377	1.85041	MacaquePeriphery	3
MacaquePeriphery;MacaqueCD90S9:TTGTAGGTCTTGTCATx	2.2358	2.05793	MacaquePeriphery	3
MacaquePeriphery;MacaquePeripheryMixedS1:CGAGCCACAGTAGAGCx	1.79971	4.31567	MacaquePeriphery	3
MacaquePeriphery;MacaquePeripheryMixedS1:CTCTGGTTCATGTCCCx	-1.18783	-2.00207	MacaquePeriphery	3
MacaquePeriphery;MacaquePeripheryMixedS1:GATGAAACAAGCCATTx	2.13634	1.05665	MacaquePeriphery	3
MacaquePeriphery;MacaquePeripheryMixedS1:TTAACTCAGGCGCTCTx	2.57245	3.49761	MacaquePeriphery	3
MacaquePeriphery;MacaqueCD90S1:ACGCCGATCTTGACGAx	-7.12238	7.96043	MacaquePeriphery	18
MacaquePeriphery;MacaqueCD90S1:CACACTCGTGAAAGAGx	-8.72627	4.29039	MacaquePeriphery	19
MacaquePeriphery;MacaqueCD90S1:CAGCTAAGTTATCACGx	-8.54682	4.53474	MacaquePeriphery	19
MacaquePeriphery;MacaqueCD90S1:CGCCAAGGTCCTCTTGx	-8.78675	4.46904	MacaquePeriphery	19
MacaquePeriphery;MacaqueCD90S1:CGATTGATCCTGTACCx	-7.33292	7.10851	MacaquePeriphery	18
MacaquePeriphery;MacaqueCD90S1:CTCGGAGAGCTTTGGTx	-8.60653	4.33146	MacaquePeriphery	19
MacaquePeriphery;MacaqueCD90S1:GAATGAAAGTGGTAGCx	-8.92243	4.60668	MacaquePeriphery	19
MacaquePeriphery;MacaqueCD90S1:TCACGAAAGCCATCGCx	-7.86332	7.20482	MacaquePeriphery	18
MacaquePeriphery;MacaqueCD90S1:TGACGGCCAGTGAGTGx	-9.00907	4.19072	MacaquePeriphery	19
MacaquePeriphery;MacaqueCD90S1:TTAACTCGTTAGTGGGx	-8.94548	4.72219	MacaquePeriphery	19
MacaquePeriphery;MacaqueCD90S2:AACTTTCAGTCTCAACx	-8.82366	4.5158	MacaquePeriphery	19
MacaquePeriphery;MacaqueCD90S2:AACTCCCAGCCAGTTTx	-7.38588	7.28558	MacaquePeriphery	18
MacaquePeriphery;MacaqueCD90S2:AATCCAGGTGCCTGGTx	-7.77426	8.204	MacaquePeriphery	18
MacaquePeriphery;MacaqueCD90S2:CGGTTAAAGAATAGGGx	-8.57857	4.71302	MacaquePeriphery	19
MacaquePeriphery;MacaqueCD90S2:CGTCCATGTCTCATCCx	-5.91448	6.45526	MacaquePeriphery	20
MacaquePeriphery;MacaqueCD90S2:CGTTAGACAGGCTGAAx	-9.22161	4.68814	MacaquePeriphery	19
MacaquePeriphery;MacaqueCD90S2:GACCTGGTCGTGGTCGx	-8.70485	4.48298	MacaquePeriphery	19
MacaquePeriphery;MacaqueCD90S2:GACCAATCATCGTCGGx	-8.59384	4.70631	MacaquePeriphery	19
MacaquePeriphery;MacaqueCD90S2:GGGCACTTCCTCCTAGx	-9.11936	4.71206	MacaquePeriphery	19
MacaquePeriphery;MacaqueCD90S2:TTCTCCTTCGGTGTCGx	-6.72608	6.77294	MacaquePeriphery	20
MacaquePeriphery;MacaqueCD90S3:AGGTCATAGCCAGAACx	-7.80268	5.2131	MacaquePeriphery	19
MacaquePeriphery;MacaqueCD90S3:AGGTCCGGTGCTCTTCx	-9.18836	4.3836	MacaquePeriphery	19
MacaquePeriphery;MacaqueCD90S3:ATAAGAGCAGCTCGCAx	-8.87858	4.26935	MacaquePeriphery	19
MacaquePeriphery;MacaqueCD90S3:CGACTTCGTTGGGACAx	-8.87928	4.79738	MacaquePeriphery	19
MacaquePeriphery;MacaqueCD90S3:CGCCAAGTCGTAGGTTx	-7.77548	7.41583	MacaquePeriphery	18
MacaquePeriphery;MacaqueCD90S3:CTACATTTCCAGTAGTx	-8.8012	4.51425	MacaquePeriphery	19
MacaquePeriphery;MacaqueCD90S3:CTTAGGAGTAGGGACTx	-8.86174	4.30997	MacaquePeriphery	19
MacaquePeriphery;MacaqueCD90S3:GGCCGATGTAAATGTGx	-8.93822	4.3602	MacaquePeriphery	19
MacaquePeriphery;MacaqueCD90S3:GGGACCTAGATGTGTAx	-8.86155	4.59842	MacaquePeriphery	19
MacaquePeriphery;MacaqueCD90S3:GTACGTAAGCGTTTACx	-5.79357	5.83468	MacaquePeriphery	20
MacaquePeriphery;MacaqueCD90S3:TATTACCAGTGAATTGx	-9.50375	4.62292	MacaquePeriphery	19
MacaquePeriphery;MacaqueCD90S3:TGAAAGACATTATCTCx	-7.61162	7.94158	MacaquePeriphery	18
MacaquePeriphery;MacaqueCD90S3:TTTCCTCTCGGCCGATx	-8.47513	4.67196	MacaquePeriphery	19
MacaquePeriphery;MacaqueCD90S4:AAGTCTGTCACTATTCx	-8.96658	4.47067	MacaquePeriphery	19
MacaquePeriphery;MacaqueCD90S4:ACGCAGCCAGGGTACAx	-6.60115	5.76977	MacaquePeriphery	20
MacaquePeriphery;MacaqueCD90S4:AGCTCCTTCCGTAGGCx	-7.62764	7.48202	MacaquePeriphery	18
MacaquePeriphery;MacaqueCD90S4:CACTCCAGTGTTGGGAx	-6.80273	6.65393	MacaquePeriphery	20
MacaquePeriphery;MacaqueCD90S4:CCACGGACATCCGTGGx	-9.0085	4.50612	MacaquePeriphery	19
MacaquePeriphery;MacaqueCD90S4:CGATTGATCCGCATAAx	-7.64771	7.05098	MacaquePeriphery	18
MacaquePeriphery;MacaqueCD90S4:GATGAGGGTGACGCCTx	-9.14999	4.74465	MacaquePeriphery	19
MacaquePeriphery;MacaqueCD90S4:GCGCGATCATAGAAACx	-8.7283	4.36867	MacaquePeriphery	19
MacaquePeriphery;MacaqueCD90S4:TGCTGCTGTCTCCATCx	3.44689	3.45303	MacaquePeriphery	3
MacaquePeriphery;MacaqueCD90S4:TTTGTCAAGTACCGGAx	-6.80253	6.79258	MacaquePeriphery	20
MacaquePeriphery;MacaqueCD90S5:ACCGTAACATATGCTGx	-6.15188	6.24615	MacaquePeriphery	20
MacaquePeriphery;MacaqueCD90S5:CCTTCGAGTCCCTTGTx	-8.69774	4.14482	MacaquePeriphery	19
MacaquePeriphery;MacaqueCD90S5:CGCGTTTCACTGTCGGx	-7.12007	8.368	MacaquePeriphery	18
MacaquePeriphery;MacaqueCD90S5:CGCGTTTAGAGTGAGAx	-7.06158	7.20368	MacaquePeriphery	18
MacaquePeriphery;MacaqueCD90S5:CGCTGGATCTATGTGGx	-7.41888	7.18367	MacaquePeriphery	18
MacaquePeriphery;MacaqueCD90S5:CTACCCATCAAGATCCx	-8.55164	4.48027	MacaquePeriphery	19
MacaquePeriphery;MacaqueCD90S5:CTTAACTAGCTATGCTx	-8.45373	4.81471	MacaquePeriphery	19
MacaquePeriphery;MacaqueCD90S5:GATGAGGGTGTGAAATx	-8.53225	4.24849	MacaquePeriphery	19
MacaquePeriphery;MacaqueCD90S5:TCCACACTCATTGCGAx	-7.34801	7.65575	MacaquePeriphery	18
MacaquePeriphery;MacaqueCD90S5:TGAGCCGAGAGGTTATx	-7.1535	8.66746	MacaquePeriphery	18
MacaquePeriphery;MacaqueCD90S6:AAACCTGGTTCAACCAx	-6.81855	6.13261	MacaquePeriphery	20
MacaquePeriphery;MacaqueCD90S6:ACACCGGAGGTGCAACx	-8.60345	4.06374	MacaquePeriphery	19
MacaquePeriphery;MacaqueCD90S6:AGCTCTCGTCTAGCCGx	-7.67499	5.3183	MacaquePeriphery	19
MacaquePeriphery;MacaqueCD90S6:ATTATCCCAGGAACGTx	-7.32612	8.66749	MacaquePeriphery	18
MacaquePeriphery;MacaqueCD90S6:CAACTAGCAAGTAATGx	-7.02248	7.08081	MacaquePeriphery	20
MacaquePeriphery;MacaqueCD90S6:CAGATCAGTCGTGGCTx	-9.14897	4.51997	MacaquePeriphery	19
MacaquePeriphery;MacaqueCD90S6:CATCGGGGTCACAAGGx	-9.02887	3.81712	MacaquePeriphery	19
MacaquePeriphery;MacaqueCD90S6:CATATGGCACCAACCGx	-6.82324	6.40359	MacaquePeriphery	20
MacaquePeriphery;MacaqueCD90S6:CATGGCGGTACTTGACx	-7.04371	6.19407	MacaquePeriphery	20
MacaquePeriphery;MacaqueCD90S6:CCACGGAAGAATTCCCx	-9.03703	4.21929	MacaquePeriphery	19
MacaquePeriphery;MacaqueCD90S6:CCTACACAGTATTGGAx	-8.63097	4.62232	MacaquePeriphery	19
MacaquePeriphery;MacaqueCD90S6:CCGTTCAGTCGATTGTx	-8.38794	4.35615	MacaquePeriphery	19
MacaquePeriphery;MacaqueCD90S6:CGAATGTCAAGGGTCAx	-8.6059	4.2087	MacaquePeriphery	19
MacaquePeriphery;MacaqueCD90S6:CGACCTTGTGGCGAATx	-7.08721	7.72277	MacaquePeriphery	18
MacaquePeriphery;MacaqueCD90S6:CGTAGGCCAGCTCGCAx	-8.73453	4.06788	MacaquePeriphery	19
MacaquePeriphery;MacaqueCD90S6:GACGTGCTCCCAGGTGx	-7.37506	8.11557	MacaquePeriphery	18
MacaquePeriphery;MacaqueCD90S6:GCTGGGTTCGACAGCCx	2.45085	8.65608	MacaquePeriphery	12
MacaquePeriphery;MacaqueCD90S6:GCTGGGTGTGTTGAGGx	-6.5004	7.91762	MacaquePeriphery	18
MacaquePeriphery;MacaqueCD90S6:TCAATCTCAAGTTAAGx	-7.21482	8.07546	MacaquePeriphery	18
MacaquePeriphery;MacaqueCD90S6:TGCGTGGCACGACTCGx	2.69937	7.07857	MacaquePeriphery	3
MacaquePeriphery;MacaqueCD90S6:TGTTCCGCAAAGCGGTx	-8.71085	4.13089	MacaquePeriphery	19
MacaquePeriphery;MacaqueCD90S6:TGTTCCGGTTAAGAACx	-6.67531	6.61229	MacaquePeriphery	20
MacaquePeriphery;MacaqueCD90S7:AATCCAGTCATTGCGAx	-6.16109	6.33928	MacaquePeriphery	20
MacaquePeriphery;MacaqueCD90S7:ACATCAGGTTCCCGAGx	-8.83604	3.79273	MacaquePeriphery	2
MacaquePeriphery;MacaqueCD90S7:ACTTTCAAGGGTTCCCx	-7.39676	7.31745	MacaquePeriphery	18
MacaquePeriphery;MacaqueCD90S7:CATGCCTTCACAAACCx	-7.28754	7.40134	MacaquePeriphery	18
MacaquePeriphery;MacaqueCD90S7:CCACTACTCCTGTAGAx	-8.96658	4.32084	MacaquePeriphery	19
MacaquePeriphery;MacaqueCD90S7:CCCAATCCAAGCTGAGx	-6.3229	6.29562	MacaquePeriphery	20
MacaquePeriphery;MacaqueCD90S7:CCACCTACAATCCGATx	-6.74254	6.40329	MacaquePeriphery	20
MacaquePeriphery;MacaqueCD90S7:CGCTGGATCTTGCAAGx	-5.76438	6.43244	MacaquePeriphery	20
MacaquePeriphery;MacaqueCD90S7:GTGAAGGCAAGAAAGGx	-6.65499	6.12421	MacaquePeriphery	20
MacaquePeriphery;MacaqueCD90S7:TACTCATGTCATATGCx	1.52228	8.03823	MacaquePeriphery	20
MacaquePeriphery;MacaqueCD90S7:TACGGATAGTCTCAACx	-8.97079	4.19334	MacaquePeriphery	19
MacaquePeriphery;MacaqueCD90S8:ACACCGGTCAACACTGx	-7.09709	7.78396	MacaquePeriphery	18
MacaquePeriphery;MacaqueCD90S8:AGCTCTCAGGGATGGGx	-9.56554	4.04587	MacaquePeriphery	19
MacaquePeriphery;MacaqueCD90S8:CGTGTAACAACTGCGCx	-9.17509	4.22798	MacaquePeriphery	19
MacaquePeriphery;MacaqueCD90S8:CTTAGGAGTTTGGCGCx	-9.07839	4.78024	MacaquePeriphery	19
MacaquePeriphery;MacaqueCD90S9:AAGTCTGAGAAACCTAx	-9.09704	4.45503	MacaquePeriphery	19
MacaquePeriphery;MacaqueCD90S9:ACCAGTAAGAGCTATAx	-6.51936	6.35805	MacaquePeriphery	20
MacaquePeriphery;MacaqueCD90S9:AGATTGCCAGTATAAGx	-9.28363	4.65304	MacaquePeriphery	19
MacaquePeriphery;MacaqueCD90S9:AGATTGCAGCCAGGATx	0.291734	7.68951	MacaquePeriphery	20
MacaquePeriphery;MacaqueCD90S9:AGGCCGTCATTCCTGCx	-8.92366	4.19163	MacaquePeriphery	19
MacaquePeriphery;MacaqueCD90S9:CCTTCCCCATTTCACTx	-8.76395	4.19078	MacaquePeriphery	19
MacaquePeriphery;MacaqueCD90S9:GCGACCACACCGATATx	-5.8044	6.76948	MacaquePeriphery	20
MacaquePeriphery;MacaqueCD90S9:GGATGTTGTGCAGACAx	-6.66306	6.27954	MacaquePeriphery	20
MacaquePeriphery;MacaqueCD90S9:GGCCGATCATGGTAGGx	-6.96295	7.096	MacaquePeriphery	20
MacaquePeriphery;MacaqueCD90S9:TTGCCGTAGAAAGTGGx	-8.74592	4.19772	MacaquePeriphery	19
MacaquePeriphery;MacaqueCD73S3:ATAAGAGTCACTGGGCx	-8.10102	7.31262	MacaquePeriphery	18
MacaquePeriphery;MacaqueCD73DP2S1:ATCATGGCACGAAACGx	-8.92786	4.40606	MacaquePeriphery	19
MacaquePeriphery;MacaqueCD73DP2S2:TTCCCAGCAGTAACGGx	-8.9907	4.54989	MacaquePeriphery	19
MacaquePeriphery;MacaquePeripheryMixedS1:ACATCAGAGGCATGGTx	-9.00478	4.31739	MacaquePeriphery	19
MacaquePeriphery;MacaquePeripheryMixedS1:GTCACAACACGTCTCTx	-8.29556	7.81626	MacaquePeriphery	18
MacaquePeriphery;MacaquePeripheryMixedS1:TCCCGATCAATAAGCAx	-8.5863	4.20724	MacaquePeriphery	19
MacaquePeriphery;MacaqueCD90S1:ACTGTCCTCAGCGATTx	-4.48188	2.18048	MacaquePeriphery	6
MacaquePeriphery;MacaqueCD90S1:AGCTTGAAGTACGTAAx	-1.21112	4.20968	MacaquePeriphery	11
MacaquePeriphery;MacaqueCD90S1:AGTAGTCCATTTCAGGx	-3.85874	3.74044	MacaquePeriphery	6
MacaquePeriphery;MacaqueCD90S1:ATTACTCGTCACCTAAx	-1.86158	4.96347	MacaquePeriphery	11
MacaquePeriphery;MacaqueCD90S1:CCACGGACATCCGTGGx	-0.524419	4.52872	MacaquePeriphery	11
MacaquePeriphery;MacaqueCD90S1:CCCAGTTAGTACGTAAx	-2.73235	4.93208	MacaquePeriphery	11
MacaquePeriphery;MacaqueCD90S1:CTCATTAGTACTCGCGx	-2.89765	4.24118	MacaquePeriphery	11
MacaquePeriphery;MacaqueCD90S1:GCGACCACAAGGACACx	-4.19629	1.69014	MacaquePeriphery	6
MacaquePeriphery;MacaqueCD90S1:TGTATTCAGTCGCCGTx	-4.90551	0.822505	MacaquePeriphery	5
MacaquePeriphery;MacaqueCD90S1:TTGGCAACACATAACCx	-2.89396	-2.89384	MacaquePeriphery	2
MacaquePeriphery;MacaqueCD90S2:AATCGGTAGGGTCTCCx	-3.67923	3.95197	MacaquePeriphery	6
MacaquePeriphery;MacaqueCD90S2:AGGGTGACAGCTGTTAx	-2.41092	5.11419	MacaquePeriphery	11
MacaquePeriphery;MacaqueCD90S2:CCCAATCCATTACGACx	-3.10697	4.8283	MacaquePeriphery	11
MacaquePeriphery;MacaqueCD90S2:GACGGCTCATAAAGGTx	-2.21861	5.11531	MacaquePeriphery	11
MacaquePeriphery;MacaqueCD90S2:GGACGTCGTCGCGAAAx	-1.60175	4.75962	MacaquePeriphery	11
MacaquePeriphery;MacaqueCD90S2:TAGACCAAGGGCATGTx	-1.33738	4.77968	MacaquePeriphery	11
MacaquePeriphery;MacaqueCD90S2:TCACGAATCCGTCAAAx	-3.61822	3.63418	MacaquePeriphery	6
MacaquePeriphery;MacaqueCD90S2:TCAGGTAGTACCATCAx	-4.66326	2.47176	MacaquePeriphery	6
MacaquePeriphery;MacaqueCD90S3:AATCGGTGTCGCGGTTx	-2.15683	4.98351	MacaquePeriphery	11
MacaquePeriphery;MacaqueCD90S3:CAAGTTGCAAATACAGx	-3.33203	4.09565	MacaquePeriphery	6
MacaquePeriphery;MacaqueCD90S3:GACAGAGGTGTTCGATx	-4.73196	2.29795	MacaquePeriphery	6
MacaquePeriphery;MacaqueCD90S3:GACGTGCGTTCATGGTx	2.61833	3.94877	MacaquePeriphery	3
MacaquePeriphery;MacaqueCD90S3:GGTGTTATCGTCGTTCx	-2.18625	4.88574	MacaquePeriphery	11
MacaquePeriphery;MacaqueCD90S3:TACAGTGTCTTGTATCx	-2.45606	4.73107	MacaquePeriphery	11
MacaquePeriphery;MacaqueCD90S4:AAAGATGCAGCTGTTAx	-2.2542	4.78709	MacaquePeriphery	11
MacaquePeriphery;MacaqueCD90S4:ACGAGGATCTTGACGAx	-3.15183	3.60501	MacaquePeriphery	11
MacaquePeriphery;MacaqueCD90S4:AGTTGGTCACCAGGTCx	-1.28508	4.86094	MacaquePeriphery	11
MacaquePeriphery;MacaqueCD90S4:CGACCTTAGAGGTTGCx	-2.03711	4.63104	MacaquePeriphery	11
MacaquePeriphery;MacaqueCD90S4:CTGCTGTGTTAAGAACx	-1.33039	4.96016	MacaquePeriphery	11
MacaquePeriphery;MacaqueCD90S4:CTCTGGTTCCTGTACCx	-2.36025	5.1143	MacaquePeriphery	11
MacaquePeriphery;MacaqueCD90S4:TCGCGAGAGCCACGCTx	-1.38481	4.74168	MacaquePeriphery	11
MacaquePeriphery;MacaqueCD90S4:TGCACCTTCACCTTATx	-1.58785	4.88573	MacaquePeriphery	11
MacaquePeriphery;MacaqueCD90S5:ACGAGCCGTTGGGACAx	-1.00041	4.50312	MacaquePeriphery	11
MacaquePeriphery;MacaqueCD90S5:ACGGGTCGTCATATCGx	-1.00476	4.39269	MacaquePeriphery	11
MacaquePeriphery;MacaqueCD90S5:AGAATAGTCGCGTTTCx	-1.59787	4.79234	MacaquePeriphery	11
MacaquePeriphery;MacaqueCD90S5:AGTAGTCGTACGCACCx	-1.22196	4.7899	MacaquePeriphery	11
MacaquePeriphery;MacaqueCD90S5:CAGCTAACAGCAGTTTx	-0.901648	4.79083	MacaquePeriphery	11
MacaquePeriphery;MacaqueCD90S5:CCAATCCCAATCGGTTx	-1.53513	4.69263	MacaquePeriphery	11
MacaquePeriphery;MacaqueCD90S5:CGTGAGCGTCCCTACTx	-1.30925	4.32943	MacaquePeriphery	11
MacaquePeriphery;MacaqueCD90S5:CTCGAGGCAAGTACCTx	-1.04878	4.64177	MacaquePeriphery	11
MacaquePeriphery;MacaqueCD90S5:CTGCTGTCAGACAAGCx	-1.66374	4.53246	MacaquePeriphery	11
MacaquePeriphery;MacaqueCD90S5:GACTGCGTCTGACCTCx	-0.865303	4.50825	MacaquePeriphery	11
MacaquePeriphery;MacaqueCD90S5:GCGAGAAAGTCATGCTx	-0.813364	4.64314	MacaquePeriphery	11
MacaquePeriphery;MacaqueCD90S5:GCGCCAAAGTCAATAGx	-1.98703	5.23175	MacaquePeriphery	11
MacaquePeriphery;MacaqueCD90S5:GGGCACTCAAGTCTGTx	1.94708	4.54931	MacaquePeriphery	10
MacaquePeriphery;MacaqueCD90S5:TTCTCAAAGTCCATACx	-2.29037	4.9964	MacaquePeriphery	11
MacaquePeriphery;MacaqueCD90S5:TTGAACGTCAACGGCCx	-0.93618	4.3886	MacaquePeriphery	11
MacaquePeriphery;MacaqueCD90S5:TTTGGTTCAGCATACTx	-1.98164	4.93022	MacaquePeriphery	11
MacaquePeriphery;MacaqueCD90S6:AACACGTCAGACAAGCx	-1.09121	3.90827	MacaquePeriphery	6
MacaquePeriphery;MacaqueCD90S6:ACACCCTCACCATGTAx	-0.998823	4.61987	MacaquePeriphery	11
MacaquePeriphery;MacaqueCD90S6:AGCGGTCCAAAGGAAGx	-0.745255	4.2582	MacaquePeriphery	11
MacaquePeriphery;MacaqueCD90S6:CTCTAATGTATGAAACx	-2.21727	4.79502	MacaquePeriphery	11
MacaquePeriphery;MacaqueCD90S6:GGGTTGCCACGACGAAx	0.862414	4.7332	MacaquePeriphery	10
MacaquePeriphery;MacaqueCD90S6:TATTACCCACTAAGTCx	-1.54584	4.81651	MacaquePeriphery	11
MacaquePeriphery;MacaqueCD90S6:TGTGGTACAGTATAAGx	-1.54098	4.82375	MacaquePeriphery	11
MacaquePeriphery;MacaqueCD90S7:AACTCAGTCATCTGTTx	-2.56086	5.05807	MacaquePeriphery	11
MacaquePeriphery;MacaqueCD90S7:AGCATACTCATATCGGx	-1.6543	4.53976	MacaquePeriphery	11
MacaquePeriphery;MacaqueCD90S7:ATCATCTGTCAATACCx	-2.05117	5.23796	MacaquePeriphery	11
MacaquePeriphery;MacaqueCD90S7:ATAGACCCACCCATTCx	-1.91995	4.91812	MacaquePeriphery	11
MacaquePeriphery;MacaqueCD90S7:ATGGGAGTCGTCTGAAx	-1.41437	4.78709	MacaquePeriphery	11
MacaquePeriphery;MacaqueCD90S7:CGCGTTTGTAAATGTGx	2.35883	4.51773	MacaquePeriphery	3
MacaquePeriphery;MacaqueCD90S7:CTCGAAAGTCTTGATGx	-0.589637	4.78348	MacaquePeriphery	11
MacaquePeriphery;MacaqueCD90S7:TAAGAGATCCAATGGTx	-4.58037	1.79017	MacaquePeriphery	6
MacaquePeriphery;MacaqueCD90S7:TGTATTCCATTCTCATx	1.64859	3.75321	MacaquePeriphery	11
MacaquePeriphery;MacaqueCD90S8:AACACGTCATGCCTAAx	-2.0658	4.88985	MacaquePeriphery	11
MacaquePeriphery;MacaqueCD90S8:AAGGCAGGTATTCTCTx	-2.42794	5.09631	MacaquePeriphery	11
MacaquePeriphery;MacaqueCD90S8:ACAGCTATCCCAGGTGx	1.24038	4.94692	MacaquePeriphery	3
MacaquePeriphery;MacaqueCD90S8:ACGGCCAGTCTACCTCx	-3.35244	2.53862	MacaquePeriphery	6
MacaquePeriphery;MacaqueCD90S8:CAAGATCTCTATCGCCx	-4.85015	2.20632	MacaquePeriphery	6
MacaquePeriphery;MacaqueCD90S8:CAGCTAACACGAAGCAx	-0.615592	4.6529	MacaquePeriphery	11
MacaquePeriphery;MacaqueCD90S8:TACCTTAAGGTGGGTTx	-4.88994	2.22539	MacaquePeriphery	6
MacaquePeriphery;MacaqueCD90S8:TGAGGGAGTTGTCTTTx	-1.73838	4.43495	MacaquePeriphery	11
MacaquePeriphery;MacaqueCD90S8:TGCGGGTGTGCCTGTGx	-1.36254	4.12468	MacaquePeriphery	11
MacaquePeriphery;MacaqueCD90S9:ATCGAGTCAGTTCCCTx	-1.19948	4.68121	MacaquePeriphery	11
MacaquePeriphery;MacaqueCD90S9:CGAACATTCTCGTTTAx	-1.34115	4.87594	MacaquePeriphery	11
MacaquePeriphery;MacaqueCD90S9:CGATGGCCATTGGCGCx	-0.719245	4.71944	MacaquePeriphery	11
MacaquePeriphery;MacaqueCD90S9:CGGAGTCAGAGCTATAx	-1.86414	4.87576	MacaquePeriphery	11
MacaquePeriphery;MacaqueCD90S9:CTCAGAAGTACCGGCTx	-1.30377	4.47144	MacaquePeriphery	11
MacaquePeriphery;MacaqueCD90S9:GAACCTAGTCTAAACCx	-1.82161	4.69077	MacaquePeriphery	11
MacaquePeriphery;MacaqueCD73S3:GATCGATAGAAAGTGGx	-1.30252	4.88662	MacaquePeriphery	11
MacaquePeriphery;MacaqueCD73DP2S2:CGTAGCGTCGTTTGCCx	-1.39622	4.75578	MacaquePeriphery	11
MacaquePeriphery;MacaquePeripheryMixedS1:CCTAGCTGTCGTGGCTx	-6.21247	5.80588	MacaquePeriphery	20
MacaquePeriphery;MacaquePeripheryMixedS1:CGATTGACAAGTTAAGx	-2.25423	4.74901	MacaquePeriphery	11
MacaquePeriphery;MacaquePeripheryMixedS1:CTCTACGGTTATGTGCx	-1.57823	4.63221	MacaquePeriphery	11
MacaquePeriphery;MacaquePeripheryMixedS1:GGGATGAAGCAGGTCAx	-1.32739	4.89036	MacaquePeriphery	11
MacaquePeriphery;MacaquePeripheryMixedS1:TAAACCGCAATCGAAAx	-2.39922	5.04671	MacaquePeriphery	11
MacaquePeriphery;MacaquePeripheryMixedS1:TACCTATGTCGGATCCx	-1.14707	4.59804	MacaquePeriphery	11
MacaquePeriphery;MacaquePeripheryMixedS1:TCAGGTAGTCTAGAGGx	-1.50054	4.70464	MacaquePeriphery	11
MacaquePeriphery;MacaquePeripheryMixedS1:TGTCCCATCTGATACGx	-2.01486	4.41752	MacaquePeriphery	11
MacaquePeriphery;MacaquePeripheryMixedS1:TTGCGTCTCTCAAGTGx	-2.28169	5.03494	MacaquePeriphery	11
MacaquePeriphery;MacaqueCD90S1:AGAGCGACAATTGCTGx	-7.50161	-5.72171	MacaquePeriphery	2
MacaquePeriphery;MacaqueCD90S1:AGGGAGTCAATGAATGx	-6.49249	-6.83713	MacaquePeriphery	2
MacaquePeriphery;MacaqueCD90S1:ATCGAGTGTGTGCGTCx	-7.25419	-6.29419	MacaquePeriphery	2
MacaquePeriphery;MacaqueCD90S1:CAGATCAAGAATTCCCx	-7.52384	-6.25111	MacaquePeriphery	2
MacaquePeriphery;MacaqueCD90S1:CACATTTCAGGACGTAx	-6.88889	-5.94767	MacaquePeriphery	2
MacaquePeriphery;MacaqueCD90S1:CCTTCGATCATGGTCAx	-7.42123	-6.43245	MacaquePeriphery	2
MacaquePeriphery;MacaqueCD90S1:CCTTCGATCTCATTCAx	-7.34788	-6.71405	MacaquePeriphery	2
MacaquePeriphery;MacaqueCD90S1:CTCATTATCCAGGGCTx	-6.27723	-6.26804	MacaquePeriphery	2
MacaquePeriphery;MacaqueCD90S1:CTTCTCTAGGAGCGAGx	-7.29837	-6.57397	MacaquePeriphery	2
MacaquePeriphery;MacaqueCD90S1:GATCGTATCGGCCGATx	-6.96749	-6.04823	MacaquePeriphery	2
MacaquePeriphery;MacaqueCD90S1:GTGCATAAGTCCGGTCx	-6.67385	-6.9329	MacaquePeriphery	2
MacaquePeriphery;MacaqueCD90S1:TAGAGCTTCGACAGCCx	-7.32283	-5.82934	MacaquePeriphery	2
MacaquePeriphery;MacaqueCD90S1:TCGAGGCGTCAGTGGAx	-5.36371	-5.03344	MacaquePeriphery	2
MacaquePeriphery;MacaqueCD90S1:TTCTACACATCACAACx	-6.2471	-6.53191	MacaquePeriphery	2
MacaquePeriphery;MacaqueCD90S2:AGTGAGGTCGGACAAGx	-6.96588	-6.0819	MacaquePeriphery	2
MacaquePeriphery;MacaqueCD90S2:ATCTACTAGTAGTGCGx	-7.23556	-6.14195	MacaquePeriphery	2
MacaquePeriphery;MacaqueCD90S2:CGTTCTGGTCGAATCTx	-7.01894	-6.21786	MacaquePeriphery	2
MacaquePeriphery;MacaqueCD90S2:CTGCCTATCTGGTATGx	-6.95414	-5.8494	MacaquePeriphery	2
MacaquePeriphery;MacaqueCD90S2:CTTCTCTAGCTTTGGTx	-6.80345	-6.10213	MacaquePeriphery	2
MacaquePeriphery;MacaqueCD90S2:GTCCTCAAGTACGCGAx	-7.21513	-6.10779	MacaquePeriphery	2
MacaquePeriphery;MacaqueCD90S2:TAAGTGCGTGCCTGTGx	-6.66709	-5.82261	MacaquePeriphery	2
MacaquePeriphery;MacaqueCD90S2:TCTATTGCACAGGAGTx	-6.95679	-7.0305	MacaquePeriphery	2
MacaquePeriphery;MacaqueCD90S2:TGAGGGATCATGTCCCx	-6.61914	-6.70201	MacaquePeriphery	2
MacaquePeriphery;MacaqueCD90S2:TGGACGCCAATCCGATx	-6.51092	-6.67867	MacaquePeriphery	2
MacaquePeriphery;MacaqueCD90S2:TTTATGCGTCGTGGCTx	-7.1798	-6.7299	MacaquePeriphery	2
MacaquePeriphery;MacaqueCD90S3:ACTGTCCTCGTTTGCCx	-7.1151	-6.45847	MacaquePeriphery	2
MacaquePeriphery;MacaqueCD90S3:ATCATGGTCGTACGGCx	-7.64613	-5.70241	MacaquePeriphery	2
MacaquePeriphery;MacaqueCD90S3:ATTGGACTCGGTTCGGx	-6.06714	-6.3929	MacaquePeriphery	2
MacaquePeriphery;MacaqueCD90S3:CATTCGCTCAACCAACx	-6.742	-6.98959	MacaquePeriphery	2
MacaquePeriphery;MacaqueCD90S3:TAAGTGCGTTGCGTTAx	-7.63091	-6.61031	MacaquePeriphery	2
MacaquePeriphery;MacaqueCD90S3:TACAGTGGTATATGGAx	-7.00376	-6.09328	MacaquePeriphery	2
MacaquePeriphery;MacaqueCD90S3:GTTCTCGGTGAGTATAx	-6.26367	-6.68755	MacaquePeriphery	2
MacaquePeriphery;MacaqueCD90S3:TAAGAGACATATGGTCx	-6.77244	-6.33079	MacaquePeriphery	2
MacaquePeriphery;MacaqueCD90S3:TCGCGTTTCATGTGGTx	-7.04538	-6.5792	MacaquePeriphery	2
MacaquePeriphery;MacaqueCD90S4:ACGATACTCATGCAACx	-6.99852	-6.34232	MacaquePeriphery	2
MacaquePeriphery;MacaqueCD90S4:AGATTGCCATAGGATAx	-7.51669	-6.1456	MacaquePeriphery	2
MacaquePeriphery;MacaqueCD90S4:ATTACTCAGAGAACAGx	-7.46121	-5.03319	MacaquePeriphery	3
MacaquePeriphery;MacaqueCD90S4:CCTACACGTGTCGCTGx	-5.60997	-6.09415	MacaquePeriphery	2
MacaquePeriphery;MacaqueCD90S4:CGTGAGCAGTGTGAATx	-7.19492	-6.71572	MacaquePeriphery	2
MacaquePeriphery;MacaqueCD90S4:CTAAGACGTATGCTTGx	-5.75252	-6.46114	MacaquePeriphery	2
MacaquePeriphery;MacaqueCD90S4:CTTCTCTGTGTCGCTGx	-5.96776	-6.3702	MacaquePeriphery	2
MacaquePeriphery;MacaqueCD90S4:GATGAGGCAGACGCCTx	-7.15336	-6.18205	MacaquePeriphery	2
MacaquePeriphery;MacaqueCD90S4:GGTATTGAGGTTACCTx	-5.91966	-5.90141	MacaquePeriphery	2
MacaquePeriphery;MacaqueCD90S4:GTAACGTCAATCACACx	-7.1256	-7.22705	MacaquePeriphery	2
MacaquePeriphery;MacaqueCD90S4:GTCGGGTGTGTCAATCx	-7.09398	-5.85165	MacaquePeriphery	2
MacaquePeriphery;MacaqueCD90S4:TACTCATAGGCGCTCTx	-6.62074	-6.05866	MacaquePeriphery	2
MacaquePeriphery;MacaqueCD90S4:TATCTCAGTAGGGACTx	-7.25878	-6.72238	MacaquePeriphery	2
MacaquePeriphery;MacaqueCD90S5:ACTTGTTAGAGCCTAGx	-0.229457	-0.476113	MacaquePeriphery	2
MacaquePeriphery;MacaqueCD90S5:AGCCTAATCTAACCGAx	-6.19818	-5.89661	MacaquePeriphery	2
MacaquePeriphery;MacaqueCD90S5:ATCCACCCAATGCCATx	-3.01345	-10.7618	MacaquePeriphery	8
MacaquePeriphery;MacaqueCD90S5:CACCACTCATCGGAAGx	-7.42004	-5.69607	MacaquePeriphery	2
MacaquePeriphery;MacaqueCD90S5:CTACATTGTCCAACTAx	-6.494	-5.76158	MacaquePeriphery	2
MacaquePeriphery;MacaqueCD90S5:TTCCCAGAGATGTGGCx	-7.30011	-5.71119	MacaquePeriphery	2
MacaquePeriphery;MacaqueCD90S5:TTGAACGTCTCGCTTGx	-7.34069	-5.30319	MacaquePeriphery	2
MacaquePeriphery;MacaqueCD90S6:ACATGGTAGAGGGATAx	-7.69239	-5.30425	MacaquePeriphery	2
MacaquePeriphery;MacaqueCD90S6:AGCGTCGCATGGTAGGx	-7.5395	-5.50869	MacaquePeriphery	2
MacaquePeriphery;MacaqueCD90S6:ATAAGAGTCGGCGCATx	-7.41392	-5.41015	MacaquePeriphery	2
MacaquePeriphery;MacaqueCD90S6:ATCTGCCAGTATCTCGx	-8.02537	-5.93047	MacaquePeriphery	3
MacaquePeriphery;MacaqueCD90S6:ATTGGACCATGTCGATx	-7.25164	-5.2954	MacaquePeriphery	2
MacaquePeriphery;MacaqueCD90S6:ATTTCTGAGCGCCTTGx	-7.46165	-6.07871	MacaquePeriphery	2
MacaquePeriphery;MacaqueCD90S6:ATTCTACAGTTTGCGTx	-7.01923	-6.20513	MacaquePeriphery	2
MacaquePeriphery;MacaqueCD90S6:CACATAGCAATTGCTGx	-7.33008	-6.41733	MacaquePeriphery	2
MacaquePeriphery;MacaqueCD90S6:CAGCAGCAGCTAGTTCx	-7.32424	-5.45206	MacaquePeriphery	2
MacaquePeriphery;MacaqueCD90S6:CGCGTTTAGCGTTTACx	-7.46266	-6.40692	MacaquePeriphery	2
MacaquePeriphery;MacaqueCD90S6:CTCCTAGTCTCCAGGGx	-7.37037	-6.85642	MacaquePeriphery	2
MacaquePeriphery;MacaqueCD90S6:GGCTCGATCATCGCTCx	-7.55341	-5.9741	MacaquePeriphery	2
MacaquePeriphery;MacaqueCD90S6:GGTATTGAGACCTTTGx	-7.81543	-6.77281	MacaquePeriphery	2
MacaquePeriphery;MacaqueCD90S6:TAGAGCTGTCCTCTTGx	-6.76039	-6.19824	MacaquePeriphery	2
MacaquePeriphery;MacaqueCD90S6:TCATTACGTTGGGACAx	-7.71695	-5.94119	MacaquePeriphery	2
MacaquePeriphery;MacaqueCD90S6:TGGGCGTTCAAGGCTTx	-7.41693	-5.85762	MacaquePeriphery	2
MacaquePeriphery;MacaqueCD90S6:TTCTCAAGTATTCGTGx	-7.70221	-5.48515	MacaquePeriphery	2
MacaquePeriphery;MacaqueCD90S6:TTGCGTCGTCAATACCx	-7.64531	-5.91167	MacaquePeriphery	2
MacaquePeriphery;MacaqueCD90S7:ACGCCGACACGACTCGx	-6.88877	-6.51049	MacaquePeriphery	2
MacaquePeriphery;MacaqueCD90S7:CCTAAAGGTGCAACGAx	-6.74933	-6.70814	MacaquePeriphery	2
MacaquePeriphery;MacaqueCD90S7:CCTCAGTGTCAATACCx	-7.38815	-5.92498	MacaquePeriphery	2
MacaquePeriphery;MacaqueCD90S7:GTGTTAGTCAAGAAGTx	-7.10282	-6.04874	MacaquePeriphery	2
MacaquePeriphery;MacaqueCD90S7:TGAGGGACAGTCCTTCx	-6.80119	-6.03717	MacaquePeriphery	2
MacaquePeriphery;MacaqueCD90S7:TGGTTCCTCGTGGACCx	-6.47399	-6.34195	MacaquePeriphery	2
MacaquePeriphery;MacaqueCD90S7:TTCTTAGAGAACAATCx	-6.21257	-7.04055	MacaquePeriphery	2
MacaquePeriphery;MacaqueCD90S8:ACACCCTAGCACCGCTx	3.3646	2.89242	MacaquePeriphery	3
MacaquePeriphery;MacaqueCD90S8:ACCCACTAGCCCAATTx	-5.88102	-6.44142	MacaquePeriphery	2
MacaquePeriphery;MacaqueCD90S8:ACGGAGAAGGTGCACAx	-7.70576	-6.1976	MacaquePeriphery	2
MacaquePeriphery;MacaqueCD90S8:AGAGCGAGTTATTCTCx	-7.22108	-6.10668	MacaquePeriphery	2
MacaquePeriphery;MacaqueCD90S8:AGAGCTTCAGGAATGCx	-6.66046	-5.98463	MacaquePeriphery	2
MacaquePeriphery;MacaqueCD90S8:ATCCACCTCCAAATGCx	-6.88658	-6.09481	MacaquePeriphery	2
MacaquePeriphery;MacaqueCD90S8:ATTATCCGTCTTCGTCx	3.30128	2.76675	MacaquePeriphery	3
MacaquePeriphery;MacaqueCD90S8:CAAGAAAAGTGTACCTx	-7.16553	-6.13708	MacaquePeriphery	2
MacaquePeriphery;MacaqueCD90S8:CACAAACAGATGTGGCx	-5.58441	-4.7353	MacaquePeriphery	2
MacaquePeriphery;MacaqueCD90S8:CGGACACTCTACGAGTx	-7.16503	-5.936	MacaquePeriphery	2
MacaquePeriphery;MacaqueCD90S8:CGTCACTAGATGTGGCx	-6.87893	-6.48061	MacaquePeriphery	2
MacaquePeriphery;MacaqueCD90S8:CGTCTACTCGTCACGGx	-7.57825	-5.81072	MacaquePeriphery	2
MacaquePeriphery;MacaqueCD90S8:CTCACACTCAGTCCCTx	-7.41801	-6.74494	MacaquePeriphery	2
MacaquePeriphery;MacaqueCD90S8:CTGAAGTGTGAGCGATx	-7.67684	-5.67653	MacaquePeriphery	2
MacaquePeriphery;MacaqueCD90S8:CTCGTACAGCGTAGTGx	-7.16678	-6.06755	MacaquePeriphery	2
MacaquePeriphery;MacaqueCD90S8:GAAGCAGGTGCGATAGx	-6.77363	-5.90902	MacaquePeriphery	2
MacaquePeriphery;MacaqueCD90S8:TACACGACAATGTAAGx	-7.02448	-6.58662	MacaquePeriphery	2
MacaquePeriphery;MacaqueCD90S8:TAGGCATCAGGAATCGx	-5.74693	-4.52169	MacaquePeriphery	2
MacaquePeriphery;MacaqueCD90S8:TCAGGTACAGATAATGx	-7.32673	-6.50702	MacaquePeriphery	2
MacaquePeriphery;MacaqueCD90S8:TTGAACGTCAGTGCATx	-7.45688	-5.9558	MacaquePeriphery	2
MacaquePeriphery;MacaqueCD90S9:ACCGTAAGTACTTAGCx	-6.83283	-6.25822	MacaquePeriphery	2
MacaquePeriphery;MacaqueCD90S9:AGAGCTTTCCCATTATx	-6.44764	-6.7155	MacaquePeriphery	2
MacaquePeriphery;MacaqueCD90S9:ATTACTCGTGCTCTTCx	-0.196931	0.449322	MacaquePeriphery	17
MacaquePeriphery;MacaqueCD90S9:CGGGTCACAGTCGATTx	-7.4796	-5.86951	MacaquePeriphery	2
MacaquePeriphery;MacaqueCD90S9:CTCTAATTCTGCCCTAx	-6.89125	-5.26619	MacaquePeriphery	2
MacaquePeriphery;MacaqueCD90S9:GAAATGACACTTAACGx	-9.30861	4.98651	MacaquePeriphery	2
MacaquePeriphery;MacaqueCD90S9:GGACATTAGTGGTCCCx	-7.50906	-5.68403	MacaquePeriphery	2
MacaquePeriphery;MacaqueCD90S9:GGATGTTAGTTTAGGAx	-6.9843	-6.85625	MacaquePeriphery	2
MacaquePeriphery;MacaqueCD90S9:GGCAATTAGATATGCAx	-7.62385	-5.87785	MacaquePeriphery	2
MacaquePeriphery;MacaqueCD90S9:GGCAATTGTCCCTACTx	-6.67181	-6.28715	MacaquePeriphery	2
MacaquePeriphery;MacaqueCD90S9:GTATTCTAGTTGTCGTx	-6.02931	-5.76313	MacaquePeriphery	2
MacaquePeriphery;MacaqueCD90S9:TACTTGTCAAACCCATx	-7.14496	-6.8642	MacaquePeriphery	2
MacaquePeriphery;MacaqueCD90S9:TTAGTTCTCATGGTCAx	-6.73653	-6.64006	MacaquePeriphery	2
MacaquePeriphery;MacaqueCD90S9:TTTATGCTCGTTGACAx	-6.68065	-6.53069	MacaquePeriphery	2
MacaquePeriphery;MacaqueCD73S3:ACATCAGCACGAGAGTx	-7.51442	-5.57739	MacaquePeriphery	2
MacaquePeriphery;MacaqueCD73DP2S1:GCTCTGTAGACAGGCTx	-6.55491	-6.82132	MacaquePeriphery	2
MacaquePeriphery;MacaqueCD73DP2S2:CAAGATCGTAAGGATTx	-7.08338	-5.72849	MacaquePeriphery	2
MacaquePeriphery;MacaqueCD73DP2S2:CACCTTGTCTGCGGCAx	-2.87368	-10.1862	MacaquePeriphery	8
MacaquePeriphery;MacaquePeripheryMixedS1:ACGAGCCTCCACTCCAx	-7.51763	-5.66195	MacaquePeriphery	2
MacaquePeriphery;MacaquePeripheryMixedS1:AGCCTAAAGGTGCAACx	-5.71531	-5.59154	MacaquePeriphery	2
MacaquePeriphery;MacaquePeripheryMixedS1:AGTCTTTAGGGAAACAx	-2.88903	-10.9836	MacaquePeriphery	8
MacaquePeriphery;MacaquePeripheryMixedS1:GAATAAGCACAAGTAAx	-7.41301	-5.58999	MacaquePeriphery	2
MacaquePeriphery;MacaqueCD90S1:ATAACGCGTCCAAGTTx	-6.92407	6.33001	MacaquePeriphery	20
MacaquePeriphery;MacaqueCD90S1:CTCTGGTAGAAACGAGx	1.04123	7.52042	MacaquePeriphery	12
MacaquePeriphery;MacaqueCD90S1:GCCAAATGTCACCTAAx	2.3425	8.43859	MacaquePeriphery	12
MacaquePeriphery;MacaqueCD90S2:ACAGCTATCGATAGAAx	-9.11028	4.93823	MacaquePeriphery	19
MacaquePeriphery;MacaqueCD90S2:CCACCTACAGCTGCACx	1.92434	8.30232	MacaquePeriphery	12
MacaquePeriphery;MacaqueCD90S2:CCTTTCTGTGCAGGTAx	1.90317	8.11389	MacaquePeriphery	12
MacaquePeriphery;MacaqueCD90S2:GATCGTAAGTGTACTCx	1.391	8.16644	MacaquePeriphery	12
MacaquePeriphery;MacaqueCD90S2:GTTACAGCACTATCTTx	1.64673	7.8794	MacaquePeriphery	12
MacaquePeriphery;MacaqueCD90S2:TGCGCAGGTGATGTGGx	2.03778	8.1383	MacaquePeriphery	12
MacaquePeriphery;MacaqueCD90S2:TGCCCTAAGCTGGAACx	0.83377	8.05017	MacaquePeriphery	20
MacaquePeriphery;MacaqueCD90S3:ACACCAAAGAGGTTATx	2.19115	8.43009	MacaquePeriphery	12
MacaquePeriphery;MacaqueCD90S3:AGGTCCGTCCATGCTCx	2.57652	7.79519	MacaquePeriphery	12
MacaquePeriphery;MacaqueCD90S3:GATGAGGAGGCTCTTAx	2.23845	8.84107	MacaquePeriphery	12
MacaquePeriphery;MacaqueCD90S3:GGGAATGCAGCCAATTx	1.91651	8.57793	MacaquePeriphery	12
MacaquePeriphery;MacaqueCD90S3:TGCTGCTGTGAACCTTx	2.04762	8.60073	MacaquePeriphery	12
MacaquePeriphery;MacaqueCD90S4:AGACGTTCATGCTAGTx	1.07928	8.07975	MacaquePeriphery	20
MacaquePeriphery;MacaqueCD90S4:CCTTACGAGGCGATACx	1.27113	7.68689	MacaquePeriphery	12
MacaquePeriphery;MacaqueCD90S4:GCATGTATCTCGCTTGx	1.83837	8.09046	MacaquePeriphery	12
MacaquePeriphery;MacaqueCD90S4:GGGAATGGTACCCAATx	2.05206	8.52382	MacaquePeriphery	12
MacaquePeriphery;MacaqueCD90S5:CTTCTCTTCCCACTTGx	1.79678	8.03078	MacaquePeriphery	12
MacaquePeriphery;MacaqueCD90S5:GACGGCTGTCGCGAAAx	2.28162	8.74213	MacaquePeriphery	12
MacaquePeriphery;MacaqueCD90S6:ATAAGAGCAGACAAGCx	1.83591	6.82222	MacaquePeriphery	12
MacaquePeriphery;MacaqueCD90S6:CACTCCAGTCAGTGGAx	2.41136	8.71712	MacaquePeriphery	12
MacaquePeriphery;MacaqueCD90S6:CTAACTTAGCCAGTAGx	3.90734	5.96518	MacaquePeriphery	21
MacaquePeriphery;MacaqueCD90S6:CTGCGGAAGAGTCGGTx	3.17408	7.95011	MacaquePeriphery	12
MacaquePeriphery;MacaqueCD90S6:CTGCTGTTCTCGTATTx	2.91944	7.1865	MacaquePeriphery	12
MacaquePeriphery;MacaqueCD90S6:GCGCAACCATGCAACTx	2.73284	7.48202	MacaquePeriphery	12
MacaquePeriphery;MacaqueCD90S6:GTGCTTCTCGCGATCGx	2.30774	7.38642	MacaquePeriphery	12
MacaquePeriphery;MacaqueCD90S6:TCAATCTCAGTGGAGTx	2.34209	8.207	MacaquePeriphery	12
MacaquePeriphery;MacaqueCD90S6:TCAGGTATCAGTTTGGx	2.07761	8.41128	MacaquePeriphery	12
MacaquePeriphery;MacaqueCD90S6:TCATTTGAGTGCGTGAx	2.0998	7.97131	MacaquePeriphery	12
MacaquePeriphery;MacaqueCD90S6:TGGTTAGAGTTACGGGx	2.59467	7.092	MacaquePeriphery	12
MacaquePeriphery;MacaqueCD90S7:CACCAGGTCTGTTGAGx	2.24887	8.38745	MacaquePeriphery	12
MacaquePeriphery;MacaqueCD90S7:TGATTTCAGATGTTAGx	2.43005	7.88057	MacaquePeriphery	12
MacaquePeriphery;MacaqueCD90S7:TTGGAACCAGTATCTGx	2.46381	8.56929	MacaquePeriphery	12
MacaquePeriphery;MacaqueCD90S8:ACTGATGCAGTTTACGx	2.31962	8.73262	MacaquePeriphery	12
MacaquePeriphery;MacaqueCD90S8:AGTGAGGTCTGGTATGx	2.48986	9.17851	MacaquePeriphery	12
MacaquePeriphery;MacaqueCD90S8:CGATTGACAAGTTCTGx	2.53355	9.16229	MacaquePeriphery	12
MacaquePeriphery;MacaqueCD90S8:GCTTGAATCTTGAGACx	2.29997	8.52373	MacaquePeriphery	12
MacaquePeriphery;MacaqueCD90S9:ATCTGCCGTTGTCGCGx	2.3234	8.47684	MacaquePeriphery	12
MacaquePeriphery;MacaqueCD90S9:CATATTCGTGTGAAATx	1.97303	8.37907	MacaquePeriphery	12
MacaquePeriphery;MacaqueCD90S9:CATTCGCCAGTCGATTx	2.15267	8.52374	MacaquePeriphery	12
MacaquePeriphery;MacaqueCD90S9:GACGTTAGTCTTTCATx	-6.62491	5.51926	MacaquePeriphery	20
MacaquePeriphery;MacaqueCD90S9:GCATACATCGCTTGTCx	2.31404	9.18659	MacaquePeriphery	12
MacaquePeriphery;MacaqueCD73S3:TTCTTAGCACTTCGAAx	2.08425	8.17187	MacaquePeriphery	12
MacaquePeriphery;MacaqueCD73DP2S2:GGGCACTGTACTCGCGx	0.835701	7.89501	MacaquePeriphery	12
MacaquePeriphery;MacaqueCD73DP2S2:TTCTACAGTTCCACGGx	2.10274	8.44953	MacaquePeriphery	12
MacaquePeriphery;MacaquePeripheryMixedS1:CATCGAAAGCCCGAAAx	2.5562	8.08366	MacaquePeriphery	12
MacaquePeriphery;MacaquePeripheryMixedS1:GATGAAAAGCACCGTCx	0.975421	6.90789	MacaquePeriphery	12
MacaquePeriphery;MacaquePeripheryMixedS1:TGGCCAGCACAGATTCx	3.03315	5.38225	MacaquePeriphery	13
MacaquePeriphery;MacaquePeripheryMixedS1:TTTGTCAGTACATCCAx	3.02679	6.5581	MacaquePeriphery	21
MacaquePeriphery;MacaqueCD90S1:ATTCTACGTTACGTCAx	4.18215	-2.11023	MacaquePeriphery	16
MacaquePeriphery;MacaqueCD90S1:CGACCTTAGCGTTGCCx	5.67214	-3.76111	MacaquePeriphery	16
MacaquePeriphery;MacaqueCD90S1:CGGCTAGCACCCAGTGx	5.95644	0.259279	MacaquePeriphery	14
MacaquePeriphery;MacaqueCD90S1:CTCACACCAACTGGCCx	5.83035	-0.0357511	MacaquePeriphery	14
MacaquePeriphery;MacaqueCD90S1:CTCTGGTAGAGCAATTx	5.88632	-1.88573	MacaquePeriphery	16
MacaquePeriphery;MacaqueCD90S1:GCATGTAAGATACACAx	4.86716	-3.53652	MacaquePeriphery	16
MacaquePeriphery;MacaqueCD90S1:GGGATGACATCGGGTCx	4.72501	-2.93461	MacaquePeriphery	16
MacaquePeriphery;MacaqueCD90S1:TGGGAAGTCTGTCAAGx	4.63959	-3.40735	MacaquePeriphery	16
MacaquePeriphery;MacaqueCD90S2:AGACGTTAGTGACATAx	5.78037	-3.17189	MacaquePeriphery	16
MacaquePeriphery;MacaqueCD90S2:ATCACGATCGGCGGTTx	5.57919	-1.38958	MacaquePeriphery	16
MacaquePeriphery;MacaqueCD90S2:CAACTAGGTTATTCTCx	6.14161	-3.30913	MacaquePeriphery	16
MacaquePeriphery;MacaqueCD90S2:CTTACCGCAATCACACx	6.25999	-3.21129	MacaquePeriphery	16
MacaquePeriphery;MacaqueCD90S2:GACGTTACACGTCTCTx	5.45052	-1.90112	MacaquePeriphery	16
MacaquePeriphery;MacaqueCD90S2:GCGCAACGTTGGGACAx	5.99915	-2.67974	MacaquePeriphery	16
MacaquePeriphery;MacaqueCD90S2:GTATTCTAGTTAGCGGx	5.81632	-3.74652	MacaquePeriphery	16
MacaquePeriphery;MacaqueCD90S2:GTGGGTCAGTCATGCTx	6.0825	-2.98635	MacaquePeriphery	16
MacaquePeriphery;MacaqueCD90S2:TACGGTATCGTAGGTTx	5.86002	-2.30682	MacaquePeriphery	16
MacaquePeriphery;MacaqueCD90S2:TAGCCGGGTGACGGTAx	5.42556	-3.33026	MacaquePeriphery	16
MacaquePeriphery;MacaqueCD90S2:TTTGTCAGTTCCGTCTx	3.60825	-2.32205	MacaquePeriphery	16
MacaquePeriphery;MacaqueCD90S3:AGTCTTTTCAGTTAGCx	5.44036	-3.89719	MacaquePeriphery	16
MacaquePeriphery;MacaqueCD90S3:CGGAGTCAGGAGTTTAx	5.61037	-3.42593	MacaquePeriphery	16
MacaquePeriphery;MacaqueCD90S3:TATCAGGCAGTATGCTx	5.03098	-3.88712	MacaquePeriphery	16
MacaquePeriphery;MacaqueCD90S3:TGCACCTGTGACAAATx	6.01467	1.33762	MacaquePeriphery	14
MacaquePeriphery;MacaqueCD90S3:TGCCAAAAGACTTGAAx	4.16143	-2.44403	MacaquePeriphery	16
MacaquePeriphery;MacaqueCD90S4:ACACCCTTCCTTGCCAx	5.76031	-3.50393	MacaquePeriphery	16
MacaquePeriphery;MacaqueCD90S4:AGGGTGAAGTACACCTx	5.68473	-2.86645	MacaquePeriphery	16
MacaquePeriphery;MacaqueCD90S4:GGGACCTTCCTCATTAx	6.05811	0.971389	MacaquePeriphery	14
MacaquePeriphery;MacaqueCD90S4:GTCATTTTCCAGATCAx	5.64786	-1.39275	MacaquePeriphery	16
MacaquePeriphery;MacaqueCD90S5:AACTTTCAGGCGACATx	5.63351	-2.89975	MacaquePeriphery	16
MacaquePeriphery;MacaqueCD90S5:ACACCAAGTCACCCAGx	5.6975	-2.66656	MacaquePeriphery	16
MacaquePeriphery;MacaqueCD90S5:ACATCAGCATACGCTAx	5.66111	1.26315	MacaquePeriphery	14
MacaquePeriphery;MacaqueCD90S5:AGATTGCCAGACACTTx	4.88568	-3.68813	MacaquePeriphery	16
MacaquePeriphery;MacaqueCD90S5:AGTAGTCTCCAAATGCx	5.28966	-0.825062	MacaquePeriphery	16
MacaquePeriphery;MacaqueCD90S5:AGGTCCGAGGGCACTAx	4.28802	-2.80337	MacaquePeriphery	16
MacaquePeriphery;MacaqueCD90S5:ATTGGTGGTATGGTTCx	5.29853	-0.762292	MacaquePeriphery	16
MacaquePeriphery;MacaqueCD90S5:CCAATCCGTTAAGATGx	5.60371	-1.86953	MacaquePeriphery	16
MacaquePeriphery;MacaqueCD90S5:CCGGGATGTTAGTGGGx	4.21509	-2.29893	MacaquePeriphery	16
MacaquePeriphery;MacaqueCD90S5:CGTCTACGTAGCGCAAx	5.26452	-1.17167	MacaquePeriphery	16
MacaquePeriphery;MacaqueCD90S5:CTTTGCGCAACACGCCx	5.45682	-3.51851	MacaquePeriphery	16
MacaquePeriphery;MacaqueCD90S5:GAAACTCAGGGAACGGx	3.84339	0.365021	MacaquePeriphery	15
MacaquePeriphery;MacaqueCD90S5:GACACGCGTCGATTGTx	4.57329	3.80278	MacaquePeriphery	3
MacaquePeriphery;MacaqueCD90S5:GACTAACAGTCATCCAx	6.09908	1.46804	MacaquePeriphery	14
MacaquePeriphery;MacaqueCD90S5:GCACATATCTACCAGAx	5.29631	-0.484544	MacaquePeriphery	16
MacaquePeriphery;MacaqueCD90S5:GCAGCCACATATGGTCx	4.90154	-3.65916	MacaquePeriphery	16
MacaquePeriphery;MacaqueCD90S5:GCGCGATTCAGTTCGAx	5.58213	-1.12705	MacaquePeriphery	16
MacaquePeriphery;MacaqueCD90S5:GGCAATTCACACTGCGx	5.18724	-3.58335	MacaquePeriphery	16
MacaquePeriphery;MacaqueCD90S5:GGGAGATGTTAGTGGGx	3.36903	-2.24218	MacaquePeriphery	16
MacaquePeriphery;MacaqueCD90S5:GTACTTTGTGTGTGCCx	5.07558	-0.815266	MacaquePeriphery	16
MacaquePeriphery;MacaqueCD90S5:GTGCATATCGGAATCTx	5.60154	-2.64582	MacaquePeriphery	16
MacaquePeriphery;MacaqueCD90S5:TACACGAGTCCAACTAx	2.41806	-2.02904	MacaquePeriphery	7
MacaquePeriphery;MacaqueCD90S5:TAGAGCTCACCTTGTCx	5.26125	-3.53514	MacaquePeriphery	16
MacaquePeriphery;MacaqueCD90S5:TCAGCTCTCATGCAACx	4.40908	-3.35342	MacaquePeriphery	16
MacaquePeriphery;MacaqueCD90S5:TCAGATGTCGGTGTTAx	5.27882	-2.81976	MacaquePeriphery	16
MacaquePeriphery;MacaqueCD90S5:TCTGGAATCGACGGAAx	5.93424	-3.28311	MacaquePeriphery	16
MacaquePeriphery;MacaqueCD90S5:TGCGCAGAGCGATAGCx	3.39662	0.411225	MacaquePeriphery	15
MacaquePeriphery;MacaqueCD90S5:TGTGTTTAGCCGGTAAx	-7.20968	-6.64439	MacaquePeriphery	2
MacaquePeriphery;MacaqueCD90S5:TGGTTCCTCATCGGATx	5.6656	-1.8593	MacaquePeriphery	16
MacaquePeriphery;MacaqueCD90S6:AAAGATGAGTGTCTCAx	4.87953	-3.12076	MacaquePeriphery	16
MacaquePeriphery;MacaqueCD90S6:ACGGGTCGTGATGCCCx	3.67123	-3.74269	MacaquePeriphery	16
MacaquePeriphery;MacaqueCD90S6:AGCCTAATCTGCCCTAx	5.78166	2.1249	MacaquePeriphery	14
MacaquePeriphery;MacaqueCD90S6:AGCATACCAAGCCATTx	5.65629	0.514944	MacaquePeriphery	16
MacaquePeriphery;MacaqueCD90S6:AGGCCACCATCACAACx	4.65211	0.471396	MacaquePeriphery	15
MacaquePeriphery;MacaqueCD90S6:ATCCACCAGCTAGTCTx	5.2263	-3.47394	MacaquePeriphery	16
MacaquePeriphery;MacaqueCD90S6:ATCGAGTAGCTGAACGx	4.82533	-2.71665	MacaquePeriphery	16
MacaquePeriphery;MacaqueCD90S6:ATCTACTCACGAGAGTx	5.12321	-3.43997	MacaquePeriphery	16
MacaquePeriphery;MacaqueCD90S6:CAACTAGGTGATGATAx	5.21639	-0.877517	MacaquePeriphery	16
MacaquePeriphery;MacaqueCD90S6:CACATAGTCCAAGTACx	2.0991	-0.946234	MacaquePeriphery	3
MacaquePeriphery;MacaqueCD90S6:CAGAGAGTCATATCGGx	3.58496	0.10491	MacaquePeriphery	15
MacaquePeriphery;MacaqueCD90S6:CATTATCTCCGCTGTTx	3.72932	-2.98835	MacaquePeriphery	16
MacaquePeriphery;MacaqueCD90S6:CCATGTCTCACGAAGGx	6.83052	1.0322	MacaquePeriphery	14
MacaquePeriphery;MacaqueCD90S6:CCCATACAGCTCCTTCx	5.94291	0.945025	MacaquePeriphery	14
MacaquePeriphery;MacaqueCD90S6:CCTACACCAAGTAATGx	5.57515	-1.67052	MacaquePeriphery	16
MacaquePeriphery;MacaqueCD90S6:CGATGGCGTCGGGTCTx	4.08076	-3.24907	MacaquePeriphery	16
MacaquePeriphery;MacaqueCD90S6:CGTAGCGTCATGTCTTx	3.80903	-3.26336	MacaquePeriphery	16
MacaquePeriphery;MacaqueCD90S6:CTAGTGAAGACAATACx	4.8978	-2.23542	MacaquePeriphery	16
MacaquePeriphery;MacaqueCD90S6:GACGCGTCAATAGAGTx	3.45321	-2.52117	MacaquePeriphery	16
MacaquePeriphery;MacaqueCD90S6:GCATGCGTCTGTTGAGx	2.97147	-2.1259	MacaquePeriphery	16
MacaquePeriphery;MacaqueCD90S6:GCTGCGATCTGCTGTCx	4.4194	-2.18174	MacaquePeriphery	16
MacaquePeriphery;MacaqueCD90S6:GGATTACAGAGCTGGTx	2.98004	0.811428	MacaquePeriphery	15
MacaquePeriphery;MacaqueCD90S6:GGCGACTAGTGACATAx	3.7327	3.11613	MacaquePeriphery	3
MacaquePeriphery;MacaqueCD90S6:GGGACCTGTGGTAACGx	5.33573	-0.165022	MacaquePeriphery	16
MacaquePeriphery;MacaqueCD90S6:GTACTTTCATCATCCCx	4.72062	-3.22173	MacaquePeriphery	16
MacaquePeriphery;MacaqueCD90S6:GTACGTAGTTCACGGCx	4.73687	-2.79054	MacaquePeriphery	16
MacaquePeriphery;MacaqueCD90S6:GTCTCGTTCTGCAGTAx	3.44035	-2.59896	MacaquePeriphery	16
MacaquePeriphery;MacaqueCD90S6:TATCAGGCATCTACGAx	4.60246	1.16202	MacaquePeriphery	16
MacaquePeriphery;MacaqueCD90S6:TAGAGCTAGAGCAATTx	4.49765	-2.83087	MacaquePeriphery	16
MacaquePeriphery;MacaqueCD90S6:TCAGGTAAGTGGTAATx	3.83931	-2.10064	MacaquePeriphery	16
MacaquePeriphery;MacaqueCD90S6:TCAGGATGTTACGTCAx	3.75333	-2.77989	MacaquePeriphery	16
MacaquePeriphery;MacaqueCD90S6:TTCTTAGAGGGATACCx	5.51868	-3.51649	MacaquePeriphery	16
MacaquePeriphery;MacaqueCD90S6:TTTGGTTCATGCGCACx	4.67503	-0.0700273	MacaquePeriphery	16
MacaquePeriphery;MacaqueCD90S7:AGCATACCACCTGGTGx	5.09193	-1.68433	MacaquePeriphery	16
MacaquePeriphery;MacaqueCD90S7:AGGGATGCACTTGGATx	3.09884	-2.40874	MacaquePeriphery	3
MacaquePeriphery;MacaqueCD90S7:CAACCAACACTGTTAGx	6.1087	1.96046	MacaquePeriphery	14
MacaquePeriphery;MacaqueCD90S7:CTAGCCTGTGCCTGGTx	4.24227	-2.37539	MacaquePeriphery	16
MacaquePeriphery;MacaqueCD90S7:CTGTGCTAGTGCAAGCx	3.90556	3.3976	MacaquePeriphery	3
MacaquePeriphery;MacaqueCD90S7:CTGCTGTCATATGCTGx	5.8087	-2.66725	MacaquePeriphery	16
MacaquePeriphery;MacaqueCD90S7:GAACATCCACCACGTGx	5.53742	-3.09688	MacaquePeriphery	16
MacaquePeriphery;MacaqueCD90S7:GATCAGTGTTCGAATCx	5.59231	-2.81139	MacaquePeriphery	16
MacaquePeriphery;MacaqueCD90S7:GGTGTTAGTTGAGTTCx	6.05848	-2.1472	MacaquePeriphery	16
MacaquePeriphery;MacaqueCD90S7:GTCCTCATCATCGGATx	6.12922	-2.89458	MacaquePeriphery	16
MacaquePeriphery;MacaqueCD90S7:GTCTCGTAGGACACCAx	2.91206	-2.74213	MacaquePeriphery	16
MacaquePeriphery;MacaqueCD90S7:GTTCTCGGTACCGGCTx	3.55947	-2.45095	MacaquePeriphery	16
MacaquePeriphery;MacaqueCD90S7:TAGTGGTAGCCATCGCx	4.63054	-0.638499	MacaquePeriphery	16
MacaquePeriphery;MacaqueCD90S7:TATGCCCGTACATCCAx	5.8417	1.08119	MacaquePeriphery	14
MacaquePeriphery;MacaqueCD90S7:TGAAAGACATGGGACAx	3.86935	-2.26986	MacaquePeriphery	16
MacaquePeriphery;MacaqueCD90S7:TTGTAGGGTCAAGCGAx	5.302	-2.13594	MacaquePeriphery	16
MacaquePeriphery;MacaqueCD90S8:AAAGCAATCTCGTATTx	3.7678	-2.23314	MacaquePeriphery	16
MacaquePeriphery;MacaqueCD90S8:CACTCCAAGTCATGCTx	4.12106	-2.11787	MacaquePeriphery	16
MacaquePeriphery;MacaqueCD90S8:CTAACTTAGGCCGAATx	5.2848	-0.731448	MacaquePeriphery	16
MacaquePeriphery;MacaqueCD90S8:GACTACAAGGTGACCAx	4.86615	-3.3189	MacaquePeriphery	16
MacaquePeriphery;MacaqueCD90S8:TCCCGATAGGTCATCTx	6.31433	1.53031	MacaquePeriphery	14
MacaquePeriphery;MacaqueCD90S8:TGAGCATCATGGGAACx	5.24079	-2.82356	MacaquePeriphery	16
MacaquePeriphery;MacaqueCD90S9:CGAGCACTCACAACGTx	5.40354	-3.61453	MacaquePeriphery	16
MacaquePeriphery;MacaqueCD90S9:CGTGAGCCACAAGCCCx	5.31727	-1.69104	MacaquePeriphery	16
MacaquePeriphery;MacaqueCD90S9:CTACACCAGTCGAGTGx	3.43923	3.01805	MacaquePeriphery	3
MacaquePeriphery;MacaqueCD90S9:GAAACTCAGAGTACATx	5.84532	-1.88599	MacaquePeriphery	16
MacaquePeriphery;MacaqueCD90S9:TCAGGATAGACCTAGGx	5.57983	-0.873248	MacaquePeriphery	14
MacaquePeriphery;MacaqueCD90S9:TGCTACCCAATGCCATx	5.30564	-3.93548	MacaquePeriphery	16
[truncated: 59,162 more rows]

## Sheet: Fig4c
Gene	OT	Avg Exp	Num Species
CHST9	1	-0.297584	0
TMEM132C	1	-0.774973	1
SYT6	1	-0.31365	1
CDH6	1	-0.309592	4
CDH11	1	0.323041	9
SORCS3	1	-0.322407	7
PCDH17	1	-0.781102	0
NFIB	1	-0.168631	6
RUNX1	1	-0.24216	0
SGCD	1	-1	3
PLXNA2	1	1.97946	13
GRIK3	1	-0.471489	4
TBX20	1	-0.242919	0
IRX6	1	-0.300567	1
MDFIC	1	-0.479588	0
NDST4	1	-0.808922	4
PROX1	1	0.0850486	0
IL1RAPL2	1	1.23682	3
GULP1	1	-0.555649	3
IRX3	1	-0.525139	0
RXRG	1	2.30384	9
CHST9	2	0.202903	1
TMEM132C	2	-0.36435	4
SYT6	2	-0.210147	0
CDH6	2	-0.424758	3
CDH11	2	-0.147399	9
SORCS3	2	-0.496126	6
PCDH17	2	0.67726	5
NFIB	2	-0.492151	4
RUNX1	2	-0.242905	0
SGCD	2	0.470387	4
PLXNA2	2	-0.986052	7
GRIK3	2	0.0201572	7
TBX20	2	-0.194782	0
IRX6	2	-0.302282	2
MDFIC	2	-0.399773	0
NDST4	2	-0.45218	5
PROX1	2	-0.107712	0
IL1RAPL2	2	0.184017	2
GULP1	2	-0.756535	1
IRX3	2	2.73453	8
RXRG	2	0.986182	8
CHST9	3	-0.248229	0
TMEM132C	3	-0.26012	1
SYT6	3	-0.288301	0
CDH6	3	-0.527552	0
CDH11	3	-0.547229	2
SORCS3	3	-0.159402	9
PCDH17	3	-0.407552	3
NFIB	3	-0.154162	1
RUNX1	3	-0.258607	0
SGCD	3	-0.485167	3
PLXNA2	3	-0.229557	6
GRIK3	3	0.15604	5
TBX20	3	-0.239523	0
IRX6	3	-0.587604	0
MDFIC	3	0.409965	1
NDST4	3	-0.808098	2
PROX1	3	0.00671253	0
IL1RAPL2	3	-0.360039	0
GULP1	3	1.71135	6
IRX3	3	-0.41723	0
RXRG	3	-0.446728	2
CHST9	4	-0.458347	0
TMEM132C	4	-0.809412	1
SYT6	4	-0.393715	0
CDH6	4	-0.329965	5
CDH11	4	-0.216827	10
SORCS3	4	-1	3
PCDH17	4	-0.499457	4
NFIB	4	-0.000911908	6
RUNX1	4	-0.265634	0
SGCD	4	-0.576325	5
PLXNA2	4	-1	6
GRIK3	4	-0.848595	3
TBX20	4	-0.183843	0
IRX6	4	-0.0836494	4
MDFIC	4	-0.19328	0
NDST4	4	-0.474542	7
PROX1	4	0.14456	0
IL1RAPL2	4	3	7
GULP1	4	-0.574483	4
IRX3	4	1.2659	9
RXRG	4	2.59558	8
CHST9	5	-0.391578	0
TMEM132C	5	0.1517	5
SYT6	5	-0.23333	1
CDH6	5	-0.497113	3
CDH11	5	-0.390009	9
SORCS3	5	0.692193	13
PCDH17	5	-0.853039	0
NFIB	5	-0.262608	6
RUNX1	5	-0.204964	0
SGCD	5	-0.48436	7
PLXNA2	5	-0.340346	12
GRIK3	5	-1	0
TBX20	5	-0.257499	0
IRX6	5	-0.743705	0
MDFIC	5	-0.47885	0
NDST4	5	-0.196881	9
PROX1	5	3	8
IL1RAPL2	5	-0.35541	1
GULP1	5	-0.476102	2
IRX3	5	-0.806417	0
RXRG	5	-0.161806	8
CHST9	6	-0.331119	0
TMEM132C	6	1.77259	8
SYT6	6	-0.074019	2
CDH6	6	-0.633723	3
CDH11	6	0.226627	8
SORCS3	6	0.937163	9
PCDH17	6	-0.852035	0
NFIB	6	-0.276656	5
RUNX1	6	-0.0704296	2
SGCD	6	0.174253	8
PLXNA2	6	0.636424	13
GRIK3	6	-0.898622	1
TBX20	6	-0.232266	0
IRX6	6	-0.730591	0
MDFIC	6	-0.524581	0
NDST4	6	2.3737	10
PROX1	6	0.159919	0
IL1RAPL2	6	-0.42907	1
GULP1	6	-0.819814	0
IRX3	6	-0.730873	0
RXRG	6	-0.336555	4
CHST9	7	-0.424948	0
TMEM132C	7	-0.662808	2
SYT6	7	-0.271369	2
CDH6	7	-0.568711	1
CDH11	7	-0.359173	9
SORCS3	7	-0.0298377	8
PCDH17	7	-0.502637	3
NFIB	7	-0.355085	3
RUNX1	7	-0.27311	0
SGCD	7	0.237056	5
PLXNA2	7	0.199495	9
GRIK3	7	-0.24659	4
TBX20	7	-0.248921	0
IRX6	7	-0.597996	0
MDFIC	7	3	9
NDST4	7	-0.998562	2
PROX1	7	-0.576827	0
IL1RAPL2	7	-0.344117	1
GULP1	7	2.51802	7
IRX3	7	-0.603819	0
RXRG	7	0.322856	8
CHST9	8	-0.117604	2
TMEM132C	8	-0.718121	0
SYT6	8	-0.109271	1
CDH6	8	1.15769	13
CDH11	8	-0.0580809	6
SORCS3	8	0.0420217	8
PCDH17	8	-0.481521	3
NFIB	8	-0.618021	1
RUNX1	8	-0.259793	0
SGCD	8	0.540129	4
PLXNA2	8	-1	5
GRIK3	8	-0.729931	3
TBX20	8	-0.0253857	0
IRX6	8	2.10108	6
MDFIC	8	0.00922281	0
NDST4	8	0.929082	11
PROX1	8	-0.471614	0
IL1RAPL2	8	-0.0182543	3
GULP1	8	-0.849433	1
IRX3	8	1.82846	9
RXRG	8	-0.474221	2
CHST9	9	-0.0526803	0
TMEM132C	9	-0.800911	1
SYT6	9	0.0079996	0
CDH6	9	1.23097	12
CDH11	9	-0.52238	6
SORCS3	9	-0.174111	6
PCDH17	9	-0.286113	1
NFIB	9	-0.972493	0
RUNX1	9	-0.276104	0
SGCD	9	0.351107	5
PLXNA2	9	0.0057717	6
GRIK3	9	-1	2
TBX20	9	3	12
IRX6	9	2.35642	6
MDFIC	9	-0.534038	1
NDST4	9	1.8791	10
PROX1	9	-0.258895	0
IL1RAPL2	9	0.276134	3
GULP1	9	-0.813799	1
IRX3	9	0.696057	3
RXRG	9	-0.454831	4
CHST9	10	-0.3454	0
TMEM132C	10	-0.40599	1
SYT6	10	-0.318658	1
CDH6	10	-0.454254	2
CDH11	10	-0.296925	6
SORCS3	10	-0.458116	8
PCDH17	10	-0.241113	5
NFIB	10	0.146657	5
RUNX1	10	-0.266288	0
SGCD	10	-0.737436	3
PLXNA2	10	-0.313483	10
GRIK3	10	3	8
TBX20	10	-0.229856	0
IRX6	10	-0.702497	0
MDFIC	10	0.027926	1
NDST4	10	-0.253554	3
PROX1	10	0.0505996	2
IL1RAPL2	10	-0.238999	1
GULP1	10	1.22824	6
IRX3	10	-0.774002	0
RXRG	10	-0.623038	2
CHST9	11	-0.489749	0
TMEM132C	11	0.143999	5
SYT6	11	-0.227487	1
CDH6	11	-0.457816	2
CDH11	11	0.134387	5
SORCS3	11	-1	4
PCDH17	11	-0.807862	0
NFIB	11	-0.160206	3
RUNX1	11	-0.240325	0
SGCD	11	-0.158105	5
PLXNA2	11	2.72321	13
GRIK3	11	0.982889	7
TBX20	11	-0.215408	0
IRX6	11	-0.726442	0
MDFIC	11	-0.415726	0
NDST4	11	0.227853	6
PROX1	11	0.0679818	0
IL1RAPL2	11	-0.26784	1
GULP1	11	-0.520022	1
IRX3	11	-0.78305	0
RXRG	11	-0.639195	4
CHST9	12	-0.111005	0
TMEM132C	12	0.171402	5
SYT6	12	-0.222856	1
CDH6	12	-0.680767	0
CDH11	12	-1	2
SORCS3	12	2.45067	12
PCDH17	12	0.926483	6
NFIB	12	0.533593	4
RUNX1	12	-0.0938898	1
SGCD	12	2.35798	7
PLXNA2	12	-0.732211	6
GRIK3	12	0.405442	6
TBX20	12	-0.248248	0
IRX6	12	-0.694409	0
MDFIC	12	2.79532	4
NDST4	12	0.997955	10
PROX1	12	-0.281128	1
IL1RAPL2	12	-0.339852	1
GULP1	12	-0.620338	2
IRX3	12	-0.602547	0
RXRG	12	-0.736898	2
CHST9	13	-0.0463165	1
TMEM132C	13	-0.734696	2
SYT6	13	-0.245474	2
CDH6	13	-0.32288	3
CDH11	13	-0.0766152	8
SORCS3	13	-0.201355	10
PCDH17	13	-0.277808	2
NFIB	13	-0.00208725	2
RUNX1	13	3	11
SGCD	13	2.66489	11
PLXNA2	13	-0.652605	10
GRIK3	13	0.826682	5
TBX20	13	-0.245987	0
IRX6	13	-0.339129	3
MDFIC	13	-0.344773	0
NDST4	13	0.712434	8
PROX1	13	-0.118359	0
IL1RAPL2	13	-0.262699	1
GULP1	13	0.455619	4
IRX3	13	0.0700305	2
RXRG	13	-0.431003	4
CHST9	14	0.0297499	1
TMEM132C	14	-0.194151	2
SYT6	14	-0.348042	0
CDH6	14	-0.626685	0
CDH11	14	-0.0391478	10
SORCS3	14	0.00802423	10
PCDH17	14	0.0550581	4
NFIB	14	3	8
RUNX1	14	-0.275932	0
SGCD	14	0.0801704	6
PLXNA2	14	1.15358	13
GRIK3	14	-0.451212	3
TBX20	14	-0.212981	0
IRX6	14	-0.572336	0
MDFIC	14	-0.353797	0
NDST4	14	-0.786897	2
PROX1	14	-0.203308	0
IL1RAPL2	14	-0.253383	1
GULP1	14	0.777639	5
IRX3	14	-0.381738	0
RXRG	14	-0.781298	2
CHST9	15	-0.15881	0
TMEM132C	15	0.0501181	2
SYT6	15	-0.416632	0
CDH6	15	-0.644157	0
CDH11	15	1.55578	12
SORCS3	15	-0.629281	4
PCDH17	15	2.8361	8
NFIB	15	0.800741	7
RUNX1	15	-0.277067	1
SGCD	15	-0.289548	4
PLXNA2	15	0.771481	11
GRIK3	15	1.03192	3
TBX20	15	-0.213425	0
IRX6	15	1.65273	5
MDFIC	15	-0.543082	1
NDST4	15	-1	2
PROX1	15	-0.445075	1
IL1RAPL2	15	-0.423667	0
GULP1	15	-0.269233	4
IRX3	15	0.0641223	1
RXRG	15	-0.584043	3
CHST9	16	-0.35698	0
TMEM132C	16	0.113277	3
SYT6	16	-0.297283	0
CDH6	16	-0.619694	0
CDH11	16	1.08656	10
SORCS3	16	2.73207	13
PCDH17	16	0.0508663	4
NFIB	16	-0.65361	1
RUNX1	16	-0.255259	0
SGCD	16	-0.822454	4
PLXNA2	16	0.124122	11
GRIK3	16	-0.694767	2
TBX20	16	-0.227654	0
IRX6	16	0.461848	2
MDFIC	16	-0.2773	0
NDST4	16	-0.989141	1
PROX1	16	-0.493726	0
IL1RAPL2	16	-0.416954	0
GULP1	16	1.33732	5
IRX3	16	-0.259916	0
RXRG	16	-0.175041	6
CHST9	17	-0.347095	1
TMEM132C	17	-0.601735	1
SYT6	17	-0.272157	0
CDH6	17	0.222235	11
CDH11	17	3	11
SORCS3	17	-0.0881128	5
PCDH17	17	2.13665	10
NFIB	17	-0.35225	1
RUNX1	17	-0.263648	0
SGCD	17	-1	1
PLXNA2	17	-0.0858246	9
GRIK3	17	0.678001	6
TBX20	17	-0.248418	0
IRX6	17	1.10535	8
MDFIC	17	-0.530695	0
NDST4	17	-0.732526	5
PROX1	17	-0.411528	0
IL1RAPL2	17	-0.407464	0
GULP1	17	0.300033	2
IRX3	17	0.512264	3
RXRG	17	-0.398804	4
CHST9	18	-0.238355	1
TMEM132C	18	0.209676	7
SYT6	18	-0.204977	1
CDH6	18	3	14
CDH11	18	-0.631224	6
SORCS3	18	-0.490081	7
PCDH17	18	-0.668654	1
NFIB	18	-0.503215	3
RUNX1	18	-0.0756924	1
SGCD	18	-0.760034	2
PLXNA2	18	-0.212922	10
GRIK3	18	0.419876	4
TBX20	18	-0.25314	0
IRX6	18	-0.612727	1
MDFIC	18	-0.438519	0
NDST4	18	-0.744188	2
PROX1	18	-0.145024	1
IL1RAPL2	18	-0.419042	1
GULP1	18	-0.697373	1
IRX3	18	-0.726191	0
RXRG	18	-0.491808	4
CHST9	19	-0.230345	0
TMEM132C	19	0.857451	9
SYT6	19	3	15
CDH6	19	1.53928	13
CDH11	19	0.167201	11
SORCS3	19	-0.765158	3
PCDH17	19	1.00577	4
NFIB	19	-0.897378	1
RUNX1	19	-0.173635	0
SGCD	19	-0.533588	3
PLXNA2	19	-0.897517	8
GRIK3	19	-0.925443	1
TBX20	19	-0.186949	0
IRX6	19	-0.695812	0
MDFIC	19	0.130885	2
NDST4	19	0.346142	8
PROX1	19	-0.380874	0
IL1RAPL2	19	-0.364968	1
GULP1	19	-0.917912	0
IRX3	19	-0.79791	0
RXRG	19	1.60593	8
CHST9	20	0.128109	3
TMEM132C	20	3	13
SYT6	20	0.50344	5
CDH6	20	0.4051	8
CDH11	20	-1	4
SORCS3	20	-0.897156	6
PCDH17	20	-0.865755	1
NFIB	20	-0.545778	4
RUNX1	20	-0.139243	0
SGCD	20	0.877046	6
PLXNA2	20	-0.494156	8
GRIK3	20	-0.396745	5
TBX20	20	-0.233077	0
IRX6	20	-0.729372	0
MDFIC	20	-0.425224	1
NDST4	20	1.2435	9
PROX1	20	-0.268683	1
IL1RAPL2	20	-0.407342	1
GULP1	20	-0.890778	0
IRX3	20	-0.840673	0
RXRG	20	-0.402005	4
CHST9	21	3	4
TMEM132C	21	-0.540214	1
SYT6	21	-0.346356	2
CDH6	21	-0.667717	0
CDH11	21	-0.961116	2
SORCS3	21	0.0665768	10
PCDH17	21	-0.163543	2
NFIB	21	1.23179	8
RUNX1	21	-0.199562	0
SGCD	21	-0.825963	4
PLXNA2	21	-0.231567	6
GRIK3	21	0.429544	4
TBX20	21	-0.218841	1
IRX6	21	0.741691	2
MDFIC	21	-0.455993	0
NDST4	21	-0.455934	5
PROX1	21	-0.591371	0
IL1RAPL2	21	-0.419462	1
GULP1	21	0.433242	4
IRX3	21	1.07815	2
RXRG	21	-0.677112	3

## Sheet: Fig4d
	1	2	3	4	5	6	7	8	9	10	11	12	13	14	15	16	17	18	19	20	21	NM
Fer_1	0	0	13	0	0	1	0	0	0	7	177	0	0	1	0	0	0	1	0	0	0	0
Fer_10	0	0	3	0	0	0	0	0	0	0	0	0	194	0	0	0	0	3	0	0	0	0
Fer_11	1	0	24	0	0	0	5	0	0	0	0	0	0	141	1	28	0	0	0	0	0	0
Fer_12	0	0	1	0	0	0	0	0	0	0	0	1	0	0	0	0	0	0	197	0	0	0
Fer_13	0	0	2	0	23	171	0	0	0	0	1	1	0	0	0	1	0	0	0	1	0	0
Fer_14	188	3	5	1	2	1	0	0	0	0	0	0	0	0	0	0	0	0	0	0	0	0
Fer_15	0	0	10	0	0	0	1	0	0	0	0	0	0	3	0	185	0	0	0	1	0	0
Fer_16	0	0	36	0	0	1	0	0	0	0	0	32	0	88	4	2	1	0	0	0	36	0
Fer_17	0	0	14	0	0	1	20	0	0	1	0	0	0	0	0	164	0	0	0	0	0	0
Fer_18	0	0	7	0	0	0	0	0	0	0	0	0	0	1	23	2	164	2	0	1	0	0
Fer_19	25	8	6	104	0	0	0	15	42	0	0	0	0	0	0	0	0	0	0	0	0	0
Fer_2	0	0	16	0	0	0	0	0	0	1	0	1	0	172	0	0	0	0	0	0	10	0
Fer_20	165	5	11	0	4	1	4	0	0	0	0	0	0	0	0	10	0	0	0	0	0	0
Fer_21	0	0	59	0	0	0	36	0	0	1	0	0	0	0	0	103	0	0	0	0	1	0
Fer_22	44	126	8	8	1	1	0	4	0	0	1	0	0	0	0	5	0	0	0	1	0	0
Fer_23	0	0	0	0	0	0	1	0	0	0	0	0	0	178	4	1	0	0	0	0	0	0
Fer_24	1	0	15	0	0	0	94	0	0	0	0	0	0	1	1	18	0	0	0	0	0	0
Fer_25	0	0	2	0	0	0	1	0	0	0	0	0	0	0	0	87	1	0	0	0	0	0
Fer_26	0	0	1	0	0	0	0	2	62	0	0	1	0	0	0	1	0	0	0	0	0	0
Fer_3	0	0	5	0	0	2	0	0	0	0	12	10	0	0	0	0	0	3	1	167	0	0
Fer_4	0	0	1	0	0	0	0	0	0	0	1	182	0	0	0	0	0	0	0	2	14	0
Fer_5	0	0	30	0	0	0	1	0	0	164	2	0	0	1	1	0	0	0	0	0	1	0
Fer_6	0	1	2	0	0	0	0	98	98	0	0	0	0	1	0	0	0	0	0	0	0	0
Fer_7	1	7	4	1	0	0	0	185	1	0	0	0	0	0	0	1	0	0	0	0	0	0
Fer_8	0	0	9	0	0	0	0	0	0	0	0	0	3	0	0	0	1	184	0	3	0	0
Fer_9	61	6	8	121	3	0	0	0	0	0	0	0	0	0	0	0	0	0	0	0	0	0
HumFov_MG_OFF	109	10	55	12	2	0	2	6	0	0	0	0	0	0	0	3	0	1	0	0	0	0
HumFov_MG_ON	26	10	61	90	1	0	1	8	0	0	0	0	0	0	1	2	0	0	0	0	0	0
HumFov_PG_OFF	24	2	15	3	110	28	1	2	0	0	0	0	1	0	1	9	0	0	0	1	0	0
HumFov_PG_ON	22	143	20	1	0	0	1	1	0	0	1	0	0	1	0	6	1	0	1	0	0	0
HumFov_RGC10	2	127	21	0	1	1	4	0	0	0	0	0	0	1	0	5	0	0	1	0	0	0
HumFov_RGC11	18	4	39	2	2	7	37	3	0	0	3	1	0	1	1	18	1	0	0	1	0	0
HumFov_RGC12	0	2	48	0	1	0	0	1	0	2	19	2	0	4	0	9	2	0	0	6	0	0
HumFov_RGC13	0	2	0	0	0	0	0	15	63	0	0	0	0	0	0	0	0	0	0	0	0	0
HumFov_RGC14	1	1	15	0	0	0	0	0	0	0	0	0	0	5	14	16	28	0	0	0	0	0
HumFov_RGC15	0	6	5	0	0	1	0	0	0	0	1	0	2	1	3	6	47	1	0	1	0	0
HumFov_RGC16	1	0	7	0	0	2	0	0	0	1	3	32	1	0	0	0	0	0	0	22	3	0
HumFov_RGC17	2	2	7	1	0	1	0	0	0	3	4	5	9	0	0	0	0	2	0	4	0	0
HumFov_RGC18	0	0	8	0	0	0	0	1	0	0	0	0	0	1	7	1	28	3	0	0	0	0
HumFov_RGC19	1	0	3	1	0	0	0	0	0	1	0	0	0	28	2	2	0	0	0	0	0	0
HumFov_RGC20	0	4	5	0	0	0	0	0	0	0	0	0	0	0	0	1	0	1	17	4	0	0
HumFov_RGC21	0	22	4	0	0	0	0	2	0	0	1	0	0	0	0	1	0	0	0	1	0	0
HumFov_RGC4	12	2	41	4	98	23	5	3	0	0	1	0	0	0	0	9	0	0	0	0	0	0
HumFov_RGC5	1	2	64	0	0	1	1	1	0	3	3	0	0	100	0	16	0	0	0	1	1	0
HumFov_RGC6	1	4	24	4	0	0	0	161	3	0	0	0	0	0	0	2	0	1	0	0	0	0
HumFov_RGC7	1	7	101	1	0	0	1	1	0	22	22	2	1	16	0	2	0	1	0	5	3	0
HumFov_RGC8	7	1	40	0	0	0	4	0	0	1	1	0	0	27	5	112	1	0	0	0	0	0
HumFov_RGC9	1	2	23	0	3	65	0	0	0	1	33	14	1	0	0	3	0	4	0	23	1	0
HumPer_MG_OFF	126	9	35	13	2	1	0	3	0	0	0	0	0	0	1	5	0	1	0	1	0	0
HumPer_MG_ON	35	7	29	106	1	1	2	11	1	0	0	0	0	0	1	4	1	0	0	0	0	0
HumPer_PG_OFF	10	0	2	1	104	24	1	0	0	0	0	0	0	0	0	0	0	0	0	0	0	0
HumPer_PG_ON	7	99	3	2	0	0	0	0	0	0	0	0	0	0	0	3	0	0	0	0	0	0
HumPer_RGC10	0	24	0	0	0	0	0	0	0	0	0	0	0	0	0	0	0	0	0	0	0	0
HumPer_RGC11	0	0	4	0	1	2	9	0	0	0	1	0	0	0	0	1	0	0	0	0	0	0
HumPer_RGC12	0	1	10	0	0	3	0	0	0	7	0	2	0	1	0	1	0	2	0	0	1	0
HumPer_RGC13	0	0	0	0	0	0	0	2	35	0	0	0	0	0	0	0	0	0	0	0	0	0
HumPer_RGC14	0	0	0	0	0	0	0	0	0	0	0	0	0	2	4	2	11	0	0	0	0	0
HumPer_RGC15	0	0	0	0	0	0	0	0	0	0	0	0	0	1	1	0	19	0	0	0	0	0
HumPer_RGC16	0	0	0	0	0	0	0	0	0	0	0	5	0	0	0	0	0	0	0	7	0	0
HumPer_RGC17	0	2	8	0	0	1	0	3	0	2	2	6	5	1	1	0	0	0	0	5	0	0
HumPer_RGC18	0	1	1	0	0	0	0	0	0	0	0	0	0	0	1	1	11	0	0	0	0	0
HumPer_RGC19	0	0	0	0	0	0	0	0	0	0	0	0	0	10	1	0	0	0	0	0	0	0
HumPer_RGC20	0	4	0	0	0	0	0	0	0	0	0	0	1	0	0	0	0	0	3	2	0	0
HumPer_RGC21	0	2	0	0	0	0	0	1	0	0	0	0	0	0	0	0	0	0	1	0	0	0
HumPer_RGC4	3	1	2	0	74	24	0	0	0	0	1	0	0	0	0	1	0	1	0	1	0	0
HumPer_RGC5	0	1	22	0	0	0	0	3	0	1	0	0	0	48	0	11	0	1	0	0	0	0
HumPer_RGC6	0	0	0	0	0	0	0	16	0	0	0	0	0	0	0	0	0	0	0	0	0	0
HumPer_RGC7	0	2	38	0	0	0	0	0	1	12	2	0	2	8	0	0	0	0	0	1	2	0
HumPer_RGC8	0	0	6	0	0	0	0	0	0	0	1	0	0	7	1	13	0	0	0	0	0	0
HumPer_RGC9	0	0	4	1	1	14	0	0	0	0	4	5	1	0	0	1	0	0	1	8	0	0
MacFov_fRGC10	0	3	4	1	0	0	76	1	0	0	0	0	0	0	0	3	0	0	0	0	0	0
MacFov_fRGC11	0	1	1	0	0	2	0	0	0	0	9	39	14	0	0	0	0	0	0	0	2	0
MacFov_fRGC12	0	0	0	0	0	0	0	0	0	0	0	0	0	0	0	0	0	0	46	0	0	0
MacFov_fRGC13	0	0	11	0	0	1	0	0	0	25	2	0	0	0	0	0	0	0	0	0	0	0
MacFov_fRGC14	0	0	0	0	0	0	0	0	24	0	0	0	0	0	0	0	0	0	0	0	0	0
MacFov_fRGC15	0	0	0	0	0	0	0	0	0	0	0	0	0	18	0	0	1	0	0	0	0	0
MacFov_fRGC16	0	0	0	0	0	0	0	0	0	0	0	0	0	1	1	14	1	0	0	0	0	0
MacFov_fRGC5	0	8	4	3	0	0	0	185	0	0	0	0	0	0	0	0	0	0	0	0	0	0
MacFov_fRGC6	0	1	11	0	0	0	0	0	0	0	0	0	0	182	2	3	0	0	0	0	0	0
MacFov_fRGC7	1	195	0	1	0	0	0	0	0	0	0	0	0	0	0	2	0	0	0	0	0	0
MacFov_fRGC8	0	0	164	0	0	1	5	0	0	3	0	0	0	6	2	0	0	0	0	0	0	0
MacFov_fRGC9	0	0	0	0	0	62	0	0	0	0	38	1	0	0	0	1	0	0	0	0	0	0
MacFov_MG_OFF	185	5	1	7	0	0	0	1	0	0	0	0	0	0	0	0	0	0	0	0	0	0
MacFov_MG_ON	5	4	3	185	1	0	0	1	0	0	0	0	0	0	0	1	0	0	0	0	0	0
MacFov_PG_OFF	3	1	4	0	180	11	0	0	0	0	0	0	0	0	0	0	0	0	0	0	0	0
MacFov_PG_ON	7	187	1	3	0	0	0	0	0	0	0	0	0	0	0	0	0	0	0	0	0	0
MacPer_MG_OFF	178	6	5	5	1	1	1	0	0	0	0	0	0	0	0	0	0	0	0	0	0	0
MacPer_MG_ON	7	2	4	186	0	0	1	0	0	0	0	0	0	0	0	0	0	0	0	0	0	0
MacPer_PG_OFF	6	0	8	0	171	12	0	0	0	0	0	0	0	0	0	0	0	0	0	0	0	0
MacPer_PG_ON	14	174	7	0	0	0	1	0	0	0	0	0	0	0	0	1	0	0	0	0	0	0
MacPer_pRGC10	0	1	2	0	0	0	0	0	0	0	0	1	0	0	0	0	0	24	55	23	0	0
MacPer_pRGC11	0	1	2	0	0	0	0	0	0	0	0	0	101	0	0	0	0	0	0	0	0	0
MacPer_pRGC12	1	0	2	0	0	0	0	0	0	0	0	0	0	18	6	0	69	1	0	0	0	0
MacPer_pRGC13	0	1	3	0	1	13	0	0	0	2	69	0	0	0	0	0	0	0	0	1	0	0
MacPer_pRGC14	0	1	12	0	0	0	0	0	0	68	3	1	1	0	0	0	0	0	0	0	0	0
MacPer_pRGC15	0	0	0	0	0	0	0	11	53	0	0	0	0	0	0	0	0	0	0	0	0	0
MacPer_pRGC16	0	0	0	0	0	0	0	0	0	0	0	43	1	0	0	0	0	0	1	4	2	0
MacPer_pRGC17	0	0	3	0	0	0	31	0	0	0	0	0	0	0	0	2	0	0	0	0	0	0
MacPer_pRGC18	0	0	0	0	0	0	0	0	21	0	0	0	0	0	0	0	0	0	0	0	0	0
MacPer_pRGC5	0	0	19	0	0	0	1	0	0	0	0	0	0	153	2	2	0	0	0	0	0	0
MacPer_pRGC6	0	0	135	0	0	0	15	0	0	1	0	0	0	1	0	0	0	0	0	0	0	0
MacPer_pRGC7	0	1	7	0	0	0	1	0	0	0	0	0	0	17	5	104	0	0	0	0	0	0
MacPer_pRGC8	0	5	6	0	0	0	0	111	3	0	0	0	0	0	0	0	0	0	0	0	0	0
MacPer_pRGC9	0	113	4	0	0	0	0	3	0	0	0	0	0	0	0	0	1	0	0	0	0	0
MarFov_fRGC1	0	0	1	3	0	0	0	193	3	0	0	0	0	0	0	0	0	0	0	0	0	0
MarFov_fRGC10	0	0	6	0	0	0	0	0	0	3	50	1	0	0	0	0	0	5	7	2	0	0
MarFov_fRGC11	0	0	1	0	0	0	42	0	0	0	0	0	0	0	0	4	0	0	0	0	0	0
MarFov_fRGC12	30	6	1	7	4	1	1	5	0	0	0	0	0	0	0	1	0	0	0	0	0	0
MarFov_fRGC2	0	1	125	0	0	0	0	0	0	3	1	0	1	16	1	1	0	0	0	0	0	0
MarFov_fRGC3	1	0	27	0	0	0	0	0	0	83	3	0	2	3	0	2	0	0	0	0	1	0
MarFov_fRGC4	1	0	8	0	0	0	0	0	0	0	0	0	0	96	0	1	0	0	0	0	0	0
MarFov_fRGC5	1	0	5	0	2	65	0	0	0	0	18	0	0	0	0	0	0	0	2	1	0	0
MarFov_fRGC6	0	0	0	0	0	0	0	0	0	0	0	0	80	0	1	0	0	0	0	0	0	0
MarFov_fRGC7	1	98	1	0	0	0	0	1	4	0	0	0	0	0	0	0	3	0	1	0	0	0
MarFov_fRGC8	2	0	3	0	0	0	0	0	0	0	1	107	0	0	0	0	0	0	0	5	6	0
MarFov_fRGC9	1	0	3	0	0	1	7	0	0	0	0	2	0	8	1	77	5	0	0	1	3	0
MarFov_OFF_MG	189	1	2	5	3	0	0	0	0	0	0	0	0	0	0	0	0	0	0	0	0	0
MarFov_OFF_PG_a	3	1	5	0	152	38	0	0	0	0	0	0	0	0	0	1	0	0	0	0	0	0
MarFov_OFF_PG_b	10	0	1	1	176	10	0	0	0	0	0	0	0	0	0	0	0	0	0	0	0	0
MarFov_ON_MG	26	1	1	172	0	0	0	0	0	0	0	0	0	0	0	0	0	0	0	0	0	0
MarFov_ON_PG	7	186	3	0	0	0	1	0	0	0	0	0	0	0	0	0	0	0	0	0	0	0
MarPer_OFF_MG	159	1	2	37	0	0	0	0	0	0	0	0	0	0	0	0	0	0	0	0	0	0
MarPer_OFF_PG_a	0	60	0	0	0	0	0	0	0	0	0	0	0	0	0	0	0	0	0	0	0	0
MarPer_OFF_PG_b	5	46	0	0	0	0	0	0	0	0	0	0	0	0	0	0	0	0	0	0	0	0
MarPer_ON_MG	0	20	0	0	0	0	0	144	32	0	0	0	0	0	0	0	2	0	1	0	0	0
MarPer_ON_PG	1	0	3	0	0	1	0	0	0	2	149	0	0	0	0	0	0	0	0	2	0	0
MarPer_pRGC1	0	0	11	0	0	0	0	0	0	149	1	0	0	2	0	0	0	0	0	0	1	0
MarPer_pRGC10	0	0	1	0	0	0	0	0	0	0	0	0	0	52	0	0	0	0	0	0	0	0
MarPer_pRGC11	0	0	59	0	0	1	0	0	0	2	0	0	0	7	0	2	0	0	0	1	0	0
MarPer_pRGC12/13	0	0	0	0	0	0	0	0	0	0	0	87	0	0	0	0	0	0	0	0	4	0
MarPer_pRGC14	0	0	2	0	0	0	0	0	0	0	0	0	0	4	0	55	1	2	0	0	0	0
MarPer_pRGC3	0	0	103	0	0	0	2	0	0	3	0	0	0	11	0	1	0	0	0	0	0	0
MarPer_pRGC4/9	0	0	4	0	0	2	0	0	0	0	3	115	0	0	0	0	0	0	0	7	4	0
MarPer_pRGC5	11	0	1	1	7	116	2	0	0	0	4	0	0	0	0	1	0	0	0	0	0	0
MarPer_pRGC6	0	0	0	0	0	0	78	0	0	0	0	0	0	0	0	5	0	0	0	0	0	0
MarPer_pRGC7_a	0	0	1	0	0	0	0	0	0	0	0	0	0	0	0	0	1	75	26	1	0	0
MarPer_pRGC7_b	0	0	0	0	0	0	0	0	0	0	0	0	0	0	5	0	25	0	0	0	0	0
MarPer_pRGC8	0	0	0	0	0	0	0	0	0	0	0	0	82	0	0	0	1	1	0	0	0	0
Mou_C1_W3L1	0	0	0	0	0	0	0	0	0	0	0	0	0	0	0	0	0	0	0	0	200	0
Mou_C10	0	0	1	0	0	0	0	0	0	0	0	0	0	0	0	0	0	2	194	2	0	0
Mou_C11	0	1	2	0	0	0	0	1	0	190	0	3	0	1	0	1	0	0	1	0	0	0
Mou_C12_ooDSGC_N	0	0	0	0	0	0	0	0	0	0	0	0	0	0	4	0	195	1	0	0	0	0
Mou_C13_W3L2	0	0	0	0	0	0	0	1	0	1	0	0	197	0	0	0	0	0	0	0	0	0
Mou_C14	1	0	0	0	0	0	0	0	0	1	0	0	0	1	0	0	195	1	0	0	0	0
Mou_C15	0	0	2	0	0	1	0	0	0	1	0	1	0	0	0	192	0	0	0	0	0	0
Mou_C16_ooDSGC_DV	0	0	0	0	0	0	0	0	0	0	0	0	1	0	0	0	2	197	0	0	0	0
Mou_C17_TRGC_S1	191	1	1	0	0	0	0	0	0	0	0	0	0	1	0	4	0	0	0	0	0	0
Mou_C18	0	197	0	0	0	0	0	2	0	0	0	0	0	0	0	0	0	0	0	0	0	0
Mou_C19	0	0	0	0	0	0	0	0	0	0	0	0	0	200	0	0	0	0	0	0	0	0
Mou_C2_W3D1	0	0	2	0	0	0	0	0	0	1	0	1	0	0	0	0	0	0	0	0	196	0
Mou_C20	0	0	1	0	0	0	1	0	0	0	0	1	2	191	0	1	0	1	0	0	0	0
Mou_C21_TRGC_S2	0	0	2	0	0	1	0	1	0	6	184	0	1	0	0	1	0	0	0	0	0	0
Mou_C22_MX	0	1	0	2	0	0	0	178	14	0	0	0	0	0	0	2	1	0	0	0	0	0
Mou_C23_W3D2	0	1	3	0	0	189	0	0	0	0	0	0	0	0	0	1	1	0	1	0	1	0
Mou_C24	0	0	2	0	0	0	1	1	0	0	1	0	0	0	0	0	0	15	1	179	0	0
Mou_C25	0	0	0	0	1	0	0	0	0	0	0	0	0	14	179	3	0	0	0	0	0	0
Mou_C26	0	0	0	0	0	0	0	0	0	0	0	0	0	1	0	196	0	0	0	0	0	0
Mou_C27	0	193	0	0	0	0	0	3	1	0	0	0	0	0	0	0	0	0	0	0	0	0
Mou_C28_FmidiOFF	0	0	14	0	0	0	167	1	0	0	0	1	0	0	0	2	2	0	0	0	0	0
Mou_C29	1	0	1	0	0	0	0	1	0	0	0	0	0	2	1	193	0	0	0	0	0	0
Mou_C3_FminiON	0	0	0	0	0	0	0	1	0	0	0	189	0	0	0	0	0	0	0	0	10	0
Mou_C30_W3D3	0	0	7	0	5	175	0	1	0	0	2	3	0	2	0	1	0	1	0	1	0	0
Mou_C31_M2	0	1	0	5	0	0	0	6	184	0	0	0	0	0	0	0	0	0	1	0	0	0
Mou_C32_FRGC_novel	0	0	0	0	0	0	191	0	0	0	1	0	0	1	2	0	2	0	0	0	0	0
Mou_C33_M1a	0	1	0	0	0	0	0	0	192	1	0	2	0	1	0	0	0	0	0	0	0	0
Mou_C34	0	0	0	0	195	2	0	0	0	0	0	0	0	0	0	0	0	0	0	0	0	0
Mou_C35	0	0	0	0	0	0	0	0	0	0	0	0	0	5	193	1	0	0	0	0	0	0
Mou_C36	0	0	0	0	0	0	0	0	0	0	0	0	0	0	0	0	200	0	0	0	0	0
Mou_C37	0	199	1	0	0	0	0	0	0	0	0	0	0	0	0	0	0	0	0	0	0	0
Mou_C38_FmidiON	0	0	2	0	0	2	181	0	0	8	1	0	0	1	0	1	0	0	0	0	1	0
Mou_C39	0	0	0	0	0	0	0	0	0	0	0	0	0	199	0	0	1	0	0	0	0	0
Mou_C4_FminiOFF	0	0	196	0	0	0	0	0	0	0	0	0	1	0	0	2	0	0	0	0	1	0
Mou_C40_M1b	0	0	0	0	0	0	0	0	170	0	0	0	0	0	0	1	1	0	1	0	0	0
Mou_C41_AlphaONT	0	121	0	0	0	0	0	0	1	0	0	0	0	0	0	0	0	0	0	0	0	0
Mou_C42_AlphaOFFS	111	0	0	0	1	0	0	0	0	0	0	0	0	0	0	0	0	0	0	0	0	0
Mou_C43_AlphaONS_M4	0	0	0	97	0	0	0	9	0	0	0	0	0	0	0	0	0	0	0	0	0	0
Mou_C44	0	7	0	0	0	0	0	0	50	0	0	0	0	0	0	0	0	0	1	0	1	0
Mou_C45_AlphaOFFT	0	0	0	0	54	0	0	0	0	0	0	0	0	0	0	0	0	0	0	0	0	0
Mou_C5_JRGC	0	0	2	0	0	0	0	0	0	0	0	0	1	1	0	195	0	0	0	0	0	0
Mou_C6_W3B	0	0	1	0	0	1	0	0	0	0	0	184	1	1	0	2	1	0	0	0	8	0
Mou_C7	0	0	1	0	0	0	0	11	188	0	0	0	0	0	0	0	0	0	0	0	0	0
Mou_C8	0	3	1	1	0	0	0	193	2	0	0	0	0	0	0	0	0	0	0	0	0	0
Mou_C9_TRGC_novel	0	0	0	0	0	0	1	0	0	0	0	0	0	0	0	199	0	0	0	0	0	0
Opo_1	0	0	4	0	0	0	0	0	0	0	0	180	1	0	0	0	0	0	0	0	14	0
Opo_10	0	0	35	0	0	0	0	0	0	1	0	0	1	111	0	5	0	0	0	0	5	0
Opo_11	0	2	16	1	0	3	1	2	0	0	110	0	1	0	0	1	0	0	0	0	0	0
Opo_12	0	1	0	0	0	0	0	0	0	0	0	117	1	0	0	0	0	0	0	3	1	0
Opo_13	1	1	35	0	6	54	1	0	0	2	14	0	0	0	0	6	0	0	0	0	0	0
Opo_14	0	4	1	0	0	1	0	0	0	0	3	0	0	0	0	0	0	8	0	99	0	0
Opo_15	0	0	1	0	0	0	0	1	0	0	0	0	0	85	1	16	0	0	0	0	0	0
Opo_16	0	0	5	0	0	0	1	0	1	0	0	0	0	0	0	94	0	0	0	0	0	0
Opo_17	0	0	5	1	0	0	0	1	1	0	0	0	0	20	18	53	0	0	0	0	0	0
Opo_18	0	0	11	0	0	0	0	0	0	0	0	0	0	86	0	0	0	0	0	0	1	0
Opo_19	0	1	7	0	0	0	1	0	0	0	0	0	0	1	0	80	0	0	0	0	0	0
Opo_2	110	14	8	47	0	0	11	3	1	0	0	0	0	0	0	1	0	0	0	0	0	0
Opo_20	0	5	12	0	0	0	18	0	0	0	0	0	0	0	0	50	0	0	0	0	0	0
Opo_21	0	0	2	0	0	0	2	0	0	0	0	0	0	1	2	74	0	0	0	0	0	0
Opo_22	1	0	4	0	57	1	1	1	0	0	0	0	0	0	0	1	0	0	0	0	0	0
Opo_23	0	0	2	0	0	0	0	0	0	0	0	0	0	2	52	0	7	0	0	0	0	0
Opo_24	0	0	0	0	0	0	0	0	0	0	0	0	0	0	13	0	50	0	0	0	0	0
Opo_25	1	0	0	0	0	0	56	0	0	0	0	0	0	0	0	0	0	0	0	0	0	0
Opo_26	0	4	1	0	0	0	1	0	0	0	0	0	0	1	14	2	13	0	0	0	0	0
Opo_27	10	0	0	0	24	0	0	0	0	0	0	0	0	0	0	0	0	0	0	0	0	0
Opo_28	0	0	1	16	0	0	2	2	0	0	0	0	0	1	2	0	3	0	0	0	0	0
Opo_29	0	0	9	0	0	0	4	2	0	0	0	0	0	2	0	8	0	0	0	0	0	0
Opo_3	0	0	17	0	0	0	0	0	0	153	0	0	4	19	0	0	0	0	0	0	7	0
Opo_4	0	0	51	0	0	0	0	0	0	0	0	0	3	109	0	28	0	0	0	0	4	0
Opo_5	0	0	6	0	0	0	0	2	0	0	0	1	1	1	27	1	156	0	0	0	1	0
Opo_6	0	3	1	0	0	0	0	1	0	0	0	0	0	0	0	0	0	0	191	1	0	0
Opo_7	1	0	4	0	0	0	0	0	0	0	0	0	0	0	0	0	0	179	0	11	0	0
Opo_8	0	0	17	0	0	2	0	0	0	7	0	23	82	12	0	0	0	0	0	0	42	0
Opo_9	0	0	9	0	7	126	0	0	0	0	13	0	0	0	0	1	0	0	0	0	0	0
Per_1	1	1	0	0	0	0	0	0	0	1	0	0	1	0	9	1	185	0	0	0	0	0
Per_10	0	0	0	0	0	200	0	0	0	0	0	0	0	0	0	0	0	0	0	0	0	0
Per_11	0	0	196	0	0	0	2	0	0	0	0	1	1	0	0	0	0	0	0	0	0	0
Per_12	0	5	1	0	0	0	0	0	0	0	0	0	0	0	0	0	0	0	192	2	0	0
Per_13	0	0	2	0	0	0	0	0	0	1	0	2	195	0	0	0	0	0	0	0	0	0
Per_14	0	182	4	0	0	0	0	1	10	0	0	0	0	0	0	2	0	0	0	0	0	0
Per_15	0	0	1	0	0	0	0	0	0	0	0	0	0	7	0	0	0	0	0	0	191	0
Per_16	0	0	1	0	0	0	0	26	173	0	0	0	0	0	0	0	0	0	0	0	0	0
Per_17	1	1	2	0	0	0	0	0	0	0	0	193	0	1	0	1	0	0	0	0	0	0
Per_18	176	2	2	0	0	0	2	0	0	0	0	0	0	1	0	12	3	0	0	0	0	0
Per_19	0	0	1	0	0	0	0	0	0	0	0	0	0	1	0	198	0	0	0	0	0	0
Per_2	0	2	2	0	0	1	1	0	0	0	0	0	1	2	1	3	0	185	0	1	0	0
Per_20	1	0	3	0	0	0	0	0	0	0	0	0	0	0	0	196	0	0	0	0	0	0
Per_21	0	0	5	0	0	1	0	0	0	0	0	0	0	7	180	3	1	0	0	0	0	0
Per_22	0	0	1	0	0	0	0	1	0	0	0	0	0	12	180	3	0	2	0	0	0	0
Per_23	197	1	1	0	0	0	0	0	0	0	0	0	0	1	0	0	0	0	0	0	0	0
Per_24	0	0	3	0	0	0	0	0	0	0	0	196	0	0	0	0	0	0	0	0	1	0
Per_25	0	0	1	0	0	0	0	0	0	0	0	0	0	0	0	0	181	0	0	0	0	0
Per_26	0	0	5	0	0	0	0	0	0	3	0	0	1	165	1	1	0	0	0	0	0	0
Per_27	0	1	1	0	0	0	0	0	0	3	0	153	0	5	0	0	1	0	0	0	1	0
Per_28	0	0	5	0	0	0	144	0	0	3	0	0	0	1	1	0	0	0	0	0	0	0
Per_29	0	0	0	0	0	0	1	0	0	0	0	0	0	0	0	150	0	0	0	0	0	0
Per_3	0	0	6	0	0	0	0	0	0	193	1	0	0	0	0	0	0	0	0	0	0	0
Per_30	1	4	2	0	2	131	0	0	0	0	2	2	0	0	0	0	0	2	0	0	0	0
Per_31	0	0	0	0	0	0	0	0	0	0	0	0	0	2	2	115	0	0	0	0	0	0
Per_32	0	0	0	0	0	0	0	0	0	0	0	1	0	5	103	6	0	0	0	0	0	0
Per_33	0	1	0	0	0	0	111	0	0	0	0	0	0	1	0	2	0	0	0	0	0	0
Per_34	1	0	0	101	0	0	0	5	1	0	0	0	0	0	0	0	0	0	0	0	0	0
Per_35	0	0	4	0	0	0	95	0	0	0	0	0	0	0	0	4	0	0	0	0	0	0
Per_36	0	0	0	0	95	3	1	0	0	0	0	0	0	1	0	1	0	0	0	0	0	0
Per_37	0	0	2	0	0	0	0	0	69	0	0	0	0	0	0	0	0	0	0	0	0	0
Per_38	1	0	0	0	41	0	0	0	0	0	0	0	0	0	0	0	0	0	0	0	0	0
Per_4	0	0	1	0	0	0	0	0	0	0	0	1	2	1	0	0	0	0	0	0	195	0
Per_5	0	0	1	0	0	0	0	0	0	0	1	1	0	0	0	0	0	196	0	0	1	0
Per_6	0	1	0	0	0	5	1	0	0	0	1	0	0	0	0	1	0	8	0	183	0	0
Per_7	0	0	1	2	0	0	0	148	49	0	0	0	0	0	0	0	0	0	0	0	0	0
Per_8	0	0	0	0	0	0	0	0	0	0	0	0	0	198	0	0	0	0	0	0	2	0
Per_9	0	0	1	0	0	0	0	0	0	0	197	0	0	1	0	0	0	1	0	0	0	0
Pig_1	163	6	29	2	0	0	0	0	0	0	0	0	0	0	0	0	0	0	0	0	0	0
Pig_10	1	1	0	0	0	0	0	0	0	0	0	1	0	196	0	0	0	0	0	0	0	0
Pig_11	2	2	1	0	2	0	0	0	0	0	0	0	192	1	0	0	0	0	0	0	0	0
Pig_12	0	0	0	0	0	0	0	0	0	0	0	0	0	0	0	0	0	194	0	6	0	0
Pig_13	0	1	13	0	1	0	164	0	0	1	0	0	0	5	0	15	0	0	0	0	0	0
Pig_14	2	189	3	2	0	0	0	1	0	0	0	0	0	0	0	0	1	0	0	0	0	0
Pig_15	0	4	4	0	0	2	0	188	0	0	0	0	0	0	0	1	0	0	0	0	0	0
Pig_16	1	1	4	0	0	0	0	0	0	0	0	0	0	190	1	3	0	0	0	0	0	0
Pig_17	66	9	5	1	51	14	8	5	0	0	0	0	3	3	3	4	14	0	0	0	0	0
Pig_18	1	0	1	21	0	0	0	119	56	0	0	0	0	0	0	0	0	0	0	0	0	0
Pig_19	5	0	4	0	0	1	0	0	0	0	0	0	0	3	1	184	0	0	0	0	0	0
Pig_2	0	0	0	0	9	190	0	0	0	0	0	0	0	0	0	0	0	0	0	0	0	0
Pig_20	6	3	18	0	1	2	5	0	0	0	0	0	0	0	0	161	0	1	0	0	0	0
Pig_21	0	0	3	0	0	0	0	0	0	5	190	0	1	0	0	0	0	0	0	1	0	0
Pig_22	3	92	68	1	1	14	3	9	0	0	3	0	0	2	0	2	0	0	0	0	0	0
Pig_23	1	0	1	0	0	0	0	0	0	0	0	0	0	1	0	196	0	0	0	0	0	0
Pig_24	0	1	8	0	0	0	8	0	0	1	0	0	0	1	0	173	0	0	0	0	0	0
Pig_25	6	172	10	2	0	0	0	0	0	0	0	0	0	0	0	2	0	0	0	0	0	0
Pig_26	0	0	0	0	0	0	0	0	0	0	0	0	0	0	0	1	188	1	0	0	0	0
Pig_27	0	0	15	0	0	0	2	0	0	0	0	0	0	5	0	144	0	0	0	0	0	0
Pig_28	1	0	0	0	0	0	2	0	0	0	0	0	0	1	0	154	0	0	0	0	0	0
Pig_29	0	1	0	0	0	0	0	0	0	0	0	0	0	0	0	152	0	0	0	0	0	0
Pig_3	0	1	1	0	0	0	0	0	0	0	0	0	0	0	4	0	193	0	0	0	0	0
Pig_30	0	0	133	0	0	0	2	0	0	3	2	0	0	1	0	7	0	0	0	0	0	0
Pig_31	0	0	0	0	0	0	0	1	123	0	0	0	0	0	0	0	0	0	0	0	0	0
Pig_32	0	1	0	0	0	0	0	0	0	0	0	0	0	1	110	9	1	0	0	0	0	0
Pig_33	0	1	0	0	0	0	0	0	0	0	0	0	0	0	0	0	0	0	109	1	0	0
Pig_34	7	98	1	2	0	0	1	0	0	0	0	0	0	0	0	0	0	0	1	0	0	0
Pig_35	0	0	1	0	1	0	86	1	0	0	0	0	0	0	0	4	0	0	0	0	0	0
Pig_36	0	0	1	0	0	0	0	0	0	0	0	74	1	0	0	0	0	0	0	0	6	0
Pig_37	1	1	3	0	0	0	0	0	0	0	0	0	0	0	1	1	43	0	0	0	0	0
Pig_4	65	7	0	125	1	0	0	1	0	0	0	0	0	0	0	0	0	0	0	0	0	0
Pig_5	0	7	0	0	0	0	0	0	0	0	0	31	1	2	0	0	0	0	0	0	159	0
Pig_6	0	0	3	0	0	0	0	0	0	0	2	190	4	0	0	0	0	1	0	0	0	0
Pig_7	0	1	8	0	0	0	0	0	0	182	7	0	0	0	0	0	0	0	0	0	1	0
Pig_8	0	0	0	0	0	0	0	0	0	0	0	1	0	0	0	0	0	194	0	5	0	0
Pig_9	2	0	0	1	1	1	0	0	0	0	1	0	1	1	0	0	0	10	1	180	0	0
Rha_1	0	1	6	0	0	0	0	0	0	1	2	184	3	0	0	0	0	0	0	0	3	0
Rha_10	0	0	4	0	0	0	0	0	0	0	2	0	0	0	0	1	0	177	0	16	0	0
Rha_11	1	0	16	0	0	1	0	0	0	0	1	1	2	2	1	175	0	0	0	0	0	0
Rha_12	1	1	6	1	0	0	0	0	0	0	0	0	1	2	15	0	171	2	0	0	0	0
Rha_13	0	0	11	0	4	173	0	0	0	0	7	1	1	1	0	0	0	0	0	1	1	0
Rha_14	0	0	5	0	11	180	0	0	0	1	3	0	0	0	0	0	0	0	0	0	0	0
Rha_15	0	0	20	0	0	0	0	2	0	0	0	0	0	18	143	12	2	0	0	0	2	0
Rha_16	2	4	10	18	1	1	0	141	13	0	0	1	5	2	0	1	0	0	0	0	1	0
Rha_17	0	0	1	0	0	0	0	0	0	0	0	199	0	0	0	0	0	0	0	0	0	0
Rha_18	1	2	25	0	1	0	7	0	0	3	0	0	3	1	1	156	0	0	0	0	0	0
Rha_19	0	0	10	0	0	0	0	0	0	0	0	0	1	189	0	0	0	0	0	0	0	0
Rha_2	0	0	3	0	0	0	0	0	0	0	0	14	6	0	0	0	0	0	0	0	177	0
Rha_20	0	0	11	0	0	0	1	0	0	0	0	0	0	173	11	1	1	1	0	0	0	0
Rha_21	0	0	7	0	0	0	0	0	0	0	0	2	3	7	167	0	14	0	0	0	0	0
Rha_22	2	0	5	1	0	0	7	0	0	0	0	0	0	0	0	185	0	0	0	0	0	0
Rha_23	0	1	29	0	0	0	0	7	0	2	0	1	1	108	10	34	1	0	0	0	3	0
Rha_24	1	191	4	1	0	0	0	0	0	1	0	0	0	0	0	1	1	0	0	0	0	0
Rha_25	0	181	1	1	1	1	0	13	0	0	0	0	0	0	0	0	1	0	1	0	0	0
Rha_26	114	7	18	5	2	0	14	1	0	0	0	1	0	0	0	37	0	0	0	0	0	0
Rha_27	0	0	0	0	0	0	0	21	178	0	0	0	0	0	0	1	0	0	0	0	0	0
Rha_28	0	2	1	0	0	0	0	0	0	0	0	0	1	0	124	3	69	0	0	0	0	0
Rha_29	1	0	7	0	0	0	2	0	0	0	0	0	0	9	19	162	0	0	0	0	0	0
Rha_3	0	1	13	0	0	0	0	0	0	178	0	0	3	3	0	1	0	0	0	0	1	0
Rha_30	0	2	1	0	134	50	1	0	0	0	3	0	1	3	0	2	0	1	0	0	0	0
Rha_31	50	0	8	9	8	0	113	0	0	2	0	0	0	1	0	8	0	1	0	0	0	0
Rha_32	0	6	0	0	0	0	0	0	0	0	0	0	0	0	0	0	0	1	192	1	0	0
Rha_33	0	58	0	0	0	0	4	0	0	0	0	0	0	0	0	0	2	0	0	0	0	0
Rha_4	0	0	17	0	0	0	0	0	0	0	0	0	2	18	0	0	0	1	0	0	162	0
Rha_5	0	0	179	0	0	0	5	1	0	3	0	0	0	0	0	4	0	0	0	0	6	0
Rha_6	0	0	7	0	0	0	0	0	0	1	0	0	1	185	0	0	0	0	0	0	6	0
Rha_7	0	0	10	0	0	0	0	0	0	1	2	5	175	1	1	0	0	0	0	0	4	0
Rha_8	0	0	24	0	0	1	0	1	0	9	155	2	5	0	0	0	0	0	0	1	2	0
Rha_9	0	0	2	0	0	0	0	0	0	0	4	2	1	0	0	1	0	14	2	174	0	0
She_1	0	0	2	0	0	0	0	0	0	140	0	0	1	0	0	0	0	0	0	0	2	0
She_10	0	0	0	0	0	0	1	0	0	0	0	0	0	28	11	19	0	0	0	0	0	0
She_11	0	0	0	0	1	0	0	0	0	0	0	57	0	0	0	0	0	0	0	0	0	0
She_12	0	0	0	0	0	0	0	1	0	2	0	0	0	1	0	1	0	1	0	0	0	0
She_13	0	0	0	0	0	0	0	0	0	0	0	0	57	0	0	0	0	0	0	0	0	0
She_14	0	0	2	0	0	0	46	0	0	0	0	0	0	0	0	1	0	0	0	0	0	0
She_15	0	0	25	0	0	0	0	0	0	0	3	0	0	0	0	21	0	0	0	0	0	0
She_16	0	1	0	0	0	0	0	0	0	0	0	0	0	0	7	0	42	0	0	0	0	0
She_17	0	0	1	0	0	0	0	0	0	0	0	45	0	0	0	0	0	0	0	0	0	0
She_18	0	0	0	0	0	0	0	0	0	0	0	0	0	0	0	44	0	1	0	0	0	0
She_19	0	0	0	0	0	0	0	0	0	0	0	0	0	0	0	0	0	22	15	2	0	0
She_2	81	1	8	4	0	0	0	0	0	0	0	0	0	0	0	0	0	0	0	0	0	0
She_3	0	1	0	20	0	0	0	59	2	0	0	0	0	0	0	0	0	0	0	0	0	0
She_4	0	0	1	0	22	48	0	0	0	0	0	0	0	0	0	0	0	0	0	0	0	0
She_5	0	0	1	0	0	0	0	0	0	0	0	0	0	68	0	0	0	0	0	0	1	0
She_6	0	0	0	0	0	0	0	35	30	0	0	0	0	0	0	0	0	0	0	0	0	0
She_7	0	0	1	0	0	0	0	0	0	0	0	0	0	0	0	0	0	0	0	0	62	0
She_8	0	0	3	0	0	1	0	0	0	0	55	0	1	0	0	0	0	0	0	0	0	0
She_9	1	46	0	0	0	0	0	1	7	0	0	0	0	0	0	0	0	0	0	0	0	0
Squ_1	0	1	91	0	0	3	0	0	0	52	5	1	12	13	0	1	1	0	0	0	15	0
Squ_10	2	5	108	0	0	4	6	0	0	0	18	0	6	1	0	45	0	0	0	0	1	0
Squ_11	6	0	1	0	69	110	5	0	0	0	4	0	0	0	0	0	0	0	0	0	0	0
Squ_12	0	0	1	0	0	0	0	0	0	0	3	0	1	0	0	0	0	11	15	168	0	0
Squ_13	2	1	3	0	0	0	0	0	0	0	0	0	0	0	0	191	0	0	0	0	0	0
Squ_14	3	1	6	1	6	0	8	0	0	0	0	0	1	0	0	168	0	0	0	0	0	0
Squ_15	0	0	6	0	0	0	0	0	0	0	1	0	0	180	2	5	0	0	0	0	0	0
Squ_16	0	1	8	0	0	33	0	2	0	0	135	0	0	1	0	1	0	0	0	0	0	0
Squ_17	3	8	10	1	0	0	23	0	0	1	0	0	1	0	0	116	0	0	0	2	0	0
Squ_18	0	0	3	0	17	140	0	0	0	0	6	0	0	0	0	0	0	0	0	0	0	0
Squ_19	0	0	0	0	0	0	0	0	0	0	0	0	0	0	2	0	160	0	0	0	0	0
Squ_2	0	1	12	0	0	0	0	0	0	177	2	0	0	2	0	1	0	0	0	1	1	0
Squ_20	3	0	1	1	1	0	1	0	0	0	0	0	0	0	5	0	148	0	0	1	0	0
Squ_21	0	0	0	0	0	0	0	0	1	0	0	0	0	143	0	1	0	0	0	0	0	0
Squ_22	0	3	3	0	0	0	0	0	0	0	0	0	0	9	108	10	8	0	0	0	0	0
Squ_23	0	1	26	0	4	4	3	0	0	10	4	3	12	14	1	4	1	7	0	6	6	0
Squ_24	1	40	0	7	3	0	0	29	54	0	0	0	0	0	0	0	1	0	0	0	0	0
Squ_25	2	2	24	1	0	0	61	3	0	0	0	0	0	1	1	34	0	0	0	0	0	0
Squ_26	0	0	4	0	0	0	0	0	1	0	0	0	100	4	1	2	1	0	0	0	0	0
Squ_27	44	0	0	39	0	0	5	0	0	0	0	0	0	0	0	0	0	0	0	0	0	0
Squ_28	0	0	0	0	0	0	0	0	0	0	0	0	0	0	0	82	1	0	0	0	0	0
Squ_29	20	2	4	0	0	0	3	0	1	0	0	0	0	1	0	44	0	0	0	0	0	0
Squ_3	0	2	19	0	0	0	0	1	0	2	1	1	168	1	0	1	0	0	0	0	0	0
Squ_30	0	0	0	0	54	16	0	0	0	0	0	0	0	0	0	0	0	0	0	0	0	0
Squ_31	0	59	0	0	0	0	1	0	0	0	0	0	0	0	0	0	0	0	0	0	0	0
Squ_32	0	1	0	0	0	0	0	0	0	0	0	0	0	0	0	58	0	0	0	0	0	0
Squ_4	0	1	1	0	0	0	0	0	0	1	0	3	2	1	0	0	1	3	1	2	183	0
Squ_5	1	0	4	0	0	0	0	0	0	0	0	0	0	192	0	0	0	0	0	0	3	0
Squ_6	0	0	1	0	1	0	0	1	0	0	0	0	0	0	0	0	0	189	0	8	0	0
Squ_7	0	0	0	0	0	0	0	0	0	1	0	192	1	0	0	0	0	0	0	1	3	0
Squ_8	0	0	3	0	0	0	0	0	1	0	0	0	0	14	171	1	8	1	0	0	0	0
Squ_9	0	1	1	0	0	0	0	0	0	1	1	183	3	1	0	0	0	0	0	3	5	0
Tre_1	192	1	3	1	0	0	3	0	0	0	0	0	0	0	0	0	0	0	0	0	0	0
Tre_10	0	0	0	0	0	0	0	0	0	0	0	2	0	0	0	0	0	193	1	4	0	0
Tre_11	0	0	13	0	0	1	0	0	0	2	179	3	1	0	0	1	0	0	0	0	0	0
Tre_12	0	0	3	0	0	0	1	0	0	0	0	0	0	1	9	1	182	1	0	0	0	0
Tre_13	0	0	5	0	0	0	0	0	0	0	0	0	0	45	148	0	1	0	0	0	0	0
Tre_14	0	1	3	0	0	0	0	0	0	0	0	0	3	0	0	0	193	0	0	0	0	0
Tre_15	0	1	18	0	0	0	157	1	0	0	0	0	1	1	0	16	0	2	0	0	0	0
Tre_16	0	0	2	0	0	0	3	0	0	0	0	0	3	0	0	192	0	0	0	0	0	0
Tre_17	0	189	5	0	0	0	0	2	1	0	0	0	1	0	0	1	0	0	0	0	0	0
Tre_18	0	0	3	0	0	0	0	0	0	0	0	0	0	196	0	0	0	0	0	0	0	0
Tre_19	0	1	187	0	0	0	1	0	0	8	0	0	0	0	0	1	0	0	0	0	1	0
Tre_2	0	0	1	0	0	0	0	0	0	0	0	2	197	0	0	0	0	0	0	0	0	0
Tre_20	0	0	0	0	0	0	0	99	100	0	0	0	0	0	0	0	0	0	0	0	0	0
Tre_21	0	138	42	0	0	0	0	3	0	0	0	1	0	5	1	7	0	0	0	0	1	0
Tre_22	1	0	2	0	8	188	0	0	0	0	0	1	0	0	0	0	0	0	0	0	0	0
Tre_23	0	0	0	0	0	0	0	0	0	0	0	0	0	0	0	0	0	2	0	198	0	0
Tre_24	0	3	1	0	0	0	0	0	0	0	0	0	2	3	80	111	0	0	0	0	0	0
Tre_25	0	0	3	0	0	0	0	0	0	0	1	0	0	0	0	196	0	0	0	0	0	0
Tre_26	1	0	5	0	0	0	0	0	0	0	0	0	0	192	0	2	0	0	0	0	0	0
Tre_27	0	1	0	0	0	0	192	0	0	0	0	0	0	0	0	7	0	0	0	0	0	0
Tre_28	160	5	2	0	0	0	12	1	0	0	0	0	0	0	0	2	0	0	0	0	0	0
Tre_29	2	4	4	0	0	0	0	167	0	0	0	0	0	0	0	0	1	0	0	0	0	0
Tre_3	9	1	7	179	0	0	0	4	0	0	0	0	0	0	0	0	0	0	0	0	0	0
Tre_30	0	1	1	0	0	0	0	0	0	0	0	0	0	0	0	170	0	0	0	0	0	0
Tre_31	0	0	0	0	0	0	0	0	0	1	0	0	0	146	0	0	0	0	0	0	1	0
Tre_32	2	125	11	0	0	0	0	1	0	0	0	0	0	0	0	0	0	0	0	0	0	0
Tre_33	4	123	2	5	1	0	0	0	0	0	0	0	0	0	0	0	0	0	0	0	0	0
Tre_34	8	1	0	0	116	7	1	0	0	0	0	0	0	0	0	1	0	0	0	0	0	0
Tre_35	0	0	0	0	0	0	0	0	0	0	0	0	0	0	0	0	0	7	59	1	0	0
Tre_36	1	1	1	0	0	0	1	0	0	0	0	0	0	0	0	47	0	1	0	0	0	0
Tre_37	0	1	0	0	0	0	0	0	0	0	0	0	0	1	43	0	0	0	0	0	0	0
Tre_4	0	2	0	0	0	0	0	0	0	0	0	195	0	0	0	0	0	0	0	0	3	0
Tre_5	0	0	3	0	0	0	0	0	0	0	0	7	0	2	0	0	0	0	0	0	188	0
Tre_6	0	0	15	0	0	0	0	1	0	180	0	0	3	0	0	0	0	0	0	0	1	0
Tre_7	0	0	22	0	0	0	0	0	0	3	0	0	1	169	0	3	0	0	0	0	1	0
Tre_8	0	0	3	0	0	0	0	0	0	0	1	191	3	0	0	0	0	0	0	0	0	0
Tre_9	1	0	2	0	2	192	0	0	0	0	0	1	1	1	0	0	0	0	0	0	0	0
Chi_RGC-1	5	3	0	1	0	0	0	0	0	0	0	0	0	1	23	3	114	0	0	0	0	50
Chi_RGC-10	11	2	0	2	2	0	0	0	1	2	0	0	0	3	1	2	1	0	0	0	1	172
Chi_RGC-11	0	1	0	0	0	0	0	46	97	0	0	0	0	1	0	1	0	0	0	0	0	54
Chi_RGC-12	1	0	0	1	1	0	5	0	0	1	2	0	0	3	1	16	0	0	0	0	0	168
Chi_RGC-13	13	0	0	2	4	0	12	0	0	1	1	0	0	7	5	27	0	0	0	0	0	128
Chi_RGC-14	3	2	1	0	1	0	1	0	0	62	6	6	2	8	1	2	0	0	0	0	2	103
Chi_RGC-15	11	1	0	6	1	0	4	0	0	2	0	0	0	12	11	13	0	0	0	0	0	139
Chi_RGC-16	3	0	0	2	5	1	0	0	0	0	29	8	2	0	0	0	0	51	2	45	1	51
Chi_RGC-17	2	0	0	0	2	0	4	0	0	3	5	0	0	0	0	21	0	0	0	0	0	163
Chi_RGC-18	2	0	0	1	6	0	1	0	0	4	5	0	0	1	0	33	0	0	0	0	0	147
Chi_RGC-19	5	18	0	4	0	0	1	7	14	0	0	0	0	0	2	1	0	0	0	0	1	144
Chi_RGC-2	0	0	0	0	0	0	3	0	0	0	0	0	0	3	1	5	0	0	0	0	0	188
Chi_RGC-20	0	0	0	0	1	0	2	0	0	7	0	0	0	14	1	53	0	0	0	0	0	119
Chi_RGC-21	42	8	0	8	0	0	2	0	0	2	0	0	0	9	11	3	0	0	0	0	0	108
Chi_RGC-22	7	0	0	2	9	0	0	0	0	0	63	25	2	1	0	0	1	0	0	0	0	79
Chi_RGC-23	0	0	0	0	0	0	0	0	0	0	1	0	6	0	8	0	112	0	0	0	0	46
Chi_RGC-24	0	0	0	0	1	0	1	0	0	1	0	0	0	124	6	2	0	0	0	0	5	28
Chi_RGC-25	0	0	0	0	0	0	2	0	0	16	0	0	0	26	6	1	0	0	0	0	1	112
Chi_RGC-26	10	0	0	0	1	0	2	0	0	2	6	0	0	3	0	8	0	0	0	0	0	120
Chi_RGC-27	0	0	0	0	1	0	2	0	0	0	9	1	0	0	0	1	0	0	0	0	0	127
Chi_RGC-28	1	0	0	1	4	0	0	0	0	0	55	0	0	0	0	1	0	1	0	0	0	75
Chi_RGC-29	3	1	0	2	3	0	0	0	0	2	3	0	1	0	0	8	0	0	0	0	0	104
Chi_RGC-3	10	1	0	1	4	0	3	1	0	6	4	0	0	18	5	9	0	0	0	0	0	135
Chi_RGC-30	0	1	0	0	1	0	4	0	0	1	10	0	0	0	0	41	0	0	0	0	0	59
Chi_RGC-31	0	0	0	0	0	0	0	0	0	4	1	11	0	15	0	3	0	0	0	0	8	76
Chi_RGC-32	0	0	0	0	0	0	0	0	0	10	0	0	0	41	0	0	0	0	0	0	0	60
Chi_RGC-33	0	0	0	0	0	0	0	0	0	10	4	0	0	1	0	0	0	0	0	0	0	93
Chi_RGC-34	0	0	0	1	4	0	0	0	0	3	5	1	0	2	0	0	0	0	0	0	0	71
Chi_RGC-35	2	0	0	0	39	0	0	0	0	0	5	0	0	0	0	0	0	0	0	0	0	30
Chi_RGC-36	6	0	0	1	26	0	0	0	0	0	2	0	0	1	0	0	0	0	0	0	0	37
Chi_RGC-37	0	0	0	0	3	0	0	0	0	0	8	0	41	0	0	0	0	2	0	0	0	14
Chi_RGC-38	1	1	0	0	1	0	0	0	0	1	2	0	0	8	0	0	1	0	0	0	0	44
Chi_RGC-39	0	5	0	0	0	0	0	1	0	0	0	0	0	0	1	0	37	0	0	0	0	15
Chi_RGC-4	8	2	2	3	6	0	8	0	0	6	40	0	2	0	0	11	0	0	0	0	0	111
Chi_RGC-40	1	0	0	0	0	0	0	1	0	0	4	3	1	0	0	4	0	0	0	0	1	41
Chi_RGC-41	3	0	0	1	6	0	1	0	0	0	3	0	1	0	0	0	0	0	0	0	0	37
Chi_RGC-5	2	0	0	1	2	0	15	0	0	4	1	0	0	3	0	11	0	0	0	0	0	161
Chi_RGC-6	1	0	0	0	0	0	4	0	0	0	1	0	1	2	0	5	0	0	0	0	0	186
Chi_RGC-7	2	0	0	0	2	0	1	0	0	0	6	0	0	1	0	2	0	0	0	0	0	185
Chi_RGC-8	0	0	0	0	1	0	2	0	0	14	4	1	0	2	0	0	0	0	0	0	0	175
Chi_RGC-9	0	1	0	0	1	0	0	0	0	0	1	0	0	18	102	3	2	0	0	0	0	72
Fer_110	0	0	0	0	1	0	0	0	0	5	153	2	1	3	1	1	1	0	0	0	0	32
Fer_101	0	0	0	0	0	0	1	0	0	0	2	0	187	0	0	0	2	4	0	0	0	4
Fer_111	0	0	0	0	0	0	1	0	0	1	0	0	1	150	7	20	2	0	0	0	0	18
Fer_121	0	0	0	0	0	0	0	1	0	0	1	0	0	0	0	0	0	0	192	4	0	2
Fer_131	2	0	0	1	185	1	0	0	0	0	1	0	0	0	0	0	0	0	0	2	0	8
Fer_141	173	2	0	2	5	0	0	0	0	0	0	0	0	0	0	0	0	0	0	0	0	18
Fer_151	0	0	1	0	0	0	0	0	0	1	0	0	0	4	7	142	0	0	0	0	0	45
Fer_161	0	0	3	0	0	0	0	0	0	9	0	0	0	122	2	6	0	0	0	0	23	35
Fer_171	0	0	0	0	0	0	30	0	0	1	0	1	0	5	1	113	0	0	0	0	0	48
Fer_181	0	0	0	0	0	0	0	0	0	1	0	0	0	0	32	0	164	0	0	0	0	3
Fer_191	11	3	0	107	0	0	0	41	22	0	0	0	0	0	0	0	0	0	0	0	0	16
Fer_27	0	0	1	0	0	0	0	0	0	8	0	0	0	165	0	0	0	0	0	0	12	14
Fer_201	150	4	0	2	1	0	1	1	0	0	1	0	0	0	1	2	0	0	0	0	0	37
Fer_211	0	0	4	0	0	0	114	0	0	17	0	0	1	5	1	24	0	0	0	0	0	33
Fer_221	44	63	0	16	2	0	1	1	0	0	0	0	0	1	0	3	1	0	0	1	0	65
Fer_231	0	0	0	0	0	0	1	0	0	0	0	0	0	89	53	20	0	0	0	0	1	18
Fer_241	0	0	0	0	0	0	87	0	0	4	1	0	0	4	0	13	0	0	0	0	0	22
Fer_251	0	0	0	0	0	0	1	0	0	0	0	0	0	0	5	78	2	0	0	0	0	5
Fer_261	0	0	0	0	0	0	0	3	57	0	1	0	0	0	0	0	0	0	0	0	0	4
Fer_31	0	0	0	0	1	0	0	0	0	3	66	5	0	0	0	0	0	6	3	106	0	9
Fer_41	0	0	0	0	0	0	0	0	0	2	0	173	0	0	0	0	0	0	0	0	24	1
Fer_51	0	0	0	0	0	0	0	0	0	177	1	0	1	7	0	0	0	0	0	0	2	12
Fer_61	0	0	0	0	0	0	0	96	82	0	0	1	0	1	0	0	0	0	0	1	0	18
Fer_71	0	2	0	4	0	0	0	167	3	0	1	0	0	0	1	0	1	0	0	0	0	21
Fer_81	0	0	0	0	0	0	0	0	0	0	3	0	3	0	0	0	0	184	0	3	0	7
Fer_91	48	0	0	137	2	0	0	1	0	0	0	0	0	0	0	0	0	0	0	0	0	12
Hum_MG_OFF	160	6	0	21	6	0	10	5	0	1	4	0	0	2	1	5	1	0	0	0	0	178
Hum_MG_ON	33	4	0	134	5	0	3	11	0	2	5	1	0	1	0	8	0	1	0	0	0	192
Hum_PG_OFF	78	3	1	3	170	0	4	0	0	3	4	0	0	1	2	7	0	1	0	0	1	66
Hum_PG_ON	30	106	0	4	1	0	5	1	0	1	4	1	0	3	0	17	0	0	0	0	0	141
Hum_RGC10	5	92	0	1	1	0	3	0	0	0	2	1	0	1	1	9	0	0	0	0	0	72
Hum_RGC11	7	0	0	0	4	0	50	1	0	4	0	0	0	5	4	22	0	0	0	0	1	61
Hum_RGC12	0	0	0	0	0	0	1	0	0	30	31	2	1	7	2	6	1	0	0	3	0	40
Hum_RGC13	0	0	0	0	0	0	0	12	89	0	0	0	0	0	0	2	0	0	0	0	0	14
Hum_RGC14	0	0	0	0	0	0	1	0	0	2	2	0	2	10	18	4	46	1	0	0	0	13
Hum_RGC15	0	0	0	1	0	0	1	0	0	2	3	3	4	0	4	3	60	3	0	1	0	10
Hum_RGC16	0	0	0	0	0	0	0	0	0	2	19	40	1	0	0	0	0	0	0	10	8	4
Hum_RGC17	0	0	0	0	0	0	0	0	0	6	15	9	22	3	1	0	0	1	0	1	1	17
Hum_RGC18	0	0	0	0	0	0	0	0	0	3	1	0	1	0	5	0	48	1	0	0	0	5
Hum_RGC19	0	1	0	0	0	0	0	0	0	2	0	0	0	31	11	4	0	0	0	0	0	0
Hum_RGC20	0	1	0	0	0	0	0	1	0	0	0	0	0	1	0	1	0	1	19	10	0	8
Hum_RGC21	0	4	0	0	1	0	2	1	0	0	2	0	1	0	0	2	0	0	1	0	0	21
Hum_RGC4	42	3	0	9	172	0	4	1	0	0	2	2	1	1	0	4	0	0	0	0	0	66
Hum_RGC5	0	0	2	0	0	0	11	1	0	53	6	1	1	110	1	21	1	0	0	1	3	72
Hum_RGC6	2	1	0	1	0	0	0	99	4	2	5	1	0	1	0	4	1	1	0	1	1	93
Hum_RGC7	0	0	0	0	1	0	13	0	0	99	26	3	0	18	1	9	0	0	0	1	1	83
Hum_RGC8	1	0	0	0	0	0	9	0	1	10	3	0	0	64	25	67	5	0	0	0	0	42
Hum_RGC9	0	0	0	1	42	0	2	0	0	3	83	11	3	1	0	5	1	2	0	14	2	45
Liz_1	2	0	0	0	30	0	1	0	0	1	23	4	1	1	0	2	0	0	0	0	0	134
Liz_10	7	0	0	0	1	0	2	0	0	10	5	4	1	9	5	0	0	0	0	0	1	155
Liz_11	23	0	0	5	64	1	2	0	0	0	10	0	1	0	0	0	0	1	0	0	0	93
Liz_12	3	0	0	0	1	0	10	0	0	7	2	0	0	11	4	14	0	0	0	0	0	148
Liz_13	11	0	0	3	0	0	1	0	0	8	5	0	0	3	0	20	1	0	0	0	0	148
Liz_14	1	2	0	0	0	0	0	0	0	1	1	1	0	1	9	1	46	0	0	0	0	130
Liz_15	42	3	0	16	2	0	1	1	0	0	0	0	0	1	1	4	0	0	0	0	0	117
Liz_16	42	0	0	15	2	0	0	0	0	0	0	0	0	0	5	3	0	0	0	0	0	52
Liz_17	1	0	0	1	3	0	0	0	0	3	11	2	2	4	0	1	0	0	0	0	0	88
Liz_18	3	1	0	1	3	0	3	0	0	1	11	0	4	0	1	1	0	1	1	4	0	47
Liz_19	2	0	0	0	1	0	1	0	0	2	11	1	0	0	0	6	0	0	0	0	0	80
Liz_2	3	0	0	0	2	0	1	0	0	3	13	12	86	2	0	0	0	0	0	0	2	76
Liz_20	0	0	1	0	0	0	2	0	0	20	0	0	0	2	0	2	0	0	0	0	0	56
Liz_21	52	0	0	4	1	0	0	0	0	0	0	0	0	0	0	0	0	0	0	0	0	15
Liz_22	0	0	0	0	0	0	0	0	0	0	3	0	0	1	0	3	1	0	0	0	0	41
Liz_23	0	0	0	0	0	0	0	0	36	0	0	0	0	0	0	0	0	0	0	0	0	3
Liz_3	1	0	0	1	2	0	0	0	0	0	43	1	0	1	3	1	1	15	0	48	1	82
Liz_4	10	1	0	1	1	0	1	0	0	1	0	0	0	9	50	3	7	0	0	0	0	116
Liz_5	3	0	1	2	0	0	0	0	0	10	2	0	1	79	6	3	0	0	0	0	0	93
Liz_6	0	0	0	0	23	0	1	1	0	1	32	2	1	1	0	0	0	0	0	0	0	137
Liz_7	0	0	0	0	5	0	1	0	0	1	13	87	2	1	0	1	0	0	0	0	5	84
Liz_8	1	0	0	1	5	0	0	0	0	0	50	6	3	0	0	0	0	4	0	71	0	59
Liz_9	21	18	0	9	1	0	0	5	2	2	0	0	0	6	3	17	2	0	0	1	0	113
Mac_fRGC10	5	3	0	1	0	0	59	0	0	0	0	0	0	1	1	2	0	0	0	0	0	14
Mac_fRGC11	0	0	0	0	2	0	0	0	0	1	8	35	14	0	0	0	0	0	0	0	6	2
Mac_fRGC12	0	0	0	0	0	0	0	0	0	0	0	0	0	0	0	0	0	0	46	0	0	0
Mac_fRGC13	0	0	0	0	1	0	3	0	0	22	3	0	0	2	0	0	0	0	0	0	2	6
Mac_fRGC14	0	0	0	0	0	0	0	0	24	0	0	0	0	0	0	0	0	0	0	0	0	0
Mac_fRGC15	0	0	0	0	0	0	0	0	0	0	0	0	0	17	1	0	0	0	0	0	0	0
Mac_fRGC16	0	0	0	0	0	0	0	0	0	0	0	0	0	2	0	14	1	0	0	0	0	0
Mac_fRGC5	0	0	0	2	0	0	0	150	1	0	0	0	1	0	0	0	1	0	0	0	1	43
Mac_fRGC6	0	0	0	0	1	0	0	0	0	0	0	0	0	173	10	1	0	0	0	0	0	5
Mac_fRGC7	2	181	0	0	0	0	0	0	0	0	0	0	0	0	0	0	0	0	0	0	0	15
Mac_fRGC8	0	0	0	0	0	0	10	0	0	116	1	0	1	8	16	0	0	0	0	0	0	27
Mac_fRGC9	0	0	0	0	7	0	0	0	0	1	90	0	1	0	0	0	0	0	0	0	0	3
Mac_MG_OFF	325	7	0	9	25	0	1	2	0	0	2	0	0	0	1	0	0	2	0	0	0	25
Mac_MG_ON	5	6	0	372	4	0	0	1	0	0	0	0	0	0	1	0	0	0	0	0	0	10
Mac_PG_OFF	8	0	0	0	371	0	0	0	0	0	0	0	0	0	0	0	0	0	0	0	0	18
Mac_PG_ON	37	293	0	9	0	0	0	0	0	0	0	0	0	0	0	0	0	0	0	0	0	51
Mac_pRGC10	0	0	0	0	0	0	0	0	0	0	4	1	0	0	0	0	0	20	55	25	0	1
Mac_pRGC11	0	0	0	0	0	0	0	0	0	0	0	0	102	0	0	0	1	0	0	0	0	1
Mac_pRGC12	0	0	0	0	0	0	0	0	0	0	0	0	0	13	8	0	71	1	0	0	0	3
Mac_pRGC13	0	0	0	0	8	0	0	0	0	9	66	1	0	1	0	0	0	0	0	1	0	3
Mac_pRGC14	0	0	0	0	0	0	0	0	0	57	0	2	0	13	0	1	0	0	0	0	8	4
Mac_pRGC15	0	0	0	3	0	0	0	22	32	0	0	0	0	0	0	0	0	0	0	0	0	5
Mac_pRGC16	0	0	0	0	0	0	0	0	0	0	4	42	0	0	0	0	0	0	1	1	3	0
Mac_pRGC17	0	0	0	0	0	0	28	0	0	0	0	0	0	0	0	2	0	0	0	0	0	6
Mac_pRGC18	0	0	0	0	0	0	0	0	21	0	0	0	0	0	0	0	0	0	0	0	0	0
Mac_pRGC5	0	0	0	0	0	0	3	0	0	1	0	0	0	157	4	3	1	0	0	0	0	7
Mac_pRGC6	0	0	0	0	0	0	12	0	0	78	0	0	0	14	16	3	0	0	0	0	0	23
Mac_pRGC7	0	0	1	0	0	0	1	0	0	4	0	0	0	26	20	79	0	0	0	0	0	6
Mac_pRGC8	0	0	0	0	0	0	0	95	2	0	1	0	0	0	0	0	0	0	0	0	0	26
Mac_pRGC9	0	59	0	0	0	0	0	2	0	0	0	0	0	0	0	0	3	0	10	0	0	47
Mar_fRGC1	0	0	0	0	0	0	0	185	3	1	0	0	0	0	0	0	0	0	0	0	0	10
Mar_fRGC10	0	0	0	0	1	0	0	0	0	2	48	0	0	1	0	0	0	5	8	3	0	5
Mar_fRGC11	0	0	0	0	0	0	45	0	0	0	0	0	0	0	1	1	0	0	0	0	0	0
Mar_fRGC12	17	4	0	6	1	0	2	4	0	0	0	0	0	0	0	2	0	0	0	0	0	18
Mar_fRGC2	0	0	0	0	0	0	1	0	0	108	1	0	0	12	5	1	0	0	0	0	1	17
Mar_fRGC3	0	0	0	0	0	0	0	0	0	79	3	1	1	5	2	8	0	0	0	0	6	16
Mar_fRGC4	0	0	0	0	0	0	0	0	0	1	0	0	0	94	3	0	0	0	0	0	0	5
Mar_fRGC5	1	0	0	0	29	0	0	0	0	1	50	0	2	0	0	0	0	1	2	1	0	7
Mar_fRGC6	0	0	0	0	0	0	0	0	0	1	0	0	78	0	0	0	0	0	0	0	0	1
Mar_fRGC7	0	84	0	0	1	0	0	0	4	0	1	0	0	0	0	0	3	0	2	0	0	14
Mar_fRGC8	0	0	0	0	1	0	0	0	0	2	15	84	0	0	0	0	0	0	0	2	8	11
Mar_fRGC9	1	0	0	0	0	0	6	0	0	0	3	0	0	9	5	62	6	0	0	0	4	13
Mar_OFF_MG	304	0	0	75	9	0	0	0	0	0	0	0	0	0	0	0	0	0	0	0	0	11
Mar_OFF_PG_a	3	59	0	0	192	0	0	0	0	0	0	0	0	0	0	0	0	0	0	0	0	6
Mar_OFF_PG_b	15	36	0	3	188	0	0	0	0	0	0	0	0	0	0	0	0	0	0	0	0	9
Mar_ON_MG	20	9	0	179	0	0	0	142	27	0	0	0	0	0	0	0	4	0	4	0	0	14
Mar_ON_PG	18	148	0	0	4	0	1	0	0	4	135	0	1	0	0	1	0	0	0	2	0	42
Mar_pRGC1	0	0	0	0	1	0	0	0	0	138	4	1	0	9	1	0	0	0	0	0	3	8
Mar_pRGC10	0	0	0	0	0	0	0	0	0	1	0	0	0	50	1	0	0	0	0	0	0	1
Mar_pRGC11	0	0	1	0	0	0	0	0	0	22	5	0	0	3	0	12	0	0	0	0	0	29
Mar_pRGC12/13	0	0	0	0	0	0	0	0	0	0	1	78	0	0	0	0	0	0	0	0	10	2
Mar_pRGC14	0	0	0	0	0	0	4	0	0	0	0	0	0	3	2	47	1	2	0	0	0	5
Mar_pRGC3	0	0	0	0	0	0	1	0	0	95	1	0	0	11	0	1	0	0	0	0	0	11
Mar_pRGC4/9	0	0	0	0	1	0	0	0	0	2	73	43	0	0	0	0	0	1	0	4	1	10
Mar_pRGC5	9	0	0	2	102	0	2	0	0	1	20	0	4	0	0	0	0	0	0	0	0	3
Mar_pRGC6	1	0	0	0	0	0	77	0	0	0	0	0	0	0	0	3	0	0	0	0	0	2
Mar_pRGC7_a	0	0	0	0	0	0	0	0	0	1	0	0	0	0	0	0	1	73	23	6	0	0
Mar_pRGC7_b	0	0	0	0	0	0	0	0	0	0	0	0	0	0	9	0	21	0	0	0	0	0
Mar_pRGC8	0	0	0	0	0	0	0	0	0	0	0	0	79	0	0	0	1	1	0	0	0	2
Mou_C1_W3L11	0	0	0	0	0	0	0	0	0	0	0	0	0	1	0	0	0	0	0	0	198	1
Mou_C101	0	0	0	0	0	0	0	0	0	0	0	0	0	0	0	0	0	0	197	1	0	0
Mou_C111	0	1	1	0	0	0	1	1	0	177	1	0	0	0	0	17	0	0	0	0	0	0
Mou_C12_ooDSGC_N1	0	0	0	0	0	0	0	0	0	1	0	0	0	1	3	2	192	0	0	0	0	0
Mou_C13_W3L21	0	0	0	0	0	0	0	2	0	0	0	0	190	0	0	3	0	0	0	0	1	0
Mou_C141	0	0	0	0	0	0	0	1	0	0	0	2	0	2	0	2	191	0	1	0	0	0
Mou_C151	0	1	0	0	0	0	0	0	0	0	0	0	0	0	0	194	0	0	0	0	1	2
Mou_C16_ooDSGC_DV1	0	0	0	0	0	0	0	0	0	0	0	0	0	0	0	0	0	194	0	3	0	3
Mou_C17_TRGC_S11	183	1	0	2	0	0	0	0	0	0	0	1	0	0	0	12	0	0	0	0	0	1
Mou_C181	1	192	0	0	0	0	0	0	0	0	0	0	0	0	0	1	4	0	0	0	0	1
Mou_C191	0	0	1	0	0	0	0	0	0	0	0	0	0	198	0	0	0	0	0	0	1	0
Mou_C2_W3D11	0	0	0	0	0	0	0	0	0	1	0	3	0	0	0	0	0	0	0	0	195	1
Mou_C201	0	0	3	0	0	0	2	0	0	0	0	2	1	175	0	14	0	0	0	1	0	1
Mou_C21_TRGC_S21	0	0	1	0	2	0	0	1	0	3	188	1	0	0	0	2	0	0	0	0	0	1
Mou_C22_MX1	0	0	0	0	0	0	0	183	15	0	0	0	0	0	0	1	0	0	1	0	0	0
Mou_C23_W3D21	0	2	0	0	10	181	0	1	0	0	1	2	0	0	0	0	0	0	0	1	0	1
Mou_C241	0	0	0	0	0	0	0	0	0	0	1	0	0	0	0	0	0	0	0	197	0	1
Mou_C251	0	0	0	0	0	0	0	1	0	0	0	0	0	2	175	20	1	0	0	0	0	0
Mou_C261	0	0	0	0	0	0	0	0	0	0	0	0	0	0	0	200	0	0	0	0	0	0
Mou_C271	0	198	0	0	0	0	0	2	0	0	0	0	0	0	0	0	0	0	0	0	0	0
Mou_C28_FmidiOFF1	1	0	11	0	0	0	181	0	0	0	0	0	0	0	0	3	2	0	0	0	0	0
Mou_C291	0	0	0	1	0	0	0	0	0	0	0	0	1	4	3	190	0	0	0	0	1	0
Mou_C3_FminiON1	0	0	0	0	0	0	0	0	0	1	0	191	0	0	0	0	0	0	0	0	8	0
Mou_C30_W3D31	0	0	1	0	16	171	0	0	0	0	1	8	0	1	0	1	0	0	0	0	0	1
Mou_C31_M21	0	1	0	2	0	0	0	11	184	0	0	0	0	0	0	0	0	0	0	0	0	0
Mou_C32_FRGC_novel1	0	0	0	0	0	0	193	0	0	0	1	0	0	0	0	0	2	0	0	0	0	0
Mou_C33_M1a1	0	1	0	0	0	0	0	1	191	1	0	0	0	0	0	0	1	0	0	0	0	0
Mou_C341	0	0	0	0	198	0	0	1	0	0	0	0	0	0	0	0	0	0	0	0	0	0
Mou_C351	0	0	0	0	0	0	0	0	0	0	0	0	0	1	195	3	0	0	0	0	0	1
Mou_C361	0	0	0	0	0	0	0	0	0	0	0	0	0	0	0	0	200	0	0	0	0	0
Mou_C371	0	198	0	0	0	0	0	0	0	0	0	0	0	0	0	0	0	1	0	0	0	1
Mou_C38_FmidiON1	0	0	1	0	1	1	177	1	0	9	0	1	0	0	0	6	0	0	0	0	0	1
Mou_C391	0	0	1	0	0	0	0	0	0	0	0	0	0	195	0	1	0	0	0	0	3	0
Mou_C4_FminiOFF1	0	0	199	0	0	0	0	0	0	0	0	0	0	0	0	1	0	0	0	0	0	0
Mou_C40_M1b1	0	0	0	0	0	0	0	0	172	0	0	0	0	0	0	1	0	0	1	0	0	0
Mou_C41_AlphaONT1	1	121	0	0	0	0	0	0	1	0	0	0	0	0	0	0	1	0	0	0	0	0
Mou_C42_AlphaOFFS1	110	0	0	0	1	0	0	0	0	0	0	0	0	0	0	0	0	0	0	0	0	0
Mou_C43_AlphaONS_M41	0	0	0	105	0	0	0	1	0	0	0	0	0	0	0	0	0	0	0	0	0	0
Mou_C441	0	3	0	0	0	0	0	0	48	2	0	0	0	0	0	1	1	0	1	0	0	3
Mou_C45_AlphaOFFT1	0	0	0	0	54	0	0	0	0	0	0	0	0	0	0	0	0	0	0	0	0	0
Mou_C5_JRGC1	1	0	0	0	0	0	0	0	0	0	0	0	0	0	0	197	0	0	0	0	0	2
Mou_C6_W3B1	0	0	0	0	0	0	0	0	0	1	1	189	1	0	0	5	0	1	0	0	1	1
Mou_C71	0	0	0	0	0	0	0	14	184	0	0	0	0	0	0	0	0	0	0	0	1	1
Mou_C81	0	2	0	7	0	0	0	187	1	0	1	0	0	0	0	0	0	0	0	0	0	1
Mou_C9_TRGC_novel1	0	0	0	0	0	0	0	0	0	0	0	0	0	0	0	199	0	0	0	0	0	1
Opo_110	0	0	0	0	0	0	0	0	0	0	1	192	0	0	0	0	0	0	0	0	3	4
Opo_101	0	0	1	0	0	0	0	0	0	0	0	0	0	123	7	5	0	0	0	0	5	14
Opo_111	2	0	0	1	16	0	0	0	0	2	86	1	2	0	0	0	1	0	0	0	0	28
Opo_121	0	0	0	0	0	0	0	0	0	0	11	94	6	0	0	0	0	0	0	0	2	11
Opo_131	1	0	0	1	28	0	0	0	1	1	39	0	2	0	0	2	1	0	0	0	0	46
Opo_141	0	0	0	0	0	0	0	0	0	0	7	1	1	0	0	0	0	14	15	74	0	4
Opo_151	1	0	0	0	0	0	2	0	0	1	0	0	0	23	11	60	0	0	0	0	0	9
Opo_161	0	0	2	0	0	0	2	0	0	0	0	0	0	1	0	89	0	0	0	0	0	7
Opo_171	0	0	1	0	0	0	0	0	1	0	0	0	1	41	23	15	1	0	0	0	1	17
Opo_181	0	0	2	0	0	0	0	0	0	0	0	0	0	82	3	0	1	0	0	0	2	8
Opo_191	0	0	0	0	0	0	3	1	0	0	0	0	0	1	4	69	0	0	0	0	0	13
Opo_210	135	13	0	18	0	0	2	0	0	1	0	0	0	0	1	0	0	0	0	0	0	28
Opo_201	0	0	1	0	1	0	21	0	0	3	0	0	0	4	0	37	0	0	0	0	0	19
Opo_211	1	0	1	0	0	0	2	0	0	1	0	0	0	4	9	52	0	0	0	0	0	11
Opo_221	7	0	0	1	53	0	0	0	0	0	0	0	0	1	0	0	0	0	0	0	0	4
Opo_231	0	0	0	0	0	0	0	0	0	0	0	0	0	9	40	0	9	0	0	0	0	6
Opo_241	0	1	0	0	0	0	1	0	0	0	0	0	0	1	37	3	17	0	0	0	0	3
Opo_251	2	0	0	2	0	0	48	0	0	0	0	0	0	0	0	4	0	0	0	0	0	0
Opo_261	0	4	0	0	0	0	2	0	0	0	0	0	0	1	23	2	1	0	0	0	0	3
Opo_271	5	0	0	2	26	0	0	0	0	0	0	0	0	0	0	0	0	0	0	0	0	1
Opo_281	0	0	0	13	0	0	0	1	0	0	0	0	0	0	4	0	2	0	0	0	0	6
Opo_291	1	0	0	0	0	0	6	0	0	1	0	0	0	3	0	7	0	0	0	0	0	7
Opo_31	0	0	2	0	0	0	0	0	0	100	0	2	35	34	0	0	0	0	0	0	16	11
Opo_41	0	0	7	0	0	0	0	0	0	13	0	0	1	126	0	22	0	0	0	0	7	20
Opo_51	0	0	0	0	0	0	0	1	0	0	0	1	2	7	34	2	134	0	0	0	0	15
Opo_61	0	4	0	0	0	0	0	1	0	0	2	0	0	0	0	0	0	1	176	1	0	11
Opo_71	0	0	1	0	0	0	0	1	0	0	2	0	0	0	0	0	0	177	0	9	0	5
Opo_81	0	0	3	0	1	0	0	0	0	14	5	25	64	7	0	0	0	0	0	0	58	10
Opo_91	1	1	0	0	144	3	2	0	0	0	5	0	0	0	0	0	0	0	1	0	0	10
Per_110	0	3	0	0	0	0	0	0	0	3	1	0	0	0	6	0	180	1	0	0	0	4
Per_101	0	0	0	0	13	184	0	0	0	0	1	1	1	0	0	0	0	0	0	0	0	0
Per_111	0	0	195	0	0	0	0	0	0	2	0	0	0	0	0	0	0	0	0	0	0	3
Per_121	0	0	0	0	0	0	0	0	0	0	0	0	0	0	0	0	0	0	193	3	0	3
Per_131	0	0	0	0	0	0	0	0	0	0	0	0	195	0	0	1	0	1	0	0	1	1
Per_141	0	170	0	1	0	0	0	1	10	0	0	0	0	0	0	1	1	1	0	0	0	13
Per_151	0	0	0	0	0	0	0	0	0	0	0	0	0	22	0	0	0	0	0	0	178	0
Per_161	0	0	0	0	0	0	0	20	179	0	0	0	0	0	0	0	0	1	0	0	0	0
Per_171	0	0	0	0	0	0	0	0	0	0	0	194	0	1	0	1	0	0	0	0	0	3
Per_181	138	0	0	10	0	0	2	0	0	0	0	0	0	0	0	22	3	0	0	0	0	23
Per_191	0	0	0	0	0	0	0	0	0	0	1	0	0	0	0	197	0	0	0	0	0	2
Per_210	0	0	0	0	0	0	0	1	0	0	0	0	0	0	0	3	2	184	0	5	1	0
Per_201	1	0	0	0	0	0	1	0	0	0	2	0	0	0	0	145	0	0	0	0	0	51
Per_211	0	0	0	0	0	0	0	0	0	0	0	3	0	27	146	2	2	0	0	0	0	17
Per_221	0	1	0	0	0	0	1	0	0	0	0	0	0	3	183	7	0	1	0	0	0	3
Per_231	198	0	0	0	0	0	1	0	0	0	0	0	0	0	0	0	0	0	0	0	0	1
Per_241	0	0	0	0	0	0	0	0	0	0	0	196	0	1	0	0	0	0	0	0	2	1
Per_251	0	0	0	0	0	0	0	0	0	0	0	0	0	0	0	0	181	0	0	0	0	1
Per_261	0	0	0	0	0	0	0	0	0	9	0	0	0	164	0	2	1	0	0	0	0	0
Per_271	0	0	0	0	0	0	0	0	0	1	1	154	1	2	0	1	1	0	0	0	3	1
Per_281	0	0	0	0	0	0	122	0	0	22	0	0	0	1	0	1	0	0	0	0	0	7
Per_291	1	0	0	0	0	0	1	0	0	0	0	0	0	0	0	149	0	0	0	0	0	0
Per_39	0	0	0	0	0	0	0	1	0	186	1	0	0	0	0	3	0	0	0	0	0	9
Per_301	0	2	0	0	10	121	0	0	0	0	3	1	1	1	0	0	0	1	0	2	0	3
Per_311	0	0	0	0	0	0	1	0	0	0	0	0	0	16	2	94	0	0	0	0	0	7
Per_321	0	0	0	0	0	0	0	0	0	0	0	1	0	16	93	2	1	0	0	0	0	1
Per_331	0	1	0	0	0	0	112	0	0	0	1	0	0	0	0	0	0	0	0	0	0	0
Per_341	0	0	0	98	0	0	0	9	1	0	0	0	0	0	0	0	0	0	0	0	0	0
Per_351	0	0	4	0	0	0	85	0	0	1	0	0	0	0	0	11	0	0	0	0	0	2
Per_361	3	0	0	1	95	0	0	0	0	0	0	0	0	0	0	1	0	0	0	0	0	1
Per_371	0	0	0	0	0	0	0	0	65	0	0	0	0	0	1	0	0	0	0	0	0	5
Per_381	1	0	0	0	41	0	0	0	0	0	0	0	0	0	0	0	0	0	0	0	0	0
Per_41	0	0	1	0	0	0	0	1	0	1	0	6	0	1	0	0	0	0	0	0	190	0
Per_51	0	0	0	0	0	0	0	0	0	1	2	1	0	0	0	1	0	194	0	0	0	1
Per_61	0	1	0	0	0	2	0	0	0	0	6	1	0	0	0	0	0	1	0	187	0	2
Per_71	0	0	0	2	0	0	0	157	39	0	0	0	0	0	1	0	0	0	0	0	0	1
Per_81	0	0	0	0	0	0	0	0	0	0	1	0	0	195	0	0	0	0	0	0	2	1
Per_91	0	0	0	0	4	0	0	0	0	1	182	0	0	1	0	1	0	1	0	0	0	10
Pig_110	136	2	0	8	0	0	3	0	0	0	0	0	0	0	0	0	0	0	0	0	0	51
Pig_101	0	0	0	0	0	0	0	0	0	1	1	0	0	193	3	0	0	0	0	0	1	1
Pig_111	0	0	0	0	1	0	0	0	0	0	2	0	192	0	0	0	0	0	0	0	0	5
Pig_121	0	0	0	0	1	0	0	0	0	0	7	0	0	0	0	0	0	177	0	14	0	1
Pig_131	0	0	0	0	1	0	150	0	0	18	0	0	0	3	0	12	0	0	0	0	0	16
Pig_141	4	61	0	2	1	0	0	0	0	0	0	1	0	0	0	0	0	0	0	0	0	131
Pig_151	0	0	0	0	7	0	0	39	0	0	5	2	0	0	0	1	0	0	0	1	0	144
Pig_161	1	0	0	0	0	0	0	0	0	1	0	0	0	184	2	10	0	0	0	0	0	1
Pig_171	72	6	0	1	48	0	4	0	0	1	1	1	0	4	2	2	7	0	0	0	0	35
Pig_181	0	0	0	24	0	0	0	124	45	0	0	0	0	0	0	0	0	0	0	0	0	4
Pig_191	2	0	0	0	1	0	1	0	0	2	0	0	0	34	22	109	0	0	0	0	0	27
Pig_210	2	0	0	0	184	0	0	0	0	0	2	0	0	0	0	0	0	0	0	0	0	11
Pig_201	4	0	0	0	3	0	1	0	0	4	0	0	0	1	0	132	0	0	0	0	0	53
Pig_211	0	0	0	0	1	0	0	0	0	12	149	0	1	1	1	2	0	0	0	5	0	28
Pig_221	4	9	0	1	2	0	0	1	0	1	3	0	0	2	1	16	1	0	0	0	0	157
Pig_231	1	0	0	0	0	0	2	0	0	1	3	0	0	2	2	143	0	0	0	0	1	44
Pig_241	1	0	0	0	0	0	19	0	0	6	0	0	0	2	1	144	0	0	0	0	0	19
Pig_251	1	81	0	2	0	0	1	0	0	0	0	0	0	0	0	2	0	0	0	0	0	105
Pig_261	0	1	0	0	0	0	0	0	0	0	1	0	0	0	0	0	183	0	0	0	0	4
Pig_271	0	0	0	0	0	0	3	0	0	1	0	0	0	2	0	143	0	0	0	0	0	17
Pig_281	0	0	0	0	0	0	5	0	0	0	0	0	0	4	0	143	0	0	0	0	0	6
Pig_291	0	1	0	0	1	0	1	0	0	0	3	0	0	2	1	114	0	0	0	0	0	30
Pig_38	0	0	0	0	0	0	0	0	0	0	0	0	0	1	27	1	171	0	0	0	0	0
Pig_301	0	0	1	0	1	0	16	0	0	89	0	0	0	10	1	9	0	0	0	0	1	20
Pig_311	0	0	0	0	0	0	0	6	118	0	0	0	0	0	0	0	0	0	0	0	0	0
Pig_321	0	0	0	0	0	0	0	0	0	0	0	0	0	2	68	3	41	0	0	0	0	8
Pig_331	0	0	0	0	0	0	0	0	0	0	0	0	0	0	0	0	0	0	109	2	0	0
Pig_341	5	49	0	3	0	0	5	0	0	0	0	0	0	0	0	0	0	0	1	0	0	47
Pig_351	1	1	0	0	0	0	62	0	0	0	0	0	0	1	1	23	0	0	0	0	0	3
Pig_361	0	0	0	0	0	0	0	0	0	0	3	59	0	0	0	0	0	0	0	0	20	0
Pig_371	1	0	0	1	0	0	0	0	0	0	1	0	0	0	9	4	13	0	0	0	0	21
Pig_41	30	3	0	156	1	0	0	1	0	0	0	0	0	0	0	0	0	0	0	0	0	9
Pig_51	0	0	0	0	0	0	0	0	0	3	1	10	1	2	0	0	0	0	0	0	174	9
Pig_61	0	0	0	0	8	0	0	0	0	3	86	52	0	1	0	3	0	1	0	0	4	42
Pig_71	0	1	0	0	0	0	0	0	0	155	16	0	0	8	0	1	0	0	0	0	2	15
Pig_81	0	0	0	0	1	0	0	0	0	0	2	0	0	0	0	0	0	179	0	16	1	1
Pig_91	1	0	0	1	8	0	0	0	0	0	22	2	0	0	0	0	1	10	1	145	0	8
Rha_110	0	0	0	0	1	0	0	0	0	2	3	142	2	2	0	1	0	0	0	0	20	27
Rha_101	0	0	0	0	0	0	0	0	0	0	6	0	0	0	0	0	1	181	1	10	0	1
Rha_111	2	0	4	0	0	0	0	0	0	2	3	1	1	1	1	154	1	0	0	0	1	29
Rha_121	0	2	0	0	1	0	0	0	0	0	1	1	0	1	5	0	181	1	0	0	0	7
Rha_131	0	0	1	0	142	21	0	0	0	0	14	2	1	1	0	0	0	0	0	1	1	16
Rha_141	1	0	0	1	171	13	0	0	0	0	6	0	0	0	0	0	0	0	0	1	0	7
Rha_151	0	0	0	0	0	0	0	3	1	1	0	2	0	42	82	8	17	0	0	0	2	42
Rha_161	2	3	0	22	0	0	0	119	12	0	1	1	2	0	0	0	5	0	0	0	0	33
Rha_171	0	0	0	0	0	0	0	0	0	1	1	193	0	0	0	0	0	0	0	0	3	2
Rha_181	2	0	1	0	0	0	16	0	0	6	0	0	1	7	9	117	1	1	0	0	2	36
Rha_191	0	0	2	1	0	0	2	0	0	2	0	0	0	156	1	19	0	0	0	0	2	13
Rha_210	0	0	0	0	0	0	0	0	0	3	0	19	2	6	0	0	0	0	0	0	146	24
Rha_201	0	0	2	0	0	0	0	0	0	1	2	0	0	148	25	1	7	0	0	0	1	13
Rha_211	0	0	0	0	0	0	1	0	0	0	2	7	0	8	148	0	22	0	0	0	2	10
Rha_221	0	0	0	0	0	0	2	0	0	1	0	0	0	0	0	192	0	1	0	0	0	4
Rha_231	0	0	1	0	0	0	2	2	0	13	0	1	2	105	15	20	0	0	0	0	3	33
Rha_241	0	150	0	0	0	0	0	0	1	0	0	0	0	0	0	0	1	0	0	0	0	48
Rha_251	1	130	0	6	0	0	1	6	2	0	1	0	0	0	0	0	10	0	5	0	0	38
Rha_261	86	9	0	9	0	0	4	3	0	0	0	1	1	0	1	37	5	0	0	0	0	44
Rha_271	0	0	0	0	0	0	0	27	171	0	0	0	0	0	0	1	0	0	0	0	0	1
Rha_281	0	0	0	0	0	0	0	0	0	0	0	0	0	5	144	4	40	0	0	0	0	7
Rha_291	1	0	2	1	0	0	3	0	0	0	0	0	0	18	23	127	0	0	0	0	0	25
Rha_34	0	0	5	0	0	0	0	0	0	156	2	1	6	3	0	1	1	0	0	0	4	20
Rha_301	3	2	0	0	172	0	1	0	0	0	5	0	0	4	0	4	0	0	0	0	0	9
Rha_311	68	1	1	4	5	0	94	0	0	5	1	0	0	1	0	5	0	1	0	0	0	12
Rha_321	0	0	0	0	0	0	0	0	0	0	1	0	0	0	0	0	0	0	197	1	0	1
Rha_331	0	56	0	0	0	0	0	0	0	0	0	0	0	0	0	0	2	0	0	1	0	5
Rha_41	0	0	0	0	1	0	0	1	0	3	0	0	2	96	0	0	1	0	0	0	75	20
Rha_51	0	0	143	0	1	0	4	0	0	4	1	2	0	8	0	16	0	0	0	0	5	16
Rha_61	0	0	1	0	0	0	0	0	0	4	0	0	0	182	0	0	0	0	0	0	6	7
Rha_71	0	0	0	0	0	0	0	0	0	2	12	4	155	0	2	0	1	0	0	0	4	18
Rha_81	1	0	0	0	3	0	0	0	0	7	114	0	6	0	0	6	1	2	0	2	0	58
Rha_91	0	1	0	0	0	0	0	0	0	0	6	0	0	0	0	0	0	32	1	157	0	3
She_110	0	0	0	0	0	0	0	0	0	143	0	0	1	0	0	0	0	0	0	0	0	1
She_101	0	0	0	0	0	0	1	0	0	0	0	0	0	35	5	18	0	0	0	0	0	0
She_111	0	0	0	0	1	0	0	0	0	0	3	50	3	0	0	0	0	0	0	0	0	0
She_121	0	1	0	0	0	0	1	0	1	3	0	0	0	0	1	0	0	0	0	0	0	5
She_131	0	0	0	0	0	0	0	0	0	0	0	0	57	0	0	0	0	0	0	0	0	0
She_141	0	0	0	0	0	0	49	0	0	0	0	0	0	0	0	0	0	0	0	0	0	2
She_151	0	0	3	0	0	0	13	0	0	8	4	0	0	4	0	11	0	0	0	0	0	6
She_161	0	0	0	0	0	0	0	0	0	0	0	0	0	0	8	0	41	0	0	0	0	0
She_171	0	0	0	0	0	0	0	0	0	0	0	46	0	0	0	0	0	0	0	0	0	0
She_181	0	0	0	0	0	0	0	0	0	0	0	0	0	0	0	38	0	0	0	0	0	7
She_191	0	0	0	0	0	0	0	0	0	0	0	0	0	0	0	0	0	20	15	4	0	0
She_21	61	1	0	23	0	0	3	1	0	0	0	0	0	0	0	0	0	0	0	0	0	7
She_31	0	0	0	46	0	0	0	36	0	0	0	0	0	0	0	0	0	0	0	0	0	0
She_41	0	0	0	0	68	1	0	0	0	0	0	0	0	0	0	0	0	0	0	0	0	2
She_51	0	0	0	0	0	0	0	0	0	0	0	0	0	70	0	0	0	0	0	0	0	0
She_61	0	0	0	0	0	0	0	37	29	0	0	0	0	0	0	0	0	0	0	0	0	0
She_71	0	0	0	0	0	0	0	0	0	0	0	0	0	12	0	0	0	0	0	0	51	0
She_81	0	1	0	0	1	1	0	0	0	0	55	0	0	0	0	0	0	0	0	0	0	3
She_91	0	34	0	3	0	0	0	1	7	0	0	0	0	0	1	0	1	0	2	0	0	8
Squ_110	0	1	3	0	2	0	1	0	0	14	10	3	14	55	1	2	1	0	0	0	16	76
Squ_101	8	3	0	1	0	0	3	0	0	1	1	0	1	11	1	103	0	1	0	0	0	62
Squ_111	6	1	0	1	175	0	4	0	0	0	5	0	0	0	0	1	0	0	0	0	0	2
Squ_121	0	0	0	0	0	0	0	0	0	0	4	0	0	0	0	0	0	23	17	154	0	2
Squ_131	10	3	0	0	0	0	10	0	0	0	0	0	0	2	0	158	0	0	0	0	0	15
Squ_141	1	0	0	0	3	0	14	0	0	1	0	0	0	1	1	152	0	0	0	0	0	22
Squ_151	0	0	1	0	0	0	1	0	0	2	0	0	0	120	34	11	4	0	0	0	0	21
Squ_161	1	1	0	0	18	0	0	0	0	0	149	0	4	1	0	0	0	0	0	0	0	8
Squ_171	9	4	1	2	0	0	11	0	0	1	0	0	0	0	0	116	0	1	0	0	0	19
Squ_181	0	0	0	0	164	0	0	0	0	0	3	0	0	0	0	0	0	0	0	0	0	0
Squ_191	0	0	0	0	0	0	0	0	0	0	0	0	0	1	9	0	152	0	0	0	0	0
Squ_210	0	0	1	0	0	0	0	0	1	170	5	2	11	0	0	2	0	1	0	0	0	6
Squ_201	2	3	0	0	0	0	0	0	0	2	0	0	0	3	11	0	126	1	0	0	0	13
Squ_211	0	2	0	0	0	0	0	0	1	1	0	0	1	117	2	14	0	0	0	0	0	7
Squ_221	0	0	0	0	0	0	0	0	1	1	0	0	0	9	114	1	12	0	0	0	0	4
Squ_231	0	3	1	0	1	0	5	0	0	35	9	3	10	12	4	4	1	7	1	2	2	18
Squ_241	5	28	0	12	5	0	0	39	38	0	0	0	0	0	0	1	0	0	1	0	0	6
Squ_251	4	2	0	0	0	0	64	0	0	1	1	0	0	1	1	28	0	1	0	0	0	26
Squ_261	0	0	0	0	0	0	0	0	1	1	0	2	99	1	0	2	0	0	0	0	1	6
Squ_271	65	2	0	16	0	0	0	1	0	0	0	0	0	0	0	1	0	0	0	0	0	3
Squ_281	1	0	0	0	0	0	2	0	0	0	0	0	0	0	1	77	0	0	0	0	0	2
Squ_291	5	9	0	1	0	0	2	0	1	0	0	0	0	6	1	27	0	0	0	0	0	23
Squ_33	0	0	0	0	0	0	1	0	0	11	8	2	163	1	0	2	2	0	0	0	1	8
Squ_301	0	0	0	0	69	0	1	0	0	0	0	0	0	0	0	0	0	0	0	0	0	0
Squ_311	0	48	0	0	0	0	0	0	0	0	0	0	0	0	0	0	3	0	0	0	0	9
Squ_321	0	1	0	0	0	0	0	0	0	0	0	0	0	2	0	54	0	0	0	0	0	2
Squ_41	0	0	0	0	0	0	0	0	0	5	1	4	4	10	0	1	0	0	0	2	167	6
Squ_51	1	0	0	0	1	0	0	0	0	2	0	0	0	172	4	1	0	0	0	0	11	8
Squ_61	0	1	0	0	1	0	0	0	0	0	3	0	1	0	0	0	0	175	0	15	1	3
Squ_71	0	0	0	0	0	0	0	0	0	2	0	189	2	1	0	0	0	0	0	0	5	0
Squ_81	1	0	0	0	0	0	0	0	0	1	0	0	0	16	160	1	15	0	0	0	0	5
Squ_91	0	0	0	0	0	0	0	0	0	0	6	176	7	2	0	0	0	0	1	1	0	6
Tre_110	172	4	0	14	1	0	1	0	0	0	0	0	0	0	0	0	0	0	0	0	0	8
Tre_101	1	0	0	0	1	0	0	0	0	0	1	1	0	1	0	0	0	182	1	9	0	3
Tre_111	0	0	0	0	3	0	0	0	0	1	171	2	0	0	1	1	0	0	0	1	0	19
Tre_121	0	0	0	0	0	0	2	0	0	0	0	0	0	1	26	0	169	0	0	0	0	2
Tre_131	0	0	0	0	0	0	0	0	0	6	0	0	0	125	49	2	0	0	0	0	0	17
Tre_141	0	0	0	0	0	0	0	0	0	0	0	0	1	1	1	0	190	0	0	0	0	5
Tre_151	2	1	0	0	0	0	94	0	0	7	0	0	0	3	2	47	0	0	0	0	0	41
Tre_161	0	0	0	0	0	0	4	0	0	2	2	0	0	1	1	171	0	0	0	0	0	18
Tre_171	1	59	0	0	0	0	0	2	0	0	0	0	1	1	2	2	0	0	0	0	0	130
Tre_181	0	0	0	0	0	0	0	0	0	2	0	1	0	186	1	0	0	0	0	0	1	6
Tre_191	0	0	9	0	0	0	1	0	0	81	31	0	1	0	1	8	0	0	0	0	1	67
Tre_210	0	0	0	0	0	0	1	0	0	0	0	0	196	1	0	0	0	0	0	0	0	2
Tre_201	0	0	0	0	0	0	0	95	103	0	0	0	0	0	0	0	0	0	0	0	0	2
Tre_211	0	36	0	0	0	0	1	0	0	3	0	1	1	5	4	0	0	0	0	0	0	147
Tre_221	2	0	0	0	176	0	0	0	0	0	15	0	0	0	0	0	0	0	0	0	0	6
Tre_231	0	0	0	0	1	0	0	0	0	0	8	0	0	0	0	0	0	20	4	165	0	2
Tre_241	2	0	0	0	0	0	1	0	0	0	0	0	0	57	112	16	3	0	0	0	0	9
Tre_251	13	0	0	0	0	0	7	0	0	0	1	0	0	0	0	145	0	0	0	0	0	34
Tre_261	0	0	1	0	0	0	1	0	0	5	0	0	0	180	1	2	0	0	0	0	0	10
Tre_271	0	0	0	0	0	0	163	0	0	1	0	0	0	2	0	16	0	0	0	0	0	16
Tre_281	88	12	0	1	0	0	9	0	0	0	0	0	0	0	1	21	0	0	0	0	0	51
Tre_291	1	0	0	0	0	0	0	160	0	0	0	0	0	0	0	0	0	0	0	0	1	16
Tre_38	14	1	0	176	1	0	0	1	0	0	0	0	0	0	0	0	0	0	0	0	0	7
Tre_301	0	1	0	0	0	0	8	1	0	0	0	0	0	2	6	145	0	0	0	0	0	9
Tre_311	0	0	0	0	0	0	1	0	0	1	0	0	0	140	0	0	0	0	0	0	3	3
Tre_321	2	35	0	0	2	0	0	0	0	0	0	0	0	0	0	1	0	0	0	0	0	100
Tre_331	31	91	0	2	1	0	1	0	0	0	0	0	0	0	0	0	0	0	0	0	0	9
Tre_341	12	0	0	0	119	0	0	0	0	1	0	0	0	0	0	0	0	0	0	0	0	3
Tre_351	0	0	0	0	0	0	0	0	0	0	1	0	0	1	0	0	0	1	58	4	0	1
Tre_361	1	1	0	0	0	0	1	0	0	1	0	0	0	0	1	47	0	0	0	0	0	0
Tre_371	0	0	0	0	0	0	0	0	0	0	0	0	0	9	29	2	1	0	0	0	0	3
Tre_41	1	0	0	0	0	0	0	0	0	0	0	152	0	0	0	0	0	0	0	0	42	5
Tre_51	0	0	0	0	0	0	0	0	0	2	0	10	0	4	0	0	0	0	0	0	180	4
Tre_61	0	0	0	1	0	0	1	0	0	176	1	1	0	4	0	0	0	0	0	0	2	13
Tre_71	0	0	0	0	0	0	1	0	0	2	0	0	0	187	0	0	0	0	0	0	2	8
Tre_81	1	0	0	0	0	0	0	0	0	1	13	149	3	2	0	0	0	0	0	0	22	9
Tre_91	1	0	0	0	134	0	0	1	0	7	29	4	2	0	0	0	0	0	0	1	2	19
Zeb_1	12	0	0	4	14	0	0	1	0	2	18	1	0	2	0	0	0	0	0	1	1	144
Zeb_10	14	1	0	5	6	0	0	0	0	0	3	0	0	1	0	0	0	0	0	0	0	170
Zeb_11	9	0	0	5	4	0	0	0	0	2	7	0	0	2	1	11	0	0	0	0	0	159
Zeb_12	4	0	0	1	2	0	1	0	0	6	1	0	0	13	4	1	0	0	0	0	0	167
Zeb_13	3	0	0	2	2	0	1	0	0	6	1	0	0	3	12	3	0	0	0	0	0	167
Zeb_14	4	0	0	2	0	0	1	0	0	2	1	0	0	5	2	0	0	0	0	0	0	183
Zeb_15	8	6	0	3	3	0	0	1	0	0	1	0	0	0	5	0	2	0	0	0	0	170
Zeb_16	2	0	0	1	2	0	2	0	0	4	1	0	0	12	49	2	0	0	0	0	0	124
Zeb_17	3	0	0	0	2	0	0	0	0	17	4	1	3	8	3	2	1	0	0	0	0	156
Zeb_18	2	0	0	1	6	0	0	1	0	2	10	1	2	6	1	0	0	0	0	1	0	167
Zeb_19	9	0	0	3	0	0	0	0	0	2	2	0	0	10	19	2	3	0	0	1	0	149
Zeb_2	1	0	0	1	0	0	1	0	0	1	1	0	0	14	69	5	1	1	0	0	0	105
Zeb_20	8	0	0	6	0	0	0	0	0	4	1	0	0	25	5	2	0	0	0	0	0	149
Zeb_21	1	0	0	3	2	0	0	0	0	6	2	0	0	14	1	0	0	0	0	0	0	171
Zeb_22	107	6	0	26	6	0	0	0	0	0	1	0	0	0	2	1	0	0	0	0	0	51
Zeb_23	32	6	0	9	0	0	2	0	0	0	0	0	0	1	3	14	1	0	0	0	0	132
Zeb_24	6	2	0	7	1	0	0	9	2	0	0	0	0	1	1	0	0	0	0	0	0	170
Zeb_25	1	0	0	0	1	0	0	1	0	6	1	0	0	3	4	2	0	0	0	0	0	181
Zeb_26	4	2	0	2	2	0	0	1	2	0	1	1	0	1	0	2	0	0	0	0	0	182
Zeb_27	4	0	0	4	8	0	0	1	0	9	8	0	0	2	0	3	0	0	0	0	0	161
Zeb_28	9	0	0	1	5	0	0	0	0	4	21	11	0	5	0	0	1	0	0	0	0	142
Zeb_29	46	0	0	11	9	0	1	0	0	0	0	1	0	4	2	1	0	0	0	0	0	125
Zeb_3	2	0	0	2	0	0	0	0	0	4	4	0	1	6	2	3	0	0	0	0	0	172
Zeb_30	5	0	0	12	1	0	0	2	0	0	0	0	0	0	2	0	0	0	0	0	0	177
Zeb_31	2	0	1	1	0	0	0	0	0	0	4	0	0	1	4	0	0	0	0	0	0	187
Zeb_32	1	1	0	4	0	0	0	0	0	0	0	0	0	0	0	1	0	0	0	0	0	59
Zeb_4	9	0	0	2	3	0	1	0	0	11	3	1	0	2	0	6	0	0	0	0	0	162
Zeb_5	19	1	0	8	38	0	0	0	0	0	11	2	0	1	0	0	0	0	0	0	0	120
Zeb_6	1	0	0	2	2	0	0	1	0	12	4	0	0	1	0	2	0	0	0	0	1	174
Zeb_7	4	0	0	3	4	0	0	1	1	1	0	0	0	4	1	0	0	0	0	0	0	180
Zeb_8	13	1	0	1	9	0	0	1	0	3	7	1	1	2	0	0	0	0	0	0	0	161
Zeb_9	19	2	0	2	4	0	5	0	0	3	1	1	1	5	1	1	0	0	0	0	0	155

## Sheet: Fig4e
Type	OT	subclass
C1_W3L1	21	other
C10	19	BNC2
C11	10	other
C12_ooDSGC_N	17	NEUROD2 / TFAP2D
C13_W3L2	13	TFAP2D
C14	17	TFAP2D
C15	16	other
C16_ooDSGC_DV	18	TFAP2D / BNC2
C17_TRGC_S1	1	TBR1
C18	2	IRX3
C19	14	NEUROD2
C2_W3D1	21	other
C20	14	NEUROD2
C21_TRGC_S2	11	TBR1
C22_MX	8	EOMES
C23_W3D2	6	MAFB
C24	20	BNC2
C25	15	NEUROD2
C26	16	NEUROD2
C27	2	IRX3
C28_FmidiOFF	7	FOXP2
C29	16	NEUROD2
C3_FminiON	12	FOXP2
C30_W3D3	6	MAFB
C31_M2	9	EOMES
C32_FRGC_novel	7	FOXP2
C33_M1a	9	EOMES
C34	5	MAFB
C35	15	NEUROD2 / TFAP2D
C36	17	TFAP2D
C37	2	IRX3
C38_FmidiON	7	FOXP2
C39	14	NEUROD2
C4_FminiOFF	3	FOXP2
C40_M1b	9	EOMES
C41_AlphaONT	2	IRX3
C42_AlphaOFFS	1	TBR1
C43_AlphaONS_M4	4	EOMES
C44	9	EOMES
C45_AlphaOFFT	5	MAFB
C5_JRGC	16	TBR1
C6_W3B	12	NEUROD2
C7	9	EOMES
C8	8	EOMES
C9_TRGC_novel	16	TBR1

## Sheet: Fig4e_prime
Gene	OT	Avg Exp	Num Species
EOMES	8	1.46683	7
IRX3	8	1.8279	9
TBR1	8	-0.38812	0
MAFB	8	-0.332442	0
FOXP2	8	-0.333714	1
SATB2	8	-0.614559	1
NEUROD2	8	-0.427428	0
TFAP2D	8	-0.617792	1
BNC2	8	-0.474346	0
EOMES	9	3	9
IRX3	9	0.695758	3
TBR1	9	-0.38633	0
MAFB	9	-0.319504	0
FOXP2	9	-0.472577	1
SATB2	9	-0.623089	1
NEUROD2	9	-0.345919	0
TFAP2D	9	-0.627893	0
BNC2	9	-0.45905	1
EOMES	4	0.89179	7
IRX3	4	1.26586	9
TBR1	4	-0.143821	2
MAFB	4	-0.317237	1
FOXP2	4	-0.474853	1
SATB2	4	-0.661346	0
NEUROD2	4	-0.465406	0
TFAP2D	4	-0.588034	1
BNC2	4	-0.504491	0
EOMES	2	-0.353717	0
IRX3	2	2.73494	8
TBR1	2	-0.319103	0
MAFB	2	-0.415318	0
FOXP2	2	-0.442331	1
SATB2	2	-0.588803	2
NEUROD2	2	-0.418316	0
TFAP2D	2	-0.607825	1
BNC2	2	-0.467246	1
EOMES	11	-0.4062	0
IRX3	11	-0.782975	0
TBR1	11	1.44288	3
MAFB	11	-0.141986	0
FOXP2	11	-0.425465	1
SATB2	11	-0.620543	1
NEUROD2	11	-0.452374	0
TFAP2D	11	-0.655513	0
BNC2	11	-0.442538	1
EOMES	1	-0.262294	0
IRX3	1	-0.525101	0
TBR1	1	3	6
MAFB	1	-0.366659	0
FOXP2	1	-0.446722	1
SATB2	1	-0.629129	2
NEUROD2	1	-0.462502	0
TFAP2D	1	0.175949	9
BNC2	1	-0.49874	0
EOMES	16	-0.194636	0
IRX3	16	-0.259908	0
TBR1	16	0.754843	0
MAFB	16	-0.360012	0
FOXP2	16	-0.0545919	3
SATB2	16	1.25688	14
NEUROD2	16	0.430524	2
TFAP2D	16	-0.124567	7
BNC2	16	-0.482072	0
EOMES	6	-0.386981	0
IRX3	6	-0.730873	0
TBR1	6	-0.292351	0
MAFB	6	3	5
FOXP2	6	-0.47603	0
SATB2	6	-0.621505	0
NEUROD2	6	-0.449222	0
TFAP2D	6	-0.594143	0
BNC2	6	-0.471509	0
EOMES	5	-0.375765	0
IRX3	5	-0.806348	0
TBR1	5	-0.34868	0
MAFB	5	2.47898	6
FOXP2	5	-0.499479	0
SATB2	5	-0.659126	0
NEUROD2	5	-0.444645	0
TFAP2D	5	-0.174188	10
BNC2	5	-0.501869	0
EOMES	3	-0.237396	0
IRX3	3	-0.417255	0
TBR1	3	-0.138305	0
MAFB	3	-0.208588	0
FOXP2	3	1.0983	10
SATB2	3	-0.0939144	4
NEUROD2	3	-0.0554988	0
TFAP2D	3	-0.320599	4
BNC2	3	-0.455262	0
EOMES	7	-0.387639	0
IRX3	7	-0.60405	0
TBR1	7	-0.231088	0
MAFB	7	-0.345395	0
FOXP2	7	3	14
SATB2	7	-0.540768	1
NEUROD2	7	-0.421526	0
TFAP2D	7	-0.0914778	10
BNC2	7	-0.490768	0
EOMES	12	-0.392991	0
IRX3	12	-0.602622	0
TBR1	12	-0.340437	0
MAFB	12	-0.286932	0
FOXP2	12	1.79145	11
SATB2	12	-0.40062	2
NEUROD2	12	-0.471554	0
TFAP2D	12	-0.628646	0
BNC2	12	0.900687	12
EOMES	14	-0.357539	0
IRX3	14	-0.381731	0
TBR1	14	-0.369203	0
MAFB	14	-0.0143849	0
FOXP2	14	-0.171596	3
SATB2	14	1.84229	14
NEUROD2	14	1.87967	3
TFAP2D	14	-0.302909	4
BNC2	14	-0.491735	0
EOMES	15	-0.0647467	0
IRX3	15	0.0640218	1
TBR1	15	-0.373782	0
MAFB	15	-0.397957	0
FOXP2	15	-0.437361	3
SATB2	15	2.92493	14
NEUROD2	15	3	3
TFAP2D	15	2.18522	13
BNC2	15	-0.488414	0
EOMES	17	-0.400183	0
IRX3	17	0.512353	3
TBR1	17	-0.397308	0
MAFB	17	-0.307962	0
FOXP2	17	-0.442614	1
SATB2	17	1.04424	14
NEUROD2	17	1.09661	2
TFAP2D	17	2.45222	15
BNC2	17	-0.487865	0
EOMES	18	-0.386289	0
IRX3	18	-0.726112	0
TBR1	18	-0.429344	0
MAFB	18	-0.343835	0
FOXP2	18	-0.46494	1
SATB2	18	-0.383757	4
NEUROD2	18	-0.321237	1
TFAP2D	18	1.82398	12
BNC2	18	2.02851	11
EOMES	19	-0.397576	0
IRX3	19	-0.79784	0
TBR1	19	-0.42971	0
MAFB	19	-0.387137	0
FOXP2	19	-0.423942	2
SATB2	19	-0.669143	0
NEUROD2	19	-0.453131	0
TFAP2D	19	-0.624923	0
BNC2	19	2.51846	14
EOMES	20	-0.408374	0
IRX3	20	-0.840605	0
TBR1	20	-0.371045	0
MAFB	20	-0.230584	0
FOXP2	20	-0.445589	3
SATB2	20	-0.628035	0
NEUROD2	20	-0.444824	0
TFAP2D	20	-0.584477	0
BNC2	20	2.25568	11
EOMES	21	-0.406059	0
IRX3	21	1.07838	2
TBR1	21	-0.429435	0
MAFB	21	-0.356076	0
FOXP2	21	-0.304346	4
SATB2	21	0.86481	10
NEUROD2	21	-0.478803	0
TFAP2D	21	-0.650371	0
BNC2	21	-0.0844084	6
EOMES	10	-0.393305	0
IRX3	10	-0.773945	0
TBR1	10	-0.359928	0
MAFB	10	-0.431912	0
FOXP2	10	0.244407	7
SATB2	10	-0.0282335	11
NEUROD2	10	-0.317188	0
TFAP2D	10	-0.623688	0
BNC2	10	-0.483976	0
EOMES	13	-0.389668	0
IRX3	13	0.0701472	2
TBR1	13	-0.34309	0
MAFB	13	-0.353992	1
FOXP2	13	-0.376611	1
SATB2	13	-0.170582	6
NEUROD2	13	-0.45826	0
TFAP2D	13	1.17967	12
BNC2	13	-0.419048	2
