# Supplementary material for: Evolution of neuronal cell classes and types in the vertebrate retina
Source: Nature. 2023 Dec 13;624(7991):415–24. doi: 10.1038/s41586-023-06638-9 (PMC10719112; doi:10.1038/s41586-023-06638-9)
Supplement: Supplementary file 11 — Source Data Fig. 5 [file 41586_2023_6638_MOESM11_ESM.xlsx]

## Sheet: Fig5a
	1	2	3	4	5	6	7	8	9	10	11	12	13	14	15	16	17	18	19	20	21
Hum_MG_OFF	59.194	4.78589	22.67	6.29723	1.00756	0.251889	0.503778	2.267	0	0	0	0	0	0	0.251889	2.01511	0	0.503778	0	0.251889	0
Mac_MG_OFF	91.6667	2.77778	1.51515	3.0303	0.252525	0.252525	0.252525	0.252525	0	0	0	0	0	0	0	0	0	0	0	0	0
Mar_OFF_MG	87.218	0.501253	1.00251	10.5263	0.75188	0	0	0	0	0	0	0	0	0	0	0	0	0	0	0	0
MarFov_fRGC12	53.5714	10.7143	1.78571	12.5	7.14286	1.78571	1.78571	8.92857	0	0	0	0	0	0	0	1.78571	0	0	0	0	0
Mou_C17_TRGC_S1	96.4646	0.505051	0.505051	0	0	0	0	0	0	0	0	0	0	0.505051	0	2.0202	0	0	0	0	0
Mou_C42_AlphaOFFS	99.1071	0	0	0	0.892857	0	0	0	0	0	0	0	0	0	0	0	0	0	0	0	0
Fer_14	94	1.5	2.5	0.5	1	0.5	0	0	0	0	0	0	0	0	0	0	0	0	0	0	0
Fer_20	82.5	2.5	5.5	0	2	0.5	2	0	0	0	0	0	0	0	0	5	0	0	0	0	0
Opo_2	56.4103	7.17949	4.10256	24.1026	0	0	5.64103	1.53846	0.512821	0	0	0	0	0	0	0.512821	0	0	0	0	0
Per_18	88.8889	1.0101	1.0101	0	0	0	1.0101	0	0	0	0	0	0	0.505051	0	6.06061	1.51515	0	0	0	0
Per_23	98.5	0.5	0.5	0	0	0	0	0	0	0	0	0	0	0.5	0	0	0	0	0	0	0
Pig_1	81.5	3	14.5	1	0	0	0	0	0	0	0	0	0	0	0	0	0	0	0	0	0
Pig_17	35.4839	4.83871	2.68817	0.537634	27.4194	7.52688	4.30108	2.68817	0	0	0	0	1.6129	1.6129	1.6129	2.15054	7.52688	0	0	0	0
Rha_26	57.2864	3.51759	9.04523	2.51256	1.00503	0	7.03518	0.502513	0	0	0	0.502513	0	0	0	18.593	0	0	0	0	0
She_2	86.1702	1.06383	8.51064	4.25532	0	0	0	0	0	0	0	0	0	0	0	0	0	0	0	0	0
Squ_27	50	0	0	44.3182	0	0	5.68182	0	0	0	0	0	0	0	0	0	0	0	0	0	0
Tre_1	96	0.5	1.5	0.5	0	0	1.5	0	0	0	0	0	0	0	0	0	0	0	0	0	0
Tre_28	87.9121	2.74725	1.0989	0	0	0	6.59341	0.549451	0	0	0	0	0	0	0	1.0989	0	0	0	0	0
Hum_MG_ON	15.2882	4.26065	22.5564	49.1228	0.501253	0.250627	0.75188	4.7619	0.250627	0	0	0	0	0	0.501253	1.50376	0.250627	0	0	0	0
Mac_MG_ON	3	1.5	1.75	92.75	0.25	0	0.25	0.25	0	0	0	0	0	0	0	0.25	0	0	0	0	0
Mar_ON_MG	6.51629	5.26316	0.250627	43.1078	0	0	0	36.0902	8.02005	0	0	0	0	0	0	0	0.501253	0	0.250627	0	0
Mou_C43_AlphaONS_M4	0	0	0	91.5094	0	0	0	8.49057	0	0	0	0	0	0	0	0	0	0	0	0	0
Fer_19	12.5	4	3	52	0	0	0	7.5	21	0	0	0	0	0	0	0	0	0	0	0	0
Fer_9	30.6533	3.01508	4.0201	60.804	1.50754	0	0	0	0	0	0	0	0	0	0	0	0	0	0	0	0
Opo_28	0	0	3.7037	59.2593	0	0	7.40741	7.40741	0	0	0	0	0	3.7037	7.40741	0	11.1111	0	0	0	0
Per_34	0.925926	0	0	93.5185	0	0	0	4.62963	0.925926	0	0	0	0	0	0	0	0	0	0	0	0
Pig_4	32.6633	3.51759	0	62.8141	0.502513	0	0	0.502513	0	0	0	0	0	0	0	0	0	0	0	0	0
Tre_3	4.5	0.5	3.5	89.5	0	0	0	2	0	0	0	0	0	0	0	0	0	0	0	0	0
Hum_PG_OFF	10.0295	0.589971	5.01475	1.17994	63.1268	15.3392	0.589971	0.589971	0	0	0	0	0.294985	0	0.294985	2.65487	0	0	0	0.294985	0
HumFov_RGC4	6.06061	1.0101	20.7071	2.0202	49.4949	11.6162	2.52525	1.51515	0	0	0.505051	0	0	0	0	4.54545	0	0	0	0	0
HumPer_RGC4	2.77778	0.925926	1.85185	0	68.5185	22.2222	0	0	0	0	0.925926	0	0	0	0	0.925926	0	0.925926	0	0.925926	0
Mac_PG_OFF	2.27273	0.252525	3.0303	0	88.6364	5.80808	0	0	0	0	0	0	0	0	0	0	0	0	0	0	0
Mar_OFF_PG	3.53635	21.0216	1.17878	0.196464	64.4401	9.43026	0	0	0	0	0	0	0	0	0	0.196464	0	0	0	0	0
Mou_C34	0	0	0	0	98.9848	1.01523	0	0	0	0	0	0	0	0	0	0	0	0	0	0	0
Mou_C45_AlphaOFFT	0	0	0	0	100	0	0	0	0	0	0	0	0	0	0	0	0	0	0	0	0
Opo_22	1.51515	0	6.06061	0	86.3636	1.51515	1.51515	1.51515	0	0	0	0	0	0	0	1.51515	0	0	0	0	0
Opo_27	29.4118	0	0	0	70.5882	0	0	0	0	0	0	0	0	0	0	0	0	0	0	0	0
Per_36	0	0	0	0	94.0594	2.9703	0.990099	0	0	0	0	0	0	0.990099	0	0.990099	0	0	0	0	0
Per_38	2.38095	0	0	0	97.619	0	0	0	0	0	0	0	0	0	0	0	0	0	0	0	0
Rha_30	0	1.0101	0.505051	0	67.6768	25.2525	0.505051	0	0	0	1.51515	0	0.505051	1.51515	0	1.0101	0	0.505051	0	0	0
Squ_30	0	0	0	0	77.1429	22.8571	0	0	0	0	0	0	0	0	0	0	0	0	0	0	0
Tre_34	5.97015	0.746269	0	0	86.5672	5.22388	0.746269	0	0	0	0	0	0	0	0	0.746269	0	0	0	0	0
Hum_PG_ON	9.29487	77.5641	7.37179	0.961538	0	0	0.320513	0.320513	0	0	0.320513	0	0	0.320513	0	2.88462	0.320513	0	0.320513	0	0
HumFov_RGC10	1.22699	77.9141	12.8834	0	0.613497	0.613497	2.45399	0	0	0	0	0	0	0.613497	0	3.06748	0	0	0.613497	0	0
HumFov_RGC21	0	70.9677	12.9032	0	0	0	0	6.45161	0	0	3.22581	0	0	0	0	3.22581	0	0	0	3.22581	0
HumPer_RGC10	0	100	0	0	0	0	0	0	0	0	0	0	0	0	0	0	0	0	0	0	0
HumPer_RGC20	0	40	0	0	0	0	0	0	0	0	0	0	10	0	0	0	0	0	30	20	0
HumPer_RGC21	0	50	0	0	0	0	0	25	0	0	0	0	0	0	0	0	0	0	25	0	0
Mac_PG_ON	5.31646	91.3924	2.02532	0.759494	0	0	0.253165	0	0	0	0	0	0	0	0	0.253165	0	0	0	0	0
MacFov_fRGC7	0.502513	97.9899	0	0.502513	0	0	0	0	0	0	0	0	0	0	0	1.00503	0	0	0	0	0
MacPer_pRGC9	0	93.3884	3.30579	0	0	0	0	2.47934	0	0	0	0	0	0	0	0	0.826446	0	0	0	0
Mar_ON_PG	2.25352	52.3944	1.69014	0	0	0.28169	0.28169	0	0	0.56338	41.9718	0	0	0	0	0	0	0	0	0.56338	0
MarFov_fRGC7	0.917431	89.9083	0.917431	0	0	0	0	0.917431	3.66972	0	0	0	0	0	0	0	2.75229	0	0.917431	0	0
Mou_C18	0	98.995	0	0	0	0	0	1.00503	0	0	0	0	0	0	0	0	0	0	0	0	0
Mou_C27	0	97.9695	0	0	0	0	0	1.52284	0.507614	0	0	0	0	0	0	0	0	0	0	0	0
Mou_C37	0	99.5	0.5	0	0	0	0	0	0	0	0	0	0	0	0	0	0	0	0	0	0
Mou_C41_AlphaONT	0	99.1803	0	0	0	0	0	0	0.819672	0	0	0	0	0	0	0	0	0	0	0	0
Fer_22	22.1106	63.3166	4.0201	4.0201	0.502513	0.502513	0	2.01005	0	0	0.502513	0	0	0	0	2.51256	0	0	0	0.502513	0
Per_14	0	91.4573	2.01005	0	0	0	0	0.502513	5.02513	0	0	0	0	0	0	1.00503	0	0	0	0	0
Pig_14	1.0101	95.4545	1.51515	1.0101	0	0	0	0.505051	0	0	0	0	0	0	0	0	0.505051	0	0	0	0
Pig_22	1.51515	46.4646	34.3434	0.505051	0.505051	7.07071	1.51515	4.54545	0	0	1.51515	0	0	1.0101	0	1.0101	0	0	0	0	0
Pig_25	3.125	89.5833	5.20833	1.04167	0	0	0	0	0	0	0	0	0	0	0	1.04167	0	0	0	0	0
Pig_34	6.36364	89.0909	0.909091	1.81818	0	0	0.909091	0	0	0	0	0	0	0	0	0	0	0	0.909091	0	0
Rha_24	0.5	95.5	2	0.5	0	0	0	0	0	0.5	0	0	0	0	0	0.5	0.5	0	0	0	0
Rha_25	0	90.5	0.5	0.5	0.5	0.5	0	6.5	0	0	0	0	0	0	0	0	0.5	0	0.5	0	0
Rha_33	0	90.625	0	0	0	0	6.25	0	0	0	0	0	0	0	0	0	3.125	0	0	0	0
She_9	1.81818	83.6364	0	0	0	0	0	1.81818	12.7273	0	0	0	0	0	0	0	0	0	0	0	0
Squ_31	0	98.3333	0	0	0	0	1.66667	0	0	0	0	0	0	0	0	0	0	0	0	0	0
Tre_17	0	94.9749	2.51256	0	0	0	0	1.00503	0.502513	0	0	0	0.502513	0	0	0.502513	0	0	0	0	0
Tre_21	0	69.697	21.2121	0	0	0	0	1.51515	0	0	0	0.505051	0	2.52525	0.505051	3.53535	0	0	0	0	0.505051
Tre_32	1.43885	89.9281	7.91367	0	0	0	0	0.719424	0	0	0	0	0	0	0	0	0	0	0	0	0
Tre_33	2.96296	91.1111	1.48148	3.7037	0.740741	0	0	0	0	0	0	0	0	0	0	0	0	0	0	0	0

## Sheet: Fig5c
X	Y	Z	Color	Label
242.373	231.486	18.8585	#1f77b4	mouse_aRGC_ONS
242.488	230.439	19.4577	#1f77b4	mouse_aRGC_ONS
238.781	232.941	18.8704	#1f77b4	mouse_aRGC_ONS
242.181	230.277	18.6132	#1f77b4	mouse_aRGC_ONS
241.773	229.934	19.8661	#1f77b4	mouse_aRGC_ONS
239.857	231.878	18.5682	#1f77b4	mouse_aRGC_ONS
241.447	231.158	19.9545	#1f77b4	mouse_aRGC_ONS
240.825	231.292	18.9467	#1f77b4	mouse_aRGC_ONS
241.921	227.009	18.4166	#1f77b4	mouse_aRGC_ONS
240.094	233.337	19.2596	#1f77b4	mouse_aRGC_ONS
242.104	230.662	19.3114	#1f77b4	mouse_aRGC_ONS
239.066	231.53	19.6904	#1f77b4	mouse_aRGC_ONS
244.341	229.455	19.3864	#1f77b4	mouse_aRGC_ONS
241.674	231.309	18.7991	#1f77b4	mouse_aRGC_ONS
241.968	228.756	18.7091	#1f77b4	mouse_aRGC_ONS
242.984	230.22	18.9082	#1f77b4	mouse_aRGC_ONS
241.966	229.284	18.831	#1f77b4	mouse_aRGC_ONS
241.936	229.921	19.1381	#1f77b4	mouse_aRGC_ONS
240.466	231.919	19.1374	#1f77b4	mouse_aRGC_ONS
245.433	231.757	19.0926	#1f77b4	mouse_aRGC_ONS
240.441	230.796	17.8466	#1f77b4	mouse_aRGC_ONS
241.643	230.458	19.5029	#1f77b4	mouse_aRGC_ONS
240.591	228.543	18.7492	#1f77b4	mouse_aRGC_ONS
243.539	228.976	18.5832	#1f77b4	mouse_aRGC_ONS
240.454	232.486	19.0898	#1f77b4	mouse_aRGC_ONS
242.681	228.776	18.8788	#1f77b4	mouse_aRGC_ONS
240.594	228.807	18.8847	#1f77b4	mouse_aRGC_ONS
237.996	230.135	18.3698	#1f77b4	mouse_aRGC_ONS
245.38	231.03	18.7674	#1f77b4	mouse_aRGC_ONS
240.977	231.086	19.588	#1f77b4	mouse_aRGC_ONS
238.68	229.348	19.2288	#1f77b4	mouse_aRGC_ONS
242.001	230.484	19.9645	#1f77b4	mouse_aRGC_ONS
240.149	229.915	17.7948	#1f77b4	mouse_aRGC_ONS
243.044	231.11	19.0661	#1f77b4	mouse_aRGC_ONS
239.5	232.705	18.2562	#1f77b4	mouse_aRGC_ONS
240.847	229.627	19.0623	#1f77b4	mouse_aRGC_ONS
244.632	229.83	18.7334	#1f77b4	mouse_aRGC_ONS
241.01	229.864	18.4644	#1f77b4	mouse_aRGC_ONS
237.375	228.792	17.4225	#1f77b4	mouse_aRGC_ONS
240.776	231.487	18.8603	#1f77b4	mouse_aRGC_ONS
235.73	227.828	19.799	#1f77b4	mouse_aRGC_ONS
242.674	230.427	18.826	#1f77b4	mouse_aRGC_ONS
241.974	231.316	19.4836	#1f77b4	mouse_aRGC_ONS
241.523	229.414	18.7962	#1f77b4	mouse_aRGC_ONS
242.254	230.779	19.5072	#1f77b4	mouse_aRGC_ONS
239.163	228.049	18.5291	#1f77b4	mouse_aRGC_ONS
240.184	229.867	19.0213	#1f77b4	mouse_aRGC_ONS
241.859	228.532	19.6862	#1f77b4	mouse_aRGC_ONS
240.778	230.621	19.1257	#1f77b4	mouse_aRGC_ONS
239.795	232.748	18.627	#1f77b4	mouse_aRGC_ONS
241.82	226.718	18.9517	#1f77b4	mouse_aRGC_ONS
240.527	228.247	18.9353	#1f77b4	mouse_aRGC_ONS
241.92	231.466	18.7141	#1f77b4	mouse_aRGC_ONS
240.479	227.045	18.7579	#1f77b4	mouse_aRGC_ONS
242.368	232.299	19.1898	#1f77b4	mouse_aRGC_ONS
243.189	228.238	19.3552	#1f77b4	mouse_aRGC_ONS
241.452	230.907	19.0693	#1f77b4	mouse_aRGC_ONS
242.412	228.687	18.9416	#1f77b4	mouse_aRGC_ONS
241.078	231.867	18.8737	#1f77b4	mouse_aRGC_ONS
243.769	229.992	18.2504	#1f77b4	mouse_aRGC_ONS
243.173	232.037	18.9615	#1f77b4	mouse_aRGC_ONS
240.395	229.697	19.4901	#1f77b4	mouse_aRGC_ONS
241.331	228.7	18.3119	#1f77b4	mouse_aRGC_ONS
240.467	230.368	18.3085	#1f77b4	mouse_aRGC_ONS
243.8	228.3	19.6664	#1f77b4	mouse_aRGC_ONS
241.398	231.309	18.3121	#1f77b4	mouse_aRGC_ONS
240.706	230.504	19.1843	#1f77b4	mouse_aRGC_ONS
241.217	231.431	18.3786	#1f77b4	mouse_aRGC_ONS
241.106	230.065	18.1823	#1f77b4	mouse_aRGC_ONS
239.52	231.469	19.6602	#1f77b4	mouse_aRGC_ONS
243.615	231.46	19.714	#1f77b4	mouse_aRGC_ONS
242.299	229.537	18.7895	#1f77b4	mouse_aRGC_ONS
242.2	230.089	19.7444	#1f77b4	mouse_aRGC_ONS
240.847	231.818	19.2382	#1f77b4	mouse_aRGC_ONS
242.12	230.769	19.2168	#1f77b4	mouse_aRGC_ONS
241.904	229.282	18.8208	#1f77b4	mouse_aRGC_ONS
240.962	232.863	19.1327	#1f77b4	mouse_aRGC_ONS
242.983	230.6	18.4808	#1f77b4	mouse_aRGC_ONS
241.285	228.626	19.1621	#1f77b4	mouse_aRGC_ONS
238.403	232.226	19.1552	#1f77b4	mouse_aRGC_ONS
241.972	230.411	18.7456	#1f77b4	mouse_aRGC_ONS
240.17	232.978	19.018	#1f77b4	mouse_aRGC_ONS
241.818	228.692	19.2175	#1f77b4	mouse_aRGC_ONS
240.335	230.806	19.4927	#1f77b4	mouse_aRGC_ONS
241.842	231.03	18.7138	#1f77b4	mouse_aRGC_ONS
240.509	229.034	18.3331	#1f77b4	mouse_aRGC_ONS
238.481	228.489	19.5709	#1f77b4	mouse_aRGC_ONS
241.991	230.883	19.3071	#1f77b4	mouse_aRGC_ONS
241.778	229.007	19.3874	#1f77b4	mouse_aRGC_ONS
241.665	230.863	18.5546	#1f77b4	mouse_aRGC_ONS
239.603	228.227	18.7396	#1f77b4	mouse_aRGC_ONS
240.104	230.496	19.1126	#1f77b4	mouse_aRGC_ONS
242.349	230.671	18.9184	#1f77b4	mouse_aRGC_ONS
240.771	231.258	19.8272	#1f77b4	mouse_aRGC_ONS
243.447	230.082	18.8523	#1f77b4	mouse_aRGC_ONS
240.415	230.646	18.826	#1f77b4	mouse_aRGC_ONS
243.284	230.089	18.1849	#1f77b4	mouse_aRGC_ONS
240.847	226.053	18.9137	#1f77b4	mouse_aRGC_ONS
243.211	228.388	19.7587	#1f77b4	mouse_aRGC_ONS
239.128	227.604	19.0258	#1f77b4	mouse_aRGC_ONS
242.038	229.582	18.7316	#1f77b4	mouse_aRGC_ONS
236.399	228.166	19.2144	#1f77b4	mouse_aRGC_ONS
239.995	230.261	19.2691	#1f77b4	mouse_aRGC_ONS
239.202	231.063	19.2379	#1f77b4	mouse_aRGC_ONS
241.551	230.46	18.371	#1f77b4	mouse_aRGC_ONS
243.873	231.807	18.9842	#1f77b4	mouse_aRGC_ONS
124.137	99.1547	18.68	#ff7f0e	mouse_aRGC_OFFT
123.672	98.9385	18.637	#ff7f0e	mouse_aRGC_OFFT
123.951	100.79	18.8239	#ff7f0e	mouse_aRGC_OFFT
122.825	99.5472	18.6342	#ff7f0e	mouse_aRGC_OFFT
124.369	100.458	18.8951	#ff7f0e	mouse_aRGC_OFFT
123.747	101.643	18.3095	#ff7f0e	mouse_aRGC_OFFT
124.787	99.8011	18.5334	#ff7f0e	mouse_aRGC_OFFT
125.835	99.2626	18.5973	#ff7f0e	mouse_aRGC_OFFT
125.323	101.205	18.7535	#ff7f0e	mouse_aRGC_OFFT
124.396	103.761	17.9068	#ff7f0e	mouse_aRGC_OFFT
124.278	99.8334	18.645	#ff7f0e	mouse_aRGC_OFFT
125.366	100.144	18.2277	#ff7f0e	mouse_aRGC_OFFT
124.247	100.271	18.1732	#ff7f0e	mouse_aRGC_OFFT
125.732	98.5848	18.3944	#ff7f0e	mouse_aRGC_OFFT
123.021	101.044	18.3013	#ff7f0e	mouse_aRGC_OFFT
124.916	100.587	17.8192	#ff7f0e	mouse_aRGC_OFFT
124.915	100.946	18.0869	#ff7f0e	mouse_aRGC_OFFT
124.953	101.379	18.7992	#ff7f0e	mouse_aRGC_OFFT
124.329	100.179	18.2011	#ff7f0e	mouse_aRGC_OFFT
123.471	100.798	18.427	#ff7f0e	mouse_aRGC_OFFT
124.115	100.435	18.6897	#ff7f0e	mouse_aRGC_OFFT
125.231	100.387	18.6806	#ff7f0e	mouse_aRGC_OFFT
124.617	100.331	18.1982	#ff7f0e	mouse_aRGC_OFFT
124.051	100.641	19.1058	#ff7f0e	mouse_aRGC_OFFT
124.157	101.061	18.6645	#ff7f0e	mouse_aRGC_OFFT
124.826	99.2413	18.8191	#ff7f0e	mouse_aRGC_OFFT
123.208	99.56	18.5483	#ff7f0e	mouse_aRGC_OFFT
126.229	97.8539	18.4497	#ff7f0e	mouse_aRGC_OFFT
125.472	101.006	18.5843	#ff7f0e	mouse_aRGC_OFFT
125.499	102.086	18.4369	#ff7f0e	mouse_aRGC_OFFT
123.983	99.9315	17.7613	#ff7f0e	mouse_aRGC_OFFT
125.122	100.194	18.4257	#ff7f0e	mouse_aRGC_OFFT
124.895	100.17	18.4816	#ff7f0e	mouse_aRGC_OFFT
124.107	100.019	18.4624	#ff7f0e	mouse_aRGC_OFFT
124.831	100.485	18.2674	#ff7f0e	mouse_aRGC_OFFT
127.043	103.071	17.9686	#ff7f0e	mouse_aRGC_OFFT
124.988	98.0799	18.2655	#ff7f0e	mouse_aRGC_OFFT
124.336	100.311	18.6228	#ff7f0e	mouse_aRGC_OFFT
124.888	100.358	18.4902	#ff7f0e	mouse_aRGC_OFFT
122.915	98.824	18.2685	#ff7f0e	mouse_aRGC_OFFT
123.763	101.557	17.8699	#ff7f0e	mouse_aRGC_OFFT
126.502	102.22	18.1696	#ff7f0e	mouse_aRGC_OFFT
124.059	100.001	19.0016	#ff7f0e	mouse_aRGC_OFFT
124.426	99.8127	18.5	#ff7f0e	mouse_aRGC_OFFT
124.945	101.166	18.6776	#ff7f0e	mouse_aRGC_OFFT
124.241	100.821	18.6816	#ff7f0e	mouse_aRGC_OFFT
125.874	99.9832	18.3819	#ff7f0e	mouse_aRGC_OFFT
125.117	99.7217	18.6415	#ff7f0e	mouse_aRGC_OFFT
123.651	100.588	18.1486	#ff7f0e	mouse_aRGC_OFFT
125.286	101.339	18.6277	#ff7f0e	mouse_aRGC_OFFT
124.772	100.261	19.6837	#ff7f0e	mouse_aRGC_OFFT
125.458	102.895	18.7378	#ff7f0e	mouse_aRGC_OFFT
123.537	100.206	18.2828	#ff7f0e	mouse_aRGC_OFFT
124.641	98.8429	17.9993	#ff7f0e	mouse_aRGC_OFFT
239.484	102.488	19.0023	#2ca02c	mouse_aRGC_ONT
235.202	105.433	18.053	#2ca02c	mouse_aRGC_ONT
238.932	106.464	18.3576	#2ca02c	mouse_aRGC_ONT
236.28	105.396	19.1962	#2ca02c	mouse_aRGC_ONT
239.226	104.495	19.0022	#2ca02c	mouse_aRGC_ONT
239.079	105.872	19.1135	#2ca02c	mouse_aRGC_ONT
238.581	103.606	18.1215	#2ca02c	mouse_aRGC_ONT
236.919	103.585	19.4044	#2ca02c	mouse_aRGC_ONT
237.118	106.467	19.1002	#2ca02c	mouse_aRGC_ONT
238.782	105.979	18.4217	#2ca02c	mouse_aRGC_ONT
237.286	105.269	18.6467	#2ca02c	mouse_aRGC_ONT
237.493	102.893	19.5195	#2ca02c	mouse_aRGC_ONT
236.573	104.468	17.9479	#2ca02c	mouse_aRGC_ONT
237.165	104.54	19.0242	#2ca02c	mouse_aRGC_ONT
239.409	105.305	18.2075	#2ca02c	mouse_aRGC_ONT
238.31	103.49	19.2955	#2ca02c	mouse_aRGC_ONT
237.577	106.112	18.2987	#2ca02c	mouse_aRGC_ONT
237.385	103.38	19.1916	#2ca02c	mouse_aRGC_ONT
237.725	103.532	19.1311	#2ca02c	mouse_aRGC_ONT
238.514	106.082	19.0006	#2ca02c	mouse_aRGC_ONT
237.789	104.914	18.9474	#2ca02c	mouse_aRGC_ONT
238.947	101.368	17.6192	#2ca02c	mouse_aRGC_ONT
231.119	108.735	18.2668	#2ca02c	mouse_aRGC_ONT
239.548	103.257	18.5776	#2ca02c	mouse_aRGC_ONT
239.355	103.322	17.8428	#2ca02c	mouse_aRGC_ONT
240.251	104.418	18.1946	#2ca02c	mouse_aRGC_ONT
239.42	105.529	18.4154	#2ca02c	mouse_aRGC_ONT
238.422	102.878	18.1359	#2ca02c	mouse_aRGC_ONT
238.206	103.697	18.4576	#2ca02c	mouse_aRGC_ONT
239.829	104.268	18.0289	#2ca02c	mouse_aRGC_ONT
237.972	103.949	18.0473	#2ca02c	mouse_aRGC_ONT
238.382	101.844	18.7517	#2ca02c	mouse_aRGC_ONT
236.919	103.039	19.6541	#2ca02c	mouse_aRGC_ONT
238.428	105.376	18.9127	#2ca02c	mouse_aRGC_ONT
238.971	105.38	18.7923	#2ca02c	mouse_aRGC_ONT
238.742	107.364	18.7251	#2ca02c	mouse_aRGC_ONT
237.429	105.296	18.8378	#2ca02c	mouse_aRGC_ONT
236.927	102.421	18.6182	#2ca02c	mouse_aRGC_ONT
236.05	103.86	19.3865	#2ca02c	mouse_aRGC_ONT
239.596	103.633	18.6467	#2ca02c	mouse_aRGC_ONT
238.734	103.791	18.1306	#2ca02c	mouse_aRGC_ONT
238.549	103.325	19.0073	#2ca02c	mouse_aRGC_ONT
239.288	100.965	17.9187	#2ca02c	mouse_aRGC_ONT
238.357	104.948	18.6634	#2ca02c	mouse_aRGC_ONT
237.605	103.868	18.1689	#2ca02c	mouse_aRGC_ONT
237.485	103.598	19.1701	#2ca02c	mouse_aRGC_ONT
236.362	105.595	17.0836	#2ca02c	mouse_aRGC_ONT
240.196	105.286	18.796	#2ca02c	mouse_aRGC_ONT
237.616	102.938	19.0511	#2ca02c	mouse_aRGC_ONT
237.619	105.981	19.7787	#2ca02c	mouse_aRGC_ONT
239.121	110.651	19.1622	#2ca02c	mouse_aRGC_ONT
237.613	104.78	18.517	#2ca02c	mouse_aRGC_ONT
234.542	106.618	19.3186	#2ca02c	mouse_aRGC_ONT
238.799	105.603	18.6785	#2ca02c	mouse_aRGC_ONT
237.909	104.907	18.4508	#2ca02c	mouse_aRGC_ONT
236.671	103.375	19.1409	#2ca02c	mouse_aRGC_ONT
238.204	105.134	17.5508	#2ca02c	mouse_aRGC_ONT
238.218	101.141	18.7792	#2ca02c	mouse_aRGC_ONT
237.042	103.895	18.726	#2ca02c	mouse_aRGC_ONT
235.394	101.632	17.6188	#2ca02c	mouse_aRGC_ONT
236.317	104.149	19.0943	#2ca02c	mouse_aRGC_ONT
234.008	106.94	19.4806	#2ca02c	mouse_aRGC_ONT
237.821	106.464	17.7483	#2ca02c	mouse_aRGC_ONT
237.891	104.382	19.8036	#2ca02c	mouse_aRGC_ONT
237.53	104.398	19.3483	#2ca02c	mouse_aRGC_ONT
238.066	104.683	18.7689	#2ca02c	mouse_aRGC_ONT
236.21	105.269	18.6254	#2ca02c	mouse_aRGC_ONT
236.077	106.545	19.2792	#2ca02c	mouse_aRGC_ONT
237.347	105.31	18.1656	#2ca02c	mouse_aRGC_ONT
237.601	103.641	18.7763	#2ca02c	mouse_aRGC_ONT
240.74	104.412	18.9866	#2ca02c	mouse_aRGC_ONT
239.157	105.07	19.3424	#2ca02c	mouse_aRGC_ONT
236.13	102.74	19.2467	#2ca02c	mouse_aRGC_ONT
237.372	101.536	19.1294	#2ca02c	mouse_aRGC_ONT
238.601	102.326	18.9861	#2ca02c	mouse_aRGC_ONT
237.984	101.555	18.2983	#2ca02c	mouse_aRGC_ONT
238.768	102.9	18.6278	#2ca02c	mouse_aRGC_ONT
235.936	103	17.9041	#2ca02c	mouse_aRGC_ONT
235.589	103.784	17.7203	#2ca02c	mouse_aRGC_ONT
238.6	103.139	18.2229	#2ca02c	mouse_aRGC_ONT
237.001	106.466	18.3459	#2ca02c	mouse_aRGC_ONT
236.436	104.894	18.8377	#2ca02c	mouse_aRGC_ONT
236.535	107.179	18.6714	#2ca02c	mouse_aRGC_ONT
235.86	105.736	19.73	#2ca02c	mouse_aRGC_ONT
238.497	105.384	17.8155	#2ca02c	mouse_aRGC_ONT
238.788	103.067	18.4521	#2ca02c	mouse_aRGC_ONT
237.29	105.711	17.9239	#2ca02c	mouse_aRGC_ONT
238.419	106.024	19.3987	#2ca02c	mouse_aRGC_ONT
237.195	106.786	19.0724	#2ca02c	mouse_aRGC_ONT
238.248	104.143	18.5883	#2ca02c	mouse_aRGC_ONT
235.808	104.779	19.7227	#2ca02c	mouse_aRGC_ONT
238.214	103.875	18.8481	#2ca02c	mouse_aRGC_ONT
239.181	103.003	18.7478	#2ca02c	mouse_aRGC_ONT
240.132	102.462	17.8667	#2ca02c	mouse_aRGC_ONT
238.469	106.638	19.4722	#2ca02c	mouse_aRGC_ONT
240.5	103.449	19.5963	#2ca02c	mouse_aRGC_ONT
238.688	104.587	18.6713	#2ca02c	mouse_aRGC_ONT
239.9	102.659	19.4088	#2ca02c	mouse_aRGC_ONT
237.086	105.967	19.4322	#2ca02c	mouse_aRGC_ONT
234.329	103.285	18.6836	#2ca02c	mouse_aRGC_ONT
239.404	103.975	17.5546	#2ca02c	mouse_aRGC_ONT
237.507	103.63	18.1888	#2ca02c	mouse_aRGC_ONT
240.08	106.986	19.1308	#2ca02c	mouse_aRGC_ONT
239.091	105.709	17.7213	#2ca02c	mouse_aRGC_ONT
236.131	105.659	18.9417	#2ca02c	mouse_aRGC_ONT
237.155	107.056	18.8888	#2ca02c	mouse_aRGC_ONT
236.11	103.683	18.7178	#2ca02c	mouse_aRGC_ONT
238.206	105.968	18.3395	#2ca02c	mouse_aRGC_ONT
236.749	106.819	18.994	#2ca02c	mouse_aRGC_ONT
234.881	106.567	18.3306	#2ca02c	mouse_aRGC_ONT
234.255	106.563	19.2949	#2ca02c	mouse_aRGC_ONT
237.778	103.99	18.9063	#2ca02c	mouse_aRGC_ONT
235.641	104.759	19.1106	#2ca02c	mouse_aRGC_ONT
236.968	104.904	19.4744	#2ca02c	mouse_aRGC_ONT
236.761	102.061	19.0282	#2ca02c	mouse_aRGC_ONT
237.824	105.22	18.7835	#2ca02c	mouse_aRGC_ONT
236.444	104.355	18.2327	#2ca02c	mouse_aRGC_ONT
238.695	102.769	19.8143	#2ca02c	mouse_aRGC_ONT
231.526	114.387	19.6596	#2ca02c	mouse_aRGC_ONT
239.325	107.896	18.6433	#2ca02c	mouse_aRGC_ONT
238.819	103.314	18.2586	#2ca02c	mouse_aRGC_ONT
238.213	103.534	17.8323	#2ca02c	mouse_aRGC_ONT
237.51	106.165	18.3206	#2ca02c	mouse_aRGC_ONT
236.664	102.501	18.5829	#2ca02c	mouse_aRGC_ONT
238.567	106.597	18.601	#2ca02c	mouse_aRGC_ONT
238.689	100.297	17.978	#2ca02c	mouse_aRGC_ONT
127.76	224.07	19.1791	#d62728	mouse_aRGC_OFFS
125.945	224.764	18.7457	#d62728	mouse_aRGC_OFFS
131.317	221.104	20.038	#d62728	mouse_aRGC_OFFS
127.418	226.147	19.0439	#d62728	mouse_aRGC_OFFS
129.33	223.379	19.4551	#d62728	mouse_aRGC_OFFS
126.058	225.209	18.5791	#d62728	mouse_aRGC_OFFS
127.396	227.025	18.2502	#d62728	mouse_aRGC_OFFS
128.493	225.392	18.5202	#d62728	mouse_aRGC_OFFS
127.617	226.353	18.3308	#d62728	mouse_aRGC_OFFS
127.716	228.774	19.4361	#d62728	mouse_aRGC_OFFS
127.791	228.369	18.6374	#d62728	mouse_aRGC_OFFS
129.549	226.511	18.6481	#d62728	mouse_aRGC_OFFS
127.955	224.704	19.468	#d62728	mouse_aRGC_OFFS
128.586	223.781	19.8249	#d62728	mouse_aRGC_OFFS
129.336	227.521	19.4071	#d62728	mouse_aRGC_OFFS
130.248	225.812	18.0449	#d62728	mouse_aRGC_OFFS
132.373	223.831	18.6646	#d62728	mouse_aRGC_OFFS
130.083	226.936	19.3745	#d62728	mouse_aRGC_OFFS
127.976	228.718	18.5249	#d62728	mouse_aRGC_OFFS
129.779	224.772	19.7051	#d62728	mouse_aRGC_OFFS
127.094	227.477	19.1504	#d62728	mouse_aRGC_OFFS
128.474	226.118	18.8315	#d62728	mouse_aRGC_OFFS
127.668	227.877	19.4257	#d62728	mouse_aRGC_OFFS
128.672	228.217	17.9789	#d62728	mouse_aRGC_OFFS
128.348	226.136	19.2611	#d62728	mouse_aRGC_OFFS
126.16	228.694	18.9413	#d62728	mouse_aRGC_OFFS
126.638	226.875	19.2671	#d62728	mouse_aRGC_OFFS
130.82	226.457	19.022	#d62728	mouse_aRGC_OFFS
127.4	227.311	19.0466	#d62728	mouse_aRGC_OFFS
125.326	227.267	18.7912	#d62728	mouse_aRGC_OFFS
126.947	228.723	18.4201	#d62728	mouse_aRGC_OFFS
130.979	223.581	18.5151	#d62728	mouse_aRGC_OFFS
128.002	225.113	18.3407	#d62728	mouse_aRGC_OFFS
129.002	227.422	18.4998	#d62728	mouse_aRGC_OFFS
128.307	226.301	18.6482	#d62728	mouse_aRGC_OFFS
129.325	224.833	19.5325	#d62728	mouse_aRGC_OFFS
128.027	223.402	18.7614	#d62728	mouse_aRGC_OFFS
128.118	227.176	18.0347	#d62728	mouse_aRGC_OFFS
129.863	225.581	18.2556	#d62728	mouse_aRGC_OFFS
125.915	223.751	19.0112	#d62728	mouse_aRGC_OFFS
126.925	222.963	18.4037	#d62728	mouse_aRGC_OFFS
128.781	225.286	19.2631	#d62728	mouse_aRGC_OFFS
127.736	223.111	18.2574	#d62728	mouse_aRGC_OFFS
129.557	224.057	18.367	#d62728	mouse_aRGC_OFFS
129.29	221.586	17.7781	#d62728	mouse_aRGC_OFFS
128.003	224.509	19.2142	#d62728	mouse_aRGC_OFFS
131.28	224.602	18.8479	#d62728	mouse_aRGC_OFFS
136.044	220.063	18.2975	#d62728	mouse_aRGC_OFFS
128.707	225.371	18.7989	#d62728	mouse_aRGC_OFFS
127.839	226.757	19.1359	#d62728	mouse_aRGC_OFFS
128.068	228.948	18.0337	#d62728	mouse_aRGC_OFFS
127.139	223.571	18.1953	#d62728	mouse_aRGC_OFFS
129.049	225.132	18.4627	#d62728	mouse_aRGC_OFFS
127.526	226.008	19.038	#d62728	mouse_aRGC_OFFS
129.296	221.451	18.6366	#d62728	mouse_aRGC_OFFS
129.126	225.767	18.7208	#d62728	mouse_aRGC_OFFS
125.901	224.767	18.3875	#d62728	mouse_aRGC_OFFS
128.439	224.742	18.9548	#d62728	mouse_aRGC_OFFS
129.328	224.242	18.4571	#d62728	mouse_aRGC_OFFS
128.229	225.317	19.975	#d62728	mouse_aRGC_OFFS
127.262	223.988	19.2613	#d62728	mouse_aRGC_OFFS
130.428	227.704	18.5414	#d62728	mouse_aRGC_OFFS
129.954	225.688	19.1274	#d62728	mouse_aRGC_OFFS
129.25	225.281	18.5679	#d62728	mouse_aRGC_OFFS
129.078	227.315	18.7129	#d62728	mouse_aRGC_OFFS
125.456	227.84	18.726	#d62728	mouse_aRGC_OFFS
126.898	226.632	18.5344	#d62728	mouse_aRGC_OFFS
127.89	226.839	17.7027	#d62728	mouse_aRGC_OFFS
128.581	224.47	19.2541	#d62728	mouse_aRGC_OFFS
127.637	225.499	18.6967	#d62728	mouse_aRGC_OFFS
128.488	225.484	20.4178	#d62728	mouse_aRGC_OFFS
128.005	226.873	18.1331	#d62728	mouse_aRGC_OFFS
128.109	224.234	18.9777	#d62728	mouse_aRGC_OFFS
126.356	226.129	19.4331	#d62728	mouse_aRGC_OFFS
128.001	224.84	19.2015	#d62728	mouse_aRGC_OFFS
127.762	225.682	19.2443	#d62728	mouse_aRGC_OFFS
126.536	225.167	19.0012	#d62728	mouse_aRGC_OFFS
127.918	227.112	18.6326	#d62728	mouse_aRGC_OFFS
131.759	220.204	18.5159	#d62728	mouse_aRGC_OFFS
129.125	226.723	17.7996	#d62728	mouse_aRGC_OFFS
126.118	225.365	18.2723	#d62728	mouse_aRGC_OFFS
128.485	225.595	19.3981	#d62728	mouse_aRGC_OFFS
126.792	226.812	19.6461	#d62728	mouse_aRGC_OFFS
128.125	223.455	18.1657	#d62728	mouse_aRGC_OFFS
126.858	226.429	17.8249	#d62728	mouse_aRGC_OFFS
131.453	216.659	18.8457	#d62728	mouse_aRGC_OFFS
130.663	227.375	17.676	#d62728	mouse_aRGC_OFFS
128.272	224.874	18.7564	#d62728	mouse_aRGC_OFFS
126.296	224.919	18.5504	#d62728	mouse_aRGC_OFFS
126.121	224.611	18.6739	#d62728	mouse_aRGC_OFFS
127.95	224.665	18.8558	#d62728	mouse_aRGC_OFFS
128.726	226.187	17.5639	#d62728	mouse_aRGC_OFFS
134.386	221.683	18.5485	#d62728	mouse_aRGC_OFFS
129.779	223.687	18.7428	#d62728	mouse_aRGC_OFFS
129.747	223.528	18.1068	#d62728	mouse_aRGC_OFFS
126.622	226.961	18.107	#d62728	mouse_aRGC_OFFS
126.51	225.359	19.0932	#d62728	mouse_aRGC_OFFS
125.515	228.233	19.2679	#d62728	mouse_aRGC_OFFS
129.584	225.671	19.4614	#d62728	mouse_aRGC_OFFS
128.135	225.976	19.2527	#d62728	mouse_aRGC_OFFS
128.235	223.672	18.306	#d62728	mouse_aRGC_OFFS
127.901	222.01	18.8418	#d62728	mouse_aRGC_OFFS
128.496	229.37	18.1444	#d62728	mouse_aRGC_OFFS
132.325	225.035	18.5155	#d62728	mouse_aRGC_OFFS
132.307	225.518	19.9492	#d62728	mouse_aRGC_OFFS
130.198	226.181	18.7271	#d62728	mouse_aRGC_OFFS
127.078	230.002	18.5422	#d62728	mouse_aRGC_OFFS
129.569	225.653	18.0278	#d62728	mouse_aRGC_OFFS
126.922	227.149	17.8749	#d62728	mouse_aRGC_OFFS
129.897	224.279	17.4373	#d62728	mouse_aRGC_OFFS
130.736	218.414	19.2769	#d62728	mouse_aRGC_OFFS
131.38	225.444	18.1812	#d62728	mouse_aRGC_OFFS
128.884	226.03	18.91	#d62728	mouse_aRGC_OFFS
128.395	224.439	205.803	#9467bd	macaque_MGC_OFF
104.312	230.612	204.498	#9467bd	macaque_MGC_OFF
142.222	209.433	203.521	#9467bd	macaque_MGC_OFF
135.982	233.555	205.61	#9467bd	macaque_MGC_OFF
111.46	227.906	199.773	#9467bd	macaque_MGC_OFF
146.982	238.832	200.132	#9467bd	macaque_MGC_OFF
146.014	244.472	203.854	#9467bd	macaque_MGC_OFF
137.957	208.415	201.662	#9467bd	macaque_MGC_OFF
138.823	225.209	205.63	#9467bd	macaque_MGC_OFF
125.825	227.518	203.721	#9467bd	macaque_MGC_OFF
163.539	217.603	200.764	#9467bd	macaque_MGC_OFF
130.659	220.462	206.467	#9467bd	macaque_MGC_OFF
158.485	221.093	200.465	#9467bd	macaque_MGC_OFF
146.152	224.213	201.721	#9467bd	macaque_MGC_OFF
120.721	196.596	204.01	#9467bd	macaque_MGC_OFF
120.574	234.259	205.31	#9467bd	macaque_MGC_OFF
132.752	227.574	206.399	#9467bd	macaque_MGC_OFF
121.02	227.113	207.693	#9467bd	macaque_MGC_OFF
122.687	231.19	206.059	#9467bd	macaque_MGC_OFF
118.058	233.785	200.637	#9467bd	macaque_MGC_OFF
140.978	252.014	202.124	#9467bd	macaque_MGC_OFF
164.203	232.645	206.804	#9467bd	macaque_MGC_OFF
134.266	230.364	202.53	#9467bd	macaque_MGC_OFF
137.962	225.26	203.637	#9467bd	macaque_MGC_OFF
135.824	214.745	202.233	#9467bd	macaque_MGC_OFF
146.521	235.657	207.423	#9467bd	macaque_MGC_OFF
134.922	219.14	204.59	#9467bd	macaque_MGC_OFF
152.571	207.905	203.641	#9467bd	macaque_MGC_OFF
133.348	232.904	197.24	#9467bd	macaque_MGC_OFF
173.393	230.371	204.697	#9467bd	macaque_MGC_OFF
159.15	213.087	200.942	#9467bd	macaque_MGC_OFF
131.647	231.269	211.372	#9467bd	macaque_MGC_OFF
108.804	231.583	205.286	#9467bd	macaque_MGC_OFF
164.237	230.879	207.321	#9467bd	macaque_MGC_OFF
137.148	215.268	206.227	#9467bd	macaque_MGC_OFF
113.52	224.947	199.55	#9467bd	macaque_MGC_OFF
137.81	215.556	203.351	#9467bd	macaque_MGC_OFF
145.043	225.369	205.138	#9467bd	macaque_MGC_OFF
143.212	231.793	200.631	#9467bd	macaque_MGC_OFF
116.845	211.062	199.479	#9467bd	macaque_MGC_OFF
155.195	213.313	202.333	#9467bd	macaque_MGC_OFF
121.901	242.626	201.711	#9467bd	macaque_MGC_OFF
143.432	239.19	203.26	#9467bd	macaque_MGC_OFF
137.994	218.96	206.791	#9467bd	macaque_MGC_OFF
136.267	226.577	208.05	#9467bd	macaque_MGC_OFF
146.438	191.551	202.954	#9467bd	macaque_MGC_OFF
119.803	227.653	202.62	#9467bd	macaque_MGC_OFF
132.17	211.41	204.495	#9467bd	macaque_MGC_OFF
128.066	238.91	206.69	#9467bd	macaque_MGC_OFF
130.163	234.987	204.228	#9467bd	macaque_MGC_OFF
106.11	224.603	202.225	#9467bd	macaque_MGC_OFF
135.617	201.252	204.664	#9467bd	macaque_MGC_OFF
141.999	227.756	206.729	#9467bd	macaque_MGC_OFF
135.396	225.736	206.81	#9467bd	macaque_MGC_OFF
132.074	237.542	199.465	#9467bd	macaque_MGC_OFF
123.366	230.416	207.455	#9467bd	macaque_MGC_OFF
142.752	230.746	204.157	#9467bd	macaque_MGC_OFF
123.946	238.9	200.797	#9467bd	macaque_MGC_OFF
139.276	216.653	206.479	#9467bd	macaque_MGC_OFF
119.879	213.259	207.713	#9467bd	macaque_MGC_OFF
108.706	223.968	205.882	#9467bd	macaque_MGC_OFF
136.25	229.794	203.8	#9467bd	macaque_MGC_OFF
132.355	220.945	198.938	#9467bd	macaque_MGC_OFF
161.228	215.676	205.258	#9467bd	macaque_MGC_OFF
155.351	214.378	206.931	#9467bd	macaque_MGC_OFF
144.698	230.965	205.166	#9467bd	macaque_MGC_OFF
144.121	208.681	205.662	#9467bd	macaque_MGC_OFF
139.092	221.292	211.225	#9467bd	macaque_MGC_OFF
152.839	235.72	206.003	#9467bd	macaque_MGC_OFF
149.358	231.117	204.401	#9467bd	macaque_MGC_OFF
131.259	229.342	204.813	#9467bd	macaque_MGC_OFF
107.761	236.254	208.139	#9467bd	macaque_MGC_OFF
138.751	214.405	204.264	#9467bd	macaque_MGC_OFF
143.526	226.985	204.524	#9467bd	macaque_MGC_OFF
132.585	212.762	202.812	#9467bd	macaque_MGC_OFF
127.715	234.106	206.7	#9467bd	macaque_MGC_OFF
130.549	249.023	204.041	#9467bd	macaque_MGC_OFF
129.057	216.211	207.213	#9467bd	macaque_MGC_OFF
140.253	223.276	202.315	#9467bd	macaque_MGC_OFF
143.156	217.206	205.208	#9467bd	macaque_MGC_OFF
118.432	231.186	201.854	#9467bd	macaque_MGC_OFF
129.462	214.661	202.309	#9467bd	macaque_MGC_OFF
200.773	224.594	201.482	#9467bd	macaque_MGC_OFF
142.558	242.453	206.048	#9467bd	macaque_MGC_OFF
146.391	220.125	199.539	#9467bd	macaque_MGC_OFF
108.235	221.206	203.348	#9467bd	macaque_MGC_OFF
102.099	218.613	199.828	#9467bd	macaque_MGC_OFF
126.583	230.264	200.324	#9467bd	macaque_MGC_OFF
95.9818	221.587	202.034	#9467bd	macaque_MGC_OFF
126.174	221.251	200.486	#9467bd	macaque_MGC_OFF
121.924	230.125	199.818	#9467bd	macaque_MGC_OFF
141.617	220.467	203.591	#9467bd	macaque_MGC_OFF
152.624	230.78	203.373	#9467bd	macaque_MGC_OFF
112.781	226.017	206.169	#9467bd	macaque_MGC_OFF
158.312	223.741	208.337	#9467bd	macaque_MGC_OFF
126.902	227.039	205.445	#9467bd	macaque_MGC_OFF
151.324	236.411	207.231	#9467bd	macaque_MGC_OFF
161.444	214.58	201.018	#9467bd	macaque_MGC_OFF
150.119	225.728	204.042	#9467bd	macaque_MGC_OFF
121.823	222.415	207.316	#9467bd	macaque_MGC_OFF
124.807	229.317	201.707	#9467bd	macaque_MGC_OFF
139.049	215.81	203.853	#9467bd	macaque_MGC_OFF
126.266	220.63	205.632	#9467bd	macaque_MGC_OFF
112.148	236.077	202.787	#9467bd	macaque_MGC_OFF
136.639	228.983	209.351	#9467bd	macaque_MGC_OFF
136.158	240.166	202.797	#9467bd	macaque_MGC_OFF
127.788	219.692	203.705	#9467bd	macaque_MGC_OFF
160.576	209.429	200.669	#9467bd	macaque_MGC_OFF
132.996	241.495	205.004	#9467bd	macaque_MGC_OFF
140.911	237.086	204.708	#9467bd	macaque_MGC_OFF
123.998	227.378	205.375	#9467bd	macaque_MGC_OFF
125.676	220.577	205.225	#9467bd	macaque_MGC_OFF
143.009	228.159	203.082	#9467bd	macaque_MGC_OFF
113.515	219.138	205.91	#9467bd	macaque_MGC_OFF
120.555	215.55	203.366	#9467bd	macaque_MGC_OFF
127.811	199.961	204.333	#9467bd	macaque_MGC_OFF
154.778	212.426	204.828	#9467bd	macaque_MGC_OFF
157.062	238.918	201.88	#9467bd	macaque_MGC_OFF
120.933	224.475	201.417	#9467bd	macaque_MGC_OFF
138.106	223.231	206.655	#9467bd	macaque_MGC_OFF
136.576	229.522	205.947	#9467bd	macaque_MGC_OFF
121.897	227.586	208.151	#9467bd	macaque_MGC_OFF
124.996	225.739	204.249	#9467bd	macaque_MGC_OFF
120.922	220.252	205.023	#9467bd	macaque_MGC_OFF
121.618	227.708	204.119	#9467bd	macaque_MGC_OFF
125.435	236.928	204.551	#9467bd	macaque_MGC_OFF
137.311	234.502	205.764	#9467bd	macaque_MGC_OFF
140.778	234.193	203.275	#9467bd	macaque_MGC_OFF
128.748	236.787	204.885	#9467bd	macaque_MGC_OFF
124.931	225.453	202.827	#9467bd	macaque_MGC_OFF
138.326	217.88	206.426	#9467bd	macaque_MGC_OFF
151.719	231.959	207.379	#9467bd	macaque_MGC_OFF
118.814	233.02	204.264	#9467bd	macaque_MGC_OFF
152.154	232.259	208.527	#9467bd	macaque_MGC_OFF
131.254	217.765	207.863	#9467bd	macaque_MGC_OFF
126.382	236.348	202.907	#9467bd	macaque_MGC_OFF
121.095	231.055	204.381	#9467bd	macaque_MGC_OFF
142.573	236.42	204.168	#9467bd	macaque_MGC_OFF
151.772	227.476	209.314	#9467bd	macaque_MGC_OFF
117.308	232.507	202.5	#9467bd	macaque_MGC_OFF
165.241	234.845	203.518	#9467bd	macaque_MGC_OFF
136.444	221.071	201.14	#9467bd	macaque_MGC_OFF
130.616	225.281	206.295	#9467bd	macaque_MGC_OFF
136.354	227.834	204.469	#9467bd	macaque_MGC_OFF
143.105	228.073	206.85	#9467bd	macaque_MGC_OFF
135.684	240.21	201.433	#9467bd	macaque_MGC_OFF
168.031	212.221	206.628	#9467bd	macaque_MGC_OFF
138.402	225.137	204.208	#9467bd	macaque_MGC_OFF
150.965	234.961	200.764	#9467bd	macaque_MGC_OFF
129.789	233.425	205.123	#9467bd	macaque_MGC_OFF
119.546	229.049	207.66	#9467bd	macaque_MGC_OFF
137.676	234.098	206.523	#9467bd	macaque_MGC_OFF
126.247	230.45	202.816	#9467bd	macaque_MGC_OFF
148.338	207.233	203.675	#9467bd	macaque_MGC_OFF
125.524	219.777	205.646	#9467bd	macaque_MGC_OFF
130.111	220.549	201.135	#9467bd	macaque_MGC_OFF
152.019	235.622	203.812	#9467bd	macaque_MGC_OFF
125.702	218.541	204.985	#9467bd	macaque_MGC_OFF
142.856	225.917	202.427	#9467bd	macaque_MGC_OFF
134.018	209.879	206.317	#9467bd	macaque_MGC_OFF
128.164	232.124	202.95	#9467bd	macaque_MGC_OFF
137.714	225.52	205.915	#9467bd	macaque_MGC_OFF
122.391	244.905	200.412	#9467bd	macaque_MGC_OFF
111.536	218.169	204.369	#9467bd	macaque_MGC_OFF
130.605	217.536	207.574	#9467bd	macaque_MGC_OFF
125.715	232.223	205.897	#9467bd	macaque_MGC_OFF
131.371	214.11	202.916	#9467bd	macaque_MGC_OFF
130.729	227.339	207.164	#9467bd	macaque_MGC_OFF
118.137	223.77	205.036	#9467bd	macaque_MGC_OFF
148.528	222.554	204.7	#9467bd	macaque_MGC_OFF
120.581	223.681	205.287	#9467bd	macaque_MGC_OFF
149.199	230.783	202.484	#9467bd	macaque_MGC_OFF
139.24	236.754	206.943	#9467bd	macaque_MGC_OFF
145.083	220.681	205.188	#9467bd	macaque_MGC_OFF
110.177	221.323	202.617	#9467bd	macaque_MGC_OFF
126.942	226.556	202.043	#9467bd	macaque_MGC_OFF
129.647	222.876	206.693	#9467bd	macaque_MGC_OFF
128.495	219.519	199.097	#9467bd	macaque_MGC_OFF
136.375	224.702	204.884	#9467bd	macaque_MGC_OFF
112.119	222.779	205.567	#9467bd	macaque_MGC_OFF
133.046	236.889	204.322	#9467bd	macaque_MGC_OFF
144.095	219.64	207.425	#9467bd	macaque_MGC_OFF
114.225	243.107	207.395	#9467bd	macaque_MGC_OFF
145.299	233.328	202.243	#9467bd	macaque_MGC_OFF
136.514	218.868	200.783	#9467bd	macaque_MGC_OFF
105.693	225.631	202.302	#9467bd	macaque_MGC_OFF
124.107	249.319	204.105	#9467bd	macaque_MGC_OFF
124.783	226.998	203.819	#9467bd	macaque_MGC_OFF
148.165	227.719	205.785	#9467bd	macaque_MGC_OFF
146.457	231.005	202.823	#9467bd	macaque_MGC_OFF
125.942	238.977	204.199	#9467bd	macaque_MGC_OFF
126.148	237.009	202.311	#9467bd	macaque_MGC_OFF
121.979	226.931	205.844	#9467bd	macaque_MGC_OFF
119.265	232.671	206.112	#9467bd	macaque_MGC_OFF
143.918	219.467	203.764	#9467bd	macaque_MGC_OFF
150.33	228.107	207.167	#9467bd	macaque_MGC_OFF
133.712	213.343	206.247	#9467bd	macaque_MGC_OFF
127.838	229.47	202.476	#9467bd	macaque_MGC_OFF
144.135	241.764	207.76	#9467bd	macaque_MGC_OFF
137.411	243.685	200.955	#9467bd	macaque_MGC_OFF
133.793	214.768	203.985	#9467bd	macaque_MGC_OFF
144.981	243.357	205.593	#9467bd	macaque_MGC_OFF
123.504	232.564	204.357	#9467bd	macaque_MGC_OFF
145.496	218.408	205.271	#9467bd	macaque_MGC_OFF
139.838	231.045	202.154	#9467bd	macaque_MGC_OFF
144.315	230.183	203.513	#9467bd	macaque_MGC_OFF
124.813	241.892	205.921	#9467bd	macaque_MGC_OFF
134.067	217.621	199.133	#9467bd	macaque_MGC_OFF
122.324	233.832	206.673	#9467bd	macaque_MGC_OFF
120.449	215.916	204.637	#9467bd	macaque_MGC_OFF
141.636	232.175	205.235	#9467bd	macaque_MGC_OFF
159.592	240.382	204.475	#9467bd	macaque_MGC_OFF
104.356	196.984	199.485	#9467bd	macaque_MGC_OFF
126.277	224.054	198.917	#9467bd	macaque_MGC_OFF
134.374	226.871	203.452	#9467bd	macaque_MGC_OFF
135.079	223.391	200.441	#9467bd	macaque_MGC_OFF
128.822	228.567	201.88	#9467bd	macaque_MGC_OFF
140.043	227.336	205.176	#9467bd	macaque_MGC_OFF
110.813	231.303	204.891	#9467bd	macaque_MGC_OFF
130.037	222.7	202.835	#9467bd	macaque_MGC_OFF
144.925	243.061	204.476	#9467bd	macaque_MGC_OFF
126.145	232.891	205.345	#9467bd	macaque_MGC_OFF
122.867	210.589	200.113	#9467bd	macaque_MGC_OFF
105.763	225.839	202.252	#9467bd	macaque_MGC_OFF
123.515	235.508	203.669	#9467bd	macaque_MGC_OFF
159.31	234.303	206.97	#9467bd	macaque_MGC_OFF
145.368	209.819	201.352	#9467bd	macaque_MGC_OFF
122.177	218.775	206.146	#9467bd	macaque_MGC_OFF
137.4	220.182	203.623	#9467bd	macaque_MGC_OFF
150.874	200.826	199.905	#9467bd	macaque_MGC_OFF
119.65	215.517	208.264	#9467bd	macaque_MGC_OFF
126.862	232.062	204.157	#9467bd	macaque_MGC_OFF
141.306	211.297	199.278	#9467bd	macaque_MGC_OFF
136.639	222.249	204.964	#9467bd	macaque_MGC_OFF
153.237	214.416	203.657	#9467bd	macaque_MGC_OFF
139.948	218.287	206.558	#9467bd	macaque_MGC_OFF
150.607	220.71	203.202	#9467bd	macaque_MGC_OFF
139.913	214.538	205.025	#9467bd	macaque_MGC_OFF
154.826	222.508	204.041	#9467bd	macaque_MGC_OFF
131.815	230.683	205.964	#9467bd	macaque_MGC_OFF
130.662	228.823	205.825	#9467bd	macaque_MGC_OFF
121.776	233.789	205.047	#9467bd	macaque_MGC_OFF
130.271	220.965	201.058	#9467bd	macaque_MGC_OFF
161.595	227.411	208.176	#9467bd	macaque_MGC_OFF
157.843	241.762	206.964	#9467bd	macaque_MGC_OFF
126.814	240.001	204.143	#9467bd	macaque_MGC_OFF
119.997	217.707	202.83	#9467bd	macaque_MGC_OFF
130.512	236.966	203.313	#9467bd	macaque_MGC_OFF
145.723	232.273	202.957	#9467bd	macaque_MGC_OFF
146.651	221.619	205.542	#9467bd	macaque_MGC_OFF
132.617	218.787	201.201	#9467bd	macaque_MGC_OFF
141.821	237.29	205.535	#9467bd	macaque_MGC_OFF
143.93	198.854	207.517	#9467bd	macaque_MGC_OFF
135.814	233.534	206.313	#9467bd	macaque_MGC_OFF
158.242	233.386	205.281	#9467bd	macaque_MGC_OFF
126.494	229.971	206.506	#9467bd	macaque_MGC_OFF
148.219	229.892	204.962	#9467bd	macaque_MGC_OFF
123.211	218.29	200.678	#9467bd	macaque_MGC_OFF
125.391	211.684	204.305	#9467bd	macaque_MGC_OFF
128.262	200.316	208.346	#9467bd	macaque_MGC_OFF
125.832	230.224	206.386	#9467bd	macaque_MGC_OFF
129.673	227.62	201.798	#9467bd	macaque_MGC_OFF
132.075	208.138	204.6	#9467bd	macaque_MGC_OFF
118.39	226.853	206.627	#9467bd	macaque_MGC_OFF
138.408	232.548	204.055	#9467bd	macaque_MGC_OFF
145.355	211.817	198.758	#9467bd	macaque_MGC_OFF
144.157	224.166	204.823	#9467bd	macaque_MGC_OFF
130.683	221.904	203.902	#9467bd	macaque_MGC_OFF
103.238	240.918	205.612	#9467bd	macaque_MGC_OFF
132.351	211.431	200.844	#9467bd	macaque_MGC_OFF
156.067	225.898	211.265	#9467bd	macaque_MGC_OFF
118.755	226.043	204.264	#9467bd	macaque_MGC_OFF
138.677	241.828	203.281	#9467bd	macaque_MGC_OFF
112.296	233.541	196.876	#9467bd	macaque_MGC_OFF
144.341	244.403	201.672	#9467bd	macaque_MGC_OFF
123.111	231.678	205.808	#9467bd	macaque_MGC_OFF
138.315	202.985	204.585	#9467bd	macaque_MGC_OFF
154.138	215.969	203.265	#9467bd	macaque_MGC_OFF
135.978	225.645	202.918	#9467bd	macaque_MGC_OFF
153.999	230.29	200.938	#9467bd	macaque_MGC_OFF
137.489	220.062	201.889	#9467bd	macaque_MGC_OFF
157.657	228.953	208.553	#9467bd	macaque_MGC_OFF
128.8	228.635	204.039	#9467bd	macaque_MGC_OFF
124.88	219.167	207.684	#9467bd	macaque_MGC_OFF
130.678	214.699	205.751	#9467bd	macaque_MGC_OFF
125.681	223.722	204.075	#9467bd	macaque_MGC_OFF
130.52	239.803	206.101	#9467bd	macaque_MGC_OFF
124.707	224.211	205.654	#9467bd	macaque_MGC_OFF
103.905	228.151	204.045	#9467bd	macaque_MGC_OFF
158.519	219.373	201.804	#9467bd	macaque_MGC_OFF
126.66	215.073	203.9	#9467bd	macaque_MGC_OFF
138.633	221.421	205.297	#9467bd	macaque_MGC_OFF
138.601	222.11	204.537	#9467bd	macaque_MGC_OFF
135.125	203.288	200.434	#9467bd	macaque_MGC_OFF
117.774	238.432	203.507	#9467bd	macaque_MGC_OFF
147.258	228.512	201.782	#9467bd	macaque_MGC_OFF
139.046	224.75	202.498	#9467bd	macaque_MGC_OFF
135.628	229.218	208.684	#9467bd	macaque_MGC_OFF
130.187	232.119	209.312	#9467bd	macaque_MGC_OFF
121.232	241.84	201.121	#9467bd	macaque_MGC_OFF
140.993	211.827	205.923	#9467bd	macaque_MGC_OFF
135.062	243.536	203.351	#9467bd	macaque_MGC_OFF
122.276	218.843	202.174	#9467bd	macaque_MGC_OFF
131.638	219.953	204.876	#9467bd	macaque_MGC_OFF
128.222	221.229	200.722	#9467bd	macaque_MGC_OFF
130.805	235.91	203.486	#9467bd	macaque_MGC_OFF
140.467	215.845	205.547	#9467bd	macaque_MGC_OFF
132.654	219.906	202.141	#9467bd	macaque_MGC_OFF
141.526	216.459	202.734	#9467bd	macaque_MGC_OFF
136.832	230.626	203.281	#9467bd	macaque_MGC_OFF
123.434	254.713	203.939	#9467bd	macaque_MGC_OFF
144.206	232.241	203.507	#9467bd	macaque_MGC_OFF
126.61	234.15	200.96	#9467bd	macaque_MGC_OFF
135.192	229.927	203.911	#9467bd	macaque_MGC_OFF
145.995	219.959	201.783	#9467bd	macaque_MGC_OFF
143.308	225.71	204.495	#9467bd	macaque_MGC_OFF
118.533	230.743	203.446	#9467bd	macaque_MGC_OFF
148.861	245.894	205.226	#9467bd	macaque_MGC_OFF
136.835	219.724	204.108	#9467bd	macaque_MGC_OFF
148.396	235.467	208.783	#9467bd	macaque_MGC_OFF
117.697	219.601	207.06	#9467bd	macaque_MGC_OFF
143.378	200.613	202.152	#9467bd	macaque_MGC_OFF
135.089	244.52	204.463	#9467bd	macaque_MGC_OFF
132.699	231.463	205.265	#9467bd	macaque_MGC_OFF
124.446	235.306	207.701	#9467bd	macaque_MGC_OFF
148.803	213.931	202.344	#9467bd	macaque_MGC_OFF
126.629	230.64	202.713	#9467bd	macaque_MGC_OFF
137.649	219.863	208.716	#9467bd	macaque_MGC_OFF
114.302	221.454	204.964	#9467bd	macaque_MGC_OFF
119.9	240.679	206.768	#9467bd	macaque_MGC_OFF
176.378	190.559	197.866	#9467bd	macaque_MGC_OFF
152.812	236.187	202.488	#9467bd	macaque_MGC_OFF
151.447	232.335	206.037	#9467bd	macaque_MGC_OFF
136.645	214.959	208.216	#9467bd	macaque_MGC_OFF
130.401	235.395	202.751	#9467bd	macaque_MGC_OFF
138.363	231.038	207.577	#9467bd	macaque_MGC_OFF
131.63	217.26	203.938	#9467bd	macaque_MGC_OFF
151.98	221.62	202.778	#9467bd	macaque_MGC_OFF
150.938	234.42	201.585	#9467bd	macaque_MGC_OFF
137.288	224.354	207.096	#9467bd	macaque_MGC_OFF
154.504	219.267	202.587	#9467bd	macaque_MGC_OFF
143.675	243.862	204.966	#9467bd	macaque_MGC_OFF
133.654	221.234	202.067	#9467bd	macaque_MGC_OFF
137.333	234.001	201.048	#9467bd	macaque_MGC_OFF
143.753	233.937	201.754	#9467bd	macaque_MGC_OFF
163.36	217.536	208.286	#9467bd	macaque_MGC_OFF
155.771	230.593	205.543	#9467bd	macaque_MGC_OFF
128.633	232.516	205.723	#9467bd	macaque_MGC_OFF
139.696	237.462	204.191	#9467bd	macaque_MGC_OFF
130.943	224.793	204.313	#9467bd	macaque_MGC_OFF
167.349	220.449	200.371	#9467bd	macaque_MGC_OFF
136.723	223.698	199.264	#9467bd	macaque_MGC_OFF
154.904	210.875	208.076	#9467bd	macaque_MGC_OFF
151.216	229.337	204.481	#9467bd	macaque_MGC_OFF
128.576	220.827	206.278	#9467bd	macaque_MGC_OFF
133.587	247.428	208.892	#9467bd	macaque_MGC_OFF
114.283	226.235	202.055	#9467bd	macaque_MGC_OFF
143.147	220.54	207.669	#9467bd	macaque_MGC_OFF
125.897	235.444	207.248	#9467bd	macaque_MGC_OFF
139.072	227.708	201.659	#9467bd	macaque_MGC_OFF
128.05	213.066	203.01	#9467bd	macaque_MGC_OFF
113.243	221.608	206.124	#9467bd	macaque_MGC_OFF
140.539	241.776	207.854	#9467bd	macaque_MGC_OFF
153.275	219.089	208.516	#9467bd	macaque_MGC_OFF
136.602	228.468	204.002	#9467bd	macaque_MGC_OFF
130.088	229.391	204.648	#9467bd	macaque_MGC_OFF
121.652	244.262	204.849	#9467bd	macaque_MGC_OFF
111.55	203.917	202.663	#9467bd	macaque_MGC_OFF
131.275	233.306	205.47	#9467bd	macaque_MGC_OFF
153.123	212.242	201.647	#9467bd	macaque_MGC_OFF
160.931	219.876	206.601	#9467bd	macaque_MGC_OFF
161.754	143.417	203.525	#9467bd	macaque_MGC_OFF
137.543	226.73	201.758	#9467bd	macaque_MGC_OFF
121.07	215.959	199.373	#9467bd	macaque_MGC_OFF
124.608	233.019	199.239	#9467bd	macaque_MGC_OFF
140.255	210.413	204.1	#9467bd	macaque_MGC_OFF
131.85	235.555	205.839	#9467bd	macaque_MGC_OFF
123.238	235.314	206.022	#9467bd	macaque_MGC_OFF
128.517	235.754	207.758	#9467bd	macaque_MGC_OFF
146.774	243.73	205.328	#9467bd	macaque_MGC_OFF
130.301	221.039	203.538	#9467bd	macaque_MGC_OFF
161.482	226.211	203.39	#9467bd	macaque_MGC_OFF
130.876	219.417	204.558	#9467bd	macaque_MGC_OFF
120.19	226.996	202.065	#9467bd	macaque_MGC_OFF
121.14	225.055	202.073	#9467bd	macaque_MGC_OFF
156.271	215.364	205.995	#9467bd	macaque_MGC_OFF
143.13	222.431	200.288	#9467bd	macaque_MGC_OFF
162.394	223.387	201.063	#9467bd	macaque_MGC_OFF
120.184	233.871	207.66	#9467bd	macaque_MGC_OFF
125.787	226.379	204.471	#9467bd	macaque_MGC_OFF
133.013	222.3	205.189	#9467bd	macaque_MGC_OFF
143.309	246.554	206.468	#9467bd	macaque_MGC_OFF
153.546	219.548	204.563	#9467bd	macaque_MGC_OFF
151.134	242.381	202.838	#9467bd	macaque_MGC_OFF
136.031	238.201	206.631	#9467bd	macaque_MGC_OFF
120.696	219.766	201.631	#9467bd	macaque_MGC_OFF
139.152	220.079	206.147	#9467bd	macaque_MGC_OFF
121.753	205.223	203.749	#9467bd	macaque_MGC_OFF
137.19	214.824	207.004	#9467bd	macaque_MGC_OFF
134.772	250.133	207.517	#9467bd	macaque_MGC_OFF
168.115	231.075	204.905	#9467bd	macaque_MGC_OFF
144.022	212.21	200.567	#9467bd	macaque_MGC_OFF
124.208	211.632	205.786	#9467bd	macaque_MGC_OFF
143.113	217.639	201.41	#9467bd	macaque_MGC_OFF
139.269	238.933	206.092	#9467bd	macaque_MGC_OFF
132.183	221.285	204.803	#9467bd	macaque_MGC_OFF
138.968	236.346	203.801	#9467bd	macaque_MGC_OFF
151.026	222.164	201.274	#9467bd	macaque_MGC_OFF
124.92	235.406	200.556	#9467bd	macaque_MGC_OFF
121.44	207.16	200.791	#9467bd	macaque_MGC_OFF
157.575	226.521	200.824	#9467bd	macaque_MGC_OFF
144.11	229.161	203.588	#9467bd	macaque_MGC_OFF
143.418	229.52	201.615	#9467bd	macaque_MGC_OFF
147.13	217.888	202.923	#9467bd	macaque_MGC_OFF
106.238	221.106	207.932	#9467bd	macaque_MGC_OFF
150.12	205.541	202.091	#9467bd	macaque_MGC_OFF
136.594	225.648	202.571	#9467bd	macaque_MGC_OFF
109.755	210.421	198.227	#9467bd	macaque_MGC_OFF
148.566	213.908	200.631	#9467bd	macaque_MGC_OFF
117.153	216.633	205.067	#9467bd	macaque_MGC_OFF
133.229	229.61	201.29	#9467bd	macaque_MGC_OFF
155.681	236.781	204.843	#9467bd	macaque_MGC_OFF
142.749	236.068	202.704	#9467bd	macaque_MGC_OFF
129.328	215.638	205.294	#9467bd	macaque_MGC_OFF
135.295	214.941	205.13	#9467bd	macaque_MGC_OFF
126.028	226.141	205.808	#9467bd	macaque_MGC_OFF
157.024	226.774	202.222	#9467bd	macaque_MGC_OFF
157.591	231.155	206.411	#9467bd	macaque_MGC_OFF
155.407	224.59	208.78	#9467bd	macaque_MGC_OFF
131.332	220.51	202.722	#9467bd	macaque_MGC_OFF
120.479	199.469	204.319	#9467bd	macaque_MGC_OFF
114.402	215.386	201.297	#9467bd	macaque_MGC_OFF
141.787	233.019	207.262	#9467bd	macaque_MGC_OFF
149.227	205.7	203.419	#9467bd	macaque_MGC_OFF
138.192	209.383	201.696	#9467bd	macaque_MGC_OFF
156.257	221.764	202.524	#9467bd	macaque_MGC_OFF
144.268	214.847	199.861	#9467bd	macaque_MGC_OFF
148.122	201.475	200.522	#9467bd	macaque_MGC_OFF
141.868	231.764	199.885	#9467bd	macaque_MGC_OFF
140.942	223.976	202.081	#9467bd	macaque_MGC_OFF
118.125	231.494	202.037	#9467bd	macaque_MGC_OFF
147.611	245.233	201.392	#9467bd	macaque_MGC_OFF
138.268	235.338	207.157	#9467bd	macaque_MGC_OFF
116.086	220.449	205.633	#9467bd	macaque_MGC_OFF
140.787	246.378	200.476	#9467bd	macaque_MGC_OFF
133.941	202.193	201.517	#9467bd	macaque_MGC_OFF
147.13	203.197	208.382	#9467bd	macaque_MGC_OFF
138.226	222.548	200.517	#9467bd	macaque_MGC_OFF
112.825	226.617	205.209	#9467bd	macaque_MGC_OFF
116.5	221.843	203.026	#9467bd	macaque_MGC_OFF
139.544	223.68	206.424	#9467bd	macaque_MGC_OFF
150.463	239.869	204.065	#9467bd	macaque_MGC_OFF
121.071	244.364	201.013	#9467bd	macaque_MGC_OFF
149.93	237.633	207.146	#9467bd	macaque_MGC_OFF
129.63	233.664	205.82	#9467bd	macaque_MGC_OFF
133.643	226.153	205.284	#9467bd	macaque_MGC_OFF
129.187	226.787	202.41	#9467bd	macaque_MGC_OFF
135.801	226.869	205.616	#9467bd	macaque_MGC_OFF
146.337	223.741	206.037	#9467bd	macaque_MGC_OFF
183.115	228.697	204.822	#9467bd	macaque_MGC_OFF
131.517	225.336	205.936	#9467bd	macaque_MGC_OFF
144.747	232.252	208.839	#9467bd	macaque_MGC_OFF
152.557	225.987	202.675	#9467bd	macaque_MGC_OFF
144.213	225.879	206.294	#9467bd	macaque_MGC_OFF
142.451	246.74	203.458	#9467bd	macaque_MGC_OFF
136.19	217.647	204.009	#9467bd	macaque_MGC_OFF
149.085	213.85	202.334	#9467bd	macaque_MGC_OFF
164.32	233.834	196.126	#9467bd	macaque_MGC_OFF
148.295	217.422	207.998	#9467bd	macaque_MGC_OFF
117.979	213.339	202.928	#9467bd	macaque_MGC_OFF
134.432	220.007	203.509	#9467bd	macaque_MGC_OFF
139.767	216.412	202.45	#9467bd	macaque_MGC_OFF
135.359	232.428	205.921	#9467bd	macaque_MGC_OFF
124.889	222.471	203.336	#9467bd	macaque_MGC_OFF
125.862	237.125	208.018	#9467bd	macaque_MGC_OFF
106.59	211.899	199.945	#9467bd	macaque_MGC_OFF
146.713	232.842	203.611	#9467bd	macaque_MGC_OFF
140.98	239.386	197.804	#9467bd	macaque_MGC_OFF
144.787	231.824	208.31	#9467bd	macaque_MGC_OFF
113.548	256.198	200.784	#9467bd	macaque_MGC_OFF
143.798	234.548	202.336	#9467bd	macaque_MGC_OFF
126.831	236.782	202.832	#9467bd	macaque_MGC_OFF
134.918	230.617	204.923	#9467bd	macaque_MGC_OFF
132.852	241.544	207.494	#9467bd	macaque_MGC_OFF
138.029	230.669	201.276	#9467bd	macaque_MGC_OFF
132.182	223.614	204.957	#9467bd	macaque_MGC_OFF
135.228	230.065	202.854	#9467bd	macaque_MGC_OFF
126.409	228.47	203.593	#9467bd	macaque_MGC_OFF
126.882	228.81	206.667	#9467bd	macaque_MGC_OFF
133.126	219.838	206.332	#9467bd	macaque_MGC_OFF
123.651	227.218	201.993	#9467bd	macaque_MGC_OFF
142.66	222.184	204.638	#9467bd	macaque_MGC_OFF
143.558	229.585	203.639	#9467bd	macaque_MGC_OFF
157.959	214.637	200.653	#9467bd	macaque_MGC_OFF
156.146	234.863	202.019	#9467bd	macaque_MGC_OFF
134.594	206.912	200.926	#9467bd	macaque_MGC_OFF
127.614	215.465	204.444	#9467bd	macaque_MGC_OFF
164.721	213.883	206.886	#9467bd	macaque_MGC_OFF
145.448	231.822	203.941	#9467bd	macaque_MGC_OFF
135.226	230.918	210.825	#9467bd	macaque_MGC_OFF
121.716	207.121	202.376	#9467bd	macaque_MGC_OFF
149.808	219.815	205.881	#9467bd	macaque_MGC_OFF
137.314	245.646	199.035	#9467bd	macaque_MGC_OFF
126.266	230.15	205.154	#9467bd	macaque_MGC_OFF
117.504	254.452	204.062	#9467bd	macaque_MGC_OFF
135.328	235.091	200.981	#9467bd	macaque_MGC_OFF
142.577	223.531	207.322	#9467bd	macaque_MGC_OFF
146.596	204.877	203.544	#9467bd	macaque_MGC_OFF
120.456	222.106	203.084	#9467bd	macaque_MGC_OFF
136.026	220.06	202.532	#9467bd	macaque_MGC_OFF
142.056	237.627	203.648	#9467bd	macaque_MGC_OFF
153.257	238.307	198.012	#9467bd	macaque_MGC_OFF
168.286	222.068	202.97	#9467bd	macaque_MGC_OFF
141.394	213.696	204.759	#9467bd	macaque_MGC_OFF
140.011	231.876	204.387	#9467bd	macaque_MGC_OFF
136.599	214.073	203.891	#9467bd	macaque_MGC_OFF
135.671	218.075	204.35	#9467bd	macaque_MGC_OFF
127.163	215.011	205.826	#9467bd	macaque_MGC_OFF
124.137	225.86	202.406	#9467bd	macaque_MGC_OFF
145.66	233.037	199.679	#9467bd	macaque_MGC_OFF
138.086	217.543	206.088	#9467bd	macaque_MGC_OFF
121.472	226.67	201.602	#9467bd	macaque_MGC_OFF
143.325	221.258	205.116	#9467bd	macaque_MGC_OFF
146.199	228.229	206.079	#9467bd	macaque_MGC_OFF
134.711	238.898	205.839	#9467bd	macaque_MGC_OFF
137.705	229.702	205.084	#9467bd	macaque_MGC_OFF
119.186	234.82	207.012	#9467bd	macaque_MGC_OFF
127.962	233.473	200.041	#9467bd	macaque_MGC_OFF
129.875	239.602	201.498	#9467bd	macaque_MGC_OFF
117.526	223.992	203.127	#9467bd	macaque_MGC_OFF
130.932	234.164	206.383	#9467bd	macaque_MGC_OFF
139.386	219.404	206.66	#9467bd	macaque_MGC_OFF
134.89	227.788	205.703	#9467bd	macaque_MGC_OFF
124.901	223.694	207.733	#9467bd	macaque_MGC_OFF
140.832	224.834	203.456	#9467bd	macaque_MGC_OFF
132.186	219.646	209.981	#9467bd	macaque_MGC_OFF
122.257	241.986	202.963	#9467bd	macaque_MGC_OFF
130.526	214.89	202.829	#9467bd	macaque_MGC_OFF
133.074	203.147	205.558	#9467bd	macaque_MGC_OFF
151.305	215.689	205.003	#9467bd	macaque_MGC_OFF
135.898	233.483	204.004	#9467bd	macaque_MGC_OFF
134.512	220.421	213.042	#9467bd	macaque_MGC_OFF
120.35	201	199.249	#9467bd	macaque_MGC_OFF
125.995	204.195	198.642	#9467bd	macaque_MGC_OFF
129.536	202.92	204.708	#9467bd	macaque_MGC_OFF
135.163	203.153	207.133	#9467bd	macaque_MGC_OFF
102.193	221.733	201.632	#9467bd	macaque_MGC_OFF
105.642	229.915	204.283	#9467bd	macaque_MGC_OFF
142.33	215.104	204.233	#9467bd	macaque_MGC_OFF
139.625	250.667	202.192	#9467bd	macaque_MGC_OFF
130.401	241.321	207.254	#9467bd	macaque_MGC_OFF
122.8	222.869	202.833	#9467bd	macaque_MGC_OFF
128.921	226.517	205.447	#9467bd	macaque_MGC_OFF
135.096	234.01	208.607	#9467bd	macaque_MGC_OFF
120.05	230.971	209.859	#9467bd	macaque_MGC_OFF
150.708	245.659	206.154	#9467bd	macaque_MGC_OFF
137.935	225.625	203.053	#9467bd	macaque_MGC_OFF
108.476	218.655	205.941	#9467bd	macaque_MGC_OFF
155.464	238.245	204.993	#9467bd	macaque_MGC_OFF
130.281	205.733	199.967	#9467bd	macaque_MGC_OFF
132.456	210.616	200.669	#9467bd	macaque_MGC_OFF
149.311	229.371	205.379	#9467bd	macaque_MGC_OFF
146.633	207.342	202.615	#9467bd	macaque_MGC_OFF
128.294	219.327	201.332	#9467bd	macaque_MGC_OFF
138.648	228.071	202.539	#9467bd	macaque_MGC_OFF
107.029	230.534	199.024	#9467bd	macaque_MGC_OFF
135.9	231.704	199.766	#9467bd	macaque_MGC_OFF
94.2791	231.573	206.46	#9467bd	macaque_MGC_OFF
139.411	233.008	202.208	#9467bd	macaque_MGC_OFF
134.282	205.017	203.178	#9467bd	macaque_MGC_OFF
138.309	215.657	199.575	#9467bd	macaque_MGC_OFF
151.387	241.232	206.247	#9467bd	macaque_MGC_OFF
126.38	234.477	203.541	#9467bd	macaque_MGC_OFF
145.709	218.293	205.131	#9467bd	macaque_MGC_OFF
133.185	232.239	202.694	#9467bd	macaque_MGC_OFF
126.382	214.232	201.822	#9467bd	macaque_MGC_OFF
128.957	242.552	204.993	#9467bd	macaque_MGC_OFF
122.189	236.733	209.133	#9467bd	macaque_MGC_OFF
135.839	224.972	201.303	#9467bd	macaque_MGC_OFF
133.35	222.664	205.289	#9467bd	macaque_MGC_OFF
142.54	241.762	211.957	#9467bd	macaque_MGC_OFF
140.248	237.424	201.371	#9467bd	macaque_MGC_OFF
127.426	240.36	205.601	#9467bd	macaque_MGC_OFF
120.638	211.828	206.475	#9467bd	macaque_MGC_OFF
135.989	223.864	207.715	#9467bd	macaque_MGC_OFF
141.492	229.147	202.395	#9467bd	macaque_MGC_OFF
146.59	214.456	204.826	#9467bd	macaque_MGC_OFF
164.162	214.545	205.283	#9467bd	macaque_MGC_OFF
156.635	232.424	205.5	#9467bd	macaque_MGC_OFF
150.296	221.503	200.687	#9467bd	macaque_MGC_OFF
149.163	213.645	201.659	#9467bd	macaque_MGC_OFF
130.692	227.46	206.541	#9467bd	macaque_MGC_OFF
142.203	217.294	200.68	#9467bd	macaque_MGC_OFF
120.861	228.486	206.78	#9467bd	macaque_MGC_OFF
137.421	225.205	200.602	#9467bd	macaque_MGC_OFF
139.822	233.079	209.196	#9467bd	macaque_MGC_OFF
149.79	210.671	200.606	#9467bd	macaque_MGC_OFF
117.535	234.645	204.238	#9467bd	macaque_MGC_OFF
158.97	209.31	203.049	#9467bd	macaque_MGC_OFF
139.544	228.981	202.768	#9467bd	macaque_MGC_OFF
134.646	206.838	203.815	#9467bd	macaque_MGC_OFF
133.707	230.031	207.175	#9467bd	macaque_MGC_OFF
144.297	226.355	205.036	#9467bd	macaque_MGC_OFF
106.48	244.212	200.9	#9467bd	macaque_MGC_OFF
154.902	233.609	204.972	#9467bd	macaque_MGC_OFF
136.976	247.11	203.649	#9467bd	macaque_MGC_OFF
141.015	234.152	200.779	#9467bd	macaque_MGC_OFF
148.918	240.92	204.719	#9467bd	macaque_MGC_OFF
126.211	221.837	201.756	#9467bd	macaque_MGC_OFF
111.838	238.201	208.263	#9467bd	macaque_MGC_OFF
149.481	239.811	208.664	#9467bd	macaque_MGC_OFF
120.179	238.137	197.063	#9467bd	macaque_MGC_OFF
137.286	226.501	202.379	#9467bd	macaque_MGC_OFF
158.486	223.757	204.139	#9467bd	macaque_MGC_OFF
149.695	211.689	200.51	#9467bd	macaque_MGC_OFF
120.71	216.286	205.035	#9467bd	macaque_MGC_OFF
138.862	231.438	202.93	#9467bd	macaque_MGC_OFF
145.706	230.723	204.44	#9467bd	macaque_MGC_OFF
120.149	217.337	204.637	#9467bd	macaque_MGC_OFF
153.676	221.941	206.565	#9467bd	macaque_MGC_OFF
160.422	235.039	205.621	#9467bd	macaque_MGC_OFF
117.538	235.264	203.3	#9467bd	macaque_MGC_OFF
123.144	225.866	204.258	#9467bd	macaque_MGC_OFF
150.878	229.463	200.712	#9467bd	macaque_MGC_OFF
140.357	223.569	208.689	#9467bd	macaque_MGC_OFF
148.126	218.538	202.89	#9467bd	macaque_MGC_OFF
126.393	244.652	201.097	#9467bd	macaque_MGC_OFF
129.73	233.389	205.643	#9467bd	macaque_MGC_OFF
140.072	214.129	197.956	#9467bd	macaque_MGC_OFF
141.889	202.023	203.067	#9467bd	macaque_MGC_OFF
137.653	234.955	201.656	#9467bd	macaque_MGC_OFF
149.893	228.469	207.001	#9467bd	macaque_MGC_OFF
112.709	248.468	203.363	#9467bd	macaque_MGC_OFF
137.948	234.831	201.163	#9467bd	macaque_MGC_OFF
144.035	205.246	201.775	#9467bd	macaque_MGC_OFF
149.761	221.331	208.048	#9467bd	macaque_MGC_OFF
116.992	237.668	204.65	#9467bd	macaque_MGC_OFF
110.071	215.234	203.29	#9467bd	macaque_MGC_OFF
156.726	225.733	204.106	#9467bd	macaque_MGC_OFF
103.921	223.555	204.943	#9467bd	macaque_MGC_OFF
139.799	230.71	201.857	#9467bd	macaque_MGC_OFF
133.479	223.063	206.385	#9467bd	macaque_MGC_OFF
130.742	225.915	209.047	#9467bd	macaque_MGC_OFF
126.2	233.133	203.834	#9467bd	macaque_MGC_OFF
119.451	222.883	206.295	#9467bd	macaque_MGC_OFF
147.108	226.09	204.156	#9467bd	macaque_MGC_OFF
146.163	235.866	205.675	#9467bd	macaque_MGC_OFF
113.915	234.353	205.16	#9467bd	macaque_MGC_OFF
140.965	230.359	206.164	#9467bd	macaque_MGC_OFF
133.428	219.304	203.899	#9467bd	macaque_MGC_OFF
134.236	223.56	205.167	#9467bd	macaque_MGC_OFF
148.493	216.959	204.984	#9467bd	macaque_MGC_OFF
133.497	226.45	203.544	#9467bd	macaque_MGC_OFF
115.765	220.349	205.685	#9467bd	macaque_MGC_OFF
116.646	231.596	205.041	#9467bd	macaque_MGC_OFF
140.517	211.797	205.805	#9467bd	macaque_MGC_OFF
130.477	233.012	205.414	#9467bd	macaque_MGC_OFF
139.406	219.146	201.397	#9467bd	macaque_MGC_OFF
123.062	233.005	206.214	#9467bd	macaque_MGC_OFF
143.131	242.978	198.353	#9467bd	macaque_MGC_OFF
142.74	222.336	201.783	#9467bd	macaque_MGC_OFF
130.816	211.335	206.532	#9467bd	macaque_MGC_OFF
143.28	208.728	203.072	#9467bd	macaque_MGC_OFF
121.758	213.627	206.46	#9467bd	macaque_MGC_OFF
120.45	238.221	204.068	#9467bd	macaque_MGC_OFF
105.501	230.192	204.61	#9467bd	macaque_MGC_OFF
128.146	219.9	203.999	#9467bd	macaque_MGC_OFF
142.004	227.328	199.141	#9467bd	macaque_MGC_OFF
133.154	231.462	202.92	#9467bd	macaque_MGC_OFF
140.745	215.416	205.355	#9467bd	macaque_MGC_OFF
152.657	238.292	202.918	#9467bd	macaque_MGC_OFF
135.93	231.288	208.29	#9467bd	macaque_MGC_OFF
135.378	210.754	201.187	#9467bd	macaque_MGC_OFF
138.798	226.329	198.185	#9467bd	macaque_MGC_OFF
143.424	221.87	204.301	#9467bd	macaque_MGC_OFF
132.096	223.687	204.083	#9467bd	macaque_MGC_OFF
144.751	220.488	201.042	#9467bd	macaque_MGC_OFF
166.693	231.805	206.453	#9467bd	macaque_MGC_OFF
150.846	233.498	207.958	#9467bd	macaque_MGC_OFF
126.217	229.848	202.661	#9467bd	macaque_MGC_OFF
120.072	223.953	198.602	#9467bd	macaque_MGC_OFF
122.4	235.305	204.714	#9467bd	macaque_MGC_OFF
131.839	234.225	205.315	#9467bd	macaque_MGC_OFF
133.103	202.296	205.628	#9467bd	macaque_MGC_OFF
141.241	222.351	206.396	#9467bd	macaque_MGC_OFF
132.75	222.336	201.411	#9467bd	macaque_MGC_OFF
118.339	219.792	202.738	#9467bd	macaque_MGC_OFF
134.848	223.665	201.502	#9467bd	macaque_MGC_OFF
140.92	215.914	206.507	#9467bd	macaque_MGC_OFF
142.232	233.72	204.806	#9467bd	macaque_MGC_OFF
166.075	221.561	202.661	#9467bd	macaque_MGC_OFF
132.722	226.964	203.716	#9467bd	macaque_MGC_OFF
168.564	222.057	202.902	#9467bd	macaque_MGC_OFF
151.245	224.081	209.46	#9467bd	macaque_MGC_OFF
122.819	222.509	199.112	#9467bd	macaque_MGC_OFF
146.819	238.835	203.777	#9467bd	macaque_MGC_OFF
142.04	241.074	207.947	#9467bd	macaque_MGC_OFF
111.748	236.692	207.357	#9467bd	macaque_MGC_OFF
132.358	246.344	205.961	#9467bd	macaque_MGC_OFF
132.243	212.142	207.91	#9467bd	macaque_MGC_OFF
155.842	247.157	204.302	#9467bd	macaque_MGC_OFF
154.493	227.383	202.339	#9467bd	macaque_MGC_OFF
127.825	214.066	209.152	#9467bd	macaque_MGC_OFF
141.105	213.646	211.23	#9467bd	macaque_MGC_OFF
135.287	242.794	203.74	#9467bd	macaque_MGC_OFF
131.992	231.628	206.136	#9467bd	macaque_MGC_OFF
138.628	230.641	202.224	#9467bd	macaque_MGC_OFF
120.054	222.43	203.706	#9467bd	macaque_MGC_OFF
131.518	224.297	209.264	#9467bd	macaque_MGC_OFF
151.349	225.759	202.815	#9467bd	macaque_MGC_OFF
107.528	230.826	206.039	#9467bd	macaque_MGC_OFF
142.61	230.138	208.089	#9467bd	macaque_MGC_OFF
111.756	235.592	205.583	#9467bd	macaque_MGC_OFF
129.814	231.596	203.567	#9467bd	macaque_MGC_OFF
126.231	215.635	206.668	#9467bd	macaque_MGC_OFF
144.873	229.09	201.327	#9467bd	macaque_MGC_OFF
129.653	224.549	205.836	#9467bd	macaque_MGC_OFF
127.313	216.981	203.871	#9467bd	macaque_MGC_OFF
112.519	225.161	200.637	#9467bd	macaque_MGC_OFF
135.837	224.236	207.972	#9467bd	macaque_MGC_OFF
131.635	221.78	201.776	#9467bd	macaque_MGC_OFF
127.375	215.113	205.246	#9467bd	macaque_MGC_OFF
112.994	209.523	203.987	#9467bd	macaque_MGC_OFF
144.183	243.373	205.211	#9467bd	macaque_MGC_OFF
120.324	233.311	207.417	#9467bd	macaque_MGC_OFF
131.555	225.661	203.173	#9467bd	macaque_MGC_OFF
133.877	249.814	203.881	#9467bd	macaque_MGC_OFF
143.713	224.122	204.749	#9467bd	macaque_MGC_OFF
150.208	228.343	202.757	#9467bd	macaque_MGC_OFF
119.349	208.032	203.721	#9467bd	macaque_MGC_OFF
149.865	233.028	201.783	#9467bd	macaque_MGC_OFF
147.258	213.139	206.173	#9467bd	macaque_MGC_OFF
145.362	235.094	203.784	#9467bd	macaque_MGC_OFF
140.195	216.846	208.521	#9467bd	macaque_MGC_OFF
139.366	227.704	204.969	#9467bd	macaque_MGC_OFF
147.737	230.346	203.651	#9467bd	macaque_MGC_OFF
124.06	235.056	200.513	#9467bd	macaque_MGC_OFF
143.825	232.146	205.116	#9467bd	macaque_MGC_OFF
115.372	232.04	203.431	#9467bd	macaque_MGC_OFF
123.59	234.191	203.653	#9467bd	macaque_MGC_OFF
124.33	227.625	203.019	#9467bd	macaque_MGC_OFF
120.823	247.053	206.183	#9467bd	macaque_MGC_OFF
136.685	222.118	202.608	#9467bd	macaque_MGC_OFF
148.027	232.976	206.175	#9467bd	macaque_MGC_OFF
122.092	217.447	203.095	#9467bd	macaque_MGC_OFF
132.827	192.756	203.341	#9467bd	macaque_MGC_OFF
138.696	219.24	204.549	#9467bd	macaque_MGC_OFF
90.7024	212.3	208.062	#9467bd	macaque_MGC_OFF
159.328	241.404	198.114	#9467bd	macaque_MGC_OFF
150.525	211.261	206.492	#9467bd	macaque_MGC_OFF
118.756	233.527	204.343	#9467bd	macaque_MGC_OFF
117.187	210.064	203.813	#9467bd	macaque_MGC_OFF
128.365	230.329	205.246	#9467bd	macaque_MGC_OFF
132.095	216.674	202.509	#9467bd	macaque_MGC_OFF
153.326	227.432	206.397	#9467bd	macaque_MGC_OFF
139.195	219.721	201.784	#9467bd	macaque_MGC_OFF
120.307	227.249	206.776	#9467bd	macaque_MGC_OFF
115.915	223.357	205.59	#9467bd	macaque_MGC_OFF
124.408	219.643	205.799	#9467bd	macaque_MGC_OFF
115.146	225.81	206.885	#9467bd	macaque_MGC_OFF
129.67	244.88	206.402	#9467bd	macaque_MGC_OFF
141.355	221.076	198.783	#9467bd	macaque_MGC_OFF
142.332	236.096	204.886	#9467bd	macaque_MGC_OFF
144.497	227.645	203.095	#9467bd	macaque_MGC_OFF
126.974	226.147	207.072	#9467bd	macaque_MGC_OFF
117.139	246.192	208.277	#9467bd	macaque_MGC_OFF
145.622	226.182	207.251	#9467bd	macaque_MGC_OFF
139.433	232.006	204.804	#9467bd	macaque_MGC_OFF
154.196	230.506	203.397	#9467bd	macaque_MGC_OFF
131.702	220.95	205.086	#9467bd	macaque_MGC_OFF
145.963	238.17	199.338	#9467bd	macaque_MGC_OFF
148.496	228.76	204.907	#9467bd	macaque_MGC_OFF
137.178	218.885	201.402	#9467bd	macaque_MGC_OFF
152.624	232.105	199.841	#9467bd	macaque_MGC_OFF
136.199	216.621	205.333	#9467bd	macaque_MGC_OFF
120.049	224.594	205.493	#9467bd	macaque_MGC_OFF
144.836	216.105	206.497	#9467bd	macaque_MGC_OFF
136.106	216.517	208.345	#9467bd	macaque_MGC_OFF
149.963	212.008	203.648	#9467bd	macaque_MGC_OFF
138.775	232.292	204.98	#9467bd	macaque_MGC_OFF
100.081	252.523	202.658	#9467bd	macaque_MGC_OFF
136.897	240.221	205.516	#9467bd	macaque_MGC_OFF
118.582	213.447	202.901	#9467bd	macaque_MGC_OFF
125.206	205.432	208.236	#9467bd	macaque_MGC_OFF
121.768	212.517	201.648	#9467bd	macaque_MGC_OFF
115.651	228.25	207.527	#9467bd	macaque_MGC_OFF
156.628	223.422	198.578	#9467bd	macaque_MGC_OFF
129.137	229.526	204.997	#9467bd	macaque_MGC_OFF
124.242	214.77	201.778	#9467bd	macaque_MGC_OFF
138.973	244.981	205.744	#9467bd	macaque_MGC_OFF
115.446	235.894	203.174	#9467bd	macaque_MGC_OFF
144.643	236.14	207.182	#9467bd	macaque_MGC_OFF
151.009	210.552	202.7	#9467bd	macaque_MGC_OFF
137.081	214.304	204.047	#9467bd	macaque_MGC_OFF
156.703	216.864	202.945	#9467bd	macaque_MGC_OFF
132.7	263.171	201.672	#9467bd	macaque_MGC_OFF
145.839	227.904	204.374	#9467bd	macaque_MGC_OFF
137.129	226.33	208.9	#9467bd	macaque_MGC_OFF
125.884	232.862	197.466	#9467bd	macaque_MGC_OFF
139.158	237.095	206.708	#9467bd	macaque_MGC_OFF
127.831	228.447	205.684	#9467bd	macaque_MGC_OFF
109.02	222.045	206.118	#9467bd	macaque_MGC_OFF
149.134	235.802	199.99	#9467bd	macaque_MGC_OFF
130.602	244.008	201.834	#9467bd	macaque_MGC_OFF
132.387	232.438	203.134	#9467bd	macaque_MGC_OFF
129.228	236.875	205.483	#9467bd	macaque_MGC_OFF
135.682	221.992	202.473	#9467bd	macaque_MGC_OFF
125.227	240.903	207.081	#9467bd	macaque_MGC_OFF
157.599	228.77	205.731	#9467bd	macaque_MGC_OFF
131.085	228.438	208.264	#9467bd	macaque_MGC_OFF
128.561	223.055	205.321	#9467bd	macaque_MGC_OFF
130.909	245.701	205.845	#9467bd	macaque_MGC_OFF
122.045	248.842	204.493	#9467bd	macaque_MGC_OFF
148.923	226.721	202.443	#9467bd	macaque_MGC_OFF
150.114	231.675	203.113	#9467bd	macaque_MGC_OFF
141.975	237.099	201.525	#9467bd	macaque_MGC_OFF
119.361	219.317	200.966	#9467bd	macaque_MGC_OFF
110.74	231.863	204.024	#9467bd	macaque_MGC_OFF
146.769	234.188	204.777	#9467bd	macaque_MGC_OFF
147.326	231.717	205.017	#9467bd	macaque_MGC_OFF
126.177	211.856	207.281	#9467bd	macaque_MGC_OFF
156.65	219.231	207.121	#9467bd	macaque_MGC_OFF
126.723	225.093	203.445	#9467bd	macaque_MGC_OFF
125.937	192.71	203.508	#9467bd	macaque_MGC_OFF
155.245	238.716	209.094	#9467bd	macaque_MGC_OFF
137.279	225.2	203.058	#9467bd	macaque_MGC_OFF
137.152	226.19	204.562	#9467bd	macaque_MGC_OFF
143.318	217.343	207.799	#9467bd	macaque_MGC_OFF
118.239	226.82	203.159	#9467bd	macaque_MGC_OFF
130.55	222.082	208.054	#9467bd	macaque_MGC_OFF
146.93	217.115	207.622	#9467bd	macaque_MGC_OFF
130.401	231.595	200.31	#9467bd	macaque_MGC_OFF
148.625	230.284	202.762	#9467bd	macaque_MGC_OFF
138.376	227.926	208.684	#9467bd	macaque_MGC_OFF
119.955	237.381	205.744	#9467bd	macaque_MGC_OFF
159.714	230.129	207.515	#9467bd	macaque_MGC_OFF
146.013	224.78	204.945	#9467bd	macaque_MGC_OFF
82.1157	206.733	197.531	#9467bd	macaque_MGC_OFF
101.309	240.431	206.468	#9467bd	macaque_MGC_OFF
124.563	245.215	206.702	#9467bd	macaque_MGC_OFF
116.371	235.884	207.159	#9467bd	macaque_MGC_OFF
106.032	240.587	205.793	#9467bd	macaque_MGC_OFF
121.791	227.02	203.778	#9467bd	macaque_MGC_OFF
124.507	234.002	202.997	#9467bd	macaque_MGC_OFF
148.625	233.645	205.143	#9467bd	macaque_MGC_OFF
149.831	235.396	201.318	#9467bd	macaque_MGC_OFF
120.06	238.444	203.55	#9467bd	macaque_MGC_OFF
174.888	261.276	203.314	#9467bd	macaque_MGC_OFF
152.347	215.59	202.945	#9467bd	macaque_MGC_OFF
133.08	217.506	203.164	#9467bd	macaque_MGC_OFF
171.756	224.798	203.501	#9467bd	macaque_MGC_OFF
143.018	241.343	205.743	#9467bd	macaque_MGC_OFF
125.201	220.691	203.962	#9467bd	macaque_MGC_OFF
118.824	245.542	205.694	#9467bd	macaque_MGC_OFF
131.834	218.715	203.639	#9467bd	macaque_MGC_OFF
119.512	241.389	204.018	#9467bd	macaque_MGC_OFF
137.877	211.293	206.85	#9467bd	macaque_MGC_OFF
131.248	232.489	209.395	#9467bd	macaque_MGC_OFF
140.394	224.62	205.469	#9467bd	macaque_MGC_OFF
130.458	254.088	204.565	#9467bd	macaque_MGC_OFF
123.115	223.88	207.577	#9467bd	macaque_MGC_OFF
126.993	232.378	204.487	#9467bd	macaque_MGC_OFF
115.221	220.246	206.103	#9467bd	macaque_MGC_OFF
153.108	230.07	201.849	#9467bd	macaque_MGC_OFF
134.45	221.676	203.489	#9467bd	macaque_MGC_OFF
125.564	230.293	206.474	#9467bd	macaque_MGC_OFF
146.971	226.147	201.201	#9467bd	macaque_MGC_OFF
149.563	227.091	204.979	#9467bd	macaque_MGC_OFF
136.491	226.512	207.194	#9467bd	macaque_MGC_OFF
108.33	230.052	201.51	#9467bd	macaque_MGC_OFF
136.947	204.465	198.705	#9467bd	macaque_MGC_OFF
158.722	162.087	205.976	#9467bd	macaque_MGC_OFF
156.428	222.016	201.754	#9467bd	macaque_MGC_OFF
151.075	220.034	207.315	#9467bd	macaque_MGC_OFF
128.879	225.174	203.193	#9467bd	macaque_MGC_OFF
149.597	249.047	201.022	#9467bd	macaque_MGC_OFF
125.787	233.835	210.572	#9467bd	macaque_MGC_OFF
121.435	222.544	201.689	#9467bd	macaque_MGC_OFF
133.565	215.047	204.021	#9467bd	macaque_MGC_OFF
127.246	220.966	205.309	#9467bd	macaque_MGC_OFF
145	218.625	204.681	#9467bd	macaque_MGC_OFF
148.018	241.682	206.945	#9467bd	macaque_MGC_OFF
158.43	228.128	204.601	#9467bd	macaque_MGC_OFF
136.763	219.927	198.798	#9467bd	macaque_MGC_OFF
155.765	232.144	204.431	#9467bd	macaque_MGC_OFF
115.62	223.048	208.959	#9467bd	macaque_MGC_OFF
137.748	226.779	203.184	#9467bd	macaque_MGC_OFF
131.344	213.03	204.21	#9467bd	macaque_MGC_OFF
134.993	222.931	197.442	#9467bd	macaque_MGC_OFF
138.554	226.914	204.645	#9467bd	macaque_MGC_OFF
129.087	224.915	204.249	#9467bd	macaque_MGC_OFF
131.515	228.461	202.997	#9467bd	macaque_MGC_OFF
139.547	221.786	200.53	#9467bd	macaque_MGC_OFF
152.518	230.987	205.015	#9467bd	macaque_MGC_OFF
132.682	222.32	204.75	#9467bd	macaque_MGC_OFF
128.552	231.829	203.489	#9467bd	macaque_MGC_OFF
153.625	231.006	205.53	#9467bd	macaque_MGC_OFF
144.243	215.479	201.07	#9467bd	macaque_MGC_OFF
136.168	225.662	203.087	#9467bd	macaque_MGC_OFF
111.405	236.398	205.349	#9467bd	macaque_MGC_OFF
147.824	237.778	202.32	#9467bd	macaque_MGC_OFF
131.826	216.33	202.312	#9467bd	macaque_MGC_OFF
149.05	239.636	206.971	#9467bd	macaque_MGC_OFF
126.07	250.582	198.905	#9467bd	macaque_MGC_OFF
122.804	211.612	202.442	#9467bd	macaque_MGC_OFF
132.737	227.143	203.604	#9467bd	macaque_MGC_OFF
131.339	227.569	201.895	#9467bd	macaque_MGC_OFF
123.228	232.091	203.177	#9467bd	macaque_MGC_OFF
112.51	208.606	202.518	#9467bd	macaque_MGC_OFF
113.258	224.498	204.394	#9467bd	macaque_MGC_OFF
148.587	227.278	198.491	#9467bd	macaque_MGC_OFF
121.738	226.664	200.378	#9467bd	macaque_MGC_OFF
144.22	232.348	200.184	#9467bd	macaque_MGC_OFF
160.863	228.113	206.685	#9467bd	macaque_MGC_OFF
127.555	224.986	207.295	#9467bd	macaque_MGC_OFF
145.125	235.157	203.626	#9467bd	macaque_MGC_OFF
145.912	216.806	201.806	#9467bd	macaque_MGC_OFF
143.129	245.816	205.791	#9467bd	macaque_MGC_OFF
135.831	233.112	202.156	#9467bd	macaque_MGC_OFF
126.042	220.658	206.945	#9467bd	macaque_MGC_OFF
136.138	230.008	208.966	#9467bd	macaque_MGC_OFF
124.974	227.316	205.753	#9467bd	macaque_MGC_OFF
139.031	208.046	204.529	#9467bd	macaque_MGC_OFF
128.358	226.62	204.234	#9467bd	macaque_MGC_OFF
137.043	222.995	206.244	#9467bd	macaque_MGC_OFF
120.469	237.493	204.187	#9467bd	macaque_MGC_OFF
116.603	237.976	204.464	#9467bd	macaque_MGC_OFF
134.243	219.213	208.544	#9467bd	macaque_MGC_OFF
131.405	217.118	203.324	#9467bd	macaque_MGC_OFF
118.176	218.463	201.442	#9467bd	macaque_MGC_OFF
137.249	226.595	201.24	#9467bd	macaque_MGC_OFF
144.65	228.255	206.29	#9467bd	macaque_MGC_OFF
127.279	218.719	203.204	#9467bd	macaque_MGC_OFF
132.493	217.659	202.637	#9467bd	macaque_MGC_OFF
148.405	241.975	206.988	#9467bd	macaque_MGC_OFF
142.617	239.4	203.978	#9467bd	macaque_MGC_OFF
135.503	228.458	205.564	#9467bd	macaque_MGC_OFF
155.656	218.809	201.077	#9467bd	macaque_MGC_OFF
131.022	239.065	203.497	#9467bd	macaque_MGC_OFF
168.393	214.207	209.323	#9467bd	macaque_MGC_OFF
123.87	227.395	206.619	#9467bd	macaque_MGC_OFF
136.491	225.278	204.228	#9467bd	macaque_MGC_OFF
156.675	194.718	201.869	#9467bd	macaque_MGC_OFF
163.773	222.986	205.31	#9467bd	macaque_MGC_OFF
116.648	211.813	203.886	#9467bd	macaque_MGC_OFF
140.6	238.162	200.048	#9467bd	macaque_MGC_OFF
114.984	234.964	202.722	#9467bd	macaque_MGC_OFF
141.283	231.705	200.331	#9467bd	macaque_MGC_OFF
120.77	241.91	200.049	#9467bd	macaque_MGC_OFF
131.333	231.653	207.103	#9467bd	macaque_MGC_OFF
151.982	233.858	201.517	#9467bd	macaque_MGC_OFF
116.688	218.62	203.677	#9467bd	macaque_MGC_OFF
129.963	202.99	205.156	#9467bd	macaque_MGC_OFF
137.91	226.869	201.56	#9467bd	macaque_MGC_OFF
139.486	234.883	201.442	#9467bd	macaque_MGC_OFF
100.808	229.811	206.406	#9467bd	macaque_MGC_OFF
152.374	230.418	207.564	#9467bd	macaque_MGC_OFF
136.668	222.608	200.244	#9467bd	macaque_MGC_OFF
153.561	221.258	205.817	#9467bd	macaque_MGC_OFF
127.879	216.85	202.608	#9467bd	macaque_MGC_OFF
158.138	211.78	203.711	#9467bd	macaque_MGC_OFF
142.721	234.617	205.838	#9467bd	macaque_MGC_OFF
127.464	232.749	207.523	#9467bd	macaque_MGC_OFF
129.048	224.396	203.877	#9467bd	macaque_MGC_OFF
123.246	218.802	206.584	#9467bd	macaque_MGC_OFF
128.024	240.136	210.177	#9467bd	macaque_MGC_OFF
165.275	208.553	209.807	#9467bd	macaque_MGC_OFF
147.569	227.408	201.502	#9467bd	macaque_MGC_OFF
128.12	229.265	198.739	#9467bd	macaque_MGC_OFF
131.149	217.356	202.743	#9467bd	macaque_MGC_OFF
120.592	222.652	204.689	#9467bd	macaque_MGC_OFF
145.837	221.767	203.031	#9467bd	macaque_MGC_OFF
132.741	221.285	200.367	#9467bd	macaque_MGC_OFF
143.435	212.401	203.505	#9467bd	macaque_MGC_OFF
154.99	218.673	205.461	#9467bd	macaque_MGC_OFF
126.599	219.661	200.773	#9467bd	macaque_MGC_OFF
127.649	228.326	203.115	#9467bd	macaque_MGC_OFF
140.372	230.355	205.346	#9467bd	macaque_MGC_OFF
124.497	214.742	200.964	#9467bd	macaque_MGC_OFF
159.169	226.048	205.348	#9467bd	macaque_MGC_OFF
108.437	230.851	201.354	#9467bd	macaque_MGC_OFF
109.797	212.836	198.963	#9467bd	macaque_MGC_OFF
106.82	209.962	207.165	#9467bd	macaque_MGC_OFF
138.791	232.861	201.025	#9467bd	macaque_MGC_OFF
132.014	218.167	207.867	#9467bd	macaque_MGC_OFF
154.171	237.445	200.433	#9467bd	macaque_MGC_OFF
133.381	225.341	202.837	#9467bd	macaque_MGC_OFF
138.949	222.578	209.018	#9467bd	macaque_MGC_OFF
131.675	221.944	205.204	#9467bd	macaque_MGC_OFF
129.487	211.034	202.185	#9467bd	macaque_MGC_OFF
127.109	213.747	200.282	#9467bd	macaque_MGC_OFF
126.19	227.701	207.325	#9467bd	macaque_MGC_OFF
149.792	233.788	206.398	#9467bd	macaque_MGC_OFF
132.51	221.724	206.967	#9467bd	macaque_MGC_OFF
155.661	218.52	201.757	#9467bd	macaque_MGC_OFF
135.119	220.163	204.626	#9467bd	macaque_MGC_OFF
114.637	234.831	201.843	#9467bd	macaque_MGC_OFF
146.228	229.335	203.04	#9467bd	macaque_MGC_OFF
140.852	221.785	202.456	#9467bd	macaque_MGC_OFF
134.269	218.647	206.575	#9467bd	macaque_MGC_OFF
136.496	232.327	201.996	#9467bd	macaque_MGC_OFF
140.434	237.235	204.186	#9467bd	macaque_MGC_OFF
138.567	224.607	201.495	#9467bd	macaque_MGC_OFF
161.153	242.534	207.059	#9467bd	macaque_MGC_OFF
157.2	222.361	203.957	#9467bd	macaque_MGC_OFF
122.651	209.252	203.286	#9467bd	macaque_MGC_OFF
111.603	229.452	203.767	#9467bd	macaque_MGC_OFF
122.915	217.738	205.142	#9467bd	macaque_MGC_OFF
144.888	215.367	201.944	#9467bd	macaque_MGC_OFF
134.879	234.444	207.27	#9467bd	macaque_MGC_OFF
138.737	233.31	204.147	#9467bd	macaque_MGC_OFF
121.63	234.528	209.38	#9467bd	macaque_MGC_OFF
146.553	229.42	206.409	#9467bd	macaque_MGC_OFF
147.356	223.305	203.524	#9467bd	macaque_MGC_OFF
115.141	203.575	203.896	#9467bd	macaque_MGC_OFF
117.01	206.958	202.609	#9467bd	macaque_MGC_OFF
219.006	226.307	198.094	#9467bd	macaque_MGC_OFF
136.312	211.963	203.325	#9467bd	macaque_MGC_OFF
129.417	229.007	199.404	#9467bd	macaque_MGC_OFF
160.904	235.039	203.122	#9467bd	macaque_MGC_OFF
162.761	222.805	207.555	#9467bd	macaque_MGC_OFF
125.521	212.404	205.937	#9467bd	macaque_MGC_OFF
130.921	247.278	204.25	#9467bd	macaque_MGC_OFF
157.52	220.399	203.449	#9467bd	macaque_MGC_OFF
119.658	219.623	203.853	#9467bd	macaque_MGC_OFF
119.409	224.856	210.072	#9467bd	macaque_MGC_OFF
121.914	226.472	203.219	#9467bd	macaque_MGC_OFF
125.407	223.055	205.457	#9467bd	macaque_MGC_OFF
133.763	222.412	202.611	#9467bd	macaque_MGC_OFF
139.261	212.407	207.97	#9467bd	macaque_MGC_OFF
123.808	219.93	204.3	#9467bd	macaque_MGC_OFF
142.808	221.316	204.945	#9467bd	macaque_MGC_OFF
153.74	206.799	206.023	#9467bd	macaque_MGC_OFF
146.901	229.045	199.908	#9467bd	macaque_MGC_OFF
167.845	235.79	208.216	#9467bd	macaque_MGC_OFF
149.003	225.291	205.536	#9467bd	macaque_MGC_OFF
177.482	222.004	202.085	#9467bd	macaque_MGC_OFF
139.922	229.448	198.113	#9467bd	macaque_MGC_OFF
134.298	233.243	205.615	#9467bd	macaque_MGC_OFF
122.714	227.286	200.089	#9467bd	macaque_MGC_OFF
141.553	223.59	208.015	#9467bd	macaque_MGC_OFF
111.585	237.902	201.476	#9467bd	macaque_MGC_OFF
127.166	234.859	204.654	#9467bd	macaque_MGC_OFF
127.585	237.371	201.147	#9467bd	macaque_MGC_OFF
129.328	234.137	208.276	#9467bd	macaque_MGC_OFF
149.631	222.455	199.968	#9467bd	macaque_MGC_OFF
156.259	228.387	205.832	#9467bd	macaque_MGC_OFF
152.256	230.261	202.951	#9467bd	macaque_MGC_OFF
139.748	220.314	206.273	#9467bd	macaque_MGC_OFF
126.655	254.96	204.27	#9467bd	macaque_MGC_OFF
149.082	216.271	207.987	#9467bd	macaque_MGC_OFF
130.587	233.216	202.38	#9467bd	macaque_MGC_OFF
132.381	222.437	201.567	#9467bd	macaque_MGC_OFF
153.284	242.447	206.084	#9467bd	macaque_MGC_OFF
152.963	235.935	203.718	#9467bd	macaque_MGC_OFF
129.816	241.357	209.772	#9467bd	macaque_MGC_OFF
137.091	230.214	206.035	#9467bd	macaque_MGC_OFF
149.02	215.645	209.035	#9467bd	macaque_MGC_OFF
152.689	218.336	205.089	#9467bd	macaque_MGC_OFF
114.307	223.964	204.99	#9467bd	macaque_MGC_OFF
132.92	234.79	206.697	#9467bd	macaque_MGC_OFF
131.474	208.007	206.496	#9467bd	macaque_MGC_OFF
137.693	219.648	207.121	#9467bd	macaque_MGC_OFF
135.595	225.588	201.378	#9467bd	macaque_MGC_OFF
152.807	214.615	203.674	#9467bd	macaque_MGC_OFF
119.126	230.672	205.668	#9467bd	macaque_MGC_OFF
132.449	220.606	204.283	#9467bd	macaque_MGC_OFF
144.139	213.57	204.534	#9467bd	macaque_MGC_OFF
132.612	233.356	201.488	#9467bd	macaque_MGC_OFF
141.989	237.913	208.182	#9467bd	macaque_MGC_OFF
159.8	233.074	208.426	#9467bd	macaque_MGC_OFF
160.651	212.915	206.565	#9467bd	macaque_MGC_OFF
135.496	196.516	204.343	#9467bd	macaque_MGC_OFF
140.527	225.611	203.968	#9467bd	macaque_MGC_OFF
146.761	228.399	208.168	#9467bd	macaque_MGC_OFF
121.781	216.675	204.62	#9467bd	macaque_MGC_OFF
170.548	214.549	207.136	#9467bd	macaque_MGC_OFF
140.708	216.602	201.532	#9467bd	macaque_MGC_OFF
143.04	219.61	203.693	#9467bd	macaque_MGC_OFF
126.986	210.97	206.527	#9467bd	macaque_MGC_OFF
123.283	209.58	200.892	#9467bd	macaque_MGC_OFF
152.918	231.732	204.749	#9467bd	macaque_MGC_OFF
129.944	243.616	200.593	#9467bd	macaque_MGC_OFF
130.147	230.979	203.352	#9467bd	macaque_MGC_OFF
148.518	219.974	200.808	#9467bd	macaque_MGC_OFF
136.516	212.074	205.55	#9467bd	macaque_MGC_OFF
124.273	236.306	208.164	#9467bd	macaque_MGC_OFF
136.043	217.74	201.543	#9467bd	macaque_MGC_OFF
131.777	225.691	205.641	#9467bd	macaque_MGC_OFF
133.948	223.76	201.275	#9467bd	macaque_MGC_OFF
146.836	220.826	199.137	#9467bd	macaque_MGC_OFF
126.813	224.162	200.878	#9467bd	macaque_MGC_OFF
150.226	227.081	203.43	#9467bd	macaque_MGC_OFF
132.754	237.101	203.225	#9467bd	macaque_MGC_OFF
137.911	237.077	204.139	#9467bd	macaque_MGC_OFF
140.544	223.505	203.307	#9467bd	macaque_MGC_OFF
150.195	235.915	199.195	#9467bd	macaque_MGC_OFF
156.733	222.528	207.47	#9467bd	macaque_MGC_OFF
146.943	229.029	204.12	#9467bd	macaque_MGC_OFF
149.644	207.347	201.381	#9467bd	macaque_MGC_OFF
143.257	225.826	204.87	#9467bd	macaque_MGC_OFF
111.272	193.685	202.697	#9467bd	macaque_MGC_OFF
135.37	221.072	208.258	#9467bd	macaque_MGC_OFF
122.851	236.952	202.132	#9467bd	macaque_MGC_OFF
153.727	226.509	203.642	#9467bd	macaque_MGC_OFF
137.112	228.642	206.949	#9467bd	macaque_MGC_OFF
146.891	229.262	204.735	#9467bd	macaque_MGC_OFF
148.351	221.325	205.198	#9467bd	macaque_MGC_OFF
114.569	217.606	207.248	#9467bd	macaque_MGC_OFF
137.832	225.7	203.949	#9467bd	macaque_MGC_OFF
142.88	225.714	206.445	#9467bd	macaque_MGC_OFF
136.251	230.766	202.466	#9467bd	macaque_MGC_OFF
133.74	239.575	204.94	#9467bd	macaque_MGC_OFF
149.939	212.007	204.627	#9467bd	macaque_MGC_OFF
144.008	231.691	203.045	#9467bd	macaque_MGC_OFF
135.149	235.011	205.821	#9467bd	macaque_MGC_OFF
115.133	213.113	203.27	#9467bd	macaque_MGC_OFF
113.987	214.829	203.2	#9467bd	macaque_MGC_OFF
139.788	225.394	200.502	#9467bd	macaque_MGC_OFF
162.431	210.01	201.699	#9467bd	macaque_MGC_OFF
152.069	215.308	206.52	#9467bd	macaque_MGC_OFF
155.455	226.491	204.223	#9467bd	macaque_MGC_OFF
111.571	227.097	206.725	#9467bd	macaque_MGC_OFF
135.018	234.959	204.223	#9467bd	macaque_MGC_OFF
154.069	222.614	201.745	#9467bd	macaque_MGC_OFF
146.919	230.88	206.028	#9467bd	macaque_MGC_OFF
179.174	226.502	203.271	#9467bd	macaque_MGC_OFF
142.248	232.445	204.426	#9467bd	macaque_MGC_OFF
136.846	227.767	202.625	#9467bd	macaque_MGC_OFF
148.66	219.815	205.249	#9467bd	macaque_MGC_OFF
144.716	213.068	204.463	#9467bd	macaque_MGC_OFF
144.049	216.193	203.436	#9467bd	macaque_MGC_OFF
144.002	211.707	205.486	#9467bd	macaque_MGC_OFF
137.079	227.754	207.123	#9467bd	macaque_MGC_OFF
149.922	232.528	204.839	#9467bd	macaque_MGC_OFF
119.698	242.934	206.341	#9467bd	macaque_MGC_OFF
144.806	227.387	200.694	#9467bd	macaque_MGC_OFF
137.067	230.161	205.266	#9467bd	macaque_MGC_OFF
149.617	221.442	200.162	#9467bd	macaque_MGC_OFF
154.593	227.962	201.489	#9467bd	macaque_MGC_OFF
154.458	210.995	206.188	#9467bd	macaque_MGC_OFF
152.278	209.306	205.525	#9467bd	macaque_MGC_OFF
109.416	230.598	195.529	#9467bd	macaque_MGC_OFF
157.801	219.687	204.179	#9467bd	macaque_MGC_OFF
147.283	207.905	204.15	#9467bd	macaque_MGC_OFF
143.922	230.965	204.86	#9467bd	macaque_MGC_OFF
132.025	220.846	204.111	#9467bd	macaque_MGC_OFF
147.39	228.674	205.834	#9467bd	macaque_MGC_OFF
136.515	233.957	204.581	#9467bd	macaque_MGC_OFF
149.722	224.073	201.21	#9467bd	macaque_MGC_OFF
120.561	248.665	204.269	#9467bd	macaque_MGC_OFF
125.026	227.932	203.406	#9467bd	macaque_MGC_OFF
114.91	226.389	211.52	#9467bd	macaque_MGC_OFF
141.412	222.173	205.928	#9467bd	macaque_MGC_OFF
141.8	221.825	207.08	#9467bd	macaque_MGC_OFF
156.805	225.966	207.1	#9467bd	macaque_MGC_OFF
128.339	216.386	206.742	#9467bd	macaque_MGC_OFF
148.01	239.946	204.702	#9467bd	macaque_MGC_OFF
116.197	232.778	197.652	#9467bd	macaque_MGC_OFF
123.285	248.489	204.606	#9467bd	macaque_MGC_OFF
157.37	231.351	205.66	#9467bd	macaque_MGC_OFF
144.244	224.285	202.544	#9467bd	macaque_MGC_OFF
202.984	228.147	203.061	#9467bd	macaque_MGC_OFF
154.053	198.891	205.974	#9467bd	macaque_MGC_OFF
139.637	232.598	202.333	#9467bd	macaque_MGC_OFF
140.96	226.346	202.655	#9467bd	macaque_MGC_OFF
116.875	225.975	204.114	#9467bd	macaque_MGC_OFF
122.53	223.634	203.733	#9467bd	macaque_MGC_OFF
128.105	227.42	202.665	#9467bd	macaque_MGC_OFF
143.091	207.791	202.572	#9467bd	macaque_MGC_OFF
153.008	224.272	204.616	#9467bd	macaque_MGC_OFF
142.159	224.832	204.332	#9467bd	macaque_MGC_OFF
122.991	232.381	203.862	#9467bd	macaque_MGC_OFF
127.19	230.983	206.011	#9467bd	macaque_MGC_OFF
114.284	227.894	203.161	#9467bd	macaque_MGC_OFF
133.021	232.629	203.448	#9467bd	macaque_MGC_OFF
132.561	223.268	202.815	#9467bd	macaque_MGC_OFF
146.137	221.634	205.624	#9467bd	macaque_MGC_OFF
139.979	214.4	203.827	#9467bd	macaque_MGC_OFF
117.645	223.991	206.692	#9467bd	macaque_MGC_OFF
140.658	234.706	205.649	#9467bd	macaque_MGC_OFF
172.539	226.729	200.943	#9467bd	macaque_MGC_OFF
124.689	206.884	206.806	#9467bd	macaque_MGC_OFF
142.342	214.724	203.892	#9467bd	macaque_MGC_OFF
114.257	221.509	204.562	#9467bd	macaque_MGC_OFF
142.089	208.362	208.802	#9467bd	macaque_MGC_OFF
119.313	216.791	206.806	#9467bd	macaque_MGC_OFF
139.327	211.775	208.394	#9467bd	macaque_MGC_OFF
122.875	234.289	202.167	#9467bd	macaque_MGC_OFF
121.688	230.721	201.757	#9467bd	macaque_MGC_OFF
147.877	218.191	203.269	#9467bd	macaque_MGC_OFF
126.195	223.127	201.376	#9467bd	macaque_MGC_OFF
143.7	229.449	203.442	#9467bd	macaque_MGC_OFF
129.456	227.161	203.957	#9467bd	macaque_MGC_OFF
114.801	224.369	204.66	#9467bd	macaque_MGC_OFF
139.779	229.7	203.89	#9467bd	macaque_MGC_OFF
155.306	230.024	203.131	#9467bd	macaque_MGC_OFF
153.99	221.902	202.902	#9467bd	macaque_MGC_OFF
128.54	202.473	208.037	#9467bd	macaque_MGC_OFF
119.116	228.463	203.193	#9467bd	macaque_MGC_OFF
124.302	235.975	205.099	#9467bd	macaque_MGC_OFF
137.78	223.401	204.259	#9467bd	macaque_MGC_OFF
120.012	231.907	208.474	#9467bd	macaque_MGC_OFF
119.794	221.596	203.617	#9467bd	macaque_MGC_OFF
162.129	220.014	200.681	#9467bd	macaque_MGC_OFF
114.991	224.616	204.295	#9467bd	macaque_MGC_OFF
145.782	225.793	205.472	#9467bd	macaque_MGC_OFF
133.165	215.84	203.606	#9467bd	macaque_MGC_OFF
131.297	233.428	200.658	#9467bd	macaque_MGC_OFF
122.928	227.441	202.177	#9467bd	macaque_MGC_OFF
127.423	228.624	199.592	#9467bd	macaque_MGC_OFF
136.797	224.837	204.523	#9467bd	macaque_MGC_OFF
129.299	241.503	207.297	#9467bd	macaque_MGC_OFF
156.587	229.706	204.111	#9467bd	macaque_MGC_OFF
128.26	232.952	206.23	#9467bd	macaque_MGC_OFF
125.964	207.721	206.961	#9467bd	macaque_MGC_OFF
157.209	218.791	206.216	#9467bd	macaque_MGC_OFF
152.887	227.836	206.006	#9467bd	macaque_MGC_OFF
117.202	244.006	204.745	#9467bd	macaque_MGC_OFF
119.035	234.532	204.012	#9467bd	macaque_MGC_OFF
161.627	231.113	205.861	#9467bd	macaque_MGC_OFF
130.674	244.104	205.233	#9467bd	macaque_MGC_OFF
144.978	227.127	205.206	#9467bd	macaque_MGC_OFF
134.674	211.682	204.549	#9467bd	macaque_MGC_OFF
135.214	219.268	205.123	#9467bd	macaque_MGC_OFF
165.39	221.535	206.628	#9467bd	macaque_MGC_OFF
161.196	211.645	206.563	#9467bd	macaque_MGC_OFF
150.32	228.821	208.038	#9467bd	macaque_MGC_OFF
173.314	218.758	202.302	#9467bd	macaque_MGC_OFF
140.701	201.558	203.958	#9467bd	macaque_MGC_OFF
148.91	244.841	204.715	#9467bd	macaque_MGC_OFF
131.167	240.72	199.353	#9467bd	macaque_MGC_OFF
124.174	213.882	203.954	#9467bd	macaque_MGC_OFF
160.981	218.051	207.319	#9467bd	macaque_MGC_OFF
151.016	226.863	205.487	#9467bd	macaque_MGC_OFF
106.418	236.573	207.132	#9467bd	macaque_MGC_OFF
137.706	206.776	209.822	#9467bd	macaque_MGC_OFF
117.699	231.792	200.767	#9467bd	macaque_MGC_OFF
136.722	209.574	196.368	#9467bd	macaque_MGC_OFF
151.941	207.897	207.014	#9467bd	macaque_MGC_OFF
129.628	214.948	206.12	#9467bd	macaque_MGC_OFF
119.818	218.292	203.495	#9467bd	macaque_MGC_OFF
136.488	227.589	205.1	#9467bd	macaque_MGC_OFF
128.532	237.748	202.051	#9467bd	macaque_MGC_OFF
158.006	232.668	203.613	#9467bd	macaque_MGC_OFF
138.152	219.255	204.33	#9467bd	macaque_MGC_OFF
143.263	228.572	202.059	#9467bd	macaque_MGC_OFF
145.829	228.174	208.394	#9467bd	macaque_MGC_OFF
148.936	216.129	202.96	#9467bd	macaque_MGC_OFF
112.76	230.667	207.188	#9467bd	macaque_MGC_OFF
139.78	217.068	206.824	#9467bd	macaque_MGC_OFF
121.414	235.658	207.22	#9467bd	macaque_MGC_OFF
134.919	228.133	206.15	#9467bd	macaque_MGC_OFF
142.017	226.265	204.438	#9467bd	macaque_MGC_OFF
158.93	231.864	202.914	#9467bd	macaque_MGC_OFF
145.034	236.973	207.764	#9467bd	macaque_MGC_OFF
139.364	226.182	208.017	#9467bd	macaque_MGC_OFF
135.31	223.711	203.982	#9467bd	macaque_MGC_OFF
167.176	246.723	204.548	#9467bd	macaque_MGC_OFF
125.06	235.29	201.581	#9467bd	macaque_MGC_OFF
126.083	209.409	204.415	#9467bd	macaque_MGC_OFF
137.533	231.716	202.298	#9467bd	macaque_MGC_OFF
225.423	224.822	205.899	#9467bd	macaque_MGC_OFF
143.354	226.998	204.476	#9467bd	macaque_MGC_OFF
130.837	214.162	202.988	#9467bd	macaque_MGC_OFF
162.338	216.308	204.417	#9467bd	macaque_MGC_OFF
155.742	218.769	203.285	#9467bd	macaque_MGC_OFF
158.641	213.452	205.985	#9467bd	macaque_MGC_OFF
156.126	231.835	203.591	#9467bd	macaque_MGC_OFF
104.108	245.704	198.991	#9467bd	macaque_MGC_OFF
162.21	224.443	202.348	#9467bd	macaque_MGC_OFF
140.115	222.89	201.746	#9467bd	macaque_MGC_OFF
117.017	239.67	205.149	#9467bd	macaque_MGC_OFF
118.601	228.468	205.53	#9467bd	macaque_MGC_OFF
169.432	216.67	203.892	#9467bd	macaque_MGC_OFF
103.658	224.148	203.848	#9467bd	macaque_MGC_OFF
126.123	207.684	202.483	#9467bd	macaque_MGC_OFF
165.648	234.661	200.393	#9467bd	macaque_MGC_OFF
123.719	242.382	202.721	#9467bd	macaque_MGC_OFF
123.607	216.431	204.121	#9467bd	macaque_MGC_OFF
128.966	215.195	203.95	#9467bd	macaque_MGC_OFF
143.856	240.368	207.935	#9467bd	macaque_MGC_OFF
133.314	233.972	204.238	#9467bd	macaque_MGC_OFF
118.459	242.053	200.507	#9467bd	macaque_MGC_OFF
163.555	222.269	203.485	#9467bd	macaque_MGC_OFF
121.614	237.577	207.454	#9467bd	macaque_MGC_OFF
145.476	224.295	202.101	#9467bd	macaque_MGC_OFF
132.437	231.945	211.906	#9467bd	macaque_MGC_OFF
136.882	234.011	205.64	#9467bd	macaque_MGC_OFF
107.747	229.108	201.71	#9467bd	macaque_MGC_OFF
137.683	223.571	206.213	#9467bd	macaque_MGC_OFF
147.65	236.136	204.764	#9467bd	macaque_MGC_OFF
142.39	213.133	203.416	#9467bd	macaque_MGC_OFF
141.515	216.711	200.164	#9467bd	macaque_MGC_OFF
157.601	228.178	204.459	#9467bd	macaque_MGC_OFF
144.678	225.537	202.545	#9467bd	macaque_MGC_OFF
147.694	211.439	201.169	#9467bd	macaque_MGC_OFF
124.7	226.851	199.437	#9467bd	macaque_MGC_OFF
155.234	211.829	204.66	#9467bd	macaque_MGC_OFF
142.461	244.33	206.039	#9467bd	macaque_MGC_OFF
117.902	203.446	205.2	#9467bd	macaque_MGC_OFF
141.821	217.501	199.227	#9467bd	macaque_MGC_OFF
116.954	225.907	200.378	#9467bd	macaque_MGC_OFF
142.179	227.175	203.435	#9467bd	macaque_MGC_OFF
146.602	230.924	205.056	#9467bd	macaque_MGC_OFF
109.096	238.519	203.439	#9467bd	macaque_MGC_OFF
128.981	220.047	206.218	#9467bd	macaque_MGC_OFF
144.514	214.591	201.764	#9467bd	macaque_MGC_OFF
148.475	234.341	202.741	#9467bd	macaque_MGC_OFF
136.204	223.725	205.737	#9467bd	macaque_MGC_OFF
154.042	244.493	203.204	#9467bd	macaque_MGC_OFF
127.848	232.588	201.888	#9467bd	macaque_MGC_OFF
136.736	221.284	206.273	#9467bd	macaque_MGC_OFF
149.183	229.732	207.167	#9467bd	macaque_MGC_OFF
135.692	201.655	205.109	#9467bd	macaque_MGC_OFF
152.439	221.517	204.762	#9467bd	macaque_MGC_OFF
151.195	227.433	204.517	#9467bd	macaque_MGC_OFF
142.546	213.286	205.108	#9467bd	macaque_MGC_OFF
133.422	210.531	203.488	#9467bd	macaque_MGC_OFF
125.765	230.657	207.826	#9467bd	macaque_MGC_OFF
152.354	232.772	204.52	#9467bd	macaque_MGC_OFF
149.451	218.961	208.423	#9467bd	macaque_MGC_OFF
120.476	233.226	203.863	#9467bd	macaque_MGC_OFF
112.548	221.213	204.451	#9467bd	macaque_MGC_OFF
122.419	227.928	203.122	#9467bd	macaque_MGC_OFF
143.369	228.212	205.51	#9467bd	macaque_MGC_OFF
142.497	240.171	202.804	#9467bd	macaque_MGC_OFF
151.092	226.217	205.535	#9467bd	macaque_MGC_OFF
139.909	204.585	205.896	#9467bd	macaque_MGC_OFF
161.477	235.894	200.582	#9467bd	macaque_MGC_OFF
152.755	223.83	202.827	#9467bd	macaque_MGC_OFF
115.724	223.404	204.118	#9467bd	macaque_MGC_OFF
117.845	220.59	204.688	#9467bd	macaque_MGC_OFF
122.516	227.132	210.223	#9467bd	macaque_MGC_OFF
129.622	195.82	204.57	#9467bd	macaque_MGC_OFF
132.908	224.774	208.038	#9467bd	macaque_MGC_OFF
126.944	216.697	202.113	#9467bd	macaque_MGC_OFF
140.936	230.201	204.828	#9467bd	macaque_MGC_OFF
124.445	210.896	201.263	#9467bd	macaque_MGC_OFF
156.204	211.634	206.356	#9467bd	macaque_MGC_OFF
123.465	230.014	205.144	#9467bd	macaque_MGC_OFF
118.207	218.332	204.722	#9467bd	macaque_MGC_OFF
158.74	231.748	204.241	#9467bd	macaque_MGC_OFF
153.905	217.078	202.155	#9467bd	macaque_MGC_OFF
128.269	220.057	204.23	#9467bd	macaque_MGC_OFF
134.37	225.281	203.532	#9467bd	macaque_MGC_OFF
155.099	225.1	199.259	#9467bd	macaque_MGC_OFF
165.523	203.707	205.702	#9467bd	macaque_MGC_OFF
140.012	235.507	205.231	#9467bd	macaque_MGC_OFF
118.995	245.168	203.828	#9467bd	macaque_MGC_OFF
109.386	225.69	202.457	#9467bd	macaque_MGC_OFF
159.9	238.704	202.972	#9467bd	macaque_MGC_OFF
136.756	219.777	201.172	#9467bd	macaque_MGC_OFF
153.748	224.252	201.724	#9467bd	macaque_MGC_OFF
132.652	230.633	204.855	#9467bd	macaque_MGC_OFF
154.322	217.677	207.034	#9467bd	macaque_MGC_OFF
159.899	225.313	201.95	#9467bd	macaque_MGC_OFF
131.895	227.91	204.266	#9467bd	macaque_MGC_OFF
143.905	241.059	210.114	#9467bd	macaque_MGC_OFF
152.958	226.592	204.35	#9467bd	macaque_MGC_OFF
148.518	232.529	205.308	#9467bd	macaque_MGC_OFF
121.934	228.802	200.492	#9467bd	macaque_MGC_OFF
129.255	214.399	201.634	#9467bd	macaque_MGC_OFF
156.786	239.261	206.678	#9467bd	macaque_MGC_OFF
135.433	241.922	203.306	#9467bd	macaque_MGC_OFF
121.993	215.985	202.628	#9467bd	macaque_MGC_OFF
132.722	240.922	203.514	#9467bd	macaque_MGC_OFF
136.341	241.22	206.324	#9467bd	macaque_MGC_OFF
127.58	240.608	209.589	#9467bd	macaque_MGC_OFF
128.261	217.69	202.527	#9467bd	macaque_MGC_OFF
134.753	217.769	206.378	#9467bd	macaque_MGC_OFF
161.839	221.515	203.526	#9467bd	macaque_MGC_OFF
149.241	244.589	206.48	#9467bd	macaque_MGC_OFF
154.871	244.747	204.476	#9467bd	macaque_MGC_OFF
119.16	222.022	203.76	#9467bd	macaque_MGC_OFF
158.104	233.426	207.505	#9467bd	macaque_MGC_OFF
146.757	219.741	203.919	#9467bd	macaque_MGC_OFF
162.741	225.025	208.688	#9467bd	macaque_MGC_OFF
140.479	230.289	206.889	#9467bd	macaque_MGC_OFF
132.227	225.766	202.92	#9467bd	macaque_MGC_OFF
132.785	241.96	201.638	#9467bd	macaque_MGC_OFF
143.294	223.034	199.659	#9467bd	macaque_MGC_OFF
106.001	256.761	204.588	#9467bd	macaque_MGC_OFF
125.375	228.02	203.141	#9467bd	macaque_MGC_OFF
132.427	220.302	203.115	#9467bd	macaque_MGC_OFF
122.503	201.794	206.746	#9467bd	macaque_MGC_OFF
136.759	218.369	204.463	#9467bd	macaque_MGC_OFF
165.251	215.913	207.585	#9467bd	macaque_MGC_OFF
136.436	220.446	204.21	#9467bd	macaque_MGC_OFF
164.956	211.163	203.33	#9467bd	macaque_MGC_OFF
138.893	234.212	207.558	#9467bd	macaque_MGC_OFF
134.031	220.257	206.431	#9467bd	macaque_MGC_OFF
132.465	240.714	207.111	#9467bd	macaque_MGC_OFF
128.799	227.808	200.05	#9467bd	macaque_MGC_OFF
139.962	207.708	201.575	#9467bd	macaque_MGC_OFF
127.901	222.792	202.461	#9467bd	macaque_MGC_OFF
136.235	233.28	204.597	#9467bd	macaque_MGC_OFF
142.592	220.326	208.079	#9467bd	macaque_MGC_OFF
129.908	225.522	206.671	#9467bd	macaque_MGC_OFF
139.405	233.025	202.153	#9467bd	macaque_MGC_OFF
123.9	229.845	206.833	#9467bd	macaque_MGC_OFF
139.703	229.202	205.319	#9467bd	macaque_MGC_OFF
140.38	230.409	208.017	#9467bd	macaque_MGC_OFF
135.823	238.769	204.315	#9467bd	macaque_MGC_OFF
132.637	223.176	204.572	#9467bd	macaque_MGC_OFF
133.276	228.962	201.554	#9467bd	macaque_MGC_OFF
174.071	238.77	200.433	#9467bd	macaque_MGC_OFF
159.503	244.69	203.413	#9467bd	macaque_MGC_OFF
147.874	229.04	202.739	#9467bd	macaque_MGC_OFF
140.685	225.993	201.747	#9467bd	macaque_MGC_OFF
134.684	219.609	204.125	#9467bd	macaque_MGC_OFF
143.767	221.484	203.75	#9467bd	macaque_MGC_OFF
126.693	215.503	203.731	#9467bd	macaque_MGC_OFF
136.351	227.377	204.578	#9467bd	macaque_MGC_OFF
110.757	211.92	204.408	#9467bd	macaque_MGC_OFF
136.2	232.959	205.59	#9467bd	macaque_MGC_OFF
133.552	214.18	202.318	#9467bd	macaque_MGC_OFF
124.411	224.01	206.328	#9467bd	macaque_MGC_OFF
152.143	233.704	205.307	#9467bd	macaque_MGC_OFF
145.947	236.734	203.786	#9467bd	macaque_MGC_OFF
131.95	219.186	204.541	#9467bd	macaque_MGC_OFF
132.373	227.843	211.328	#9467bd	macaque_MGC_OFF
141.372	234.754	199.216	#9467bd	macaque_MGC_OFF
123.559	225.279	205.646	#9467bd	macaque_MGC_OFF
149.203	241.188	202.405	#9467bd	macaque_MGC_OFF
115.191	217.571	203.78	#9467bd	macaque_MGC_OFF
136.409	214.165	201.27	#9467bd	macaque_MGC_OFF
159.456	235.732	204.706	#9467bd	macaque_MGC_OFF
152.528	219.394	199.631	#9467bd	macaque_MGC_OFF
136.89	224.839	201.086	#9467bd	macaque_MGC_OFF
136.387	234.477	203.614	#9467bd	macaque_MGC_OFF
129.931	251.182	205.385	#9467bd	macaque_MGC_OFF
129.855	220.108	207.038	#9467bd	macaque_MGC_OFF
116.866	215.833	205.352	#9467bd	macaque_MGC_OFF
143.794	216.693	203.047	#9467bd	macaque_MGC_OFF
133.441	211.907	209.231	#9467bd	macaque_MGC_OFF
130.754	219.166	207.182	#9467bd	macaque_MGC_OFF
138.661	243.073	208.007	#9467bd	macaque_MGC_OFF
126.108	176.847	205.07	#9467bd	macaque_MGC_OFF
133.07	235.281	203.564	#9467bd	macaque_MGC_OFF
120.317	209.943	205.303	#9467bd	macaque_MGC_OFF
149.504	208.08	202.701	#9467bd	macaque_MGC_OFF
125.283	224.099	202.702	#9467bd	macaque_MGC_OFF
154.721	229.713	207.353	#9467bd	macaque_MGC_OFF
123.818	220.249	206.302	#9467bd	macaque_MGC_OFF
160.66	210.214	204.685	#9467bd	macaque_MGC_OFF
153.093	238.522	204.454	#9467bd	macaque_MGC_OFF
134.559	222.121	204.46	#9467bd	macaque_MGC_OFF
122.062	218.986	206.42	#9467bd	macaque_MGC_OFF
125.581	239.498	202.586	#9467bd	macaque_MGC_OFF
141.222	236.419	207.299	#9467bd	macaque_MGC_OFF
131.304	234.246	204.544	#9467bd	macaque_MGC_OFF
143.742	224.114	205.009	#9467bd	macaque_MGC_OFF
140.402	212.137	202.793	#9467bd	macaque_MGC_OFF
130.781	245.549	207.458	#9467bd	macaque_MGC_OFF
123.932	207.169	208.39	#9467bd	macaque_MGC_OFF
150.009	230.225	202.471	#9467bd	macaque_MGC_OFF
149.324	220.552	205.491	#9467bd	macaque_MGC_OFF
110.447	231.082	205.908	#9467bd	macaque_MGC_OFF
130.837	227.773	209.176	#9467bd	macaque_MGC_OFF
131.701	211.085	200.568	#9467bd	macaque_MGC_OFF
116.689	226.802	208.929	#9467bd	macaque_MGC_OFF
158.337	236.613	205.684	#9467bd	macaque_MGC_OFF
104.712	231.657	203.432	#9467bd	macaque_MGC_OFF
119.188	235.628	203.221	#9467bd	macaque_MGC_OFF
113.939	207.72	203.101	#9467bd	macaque_MGC_OFF
165.234	226.569	206.356	#9467bd	macaque_MGC_OFF
167.303	216.038	207.082	#9467bd	macaque_MGC_OFF
154.142	245.44	209.787	#9467bd	macaque_MGC_OFF
125.849	222.171	202.85	#9467bd	macaque_MGC_OFF
147.94	238.443	203.985	#9467bd	macaque_MGC_OFF
133.949	236.447	204.24	#9467bd	macaque_MGC_OFF
138.452	222.485	204.412	#9467bd	macaque_MGC_OFF
161.58	215.385	203.498	#9467bd	macaque_MGC_OFF
144.989	215.792	207.623	#9467bd	macaque_MGC_OFF
139.468	226.265	199.561	#9467bd	macaque_MGC_OFF
147.324	213.671	201.106	#9467bd	macaque_MGC_OFF
132.906	217.969	210.931	#9467bd	macaque_MGC_OFF
147.366	222.921	202.458	#9467bd	macaque_MGC_OFF
143.857	222.893	205.922	#9467bd	macaque_MGC_OFF
112.269	244.464	201.277	#9467bd	macaque_MGC_OFF
155.498	234.631	204.769	#9467bd	macaque_MGC_OFF
151.247	216.317	202.115	#9467bd	macaque_MGC_OFF
143.497	226.052	202.838	#9467bd	macaque_MGC_OFF
112.824	240.818	198.136	#9467bd	macaque_MGC_OFF
138.214	233.766	208.472	#9467bd	macaque_MGC_OFF
124.011	235.679	205.708	#9467bd	macaque_MGC_OFF
144.24	211.059	204.852	#9467bd	macaque_MGC_OFF
146.199	225.508	204.135	#9467bd	macaque_MGC_OFF
162.616	226.225	203.424	#9467bd	macaque_MGC_OFF
146.07	246.682	204.779	#9467bd	macaque_MGC_OFF
109.369	219.639	207.829	#9467bd	macaque_MGC_OFF
137.335	231.271	206.847	#9467bd	macaque_MGC_OFF
143.264	211.312	208.257	#9467bd	macaque_MGC_OFF
130.335	216.855	202.56	#9467bd	macaque_MGC_OFF
149.528	213.77	205.915	#9467bd	macaque_MGC_OFF
153.94	219.63	202.283	#9467bd	macaque_MGC_OFF
153.207	229.32	203.563	#9467bd	macaque_MGC_OFF
127.091	213.813	206.51	#9467bd	macaque_MGC_OFF
123.977	246.024	205.874	#9467bd	macaque_MGC_OFF
97.1582	229.07	200.882	#9467bd	macaque_MGC_OFF
159.53	223.862	209.031	#9467bd	macaque_MGC_OFF
136.696	235.643	204.683	#9467bd	macaque_MGC_OFF
147.747	245.202	207.227	#9467bd	macaque_MGC_OFF
148.229	216.12	200.56	#9467bd	macaque_MGC_OFF
153.834	209.812	203.105	#9467bd	macaque_MGC_OFF
121.109	231.035	202.008	#9467bd	macaque_MGC_OFF
125.842	227.652	202.038	#9467bd	macaque_MGC_OFF
129.452	221.752	202.126	#9467bd	macaque_MGC_OFF
114.362	228.171	205.8	#9467bd	macaque_MGC_OFF
133.729	240.779	202.478	#9467bd	macaque_MGC_OFF
133.803	245.009	208.472	#9467bd	macaque_MGC_OFF
127.345	219.792	207.698	#9467bd	macaque_MGC_OFF
147.937	226.905	205.727	#9467bd	macaque_MGC_OFF
96.2934	253.421	205.013	#9467bd	macaque_MGC_OFF
134.339	220.813	202.015	#9467bd	macaque_MGC_OFF
132.655	232.146	205.58	#9467bd	macaque_MGC_OFF
146.526	227.907	203.97	#9467bd	macaque_MGC_OFF
123.397	224.198	203.436	#9467bd	macaque_MGC_OFF
177.128	227.387	204.877	#9467bd	macaque_MGC_OFF
144.775	231.446	203.819	#9467bd	macaque_MGC_OFF
123.976	242.304	204.969	#9467bd	macaque_MGC_OFF
114.475	225.859	204.65	#9467bd	macaque_MGC_OFF
124.127	215.81	207.105	#9467bd	macaque_MGC_OFF
144.707	232.826	206.502	#9467bd	macaque_MGC_OFF
120.844	238.628	204.112	#9467bd	macaque_MGC_OFF
114.42	220.508	203.912	#9467bd	macaque_MGC_OFF
125.442	218.424	200.7	#9467bd	macaque_MGC_OFF
118.946	237.984	204.904	#9467bd	macaque_MGC_OFF
150.961	230.4	206.351	#9467bd	macaque_MGC_OFF
149.334	221.983	205.476	#9467bd	macaque_MGC_OFF
145.772	220.707	206.964	#9467bd	macaque_MGC_OFF
133.449	224.26	205.976	#9467bd	macaque_MGC_OFF
140.189	224.313	203.537	#9467bd	macaque_MGC_OFF
140.282	227.865	200.815	#9467bd	macaque_MGC_OFF
126.707	226.913	210.767	#9467bd	macaque_MGC_OFF
119.918	225.632	204.199	#9467bd	macaque_MGC_OFF
140.93	239.264	204.293	#9467bd	macaque_MGC_OFF
143.96	238.204	202.228	#9467bd	macaque_MGC_OFF
136.717	227.22	204.97	#9467bd	macaque_MGC_OFF
142.563	218.857	201.869	#9467bd	macaque_MGC_OFF
154.411	233.071	206.576	#9467bd	macaque_MGC_OFF
126.145	209.52	202.716	#9467bd	macaque_MGC_OFF
140.703	238.338	206.046	#9467bd	macaque_MGC_OFF
139.425	240.829	201.389	#9467bd	macaque_MGC_OFF
117.865	227.375	202.049	#9467bd	macaque_MGC_OFF
132.683	226.081	205.161	#9467bd	macaque_MGC_OFF
146.008	220.258	200.542	#9467bd	macaque_MGC_OFF
143.92	208.121	205.529	#9467bd	macaque_MGC_OFF
146.436	235.469	199.277	#9467bd	macaque_MGC_OFF
135.363	234.184	204.73	#9467bd	macaque_MGC_OFF
130.723	216.582	205.611	#9467bd	macaque_MGC_OFF
139.853	213.124	201.639	#9467bd	macaque_MGC_OFF
143.795	219.026	200.045	#9467bd	macaque_MGC_OFF
142.88	222.484	202.486	#9467bd	macaque_MGC_OFF
155.601	221.345	200.629	#9467bd	macaque_MGC_OFF
116.918	232.121	202.729	#9467bd	macaque_MGC_OFF
151.136	216.038	209.064	#9467bd	macaque_MGC_OFF
126.959	233.237	207.284	#9467bd	macaque_MGC_OFF
139.46	238.176	208.523	#9467bd	macaque_MGC_OFF
144.37	233.975	207.07	#9467bd	macaque_MGC_OFF
133.46	235.214	200.092	#9467bd	macaque_MGC_OFF
149.434	220.445	201.02	#9467bd	macaque_MGC_OFF
119.181	236.127	207.885	#9467bd	macaque_MGC_OFF
147.547	215.241	205.026	#9467bd	macaque_MGC_OFF
168.784	214.794	204.157	#9467bd	macaque_MGC_OFF
147.582	214.622	206.37	#9467bd	macaque_MGC_OFF
158.416	213.231	204.843	#9467bd	macaque_MGC_OFF
107.156	233.386	201.896	#9467bd	macaque_MGC_OFF
121.055	245.914	203.198	#9467bd	macaque_MGC_OFF
139.564	223.437	202.839	#9467bd	macaque_MGC_OFF
139.471	204.546	203.153	#9467bd	macaque_MGC_OFF
139.67	223.925	206.507	#9467bd	macaque_MGC_OFF
127.771	247.011	204.627	#9467bd	macaque_MGC_OFF
133.171	225.446	204.254	#9467bd	macaque_MGC_OFF
164.824	229.832	207.079	#9467bd	macaque_MGC_OFF
148.23	219.738	201.947	#9467bd	macaque_MGC_OFF
131.449	222.373	202.001	#9467bd	macaque_MGC_OFF
151.37	217.581	202.482	#9467bd	macaque_MGC_OFF
151.661	225.451	205.24	#9467bd	macaque_MGC_OFF
131.853	216.142	201.804	#9467bd	macaque_MGC_OFF
157.969	225.7	204.924	#9467bd	macaque_MGC_OFF
123.382	228.204	204.224	#9467bd	macaque_MGC_OFF
138.276	234.236	205.37	#9467bd	macaque_MGC_OFF
97.9743	224.285	203.311	#9467bd	macaque_MGC_OFF
123.521	144.722	208.132	#9467bd	macaque_MGC_OFF
110.296	233.694	205.339	#9467bd	macaque_MGC_OFF
136.521	232.309	201.668	#9467bd	macaque_MGC_OFF
123.225	198.722	203.569	#9467bd	macaque_MGC_OFF
132.421	232.046	205.611	#9467bd	macaque_MGC_OFF
142.931	223.272	206.293	#9467bd	macaque_MGC_OFF
139.831	220.372	207.244	#9467bd	macaque_MGC_OFF
128.386	220.726	203.85	#9467bd	macaque_MGC_OFF
105.725	230.559	196.069	#9467bd	macaque_MGC_OFF
142.913	242.481	206.843	#9467bd	macaque_MGC_OFF
168.596	228.597	206.266	#9467bd	macaque_MGC_OFF
131.282	219	209.189	#9467bd	macaque_MGC_OFF
135.014	224.158	202.492	#9467bd	macaque_MGC_OFF
125.038	233.923	202.949	#9467bd	macaque_MGC_OFF
140.313	224.457	202.743	#9467bd	macaque_MGC_OFF
[truncated: 27,145 more rows]

## Sheet: Fig5e
species_OT_prop	species	OT
0.102786	Opossum	1
0.00648415	Opossum	4
0.0486976	Ferret	1
0.0673404	Ferret	4
0.213596	Pig	1
0.0782886	Pig	4
0.0785256	Sheep	1
0	Sheep	4
0.00868886	Squirrel	1
0	Squirrel	4
0.0489813	Peromyscus	1
0.0111134	Peromyscus	4
0.0181107	Rhabdomys	1
0	Rhabdomys	4
0.00316553	Mouse	1
0.00296944	Mouse	4
0.103063	Tree_shrew	1
0.0797658	Tree_shrew	4
0.299301	MarmosetFovea	1
0.29323	MarmosetFovea	4
0.132	MarmosetPeriphery	1
0.1411	MarmosetPeriphery	4
0.551783	HumanFovea	1
0.374958	HumanFovea	4
0.558049	HumanPeriphery	1
0.2677	HumanPeriphery	4
0.477659	MacaqueFovea	1
0.361631	MacaqueFovea	4
0.520161	MacaquePeriphery	1
0.314259	MacaquePeriphery	4

## Sheet: Fig5d
fraction of variance explained
[0.5558335577099353, 0.5634630479313406, 0.5582338265931182, 0.519268416281791, 0.5973583249022377, 0.5953543084832738, 0.58930959197938, 0.549989205960815, 0.592104167925935, 0.5905465381443815, 0.5894500487070461, 0.5838349708993266, 0.5403939894509341, 0.5477437574090576, 0.5420503615751776, 0.5181664682187519, 0.5770129577402758, 0.5788922495607606, 0.5729637670488028, 0.547196188213445, 0.58…
